# Supplementary material for: Visual Word Segmentation Cues in Tibetan Reading: Comparing Dictionary-Based and Psychological Word Segmentation
Source: J Eye Mov Res. 2025 Aug 4;18(4):33. doi: 10.3390/jemr18040033 (PMC12387474; doi:10.3390/jemr18040033)
Supplement: Supplementary file 1 [file jemr-18-00033-s001.zip]

Archive with 167 entries (124 files):
- local/
- local/.Rhistory
- local/2_fixation_position/
- local/2_fixation_position/analysis_results.txt
- local/2_fixation_position/interaction_plot.png
- local/2_fixation_position/result_plot.png
- local/2_fixation_position.R
- local/2_fixation_position.xlsx
- local/2_fixation_position2/
- local/2_fixation_position2/analysis_results.txt
- local/2_fixation_position2/result_plot.png
- local/2_fixation_position3/
- local/2_fixation_position3/analysis_results.txt
- local/2_fixation_position3/result_plot.png
- local/2_gaze_gaze_count.xlsx
- local/2_Number_of_Visits.R
- local/2_other_AOI.xlsx
- local/2_probability/
- local/2_probability/analysis_results.txt
- local/2_probability/interaction_plot.png
- local/2_probability/result_plot.png
- local/2_probability.R
- local/2_probability.xlsx
- local/2_probability2/
- local/2_probability2/analysis_results.txt
- local/2_probability2/result_plot.png
- local/2_probability3/
- local/2_probability3/analysis_results.txt
- local/2_probability3/result_plot.png
- local/Duration_of_first_fixation/
- local/Duration_of_first_fixation/analysis_results.txt
- local/Duration_of_first_fixation/interaction_plot.png
- local/Duration_of_first_fixation/result_plot.png
- local/Duration_of_first_fixation.R
- local/Duration_of_first_fixation2/
- local/Duration_of_first_fixation2/analysis_results.txt
- local/Duration_of_first_fixation2/result_plot.png
- local/Duration_of_first_fixation3/
- local/Duration_of_first_fixation3/analysis_results.txt
- local/Duration_of_first_fixation3/result_plot.png
- local/gaze/
- local/gaze/analysis_results.txt
- local/gaze/interaction_plot.png
- local/gaze/result_plot.png
- local/gaze.R
- local/gaze2/
- local/gaze2/analysis_results.txt
- local/gaze2/result_plot.png
- local/gaze3/
- local/gaze3/analysis_results.txt
- local/gaze3/result_plot.png
- local/gaze_count/
- local/gaze_count/analysis_results.txt
- local/gaze_count/interaction_plot.png
- local/gaze_count/result_plot.png
- local/gaze_count.R
- local/gaze_count2/
- local/gaze_count2/analysis_results.txt
- local/gaze_count2/result_plot.png
- local/gaze_count3/
- local/gaze_count3/analysis_results.txt
- local/gaze_count3/result_plot.png
- local/Number_of_fixations/
- local/Number_of_fixations/analysis_results.txt
- local/Number_of_fixations/interaction_plot.png
- local/Number_of_fixations/result_plot.png
- local/Number_of_fixations.R
- local/Number_of_fixations2/
- local/Number_of_fixations2/analysis_results.txt
- local/Number_of_fixations2/result_plot.png
- local/Number_of_fixations3/
- local/Number_of_fixations3/analysis_results.txt
- local/Number_of_fixations3/result_plot.png
- local/number_of_visit/
- local/number_of_visit/analysis_results.txt
- local/number_of_visit/result_plot.png
- local/Number_of_Visits/
- local/Number_of_Visits/analysis_results.txt
- local/Number_of_Visits/interaction_plot.png
- local/Number_of_Visits/result_plot.png
- local/Total_duration_of_fixations/
- local/Total_duration_of_fixations/analysis_results.txt
- local/Total_duration_of_fixations/interaction_plot.png
- local/Total_duration_of_fixations/result_plot.png
- local/Total_duration_of_fixations.R
- local/Total_duration_of_fixations2/
- local/Total_duration_of_fixations2/analysis_results.txt
- local/Total_duration_of_fixations2/result_plot.png
- local/Total_duration_of_fixations3/
- local/Total_duration_of_fixations3/analysis_results.txt
- local/Total_duration_of_fixations3/result_plot.png
- global/
- global/.Rhistory
- global/1_Average_duration_of_whole_fixations/
- global/1_Average_duration_of_whole_fixations/analysis_results.txt
- global/1_Average_duration_of_whole_fixations/interaction_plot.png
- global/1_Average_duration_of_whole_fixations/result_plot.png
- global/1_Average_duration_of_whole_fixations.R
- global/1_Average_duration_of_whole_fixations.xlsx
- global/1_Average_duration_of_whole_fixations2/
- global/1_Average_duration_of_whole_fixations2/analysis_results.txt
- global/1_Average_duration_of_whole_fixations2/result_plot.png
- global/1_Average_duration_of_whole_fixations3/
- global/1_Average_duration_of_whole_fixations3/analysis_results.txt
- global/1_Average_duration_of_whole_fixations3/result_plot.png
- global/1_Average_saccade_length/
- global/1_Average_saccade_length/analysis_results.txt
- global/1_Average_saccade_length/interaction_plot.png
- global/1_Average_saccade_length/result_plot.png
- global/1_Average_saccade_length.R
- global/1_Average_saccade_length.xlsx
- global/1_Average_saccade_length2/
- global/1_Average_saccade_length2/analysis_results.txt
- global/1_Average_saccade_length2/result_plot.png
- global/1_Average_saccade_length3/
- global/1_Average_saccade_length3/analysis_results.txt
- global/1_Average_saccade_length3/result_plot.png
- global/1_forward_and_back.xlsx
- global/1_number_of_whole_fixations/
- global/1_number_of_whole_fixations/analysis_results.txt
- global/1_number_of_whole_fixations/interaction_plot.png
- global/1_number_of_whole_fixations/result_plot.png
- global/1_number_of_whole_fixations.R
- global/1_number_of_whole_fixations.xlsx
- global/1_number_of_whole_fixations2/
- global/1_number_of_whole_fixations2/analysis_results.txt
- global/1_number_of_whole_fixations2/result_plot.png
- global/1_number_of_whole_fixations3/
- global/1_number_of_whole_fixations3/analysis_results.txt
- global/1_number_of_whole_fixations3/result_plot.png
- global/1_reading_time/
- global/1_reading_time/analysis_results.txt
- global/1_reading_time/interaction_plot.png
- global/1_reading_time/result_plot.png
- global/1_reading_time.R
- global/1_reading_time.xlsx
- global/1_reading_time2/
- global/1_reading_time2/analysis_results.txt
- global/1_reading_time2/result_plot.png
- global/1_reading_time2.xlsx
- global/1_reading_time3/
- global/1_reading_time3/analysis_results.txt
- global/1_reading_time3/result_plot.png
- global/left/
- global/left/analysis_results.txt
- global/left/interaction_plot.png
- global/left/result_plot.png
- global/left.R
- global/left2/
- global/left2/analysis_results.txt
- global/left2/result_plot.png
- global/left3/
- global/left3/analysis_results.txt
- global/left3/result_plot.png
- global/processed_data.xlsx
- global/right/
- global/right/analysis_results.txt
- global/right/interaction_plot.png
- global/right/result_plot.png
- global/right.R
- global/right2/
- global/right2/analysis_results.txt
- global/right2/result_plot.png
- global/right3/
- global/right3/analysis_results.txt
- global/right3/result_plot.png
- global/your_output_file.xlsx
