# Supplementary material for: Visual Word Segmentation Cues in Tibetan Reading: Comparing Dictionary-Based and Psychological Word Segmentation
Source: J Eye Mov Res. 2025 Aug 4;18(4):33. doi: 10.3390/jemr18040033 (PMC12387474; doi:10.3390/jemr18040033)
Supplement: Supplementary file 1 [file jemr-18-00033-s001.zip › local/2_fixation_position/analysis_results.txt]

===== 固定效应分析结果 =====

Linear mixed model fit by REML. t-tests use Satterthwaite's method ['lmerModLmerTest']
Formula: formula
   Data: data

REML criterion at convergence: 520.6

Scaled residuals: 
    Min      1Q  Median      3Q     Max 
-1.7280 -0.5797 -0.1232  0.3572  3.9628 

Random effects:
 Groups    Name        Variance Std.Dev.
 Recording (Intercept) 0.6144   0.7838  
 Residual              1.9635   1.4012  
Number of obs: 141, groups:  Recording, 49

Fixed effects:
                            Estimate Std. Error      df t value Pr(>|t|)    
(Intercept)                   2.6607     0.3798 43.1394   7.005 1.24e-08 ***
factor1Level2                 0.1892     0.5581 44.3054   0.339    0.736    
factor1Level3                 0.2533     0.5541 43.2498   0.457    0.650    
factor2Level2                 0.2108     0.5581 44.3054   0.378    0.707    
factor1Level2:factor2Level2  -0.2612     0.7983 43.8642  -0.327    0.745    
factor1Level3:factor2Level2  -0.6401     0.7955 43.3515  -0.805    0.425    
---
Signif. codes:  0 ‘***’ 0.001 ‘**’ 0.01 ‘*’ 0.05 ‘.’ 0.1 ‘ ’ 1

Correlation of Fixed Effects:
            (Intr) fct1L2 fct1L3 fct2L2 f1L2:2
factor1Lvl2 -0.681                            
factor1Lvl3 -0.685  0.467                     
factor2Lvl2 -0.681  0.463  0.467              
fctr1L2:2L2  0.476 -0.699 -0.326 -0.699       
fctr1L3:2L2  0.477 -0.325 -0.697 -0.702  0.490


===== 自定义对比分析结果 =====

## 对比 1 : 2 vs 3 
 contrast                      estimate    SE   df t.ratio p.value
 Level3:Level1 - Level2:Level1   0.0642 0.575 43.8   0.112  0.9116

Degrees-of-freedom method: kenward-roger 

## 对比 2 : 5 vs 6 
 contrast                      estimate    SE df t.ratio p.value
 Level3:Level2 - Level2:Level2   -0.315 0.563 41  -0.559  0.5794

Degrees-of-freedom method: kenward-roger 
