# Supplementary material for: Visual Word Segmentation Cues in Tibetan Reading: Comparing Dictionary-Based and Psychological Word Segmentation
Source: J Eye Mov Res. 2025 Aug 4;18(4):33. doi: 10.3390/jemr18040033 (PMC12387474; doi:10.3390/jemr18040033)
Supplement: Supplementary file 1 [file jemr-18-00033-s001.zip › local/2_fixation_position2/analysis_results.txt]

===== 固定效应分析结果 =====

Linear mixed model fit by REML. t-tests use Satterthwaite's method ['lmerModLmerTest']
Formula: formula
   Data: data

REML criterion at convergence: 258

Scaled residuals: 
    Min      1Q  Median      3Q     Max 
-1.7777 -0.4992 -0.0522  0.4200  4.0363 

Random effects:
 Groups    Name        Variance Std.Dev.
 Recording (Intercept) 0.6537   0.8085  
 Residual              1.8026   1.3426  
Number of obs: 71, groups:  Recording, 25

Fixed effects:
              Estimate Std. Error      df t value Pr(>|t|)    
(Intercept)     2.6598     0.3774 22.3738   7.047 4.12e-07 ***
factor1Level2   0.1904     0.5543 22.9423   0.343    0.734    
factor1Level3   0.2528     0.5506 22.4278   0.459    0.650    
---
Signif. codes:  0 ‘***’ 0.001 ‘**’ 0.01 ‘*’ 0.05 ‘.’ 0.1 ‘ ’ 1

Correlation of Fixed Effects:
            (Intr) fct1L2
factor1Lvl2 -0.681       
factor1Lvl3 -0.685  0.467
