# Supplementary material for: Visual Word Segmentation Cues in Tibetan Reading: Comparing Dictionary-Based and Psychological Word Segmentation
Source: J Eye Mov Res. 2025 Aug 4;18(4):33. doi: 10.3390/jemr18040033 (PMC12387474; doi:10.3390/jemr18040033)
Supplement: Supplementary file 1 [file jemr-18-00033-s001.zip › local/2_fixation_position3/analysis_results.txt]

===== 固定效应分析结果 =====

Linear mixed model fit by REML. t-tests use Satterthwaite's method ['lmerModLmerTest']
Formula: formula
   Data: data

REML criterion at convergence: 262.3

Scaled residuals: 
    Min      1Q  Median      3Q     Max 
-1.1705 -0.7100 -0.1423  0.2946  3.4357 

Random effects:
 Groups    Name        Variance Std.Dev.
 Recording (Intercept) 0.5698   0.7548  
 Residual              2.1285   1.4590  
Number of obs: 70, groups:  Recording, 24

Fixed effects:
              Estimate Std. Error       df t value Pr(>|t|)    
(Intercept)    2.86765    0.41120 21.86752   6.974 5.51e-07 ***
factor1Level2 -0.06813    0.57358 20.90165  -0.119    0.907    
factor1Level3 -0.38279    0.57358 20.90165  -0.667    0.512    
---
Signif. codes:  0 ‘***’ 0.001 ‘**’ 0.01 ‘*’ 0.05 ‘.’ 0.1 ‘ ’ 1

Correlation of Fixed Effects:
            (Intr) fct1L2
factor1Lvl2 -0.717       
factor1Lvl3 -0.717  0.514
