# Supplementary material for: Visual Word Segmentation Cues in Tibetan Reading: Comparing Dictionary-Based and Psychological Word Segmentation
Source: J Eye Mov Res. 2025 Aug 4;18(4):33. doi: 10.3390/jemr18040033 (PMC12387474; doi:10.3390/jemr18040033)
Supplement: Supplementary file 1 [file jemr-18-00033-s001.zip › local/2_gaze_gaze_count.xlsx]

## Sheet: Sheet1
Group	Recording	TOI	Participant	Timeline	Interval	Media	Event_type	Validity	EventIndex	Start	Stop	Duration	AOI	Hit_proportion	FixationPointX	FixationPointY	Average_pupil_diameter	gaze	gaze_count
1	1	幻灯片17	Participant1	Timeline1	1	幻灯片17	Fixation	Whole	3	585	796	211	17	1	0.37993	0.5315	2.90394	478	3
1	1	幻灯片6	Participant1	Timeline1	1	幻灯片6	Fixation	Whole	3	420	576	155	6	1	0.36492	0.56871	2.9722	322	2
1	2	幻灯片17	Participant1	Timeline1	1	幻灯片17	Fixation	Whole	3	700	1244	544	17	1	0.37399	0.51776	2.9524	1543	6
1	2	幻灯片6	Participant1	Timeline1	1	幻灯片6	Fixation	Whole	5	1163	1274	111	6	1	0.37051	0.52256	3.07334	111	1
1	2	幻灯片7	Participant1	Timeline1	1	幻灯片7	Fixation	Whole	10	2645	2823	178	7	1	0.36731	0.51859	3.04812	422	2
1	3	幻灯片17	Participant1	Timeline1	1	幻灯片17	Fixation	Partial	1	0	66	66	17	1	0.39404	0.49462	2.84744	155	2
1	3	幻灯片6	Participant1	Timeline1	1	幻灯片6	Fixation	Whole	7	1362	1451	89	6	1	0.38955	0.49898	2.85833	845	5
1	3	幻灯片7	Participant1	Timeline1	1	幻灯片7	Fixation	Whole	12	3137	3226	89	7	1	0.37937	0.46469	2.62964	456	4
1	4	幻灯片17	Participant1	Timeline1	1	幻灯片17	Fixation	Whole	5	1162	1484	322	17	1	0.38878	0.52506	3.52659	1054	5
1	4	幻灯片6	Participant1	Timeline1	1	幻灯片6	Fixation	Whole	5	894	1249	355	6	1	0.36756	0.53697	3.58503	1154	4
1	4	幻灯片7	Participant1	Timeline1	1	幻灯片7	Fixation	Whole	5	971	1181	211	7	1	0.3746	0.53088	3.67078	389	2
1	5	幻灯片17	Participant1	Timeline1	1	幻灯片17	Fixation	Whole	2	925	1125	200	17	1	0.46145	0.52237	3.02008	378	3
1	5	幻灯片6	Participant1	Timeline1	1	幻灯片6	Fixation	Whole	2	697	786	89	6	1	0.41084	0.49899	3.48007	167	2
1	5	幻灯片7	Participant1	Timeline1	1	幻灯片7	Fixation	Whole	1	1399	1522	122	7	1	0.42262	0.4571	3.58808	189	2
1	6	幻灯片17	Participant1	Timeline1	1	幻灯片17	Fixation	Whole	3	325	514	189	17	1	0.34504	0.47466	3.004	943	5
1	6	幻灯片6	Participant1	Timeline1	1	幻灯片6	Fixation	Whole	4	689	844	155	6	1	0.39766	0.47788	2.97135	1465	7
1	6	幻灯片7	Participant1	Timeline1	1	幻灯片7	Fixation	Whole	6	1037	1248	211	7	1	0.38532	0.50256	3.2876	422	2
1	7	幻灯片17	Participant1	Timeline1	1	幻灯片17	Fixation	Partial	1	0	154	154	17	1	0.43142	0.52157	2.97569	154	1
1	7	幻灯片6	Participant1	Timeline1	1	幻灯片6	Fixation	Whole	5	661	905	244	6	1	0.39156	0.5238	2.88658	521	3
1	7	幻灯片7	Participant1	Timeline1	1	幻灯片7	Fixation	Partial	1	0	167	167	7	1	0.39301	0.51152	2.84583	167	1
1	8	幻灯片17	Participant1	Timeline1	1	幻灯片17	Fixation	Whole	5	919	1041	122	17	1	0.3508	0.51197	3.53992	3087	16
1	8	幻灯片6	Participant1	Timeline1	1	幻灯片6	Fixation	Whole	6	843	1054	211	6	1	0.35671	0.51677	3.40951	2520	8
1	8	幻灯片7	Participant1	Timeline1	1	幻灯片7	Fixation	Whole	8	1922	2044	122	7	1	0.40945	0.50266	3.41838	122	1
1	9	幻灯片17	Participant1	Timeline1	1	幻灯片17	Fixation	Whole	2	128	217	89	17	1	0.35187	0.5372	3.01579	89	1
1	9	幻灯片6	Participant1	Timeline1	1	幻灯片6	Fixation	Whole	3	1015	1159	144	6	1	0.38866	0.52955	2.8937	955	6
1	9	幻灯片7	Participant1	Timeline1	1	幻灯片7	Fixation	Whole	1	18	228	211	7	1	0.36617	0.52833	2.78221	211	1
2	10	幻灯片17	Participant1	Timeline1	1	幻灯片17	Fixation	Whole	3	373	551	178	17	1	0.3476	0.51952	3.11947	500	3
2	10	幻灯片6	Participant1	Timeline1	1	幻灯片6	Fixation	Whole	7	1944	2100	155	6	1	0.36608	0.53824	3.65052	566	3
2	10	幻灯片7	Participant1	Timeline1	1	幻灯片7	Fixation	Whole	5	1039	1283	244	7	1	0.39714	0.52136	3.25437	244	1
2	11	幻灯片17	Participant1	Timeline1	1	幻灯片17	Fixation	Whole	4	664	786	122	17	1	0.38067	0.52938	2.73282	844	4
2	11	幻灯片6	Participant1	Timeline1	1	幻灯片6	Fixation	Whole	7	1496	1829	333	6	1	0.38252	0.5239	2.79101	799	4
2	11	幻灯片7	Participant1	Timeline1	1	幻灯片7	Fixation	Whole	6	1256	1356	100	7	1	0.40117	0.50765	2.7587	200	2
2	12	幻灯片17	Participant1	Timeline1	1	幻灯片17	Fixation	Whole	4	424	491	67	17	1	0.4066	0.48139	2.85246	167	2
2	12	幻灯片6	Participant1	Timeline1	1	幻灯片6	Fixation	Whole	4	584	851	266	6	1	0.39805	0.50464	2.90364	488	2
2	12	幻灯片7	Participant1	Timeline1	1	幻灯片7	Fixation	Whole	3	467	556	89	7	1	0.39061	0.50106	2.78856	356	3
2	13	幻灯片6	Participant1	Timeline1	1	幻灯片6	Fixation	Whole	5	800	889	89	6	1	0.39249	0.53352	3.74577	678	4
2	13	幻灯片7	Participant1	Timeline1	1	幻灯片7	Fixation	Whole	5	984	1161	178	7	1	0.37953	0.58885	3.84928	178	1
2	14	幻灯片17	Participant1	Timeline1	1	幻灯片17	Fixation	Whole	3	346	468	122	17	1	0.3677	0.50861	3.12936	122	1
2	14	幻灯片6	Participant1	Timeline1	1	幻灯片6	Fixation	Whole	5	1126	1603	477	6	1	0.37649	0.50888	3.02045	966	4
2	14	幻灯片7	Participant1	Timeline1	1	幻灯片7	Fixation	Whole	4	895	1040	144	7	1	0.37624	0.5039	3.05045	144	1
2	15	幻灯片17	Participant1	Timeline1	1	幻灯片17	Fixation	Whole	2	336	491	155	17	1	0.41159	0.51123	3.26531	333	2
2	15	幻灯片6	Participant1	Timeline1	1	幻灯片6	Fixation	Whole	3	597	719	122	6	1	0.39802	0.52098	3.27905	122	1
2	15	幻灯片7	Participant1	Timeline1	1	幻灯片7	Fixation	Whole	2	436	525	89	7	1	0.39676	0.50865	3.32512	89	1
2	16	幻灯片17	Participant1	Timeline1	1	幻灯片17	Fixation	Partial	1	0	202	202	17	1	0.3269	0.50308	2.93896	202	1
2	16	幻灯片6	Participant1	Timeline1	1	幻灯片6	Fixation	Whole	3	516	594	78	6	1	0.42858	0.49029	2.96697	289	3
2	16	幻灯片7	Participant1	Timeline1	1	幻灯片7	Fixation	Whole	4	771	859	89	7	1	0.3841	0.50995	3.00056	89	1
2	17	幻灯片17	Participant1	Timeline1	1	幻灯片17	Fixation	Whole	3	344	555	211	17	1	0.3806	0.48902	2.9258	322	2
2	17	幻灯片6	Participant1	Timeline1	1	幻灯片6	Fixation	Whole	4	520	709	189	6	1	0.4115	0.48665	2.89892	189	1
3	18	幻灯片17	Participant1	Timeline1	1	幻灯片17	Fixation	Whole	4	479	657	178	17	1	0.40078	0.49453	2.76842	1456	7
3	18	幻灯片6	Participant1	Timeline1	1	幻灯片6	Fixation	Whole	4	634	756	122	6	1	0.36098	0.4989	2.90948	877	5
3	18	幻灯片7	Participant1	Timeline1	1	幻灯片7	Fixation	Whole	6	1004	1293	289	7	1	0.39713	0.49987	2.7519	289	1
3	19	幻灯片17	Participant1	Timeline1	1	幻灯片17	Fixation	Whole	3	512	846	333	17	1	0.4246	0.49982	3.33851	333	1
3	19	幻灯片6	Participant1	Timeline1	1	幻灯片6	Fixation	Whole	5	1033	1199	167	6	1	0.36181	0.48845	3.41697	167	1
3	19	幻灯片7	Participant1	Timeline1	1	幻灯片7	Fixation	Whole	5	1123	1234	111	7	1	0.34137	0.47576	3.32526	111	1
3	20	幻灯片17	Participant1	Timeline1	1	幻灯片17	Fixation	Whole	3	417	617	200	17	1	0.43038	0.52269	3.0181	200	1
3	20	幻灯片6	Participant1	Timeline1	1	幻灯片6	Fixation	Whole	2	135	246	111	6	1	0.41343	0.53022	3.18775	111	1
3	20	幻灯片7	Participant1	Timeline1	1	幻灯片7	Fixation	Whole	3	401	579	178	7	1	0.34562	0.54546	3.18321	300	2
3	21	幻灯片17	Participant1	Timeline1	1	幻灯片17	Fixation	Whole	2	432	576	144	17	1	0.42114	0.4974	3.00646	233	2
3	21	幻灯片6	Participant1	Timeline1	1	幻灯片6	Fixation	Whole	3	370	504	133	6	1	0.3307	0.51566	3.13948	133	1
3	21	幻灯片7	Participant1	Timeline1	1	幻灯片7	Fixation	Partial	2	561	628	67	7	1	0.36038	0.50068	3.20757	67	1
3	22	幻灯片17	Participant1	Timeline1	1	幻灯片17	Fixation	Partial	1	0	171	171	17	1	0.38106	0.51083	3.33476	171	1
3	22	幻灯片6	Participant1	Timeline1	1	幻灯片6	Fixation	Whole	2	483	694	211	6	1	0.39171	0.50706	3.25578	411	3
3	22	幻灯片7	Participant1	Timeline1	1	幻灯片7	Fixation	Whole	5	694	938	244	7	1	0.38231	0.49743	3.25544	244	1
3	23	幻灯片17	Participant1	Timeline1	1	幻灯片17	Fixation	Whole	3	384	473	89	17	1	0.41081	0.55725	3.51976	233	2
3	23	幻灯片6	Participant1	Timeline1	1	幻灯片6	Fixation	Whole	1	64	186	122	6	1	0.33427	0.54985	3.73337	477	4
3	24	幻灯片17	Participant1	Timeline1	1	幻灯片17	Fixation	Partial	1	0	162	162	17	1	0.54707	0.50142	2.73881	251	2
3	24	幻灯片6	Participant1	Timeline1	1	幻灯片6	Fixation	Whole	5	664	853	189	6	1	0.45283	0.50251	2.92493	300	2
3	24	幻灯片7	Participant1	Timeline1	1	幻灯片7	Fixation	Whole	3	409	575	167	7	1	0.40106	0.50299	2.86758	167	1
3	25	幻灯片17	Participant1	Timeline1	1	幻灯片17	Fixation	Whole	5	937	1204	266	17	1	0.34848	0.52897	3.09794	410	2
3	25	幻灯片6	Participant1	Timeline1	1	幻灯片6	Fixation	Whole	6	1546	1646	100	6	1	0.36401	0.54125	3.17875	933	5
3	25	幻灯片7	Participant1	Timeline1	1	幻灯片7	Fixation	Whole	6	1089	1289	200	7	1	0.38182	0.53516	3.1874	200	1
4	26	幻灯片6	Participant1	Timeline1	1	幻灯片6	Fixation	Partial	1	0	156	156	6	1	0.47674	0.50717	2.73064	156	1
4	26	幻灯片7	Participant1	Timeline1	1	幻灯片7	Fixation	Partial	1	0	189	189	7	1	0.38711	0.52535	2.63728	189	1
4	27	幻灯片17	Participant1	Timeline1	1	幻灯片17	Fixation	Whole	3	402	569	167	17	1	0.3871	0.49831	2.64101	220	2
4	27	幻灯片6	Participant1	Timeline1	1	幻灯片6	Fixation	Whole	4	312	378	67	6	1	0.37311	0.48384	2.74846	156	2
4	27	幻灯片7	Participant1	Timeline1	1	幻灯片7	Fixation	Whole	4	838	972	133	7	1	0.4223	0.49688	2.68458	133	1
4	28	幻灯片17	Participant1	Timeline1	1	幻灯片17	Fixation	Whole	5	1516	1616	100	17	1	0.36145	0.5406	3.38606	100	1
4	28	幻灯片6	Participant1	Timeline1	1	幻灯片6	Fixation	Whole	5	996	1407	411	6	1	0.35788	0.53165	3.50731	1744	6
4	28	幻灯片7	Participant1	Timeline1	1	幻灯片7	Fixation	Whole	6	1034	1245	211	7	1	0.40571	0.51681	3.31376	211	1
4	29	幻灯片17	Participant1	Timeline1	1	幻灯片17	Fixation	Whole	2	365	620	255	17	1	0.4003	0.48569	2.46519	455	2
4	29	幻灯片6	Participant1	Timeline1	1	幻灯片6	Fixation	Whole	2	343	554	211	6	1	0.35363	0.47129	2.71702	278	2
4	29	幻灯片7	Participant1	Timeline1	1	幻灯片7	Fixation	Whole	3	432	588	155	7	1	0.40993	0.47139	2.60379	155	1
4	30	幻灯片17	Participant1	Timeline1	1	幻灯片17	Fixation	Whole	4	640	918	278	17	1	0.36966	0.51809	3.0012	422	2
4	30	幻灯片6	Participant1	Timeline1	1	幻灯片6	Fixation	Whole	5	882	1126	244	6	1	0.43382	0.50789	2.96011	388	2
4	30	幻灯片7	Participant1	Timeline1	1	幻灯片7	Fixation	Whole	4	665	920	255	7	1	0.36599	0.51298	2.9735	410	2
4	31	幻灯片17	Participant1	Timeline1	1	幻灯片17	Fixation	Partial	1	0	161	161	17	1	0.39211	0.52834	2.6264	161	1
4	31	幻灯片6	Participant1	Timeline1	1	幻灯片6	Fixation	Whole	6	976	1264	289	6	1	0.38512	0.51183	2.47102	1444	8
4	31	幻灯片7	Participant1	Timeline1	1	幻灯片7	Fixation	Whole	6	865	1098	233	7	1	0.35659	0.4977	2.53192	477	2
4	32	幻灯片6	Participant1	Timeline1	1	幻灯片6	Fixation	Partial	3	2979	3015	36	6	1	0.38885	0.50547	3.41165	36	1
4	32	幻灯片7	Participant1	Timeline1	1	幻灯片7	Fixation	Whole	1	719	841	122	7	1	0.40274	0.52103	3.27136	122	1
4	33	幻灯片17	Participant1	Timeline1	1	幻灯片17	Fixation	Partial	1	0	154	154	17	1	0.37615	0.49786	3.77106	154	1
4	33	幻灯片6	Participant1	Timeline1	1	幻灯片6	Fixation	Whole	1	82	160	78	6	1	0.35939	0.4631	3.70682	78	1
4	33	幻灯片7	Participant1	Timeline1	1	幻灯片7	Fixation	Whole	1	3	81	78	7	1	0.37194	0.48501	3.81941	78	1
5	34	幻灯片17	Participant1	Timeline1	1	幻灯片17	Fixation	Whole	1	14	102	89	17	1	0.52048	0.48229	3.46666	189	2
5	34	幻灯片6	Participant1	Timeline1	1	幻灯片6	Fixation	Whole	4	935	1035	100	6	1	0.42434	0.48934	3.25539	567	3
5	34	幻灯片7	Participant1	Timeline1	1	幻灯片7	Fixation	Whole	4	871	1060	189	7	1	0.4033	0.48484	3.41067	189	1
5	35	幻灯片17	Participant1	Timeline1	1	幻灯片17	Fixation	Whole	1	29	162	133	17	1	0.36032	0.54012	3.21833	133	1
5	35	幻灯片6	Participant1	Timeline1	1	幻灯片6	Fixation	Partial	1	0	145	145	6	1	0.38683	0.52494	3.15765	145	1
5	35	幻灯片7	Participant1	Timeline1	1	幻灯片7	Fixation	Partial	1	0	170	170	7	1	0.36212	0.5544	3.43485	170	1
5	36	幻灯片17	Participant1	Timeline1	1	幻灯片17	Fixation	Partial	1	0	21	21	17	1	0.41721	0.44358	3.01442	21	1
5	36	幻灯片6	Participant1	Timeline1	1	幻灯片6	Fixation	Whole	1	71	148	78	6	1	0.51954	0.47288	2.9839	78	1
5	36	幻灯片7	Participant1	Timeline1	1	幻灯片7	Fixation	Whole	1	31	175	144	7	1	0.39519	0.46426	2.89817	144	1
5	37	幻灯片17	Participant1	Timeline1	1	幻灯片17	Fixation	Whole	3	442	553	111	17	1	0.3452	0.43072	3.40039	266	2
5	37	幻灯片6	Participant1	Timeline1	1	幻灯片6	Fixation	Partial	1	0	54	54	6	1	0.35936	0.43313	3.35583	54	1
5	37	幻灯片7	Participant1	Timeline1	1	幻灯片7	Fixation	Partial	1	0	160	160	7	1	0.38889	0.43092	3.7463	160	1
5	38	幻灯片17	Participant1	Timeline1	1	幻灯片17	Fixation	Whole	6	836	1014	178	17	1	0.35456	0.50616	3.0415	1689	8
5	38	幻灯片6	Participant1	Timeline1	1	幻灯片6	Fixation	Whole	6	1209	1409	200	6	1	0.40519	0.53212	3.11011	566	3
5	38	幻灯片7	Participant1	Timeline1	1	幻灯片7	Fixation	Whole	4	658	825	167	7	1	0.35171	0.5233	3.12059	345	2
5	39	幻灯片17	Participant1	Timeline1	1	幻灯片17	Fixation	Whole	3	592	1070	477	17	1	0.34572	0.52204	2.357	1676	7
5	39	幻灯片6	Participant1	Timeline1	1	幻灯片6	Fixation	Whole	6	1803	2092	289	6	1	0.39222	0.52434	2.3424	2155	7
5	39	幻灯片7	Participant1	Timeline1	1	幻灯片7	Fixation	Whole	6	1696	2129	433	7	1	0.36212	0.50248	2.37331	711	2
5	40	幻灯片17	Participant1	Timeline1	1	幻灯片17	Fixation	Partial	5	655	955	300	17	1	0.35844	0.49243	2.95753	300	1
5	40	幻灯片6	Participant1	Timeline1	1	幻灯片6	Fixation	Whole	6	1188	1399	211	6	1	0.379	0.49348	2.96934	555	2
5	40	幻灯片7	Participant1	Timeline1	1	幻灯片7	Fixation	Whole	4	968	1034	67	7	1	0.35737	0.48994	3.03809	67	1
5	41	幻灯片17	Participant1	Timeline1	1	幻灯片17	Fixation	Whole	4	714	1013	300	17	1	0.36097	0.5169	2.57615	300	1
5	41	幻灯片6	Participant1	Timeline1	1	幻灯片6	Fixation	Whole	5	1218	1340	122	6	1	0.38998	0.54738	2.57946	189	2
5	41	幻灯片7	Participant1	Timeline1	1	幻灯片7	Fixation	Whole	4	1266	1433	167	7	1	0.3647	0.52302	2.56949	167	1
6	42	幻灯片17	Participant1	Timeline1	1	幻灯片17	Fixation	Partial	1	0	171	171	17	1	0.41869	0.55297	3.41248	171	1
6	42	幻灯片6	Participant1	Timeline1	1	幻灯片6	Fixation	Whole	5	1437	1592	155	6	1	0.39452	0.55666	3.57797	322	2
6	42	幻灯片7	Participant1	Timeline1	1	幻灯片7	Fixation	Whole	4	558	702	144	7	1	0.35296	0.54773	3.25869	266	2
6	43	幻灯片17	Participant1	Timeline1	1	幻灯片17	Fixation	Whole	4	676	854	178	17	1	0.34523	0.52505	2.75207	689	3
6	43	幻灯片6	Participant1	Timeline1	1	幻灯片6	Fixation	Whole	4	556	789	233	6	1	0.35219	0.5222	2.63022	233	1
6	43	幻灯片7	Participant1	Timeline1	1	幻灯片7	Fixation	Whole	5	1400	1599	200	7	1	0.40181	0.51763	2.69038	289	2
6	44	幻灯片17	Participant1	Timeline1	1	幻灯片17	Fixation	Whole	3	432	621	189	17	1	0.38976	0.52865	2.53606	1955	8
6	44	幻灯片6	Participant1	Timeline1	1	幻灯片6	Fixation	Whole	4	857	1434	577	6	1	0.40028	0.53401	2.56403	1021	3
6	44	幻灯片7	Participant1	Timeline1	1	幻灯片7	Fixation	Whole	4	740	995	255	7	1	0.35176	0.52478	2.57574	1065	4
6	45	幻灯片17	Participant1	Timeline1	1	幻灯片17	Fixation	Partial	1	0	176	176	17	1	0.42511	0.50582	2.82069	176	1
6	45	幻灯片6	Participant1	Timeline1	1	幻灯片6	Fixation	Whole	4	1048	1170	122	6	1	0.36112	0.51503	2.94654	1077	5
6	45	幻灯片7	Participant1	Timeline1	1	幻灯片7	Fixation	Whole	5	997	1119	122	7	1	0.38239	0.50451	3.02648	600	4
6	46	幻灯片17	Participant1	Timeline1	1	幻灯片17	Fixation	Whole	4	607	906	300	17	1	0.39529	0.48268	3.38992	833	3
6	46	幻灯片6	Participant1	Timeline1	1	幻灯片6	Fixation	Whole	4	681	836	155	6	1	0.38995	0.47992	3.31287	565	3
6	46	幻灯片7	Participant1	Timeline1	1	幻灯片7	Fixation	Whole	4	890	1023	133	7	1	0.37662	0.48719	3.30175	288	2
6	47	幻灯片17	Participant1	Timeline1	1	幻灯片17	Fixation	Whole	3	465	620	155	17	1	0.35178	0.49465	2.87739	2287	12
6	47	幻灯片6	Participant1	Timeline1	1	幻灯片6	Fixation	Whole	5	760	927	167	6	1	0.4152	0.49073	2.70261	1255	4
6	47	幻灯片7	Participant1	Timeline1	1	幻灯片7	Fixation	Whole	5	1191	1380	189	7	1	0.37116	0.50044	2.90469	189	1
6	48	幻灯片17	Participant1	Timeline1	1	幻灯片17	Fixation	Whole	5	677	899	222	17	1	0.37973	0.50829	2.92362	1143	6
6	48	幻灯片6	Participant1	Timeline1	1	幻灯片6	Fixation	Whole	3	845	956	111	6	1	0.38991	0.51908	2.95862	566	3
6	48	幻灯片7	Participant1	Timeline1	1	幻灯片7	Fixation	Whole	5	1119	1185	67	7	1	0.37172	0.51929	3.00436	234	2
6	49	幻灯片17	Participant1	Timeline1	1	幻灯片17	Fixation	Whole	5	777	844	67	17	1	0.3656	0.57829	3.07247	511	4
6	49	幻灯片6	Participant1	Timeline1	1	幻灯片6	Fixation	Whole	6	2003	2180	178	6	1	0.39135	0.54073	3.20232	444	2
6	49	幻灯片7	Participant1	Timeline1	1	幻灯片7	Fixation	Whole	10	2364	2586	222	7	1	0.37133	0.56171	2.98998	311	2
