# Supplementary material for: Visual Word Segmentation Cues in Tibetan Reading: Comparing Dictionary-Based and Psychological Word Segmentation
Source: J Eye Mov Res. 2025 Aug 4;18(4):33. doi: 10.3390/jemr18040033 (PMC12387474; doi:10.3390/jemr18040033)
Supplement: Supplementary file 1 [file jemr-18-00033-s001.zip › local/2_other_AOI.xlsx]

## Sheet: Sheet 1
Group	Recording	Participant	Timeline	TOI	Interval	Media	AOI	Duration_of_first_fixation	Number_of_fixations	Total_duration_of_fixations	Number_of_Visits
1	1	Participant1	Timeline1	幻灯片6 (2)	1	幻灯片6	6	155	6	1221	2
1	2	Participant1	Timeline1	幻灯片6 (2)	1	幻灯片6	6	111	7	1327	4
1	3	Participant1	Timeline1	幻灯片6 (2)	1	幻灯片6	6	89	5	844	1
1	4	Participant1	Timeline1	幻灯片6 (2)	1	幻灯片6	6	355	6	1510	2
1	5	Participant1	Timeline1	幻灯片6 (2)	1	幻灯片6	6	89	2	167	1
1	6	Participant1	Timeline1	幻灯片6 (2)	1	幻灯片6	6	155	13	3042	4
1	7	Participant1	Timeline1	幻灯片6 (2)	1	幻灯片6	6	244	3	522	1
1	8	Participant1	Timeline1	幻灯片6 (2)	1	幻灯片6	6	211	15	4673	2
1	9	Participant1	Timeline1	幻灯片6 (2)	1	幻灯片6	6	144	6	955	1
1	2	Participant1	Timeline1	幻灯片7 (2)	1	幻灯片7	7	178	3	877	2
1	3	Participant1	Timeline1	幻灯片7 (2)	1	幻灯片7	7	89	4	455	1
1	4	Participant1	Timeline1	幻灯片7 (2)	1	幻灯片7	7	211	2	389	1
1	5	Participant1	Timeline1	幻灯片7 (2)	1	幻灯片7	7	122	2	189	1
1	6	Participant1	Timeline1	幻灯片7 (2)	1	幻灯片7	7	211	7	1255	5
1	7	Participant1	Timeline1	幻灯片7 (2)	1	幻灯片7	7	167	6	1121	4
1	8	Participant1	Timeline1	幻灯片7 (2)	1	幻灯片7	7	122	10	3442	5
1	9	Participant1	Timeline1	幻灯片7 (2)	1	幻灯片7	7	211	4	1077	3
1	1	Participant1	Timeline1	幻灯片17 (1)	1	幻灯片17	17	211	3	477	1
1	2	Participant1	Timeline1	幻灯片17 (1)	1	幻灯片17	17	544	6	1543	1
1	3	Participant1	Timeline1	幻灯片17 (1)	1	幻灯片17	17	66	7	921	2
1	4	Participant1	Timeline1	幻灯片17 (1)	1	幻灯片17	17	322	6	1266	2
1	5	Participant1	Timeline1	幻灯片17 (1)	1	幻灯片17	17	200	3	378	1
1	6	Participant1	Timeline1	幻灯片17 (1)	1	幻灯片17	17	189	6	1002	2
1	7	Participant1	Timeline1	幻灯片17 (1)	1	幻灯片17	17	154	9	2033	4
1	8	Participant1	Timeline1	幻灯片17 (1)	1	幻灯片17	17	122	18	3398	3
1	9	Participant1	Timeline1	幻灯片17 (1)	1	幻灯片17	17	89	11	1488	2
2	10	Participant1	Timeline1	幻灯片6	1	幻灯片6	6	155	3	566	1
2	11	Participant1	Timeline1	幻灯片6	1	幻灯片6	6	333	4	799	1
2	12	Participant1	Timeline1	幻灯片6	1	幻灯片6	6	266	2	489	1
2	13	Participant1	Timeline1	幻灯片6	1	幻灯片6	6	89	4	677	1
2	14	Participant1	Timeline1	幻灯片6	1	幻灯片6	6	477	10	1865	4
2	15	Participant1	Timeline1	幻灯片6	1	幻灯片6	6	122	3	325	3
2	16	Participant1	Timeline1	幻灯片6	1	幻灯片6	6	78	6	755	2
2	17	Participant1	Timeline1	幻灯片6	1	幻灯片6	6	189	2	622	2
2	10	Participant1	Timeline1	幻灯片7	1	幻灯片7	7	244	1	244	1
2	11	Participant1	Timeline1	幻灯片7	1	幻灯片7	7	100	2	200	1
2	12	Participant1	Timeline1	幻灯片7	1	幻灯片7	7	89	3	355	1
2	13	Participant1	Timeline1	幻灯片7	1	幻灯片7	7	178	1	178	1
2	14	Participant1	Timeline1	幻灯片7	1	幻灯片7	7	144	2	289	2
2	15	Participant1	Timeline1	幻灯片7	1	幻灯片7	7	89	1	89	1
2	16	Participant1	Timeline1	幻灯片7	1	幻灯片7	7	89	1	89	1
2	10	Participant1	Timeline1	幻灯片17	1	幻灯片17	17	178	3	500	1
2	11	Participant1	Timeline1	幻灯片17	1	幻灯片17	17	122	4	844	1
2	12	Participant1	Timeline1	幻灯片17	1	幻灯片17	17	67	2	167	1
2	14	Participant1	Timeline1	幻灯片17	1	幻灯片17	17	122	1	122	1
2	15	Participant1	Timeline1	幻灯片17	1	幻灯片17	17	155	3	411	2
2	16	Participant1	Timeline1	幻灯片17	1	幻灯片17	17	202	2	289	2
2	17	Participant1	Timeline1	幻灯片17	1	幻灯片17	17	211	2	322	1
3	18	Participant1	Timeline1	幻灯片6	1	幻灯片6	6	122	7	1421	3
3	19	Participant1	Timeline1	幻灯片6	1	幻灯片6	6	167	6	1110	2
3	20	Participant1	Timeline1	幻灯片6	1	幻灯片6	6	111	6	988	3
3	21	Participant1	Timeline1	幻灯片6	1	幻灯片6	6	133	4	511	2
3	22	Participant1	Timeline1	幻灯片6	1	幻灯片6	6	211	3	411	1
3	23	Participant1	Timeline1	幻灯片6	1	幻灯片6	6	122	5	521	2
3	24	Participant1	Timeline1	幻灯片6	1	幻灯片6	6	189	2	300	1
3	25	Participant1	Timeline1	幻灯片6	1	幻灯片6	6	100	9	1775	4
3	18	Participant1	Timeline1	幻灯片7	1	幻灯片7	7	289	1	289	1
3	19	Participant1	Timeline1	幻灯片7	1	幻灯片7	7	111	1	111	1
3	20	Participant1	Timeline1	幻灯片7	1	幻灯片7	7	178	2	300	1
3	21	Participant1	Timeline1	幻灯片7	1	幻灯片7	7	67	1	67	1
3	22	Participant1	Timeline1	幻灯片7	1	幻灯片7	7	244	3	577	2
3	24	Participant1	Timeline1	幻灯片7	1	幻灯片7	7	167	1	167	1
3	25	Participant1	Timeline1	幻灯片7	1	幻灯片7	7	200	1	200	1
3	18	Participant1	Timeline1	幻灯片17	1	幻灯片17	17	178	7	1455	1
3	19	Participant1	Timeline1	幻灯片17	1	幻灯片17	17	333	1	333	1
3	20	Participant1	Timeline1	幻灯片17	1	幻灯片17	17	200	1	200	1
3	21	Participant1	Timeline1	幻灯片17	1	幻灯片17	17	144	2	233	1
3	22	Participant1	Timeline1	幻灯片17	1	幻灯片17	17	171	3	681	2
3	23	Participant1	Timeline1	幻灯片17	1	幻灯片17	17	89	2	233	1
3	24	Participant1	Timeline1	幻灯片17	1	幻灯片17	17	162	3	405	2
3	25	Participant1	Timeline1	幻灯片17	1	幻灯片17	17	266	2	411	1
4	26	Participant1	Timeline1	幻灯片6	1	幻灯片6	6	156	2	411	2
4	27	Participant1	Timeline1	幻灯片6	1	幻灯片6	6	67	6	722	3
4	28	Participant1	Timeline1	幻灯片6	1	幻灯片6	6	411	8	2065	3
4	29	Participant1	Timeline1	幻灯片6	1	幻灯片6	6	211	5	1155	2
4	30	Participant1	Timeline1	幻灯片6	1	幻灯片6	6	244	2	389	1
4	31	Participant1	Timeline1	幻灯片6	1	幻灯片6	6	289	8	1443	1
4	32	Participant1	Timeline1	幻灯片6	1	幻灯片6	6	36	1	36	1
4	33	Participant1	Timeline1	幻灯片6	1	幻灯片6	6	78	8	1099	3
4	26	Participant1	Timeline1	幻灯片7	1	幻灯片7	7	189	2	334	2
4	27	Participant1	Timeline1	幻灯片7	1	幻灯片7	7	133	1	133	1
4	28	Participant1	Timeline1	幻灯片7	1	幻灯片7	7	211	1	211	1
4	29	Participant1	Timeline1	幻灯片7	1	幻灯片7	7	155	2	548	2
4	30	Participant1	Timeline1	幻灯片7	1	幻灯片7	7	255	2	411	1
4	31	Participant1	Timeline1	幻灯片7	1	幻灯片7	7	233	3	600	2
4	32	Participant1	Timeline1	幻灯片7	1	幻灯片7	7	122	1	122	1
4	33	Participant1	Timeline1	幻灯片7	1	幻灯片7	7	78	3	378	3
4	27	Participant1	Timeline1	幻灯片17	1	幻灯片17	17	167	2	220	1
4	28	Participant1	Timeline1	幻灯片17	1	幻灯片17	17	100	10	1888	2
4	29	Participant1	Timeline1	幻灯片17	1	幻灯片17	17	255	2	455	1
4	30	Participant1	Timeline1	幻灯片17	1	幻灯片17	17	278	4	742	3
4	31	Participant1	Timeline1	幻灯片17	1	幻灯片17	17	161	13	2881	4
4	33	Participant1	Timeline1	幻灯片17	1	幻灯片17	17	154	8	1324	4
5	34	Participant1	Timeline1	幻灯片6	1	幻灯片6	6	100	6	1221	2
5	35	Participant1	Timeline1	幻灯片6	1	幻灯片6	6	145	9	1511	3
5	36	Participant1	Timeline1	幻灯片6	1	幻灯片6	6	78	5	855	2
5	37	Participant1	Timeline1	幻灯片6	1	幻灯片6	6	54	7	1775	4
5	38	Participant1	Timeline1	幻灯片6	1	幻灯片6	6	200	3	566	1
5	39	Participant1	Timeline1	幻灯片6	1	幻灯片6	6	289	8	2343	2
5	40	Participant1	Timeline1	幻灯片6	1	幻灯片6	6	211	2	555	1
5	41	Participant1	Timeline1	幻灯片6	1	幻灯片6	6	122	9	955	2
5	34	Participant1	Timeline1	幻灯片7	1	幻灯片7	7	189	2	378	2
5	35	Participant1	Timeline1	幻灯片7	1	幻灯片7	7	170	2	270	2
5	36	Participant1	Timeline1	幻灯片7	1	幻灯片7	7	144	1	144	1
5	37	Participant1	Timeline1	幻灯片7	1	幻灯片7	7	160	2	305	2
5	38	Participant1	Timeline1	幻灯片7	1	幻灯片7	7	167	2	344	1
5	39	Participant1	Timeline1	幻灯片7	1	幻灯片7	7	433	3	1066	2
5	40	Participant1	Timeline1	幻灯片7	1	幻灯片7	7	67	4	477	3
5	41	Participant1	Timeline1	幻灯片7	1	幻灯片7	7	167	1	167	1
5	34	Participant1	Timeline1	幻灯片17	1	幻灯片17	17	89	9	966	2
5	35	Participant1	Timeline1	幻灯片17	1	幻灯片17	17	133	2	300	2
5	36	Participant1	Timeline1	幻灯片17	1	幻灯片17	17	21	2	109	2
5	37	Participant1	Timeline1	幻灯片17	1	幻灯片17	17	111	2	266	1
5	38	Participant1	Timeline1	幻灯片17	1	幻灯片17	17	178	8	1688	1
5	39	Participant1	Timeline1	幻灯片17	1	幻灯片17	17	477	7	1677	1
5	40	Participant1	Timeline1	幻灯片17	1	幻灯片17	17	300	5	1088	2
5	41	Participant1	Timeline1	幻灯片17	1	幻灯片17	17	300	10	1754	3
6	42	Participant1	Timeline1	幻灯片6	1	幻灯片6	6	155	4	619	3
6	43	Participant1	Timeline1	幻灯片6	1	幻灯片6	6	233	5	938	3
6	44	Participant1	Timeline1	幻灯片6	1	幻灯片6	6	577	5	1521	3
6	45	Participant1	Timeline1	幻灯片6	1	幻灯片6	6	122	11	2387	5
6	46	Participant1	Timeline1	幻灯片6	1	幻灯片6	6	155	14	3091	5
6	47	Participant1	Timeline1	幻灯片6	1	幻灯片6	6	167	5	1466	2
6	48	Participant1	Timeline1	幻灯片6	1	幻灯片6	6	111	5	811	2
6	49	Participant1	Timeline1	幻灯片6	1	幻灯片6	6	178	4	1377	3
6	42	Participant1	Timeline1	幻灯片7	1	幻灯片7	7	144	3	489	2
6	43	Participant1	Timeline1	幻灯片7	1	幻灯片7	7	200	3	433	2
6	44	Participant1	Timeline1	幻灯片7	1	幻灯片7	7	255	6	1999	3
6	45	Participant1	Timeline1	幻灯片7	1	幻灯片7	7	122	4	600	1
6	46	Participant1	Timeline1	幻灯片7	1	幻灯片7	7	133	2	289	1
6	47	Participant1	Timeline1	幻灯片7	1	幻灯片7	7	189	3	644	2
6	48	Participant1	Timeline1	幻灯片7	1	幻灯片7	7	67	2	233	1
6	49	Participant1	Timeline1	幻灯片7	1	幻灯片7	7	222	2	311	1
6	42	Participant1	Timeline1	幻灯片17	1	幻灯片17	17	171	10	1704	2
6	43	Participant1	Timeline1	幻灯片17	1	幻灯片17	17	178	5	1110	2
6	44	Participant1	Timeline1	幻灯片17	1	幻灯片17	17	189	8	1954	1
6	45	Participant1	Timeline1	幻灯片17	1	幻灯片17	17	176	5	832	2
6	46	Participant1	Timeline1	幻灯片17	1	幻灯片17	17	300	4	942	2
6	47	Participant1	Timeline1	幻灯片17	1	幻灯片17	17	155	12	2287	1
6	48	Participant1	Timeline1	幻灯片17	1	幻灯片17	17	222	6	1144	1
6	49	Participant1	Timeline1	幻灯片17	1	幻灯片17	17	67	4	511	1
