# Supplementary material for: Visual Word Segmentation Cues in Tibetan Reading: Comparing Dictionary-Based and Psychological Word Segmentation
Source: J Eye Mov Res. 2025 Aug 4;18(4):33. doi: 10.3390/jemr18040033 (PMC12387474; doi:10.3390/jemr18040033)
Supplement: Supplementary file 1 [file jemr-18-00033-s001.zip › local/2_probability/analysis_results.txt]

===== 固定效应分析结果 =====

Linear mixed model fit by REML. t-tests use Satterthwaite's method ['lmerModLmerTest']
Formula: formula
   Data: data

REML criterion at convergence: 209.3

Scaled residuals: 
    Min      1Q  Median      3Q     Max 
-1.3610 -0.7989  0.6805  0.7852  1.3920 

Random effects:
 Groups    Name        Variance Std.Dev.
 Recording (Intercept) 0.0000   0.0000  
 Residual              0.2399   0.4898  
Number of obs: 141, groups:  Recording, 49

Fixed effects:
                             Estimate Std. Error        df t value Pr(>|t|)    
(Intercept)                   0.61538    0.09606 135.00000   6.406  2.3e-09 ***
factor1Level2                -0.29720    0.14189 135.00000  -2.095   0.0381 *  
factor1Level3                -0.22408    0.14021 135.00000  -1.598   0.1123    
factor2Level2                -0.02448    0.14189 135.00000  -0.172   0.8633    
factor1Level2:factor2Level2   0.37296    0.20257 135.00000   1.841   0.0678 .  
factor1Level3:factor2Level2   0.29984    0.20140 135.00000   1.489   0.1389    
---
Signif. codes:  0 ‘***’ 0.001 ‘**’ 0.01 ‘*’ 0.05 ‘.’ 0.1 ‘ ’ 1

Correlation of Fixed Effects:
            (Intr) fct1L2 fct1L3 fct2L2 f1L2:2
factor1Lvl2 -0.677                            
factor1Lvl3 -0.685  0.464                     
factor2Lvl2 -0.677  0.458  0.464              
fctr1L2:2L2  0.474 -0.700 -0.325 -0.700       
fctr1L3:2L2  0.477 -0.323 -0.696 -0.705  0.493
optimizer (nloptwrap) convergence code: 0 (OK)
boundary (singular) fit: see help('isSingular')


===== 自定义对比分析结果 =====

## 对比 1 : 2 vs 3 
 contrast                      estimate    SE   df t.ratio p.value
 Level3:Level1 - Level2:Level1   0.0731 0.146 43.8   0.500  0.6195

Degrees-of-freedom method: kenward-roger 

## 对比 2 : 5 vs 6 
 contrast                       estimate    SE   df t.ratio p.value
 Level3:Level2 - Level2:Level2 -8.33e-17 0.141 39.9   0.000  1.0000

Degrees-of-freedom method: kenward-roger 
