# Supplementary material for: Visual Word Segmentation Cues in Tibetan Reading: Comparing Dictionary-Based and Psychological Word Segmentation
Source: J Eye Mov Res. 2025 Aug 4;18(4):33. doi: 10.3390/jemr18040033 (PMC12387474; doi:10.3390/jemr18040033)
Supplement: Supplementary file 1 [file jemr-18-00033-s001.zip › local/2_probability2/analysis_results.txt]

===== 固定效应分析结果 =====

Linear mixed model fit by REML. t-tests use Satterthwaite's method ['lmerModLmerTest']
Formula: formula
   Data: data

REML criterion at convergence: 105.8

Scaled residuals: 
    Min      1Q  Median      3Q     Max 
-1.2529 -0.7967 -0.6478  0.7831  1.3881 

Random effects:
 Groups    Name        Variance Std.Dev.
 Recording (Intercept) 0.0000   0.0000  
 Residual              0.2412   0.4912  
Number of obs: 71, groups:  Recording, 25

Fixed effects:
              Estimate Std. Error       df t value Pr(>|t|)    
(Intercept)    0.61538    0.09633 68.00000   6.389 1.76e-08 ***
factor1Level2 -0.29720    0.14228 68.00000  -2.089   0.0405 *  
factor1Level3 -0.22408    0.14060 68.00000  -1.594   0.1156    
---
Signif. codes:  0 ‘***’ 0.001 ‘**’ 0.01 ‘*’ 0.05 ‘.’ 0.1 ‘ ’ 1

Correlation of Fixed Effects:
            (Intr) fct1L2
factor1Lvl2 -0.677       
factor1Lvl3 -0.685  0.464
optimizer (nloptwrap) convergence code: 0 (OK)
boundary (singular) fit: see help('isSingular')
