# Supplementary material for: Visual Word Segmentation Cues in Tibetan Reading: Comparing Dictionary-Based and Psychological Word Segmentation
Source: J Eye Mov Res. 2025 Aug 4;18(4):33. doi: 10.3390/jemr18040033 (PMC12387474; doi:10.3390/jemr18040033)
Supplement: Supplementary file 1 [file jemr-18-00033-s001.zip › local/2_probability3/analysis_results.txt]

===== 固定效应分析结果 =====

Linear mixed model fit by REML. t-tests use Satterthwaite's method ['lmerModLmerTest']
Formula: formula
   Data: data

REML criterion at convergence: 103.6

Scaled residuals: 
    Min      1Q  Median      3Q     Max 
-1.3723 -1.2214  0.6623  0.6862  0.8610 

Random effects:
 Groups    Name        Variance Std.Dev.
 Recording (Intercept) 0.002841 0.0533  
 Residual              0.235988 0.4858  
Number of obs: 70, groups:  Recording, 24

Fixed effects:
              Estimate Std. Error       df t value Pr(>|t|)    
(Intercept)    0.59072    0.10531 21.42336   5.609 1.34e-05 ***
factor1Level2  0.07595    0.14587 20.16111   0.521    0.608    
factor1Level3  0.07595    0.14587 20.16111   0.521    0.608    
---
Signif. codes:  0 ‘***’ 0.001 ‘**’ 0.01 ‘*’ 0.05 ‘.’ 0.1 ‘ ’ 1

Correlation of Fixed Effects:
            (Intr) fct1L2
factor1Lvl2 -0.722       
factor1Lvl3 -0.722  0.521
