# Supplementary material for: Visual Word Segmentation Cues in Tibetan Reading: Comparing Dictionary-Based and Psychological Word Segmentation
Source: J Eye Mov Res. 2025 Aug 4;18(4):33. doi: 10.3390/jemr18040033 (PMC12387474; doi:10.3390/jemr18040033)
Supplement: Supplementary file 1 [file jemr-18-00033-s001.zip › local/Duration_of_first_fixation/analysis_results.txt]

===== 固定效应分析结果 =====

Linear mixed model fit by REML. t-tests use Satterthwaite's method ['lmerModLmerTest']
Formula: formula
   Data: data

REML criterion at convergence: 1626.5

Scaled residuals: 
    Min      1Q  Median      3Q     Max 
-1.3989 -0.6363 -0.1586  0.3286  3.7658 

Random effects:
 Groups    Name        Variance Std.Dev.
 Recording (Intercept) 2060     45.39   
 Residual              7178     84.73   
Number of obs: 141, groups:  Recording, 49

Fixed effects:
                            Estimate Std. Error      df t value Pr(>|t|)    
(Intercept)                  183.114     22.510  43.402   8.135 2.86e-10 ***
factor1Level2                -15.022     33.083  44.604  -0.454    0.652    
factor1Level3                -12.237     32.840  43.516  -0.373    0.711    
factor2Level2                 -3.843     33.083  44.604  -0.116    0.908    
factor1Level2:factor2Level2   15.126     47.316  44.151   0.320    0.751    
factor1Level3:factor2Level2   19.966     47.147  43.622   0.423    0.674    
---
Signif. codes:  0 ‘***’ 0.001 ‘**’ 0.01 ‘*’ 0.05 ‘.’ 0.1 ‘ ’ 1

Correlation of Fixed Effects:
            (Intr) fct1L2 fct1L3 fct2L2 f1L2:2
factor1Lvl2 -0.680                            
factor1Lvl3 -0.685  0.466                     
factor2Lvl2 -0.680  0.463  0.466              
fctr1L2:2L2  0.476 -0.699 -0.326 -0.699       
fctr1L3:2L2  0.477 -0.325 -0.697 -0.702  0.491


===== 自定义对比分析结果 =====

## 对比 1 : 2 vs 3 
 contrast                      estimate   SE   df t.ratio p.value
 Level3:Level1 - Level2:Level1     2.78 34.1 43.8   0.082  0.9352

Degrees-of-freedom method: kenward-roger 

## 对比 2 : 5 vs 6 
 contrast                      estimate   SE   df t.ratio p.value
 Level3:Level2 - Level2:Level2     7.62 33.4 40.9   0.229  0.8204

Degrees-of-freedom method: kenward-roger 
