# Supplementary material for: Visual Word Segmentation Cues in Tibetan Reading: Comparing Dictionary-Based and Psychological Word Segmentation
Source: J Eye Mov Res. 2025 Aug 4;18(4):33. doi: 10.3390/jemr18040033 (PMC12387474; doi:10.3390/jemr18040033)
Supplement: Supplementary file 1 [file jemr-18-00033-s001.zip › local/Duration_of_first_fixation2/analysis_results.txt]

===== 固定效应分析结果 =====

Linear mixed model fit by REML. t-tests use Satterthwaite's method ['lmerModLmerTest']
Formula: formula
   Data: data

REML criterion at convergence: 814.2

Scaled residuals: 
    Min      1Q  Median      3Q     Max 
-1.2538 -0.6724 -0.1197  0.3175  3.9951 

Random effects:
 Groups    Name        Variance Std.Dev.
 Recording (Intercept)  149.5   12.23   
 Residual              7932.5   89.06   
Number of obs: 71, groups:  Recording, 25

Fixed effects:
              Estimate Std. Error     df t value Pr(>|t|)    
(Intercept)     183.12      17.94  22.02  10.206 8.24e-10 ***
factor1Level2   -14.98      26.49  22.86  -0.566    0.577    
factor1Level3   -11.31      26.19  22.10  -0.432    0.670    
---
Signif. codes:  0 ‘***’ 0.001 ‘**’ 0.01 ‘*’ 0.05 ‘.’ 0.1 ‘ ’ 1

Correlation of Fixed Effects:
            (Intr) fct1L2
factor1Lvl2 -0.677       
factor1Lvl3 -0.685  0.464
