# Supplementary material for: Visual Word Segmentation Cues in Tibetan Reading: Comparing Dictionary-Based and Psychological Word Segmentation
Source: J Eye Mov Res. 2025 Aug 4;18(4):33. doi: 10.3390/jemr18040033 (PMC12387474; doi:10.3390/jemr18040033)
Supplement: Supplementary file 1 [file jemr-18-00033-s001.zip › local/Duration_of_first_fixation3/analysis_results.txt]

===== 固定效应分析结果 =====

Linear mixed model fit by REML. t-tests use Satterthwaite's method ['lmerModLmerTest']
Formula: formula
   Data: data

REML criterion at convergence: 808.6

Scaled residuals: 
    Min      1Q  Median      3Q     Max 
-1.5156 -0.5016 -0.1107  0.3075  3.6225 

Random effects:
 Groups    Name        Variance Std.Dev.
 Recording (Intercept) 4055     63.68   
 Residual              6384     79.90   
Number of obs: 70, groups:  Recording, 24

Fixed effects:
              Estimate Std. Error      df t value Pr(>|t|)    
(Intercept)    178.369     28.325  22.017   6.297 2.44e-06 ***
factor1Level2    1.006     39.689  21.314   0.025     0.98    
factor1Level3    8.631     39.689  21.314   0.217     0.83    
---
Signif. codes:  0 ‘***’ 0.001 ‘**’ 0.01 ‘*’ 0.05 ‘.’ 0.1 ‘ ’ 1

Correlation of Fixed Effects:
            (Intr) fct1L2
factor1Lvl2 -0.714       
factor1Lvl3 -0.714  0.509
