# Supplementary material for: Visual Word Segmentation Cues in Tibetan Reading: Comparing Dictionary-Based and Psychological Word Segmentation
Source: J Eye Mov Res. 2025 Aug 4;18(4):33. doi: 10.3390/jemr18040033 (PMC12387474; doi:10.3390/jemr18040033)
Supplement: Supplementary file 1 [file jemr-18-00033-s001.zip › local/gaze/analysis_results.txt]

===== 固定效应分析结果 =====

Linear mixed model fit by REML. t-tests use Satterthwaite's method ['lmerModLmerTest']
Formula: formula
   Data: data

REML criterion at convergence: 2082

Scaled residuals: 
    Min      1Q  Median      3Q     Max 
-2.6763 -0.4359 -0.2237  0.2203  3.9113 

Random effects:
 Groups    Name        Variance Std.Dev.
 Recording (Intercept)  72586   269.4   
 Residual              202578   450.1   
Number of obs: 141, groups:  Recording, 49

Fixed effects:
                            Estimate Std. Error      df t value Pr(>|t|)    
(Intercept)                   699.76     126.14   43.98   5.548 1.56e-06 ***
factor1Level2                -341.88     185.25   45.10  -1.845   0.0715 .  
factor1Level3                -348.65     184.01   44.09  -1.895   0.0647 .  
factor2Level2                -363.79     185.25   45.10  -1.964   0.0557 .  
factor1Level2:factor2Level2   457.40     265.03   44.68   1.726   0.0913 .  
factor1Level3:factor2Level2   699.76     264.16   44.18   2.649   0.0112 *  
---
Signif. codes:  0 ‘***’ 0.001 ‘**’ 0.01 ‘*’ 0.05 ‘.’ 0.1 ‘ ’ 1

Correlation of Fixed Effects:
            (Intr) fct1L2 fct1L3 fct2L2 f1L2:2
factor1Lvl2 -0.681                            
factor1Lvl3 -0.685  0.467                     
factor2Lvl2 -0.681  0.464  0.467              
fctr1L2:2L2  0.476 -0.699 -0.326 -0.699       
fctr1L3:2L2  0.478 -0.325 -0.697 -0.701  0.490


===== 自定义对比分析结果 =====

## 对比 1 : 2 vs 3 
 contrast                      estimate  SE   df t.ratio p.value
 Level3:Level1 - Level2:Level1    -6.77 191 43.7  -0.036  0.9718

Degrees-of-freedom method: kenward-roger 

## 对比 2 : 5 vs 6 
 contrast                      estimate  SE   df t.ratio p.value
 Level3:Level2 - Level2:Level2      236 187 41.1   1.259  0.2152

Degrees-of-freedom method: kenward-roger 
