# Supplementary material for: Visual Word Segmentation Cues in Tibetan Reading: Comparing Dictionary-Based and Psychological Word Segmentation
Source: J Eye Mov Res. 2025 Aug 4;18(4):33. doi: 10.3390/jemr18040033 (PMC12387474; doi:10.3390/jemr18040033)
Supplement: Supplementary file 1 [file jemr-18-00033-s001.zip › local/gaze2/analysis_results.txt]

===== 固定效应分析结果 =====

Linear mixed model fit by REML. t-tests use Satterthwaite's method ['lmerModLmerTest']
Formula: formula
   Data: data

REML criterion at convergence: 1048.5

Scaled residuals: 
    Min      1Q  Median      3Q     Max 
-2.4014 -0.4626 -0.2593  0.2834  4.0356 

Random effects:
 Groups    Name        Variance Std.Dev.
 Recording (Intercept)  54736   234.0   
 Residual              212168   460.6   
Number of obs: 71, groups:  Recording, 25

Fixed effects:
              Estimate Std. Error      df t value Pr(>|t|)    
(Intercept)     700.64     119.54   22.47   5.861 6.21e-06 ***
factor1Level2  -342.64     175.74   23.10  -1.950   0.0634 .  
factor1Level3  -349.54     174.40   22.53  -2.004   0.0572 .  
---
Signif. codes:  0 ‘***’ 0.001 ‘**’ 0.01 ‘*’ 0.05 ‘.’ 0.1 ‘ ’ 1

Correlation of Fixed Effects:
            (Intr) fct1L2
factor1Lvl2 -0.680       
factor1Lvl3 -0.685  0.466
