# Supplementary material for: Visual Word Segmentation Cues in Tibetan Reading: Comparing Dictionary-Based and Psychological Word Segmentation
Source: J Eye Mov Res. 2025 Aug 4;18(4):33. doi: 10.3390/jemr18040033 (PMC12387474; doi:10.3390/jemr18040033)
Supplement: Supplementary file 1 [file jemr-18-00033-s001.zip › local/gaze3/analysis_results.txt]

===== 固定效应分析结果 =====

Linear mixed model fit by REML. t-tests use Satterthwaite's method ['lmerModLmerTest']
Formula: formula
   Data: data

REML criterion at convergence: 1033.1

Scaled residuals: 
    Min      1Q  Median      3Q     Max 
-1.8786 -0.4109 -0.2142  0.0136  2.9007 

Random effects:
 Groups    Name        Variance Std.Dev.
 Recording (Intercept)  91217   302     
 Residual              192700   439     
Number of obs: 70, groups:  Recording, 24

Fixed effects:
              Estimate Std. Error     df t value Pr(>|t|)  
(Intercept)     334.72     142.48  22.42   2.349   0.0280 *
factor1Level2   116.78     199.33  21.61   0.586   0.5640  
factor1Level3   352.37     199.33  21.61   1.768   0.0912 .
---
Signif. codes:  0 ‘***’ 0.001 ‘**’ 0.01 ‘*’ 0.05 ‘.’ 0.1 ‘ ’ 1

Correlation of Fixed Effects:
            (Intr) fct1L2
factor1Lvl2 -0.715       
factor1Lvl3 -0.715  0.511
