# Supplementary material for: Visual Word Segmentation Cues in Tibetan Reading: Comparing Dictionary-Based and Psychological Word Segmentation
Source: J Eye Mov Res. 2025 Aug 4;18(4):33. doi: 10.3390/jemr18040033 (PMC12387474; doi:10.3390/jemr18040033)
Supplement: Supplementary file 1 [file jemr-18-00033-s001.zip › local/gaze_count/analysis_results.txt]

===== 固定效应分析结果 =====

Linear mixed model fit by REML. t-tests use Satterthwaite's method ['lmerModLmerTest']
Formula: formula
   Data: data

REML criterion at convergence: 614.6

Scaled residuals: 
    Min      1Q  Median      3Q     Max 
-1.7852 -0.4743 -0.3234  0.1353  5.3307 

Random effects:
 Groups    Name        Variance Std.Dev.
 Recording (Intercept) 0.4634   0.6807  
 Residual              4.4434   2.1079  
Number of obs: 141, groups:  Recording, 49

Fixed effects:
                            Estimate Std. Error      df t value Pr(>|t|)    
(Intercept)                   3.6462     0.4721 43.9245   7.723 1.02e-09 ***
factor1Level2                -1.5120     0.6957 45.4232  -2.173  0.03500 *  
factor1Level3                -1.5525     0.6889 44.0639  -2.253  0.02926 *  
factor2Level2                -1.7512     0.6957 45.4232  -2.517  0.01542 *  
factor1Level2:factor2Level2   1.8253     0.9940 44.8763   1.836  0.07295 .  
factor1Level3:factor2Level2   2.9908     0.9893 44.2156   3.023  0.00415 ** 
---
Signif. codes:  0 ‘***’ 0.001 ‘**’ 0.01 ‘*’ 0.05 ‘.’ 0.1 ‘ ’ 1

Correlation of Fixed Effects:
            (Intr) fct1L2 fct1L3 fct2L2 f1L2:2
factor1Lvl2 -0.679                            
factor1Lvl3 -0.685  0.465                     
factor2Lvl2 -0.679  0.461  0.465              
fctr1L2:2L2  0.475 -0.700 -0.325 -0.700       
fctr1L3:2L2  0.477 -0.324 -0.696 -0.703  0.492


===== 自定义对比分析结果 =====

## 对比 1 : 2 vs 3 
 contrast                      estimate    SE   df t.ratio p.value
 Level3:Level1 - Level2:Level1  -0.0405 0.717 43.8  -0.057  0.9552

Degrees-of-freedom method: kenward-roger 

## 对比 2 : 5 vs 6 
 contrast                      estimate    SE   df t.ratio p.value
 Level3:Level2 - Level2:Level2     1.12 0.697 40.4   1.614  0.1144

Degrees-of-freedom method: kenward-roger 
