# Supplementary material for: Visual Word Segmentation Cues in Tibetan Reading: Comparing Dictionary-Based and Psychological Word Segmentation
Source: J Eye Mov Res. 2025 Aug 4;18(4):33. doi: 10.3390/jemr18040033 (PMC12387474; doi:10.3390/jemr18040033)
Supplement: Supplementary file 1 [file jemr-18-00033-s001.zip › local/gaze_count2/analysis_results.txt]

===== 固定效应分析结果 =====

Linear mixed model fit by REML. t-tests use Satterthwaite's method ['lmerModLmerTest']
Formula: formula
   Data: data

REML criterion at convergence: 313.5

Scaled residuals: 
    Min      1Q  Median      3Q     Max 
-1.6439 -0.5065 -0.1748  0.4083  5.2174 

Random effects:
 Groups    Name        Variance Std.Dev.
 Recording (Intercept) 0.4032   0.635   
 Residual              4.7794   2.186   
Number of obs: 71, groups:  Recording, 25

Fixed effects:
              Estimate Std. Error      df t value Pr(>|t|)    
(Intercept)     3.6475     0.4786 22.3453   7.621 1.18e-07 ***
factor1Level2  -1.5129     0.7055 23.1250  -2.144   0.0427 *  
factor1Level3  -1.5548     0.6985 22.4177  -2.226   0.0364 *  
---
Signif. codes:  0 ‘***’ 0.001 ‘**’ 0.01 ‘*’ 0.05 ‘.’ 0.1 ‘ ’ 1

Correlation of Fixed Effects:
            (Intr) fct1L2
factor1Lvl2 -0.678       
factor1Lvl3 -0.685  0.465
