# Supplementary material for: Visual Word Segmentation Cues in Tibetan Reading: Comparing Dictionary-Based and Psychological Word Segmentation
Source: J Eye Mov Res. 2025 Aug 4;18(4):33. doi: 10.3390/jemr18040033 (PMC12387474; doi:10.3390/jemr18040033)
Supplement: Supplementary file 1 [file jemr-18-00033-s001.zip › local/gaze_count3/analysis_results.txt]

===== 固定效应分析结果 =====

Linear mixed model fit by REML. t-tests use Satterthwaite's method ['lmerModLmerTest']
Formula: formula
   Data: data

REML criterion at convergence: 300.8

Scaled residuals: 
    Min      1Q  Median      3Q     Max 
-1.4716 -0.4767 -0.3509  0.0726  3.9593 

Random effects:
 Groups    Name        Variance Std.Dev.
 Recording (Intercept) 0.525    0.7246  
 Residual              4.102    2.0254  
Number of obs: 70, groups:  Recording, 24

Fixed effects:
              Estimate Std. Error      df t value Pr(>|t|)   
(Intercept)     1.8926     0.5034 22.9238   3.760  0.00102 **
factor1Level2   0.3158     0.6999 21.7759   0.451  0.65635   
factor1Level3   1.4408     0.6999 21.7759   2.058  0.05171 . 
---
Signif. codes:  0 ‘***’ 0.001 ‘**’ 0.01 ‘*’ 0.05 ‘.’ 0.1 ‘ ’ 1

Correlation of Fixed Effects:
            (Intr) fct1L2
factor1Lvl2 -0.719       
factor1Lvl3 -0.719  0.517
