# Supplementary material for: Visual Word Segmentation Cues in Tibetan Reading: Comparing Dictionary-Based and Psychological Word Segmentation
Source: J Eye Mov Res. 2025 Aug 4;18(4):33. doi: 10.3390/jemr18040033 (PMC12387474; doi:10.3390/jemr18040033)
Supplement: Supplementary file 1 [file jemr-18-00033-s001.zip › local/Number_of_fixations/analysis_results.txt]

===== 固定效应分析结果 =====

Linear mixed model fit by REML. t-tests use Satterthwaite's method ['lmerModLmerTest']
Formula: formula
   Data: data

REML criterion at convergence: 709

Scaled residuals: 
    Min      1Q  Median      3Q     Max 
-1.3871 -0.6871 -0.2313  0.3736  3.1926 

Random effects:
 Groups    Name        Variance Std.Dev.
 Recording (Intercept) 0.9902   0.9951  
 Residual              8.8920   2.9819  
Number of obs: 141, groups:  Recording, 49

Fixed effects:
                            Estimate Std. Error      df t value Pr(>|t|)    
(Intercept)                   6.5243     0.6731 42.9846   9.693 2.21e-12 ***
factor1Level2                -3.7154     0.9917 44.4537  -3.746 0.000514 ***
factor1Level3                -3.3478     0.9822 43.1213  -3.408 0.001427 ** 
factor2Level2                -2.2967     0.9917 44.4537  -2.316 0.025236 *  
factor1Level2:factor2Level2   4.1128     1.4171 43.9165   2.902 0.005773 ** 
factor1Level3:factor2Level2   4.6202     1.4105 43.2690   3.276 0.002081 ** 
---
Signif. codes:  0 ‘***’ 0.001 ‘**’ 0.01 ‘*’ 0.05 ‘.’ 0.1 ‘ ’ 1

Correlation of Fixed Effects:
            (Intr) fct1L2 fct1L3 fct2L2 f1L2:2
factor1Lvl2 -0.679                            
factor1Lvl3 -0.685  0.465                     
factor2Lvl2 -0.679  0.461  0.465              
fctr1L2:2L2  0.475 -0.700 -0.326 -0.700       
fctr1L3:2L2  0.477 -0.324 -0.696 -0.703  0.492


===== 自定义对比分析结果 =====

## 对比 1 : 2 vs 3 
 contrast                      estimate   SE   df t.ratio p.value
 Level3:Level1 - Level2:Level1    0.368 1.02 43.8   0.360  0.7207

Degrees-of-freedom method: kenward-roger 

## 对比 2 : 5 vs 6 
 contrast                      estimate    SE   df t.ratio p.value
 Level3:Level2 - Level2:Level2    0.875 0.994 40.4   0.880  0.3840

Degrees-of-freedom method: kenward-roger 
