# Supplementary material for: Visual Word Segmentation Cues in Tibetan Reading: Comparing Dictionary-Based and Psychological Word Segmentation
Source: J Eye Mov Res. 2025 Aug 4;18(4):33. doi: 10.3390/jemr18040033 (PMC12387474; doi:10.3390/jemr18040033)
Supplement: Supplementary file 1 [file jemr-18-00033-s001.zip › local/Number_of_fixations2/analysis_results.txt]

===== 固定效应分析结果 =====

Linear mixed model fit by REML. t-tests use Satterthwaite's method ['lmerModLmerTest']
Formula: formula
   Data: data

REML criterion at convergence: 348.4

Scaled residuals: 
    Min      1Q  Median      3Q     Max 
-1.3561 -0.6304 -0.2114  0.3528  2.8157 

Random effects:
 Groups    Name        Variance Std.Dev.
 Recording (Intercept) 2.577    1.605   
 Residual              6.753    2.599   
Number of obs: 71, groups:  Recording, 25

Fixed effects:
              Estimate Std. Error      df t value Pr(>|t|)    
(Intercept)     6.5051     0.7402 22.3905   8.788 1.03e-08 ***
factor1Level2  -3.7084     1.0869 22.9486  -3.412  0.00239 ** 
factor1Level3  -3.3251     1.0798 22.4436  -3.079  0.00540 ** 
---
Signif. codes:  0 ‘***’ 0.001 ‘**’ 0.01 ‘*’ 0.05 ‘.’ 0.1 ‘ ’ 1

Correlation of Fixed Effects:
            (Intr) fct1L2
factor1Lvl2 -0.681       
factor1Lvl3 -0.686  0.467
