# Supplementary material for: Visual Word Segmentation Cues in Tibetan Reading: Comparing Dictionary-Based and Psychological Word Segmentation
Source: J Eye Mov Res. 2025 Aug 4;18(4):33. doi: 10.3390/jemr18040033 (PMC12387474; doi:10.3390/jemr18040033)
Supplement: Supplementary file 1 [file jemr-18-00033-s001.zip › local/Number_of_fixations3/analysis_results.txt]

===== 固定效应分析结果 =====

Linear mixed model fit by REML. t-tests use Satterthwaite's method ['lmerModLmerTest']
Formula: formula
   Data: data

REML criterion at convergence: 356.8

Scaled residuals: 
    Min      1Q  Median      3Q     Max 
-1.1215 -0.7734 -0.3938  0.7348  2.7000 

Random effects:
 Groups    Name        Variance Std.Dev.
 Recording (Intercept)  0.00    0.000   
 Residual              10.45    3.232   
Number of obs: 70, groups:  Recording, 24

Fixed effects:
              Estimate Std. Error      df t value Pr(>|t|)    
(Intercept)     4.2727     0.6891 67.0000   6.200 3.97e-08 ***
factor1Level2   0.3523     0.9540 67.0000   0.369    0.713    
factor1Level3   1.2273     0.9540 67.0000   1.286    0.203    
---
Signif. codes:  0 ‘***’ 0.001 ‘**’ 0.01 ‘*’ 0.05 ‘.’ 0.1 ‘ ’ 1

Correlation of Fixed Effects:
            (Intr) fct1L2
factor1Lvl2 -0.722       
factor1Lvl3 -0.722  0.522
optimizer (nloptwrap) convergence code: 0 (OK)
boundary (singular) fit: see help('isSingular')
