# Supplementary material for: Visual Word Segmentation Cues in Tibetan Reading: Comparing Dictionary-Based and Psychological Word Segmentation
Source: J Eye Mov Res. 2025 Aug 4;18(4):33. doi: 10.3390/jemr18040033 (PMC12387474; doi:10.3390/jemr18040033)
Supplement: Supplementary file 1 [file jemr-18-00033-s001.zip › local/number_of_visit/analysis_results.txt]

===== 固定效应分析结果 =====

Linear mixed model fit by REML. t-tests use Satterthwaite's method ['lmerModLmerTest']
Formula: formula
   Data: data

REML criterion at convergence: 207.4

Scaled residuals: 
    Min      1Q  Median      3Q     Max 
-1.4172 -0.5884 -0.3461  0.4928  2.5246 

Random effects:
 Groups    Name        Variance Std.Dev.
 Recording (Intercept) 0.1026   0.3204  
 Residual              0.9894   0.9947  
Number of obs: 71, groups:  Recording, 25

Fixed effects:
              Estimate Std. Error      df t value Pr(>|t|)    
(Intercept)     2.2260     0.2226 22.2345   9.998 1.09e-09 ***
factor1Level2  -0.7746     0.3281 22.9934  -2.361   0.0271 *  
factor1Level3  -0.6612     0.3249 22.3051  -2.035   0.0539 .  
---
Signif. codes:  0 ‘***’ 0.001 ‘**’ 0.01 ‘*’ 0.05 ‘.’ 0.1 ‘ ’ 1

Correlation of Fixed Effects:
            (Intr) fct1L2
factor1Lvl2 -0.679       
factor1Lvl3 -0.685  0.465


===== 自定义对比分析结果 =====

## 对比 1 : 2 vs 3 
 contrast        estimate    SE df t.ratio p.value
 Level3 - Level2    0.113 0.338 22   0.335  0.7407

Degrees-of-freedom method: kenward-roger 

## 对比 2 : 5 vs 6 
警告：无法找到指定条件对应的因子水平。
