# Supplementary material for: Visual Word Segmentation Cues in Tibetan Reading: Comparing Dictionary-Based and Psychological Word Segmentation
Source: J Eye Mov Res. 2025 Aug 4;18(4):33. doi: 10.3390/jemr18040033 (PMC12387474; doi:10.3390/jemr18040033)
Supplement: Supplementary file 1 [file jemr-18-00033-s001.zip › local/Number_of_Visits/analysis_results.txt]

===== 固定效应分析结果 =====

Linear mixed model fit by REML. t-tests use Satterthwaite's method ['lmerModLmerTest']
Formula: formula
   Data: data

REML criterion at convergence: 407.9

Scaled residuals: 
    Min      1Q  Median      3Q     Max 
-1.2444 -0.5752 -0.2028  0.5008  2.8097 

Random effects:
 Groups    Name        Variance Std.Dev.
 Recording (Intercept) 0.0154   0.1241  
 Residual              1.0301   1.0150  
Number of obs: 141, groups:  Recording, 49

Fixed effects:
                            Estimate Std. Error      df t value Pr(>|t|)    
(Intercept)                   2.2300     0.2034 43.1191  10.966 4.71e-14 ***
factor1Level2                -0.7759     0.3002 44.7873  -2.584   0.0131 *  
factor1Level3                -0.6648     0.2968 43.2724  -2.240   0.0303 *  
factor2Level2                -0.2313     0.3002 44.7873  -0.770   0.4452    
factor1Level2:factor2Level2   0.6523     0.4287 44.1936   1.521   0.1353    
factor1Level3:factor2Level2   0.7911     0.4263 43.4569   1.856   0.0703 .  
---
Signif. codes:  0 ‘***’ 0.001 ‘**’ 0.01 ‘*’ 0.05 ‘.’ 0.1 ‘ ’ 1

Correlation of Fixed Effects:
            (Intr) fct1L2 fct1L3 fct2L2 f1L2:2
factor1Lvl2 -0.677                            
factor1Lvl3 -0.685  0.464                     
factor2Lvl2 -0.677  0.459  0.464              
fctr1L2:2L2  0.474 -0.700 -0.325 -0.700       
fctr1L3:2L2  0.477 -0.323 -0.696 -0.704  0.493


===== 自定义对比分析结果 =====

## 对比 1 : 2 vs 3 
 contrast                      estimate    SE   df t.ratio p.value
 Level3:Level1 - Level2:Level1    0.111 0.309 43.8   0.359  0.7212

Degrees-of-freedom method: kenward-roger 

## 对比 2 : 5 vs 6 
 contrast                      estimate    SE df t.ratio p.value
 Level3:Level2 - Level2:Level2     0.25 0.299 40   0.835  0.4088

Degrees-of-freedom method: kenward-roger 
