# Supplementary material for: Visual Word Segmentation Cues in Tibetan Reading: Comparing Dictionary-Based and Psychological Word Segmentation
Source: J Eye Mov Res. 2025 Aug 4;18(4):33. doi: 10.3390/jemr18040033 (PMC12387474; doi:10.3390/jemr18040033)
Supplement: Supplementary file 1 [file jemr-18-00033-s001.zip › local/Total_duration_of_fixations/analysis_results.txt]

===== 固定效应分析结果 =====

Linear mixed model fit by REML. t-tests use Satterthwaite's method ['lmerModLmerTest']
Formula: formula
   Data: data

REML criterion at convergence: 2171.9

Scaled residuals: 
    Min      1Q  Median      3Q     Max 
-1.6930 -0.6421 -0.2378  0.4082  3.0112 

Random effects:
 Groups    Name        Variance Std.Dev.
 Recording (Intercept) 182536   427.2   
 Residual              373920   611.5   
Number of obs: 141, groups:  Recording, 49

Fixed effects:
                            Estimate Std. Error      df t value Pr(>|t|)    
(Intercept)                  1358.47     186.50   43.49   7.284 4.69e-09 ***
factor1Level2                -895.56     273.62   44.48  -3.273  0.00206 ** 
factor1Level3                -810.03     272.04   43.59  -2.978  0.00473 ** 
factor2Level2                -584.59     273.62   44.48  -2.136  0.03818 *  
factor1Level2:factor2Level2   987.51     391.60   44.10   2.522  0.01536 *  
factor1Level3:factor2Level2  1189.98     390.50   43.67   3.047  0.00391 ** 
---
Signif. codes:  0 ‘***’ 0.001 ‘**’ 0.01 ‘*’ 0.05 ‘.’ 0.1 ‘ ’ 1

Correlation of Fixed Effects:
            (Intr) fct1L2 fct1L3 fct2L2 f1L2:2
factor1Lvl2 -0.682                            
factor1Lvl3 -0.686  0.467                     
factor2Lvl2 -0.682  0.465  0.467              
fctr1L2:2L2  0.476 -0.699 -0.326 -0.699       
fctr1L3:2L2  0.478 -0.326 -0.697 -0.701  0.490


===== 自定义对比分析结果 =====

## 对比 1 : 2 vs 3 
 contrast                      estimate  SE   df t.ratio p.value
 Level3:Level1 - Level2:Level1     85.5 282 43.7   0.304  0.7628

Degrees-of-freedom method: kenward-roger 

## 对比 2 : 5 vs 6 
 contrast                      estimate  SE   df t.ratio p.value
 Level3:Level2 - Level2:Level2      288 277 41.3   1.039  0.3047

Degrees-of-freedom method: kenward-roger 
