# Supplementary material for: Visual Word Segmentation Cues in Tibetan Reading: Comparing Dictionary-Based and Psychological Word Segmentation
Source: J Eye Mov Res. 2025 Aug 4;18(4):33. doi: 10.3390/jemr18040033 (PMC12387474; doi:10.3390/jemr18040033)
Supplement: Supplementary file 1 [file jemr-18-00033-s001.zip › local/Total_duration_of_fixations2/analysis_results.txt]

===== 固定效应分析结果 =====

Linear mixed model fit by REML. t-tests use Satterthwaite's method ['lmerModLmerTest']
Formula: formula
   Data: data

REML criterion at convergence: 1084.8

Scaled residuals: 
     Min       1Q   Median       3Q      Max 
-1.41605 -0.53902 -0.08844  0.32351  2.65052 

Random effects:
 Groups    Name        Variance Std.Dev.
 Recording (Intercept) 325075   570.2   
 Residual              266506   516.2   
Number of obs: 71, groups:  Recording, 25

Fixed effects:
              Estimate Std. Error      df t value Pr(>|t|)    
(Intercept)    1354.37     215.62   22.29   6.281 2.39e-06 ***
factor1Level2  -891.70     315.46   22.59  -2.827  0.00967 ** 
factor1Level3  -807.48     314.43   22.32  -2.568  0.01742 *  
---
Signif. codes:  0 ‘***’ 0.001 ‘**’ 0.01 ‘*’ 0.05 ‘.’ 0.1 ‘ ’ 1

Correlation of Fixed Effects:
            (Intr) fct1L2
factor1Lvl2 -0.684       
factor1Lvl3 -0.686  0.469
