# Supplementary material for: Visual Word Segmentation Cues in Tibetan Reading: Comparing Dictionary-Based and Psychological Word Segmentation
Source: J Eye Mov Res. 2025 Aug 4;18(4):33. doi: 10.3390/jemr18040033 (PMC12387474; doi:10.3390/jemr18040033)
Supplement: Supplementary file 1 [file jemr-18-00033-s001.zip › local/Total_duration_of_fixations3/analysis_results.txt]

===== 固定效应分析结果 =====

Linear mixed model fit by REML. t-tests use Satterthwaite's method ['lmerModLmerTest']
Formula: formula
   Data: data

REML criterion at convergence: 1080

Scaled residuals: 
    Min      1Q  Median      3Q     Max 
-1.2991 -0.7848 -0.3838  0.5283  2.8221 

Random effects:
 Groups    Name        Variance Std.Dev.
 Recording (Intercept)  26809   163.7   
 Residual              485918   697.1   
Number of obs: 70, groups:  Recording, 24

Fixed effects:
              Estimate Std. Error     df t value Pr(>|t|)    
(Intercept)     793.37     159.73  22.14   4.967 5.61e-05 ***
factor1Level2    72.46     221.61  20.91   0.327    0.747    
factor1Level3   360.46     221.61  20.91   1.627    0.119    
---
Signif. codes:  0 ‘***’ 0.001 ‘**’ 0.01 ‘*’ 0.05 ‘.’ 0.1 ‘ ’ 1

Correlation of Fixed Effects:
            (Intr) fct1L2
factor1Lvl2 -0.721       
factor1Lvl3 -0.721  0.519
