# Supplementary material for: Visual Word Segmentation Cues in Tibetan Reading: Comparing Dictionary-Based and Psychological Word Segmentation
Source: J Eye Mov Res. 2025 Aug 4;18(4):33. doi: 10.3390/jemr18040033 (PMC12387474; doi:10.3390/jemr18040033)
Supplement: Supplementary file 1 [file jemr-18-00033-s001.zip › global/1_Average_duration_of_whole_fixations/analysis_results.txt]

===== 固定效应分析结果 =====

Linear mixed model fit by REML. t-tests use Satterthwaite's method ['lmerModLmerTest']
Formula: formula
   Data: data

REML criterion at convergence: 41381.7

Scaled residuals: 
    Min      1Q  Median      3Q     Max 
-3.3836 -0.6502 -0.0474  0.5881  4.4258 

Random effects:
 Groups    Name        Variance Std.Dev.
 Recording (Intercept) 1025.1   32.02   
 Residual               878.8   29.65   
Number of obs: 4282, groups:  Recording, 49

Fixed effects:
                            Estimate Std. Error       df t value Pr(>|t|)    
(Intercept)                  179.757      4.706   52.598  38.201  < 2e-16 ***
factor1Level2                 -9.163      1.568 4228.021  -5.845 5.43e-09 ***
factor1Level3                 -8.224      1.567 4227.919  -5.248 1.61e-07 ***
factor2Level2                 -4.312      1.568 4227.918  -2.750  0.00599 ** 
factor1Level2:factor2Level2   10.847      2.221 4227.930   4.885 1.07e-06 ***
factor1Level3:factor2Level2   10.877      2.218 4227.926   4.903 9.77e-07 ***
---
Signif. codes:  0 ‘***’ 0.001 ‘**’ 0.01 ‘*’ 0.05 ‘.’ 0.1 ‘ ’ 1

Correlation of Fixed Effects:
            (Intr) fct1L2 fct1L3 fct2L2 f1L2:2
factor1Lvl2 -0.165                            
factor1Lvl3 -0.166  0.497                     
factor2Lvl2 -0.165  0.497  0.497              
fctr1L2:2L2  0.117 -0.706 -0.351 -0.706       
fctr1L3:2L2  0.117 -0.351 -0.706 -0.707  0.499


===== 自定义对比分析结果 =====

## 对比 1 : 2 vs 3 
 contrast                      estimate   SE  df z.ratio p.value
 Level3:Level1 - Level2:Level1     0.94 1.57 Inf   0.598  0.5499

Degrees-of-freedom method: asymptotic 

## 对比 2 : 5 vs 6 
 contrast                      estimate   SE  df z.ratio p.value
 Level3:Level2 - Level2:Level2    0.969 1.57 Inf   0.618  0.5368

Degrees-of-freedom method: asymptotic 
