# Supplementary material for: Visual Word Segmentation Cues in Tibetan Reading: Comparing Dictionary-Based and Psychological Word Segmentation
Source: J Eye Mov Res. 2025 Aug 4;18(4):33. doi: 10.3390/jemr18040033 (PMC12387474; doi:10.3390/jemr18040033)
Supplement: Supplementary file 1 [file jemr-18-00033-s001.zip › global/1_Average_duration_of_whole_fixations.R]

options(width = 1000)
# 加载必要的包
if (!require("readxl")) install.packages("readxl")
if (!require("dplyr")) install.packages("dplyr")
if (!require("ggplot2")) install.packages("ggplot2")
if (!require("lme4")) install.packages("lme4")
if (!require("lmerTest")) install.packages("lmerTest")
if (!require("emmeans")) install.packages("emmeans")

library(readxl)
library(dplyr)
library(ggplot2)
library(lme4)
library(lmerTest)
library(emmeans)

# =============================================
# 用户需要修改的部分开始
# =============================================

# 第1步：指定Excel文件路径和列名
excel_path <- "D:/1_Average_duration_of_whole_fixations.xlsx"  # 修改为您的Excel文件路径

# 输入列名
subject_col <- "Recording"     # 修改为您的被试列名
dv_col <- "Average_duration_of_whole_fixations"        # 修改为您的因变量列名
condition_col <- "Group"   # 修改为您的实验条件列名

# 第2步：指定实验条件范围（可选）
# 如果要分析所有条件，请保持 specific_conditions = NULL
# 如果只想分析特定条件，请填写条件值，例如 c(1, 2, 3)
specific_conditions <- NULL  # 修改为您想要分析的特定条件，或保持NULL分析所有条件

# 第3步：设定实验设计
# 1=1×2, 2=1×3, 3=1×4, 4=2×2, 5=2×3, 6=2×4, 7=3×3
design_choice <- 5  # 修改为您需要的实验设计编号(1-7)

# 第4步：设定对比选项
# 支持多组对比，每行是一组对比，包含两个条件编号
# 例如：list(c(2, 3), c(5, 6)) 表示比较条件2与3，以及条件5与6
custom_contrasts <- list(
  c(2, 3),  # 第一组对比：条件2与条件3
  c(5, 6)   # 第二组对比：条件5与条件6
)
# 如果不需要自定义对比，设置为 NULL
# custom_contrasts <- NULL

# 是否保存结果
save_results <- TRUE  # 设置为TRUE保存结果，FALSE不保存

# =============================================
# 用户需要修改的部分结束
# =============================================

# 读取Excel文件
data <- tryCatch({
  read_excel(excel_path)
}, error = function(e) {
  cat("无法读取Excel文件。请检查文件路径是否正确。\n")
  cat("错误信息：", e$message, "\n")
  stop("文件读取失败")
})

# 显示数据的列名，供用户参考
cat("\n数据的列名如下：\n")
print(colnames(data))

# 检查用户输入的列名是否在数据中存在
if (!subject_col %in% colnames(data)) {
  stop("被试列名不存在于数据中。")
}
if (!dv_col %in% colnames(data)) {
  stop("因变量列名不存在于数据中。")
}
if (!condition_col %in% colnames(data)) {
  stop("实验条件列名不存在于数据中。")
}

# 显示实验条件的所有取值
unique_conditions <- sort(unique(data[[condition_col]]))
cat("\n实验条件列的所有取值：", paste(unique_conditions, collapse = ", "), "\n")

# 如果指定了自定义对比，检查条件编号是否有效
if (!is.null(custom_contrasts)) {
  # 验证每组对比
  for (i in 1:length(custom_contrasts)) {
    contrast_pair <- custom_contrasts[[i]]
    if (length(contrast_pair) != 2) {
      stop("第", i, "组对比必须指定两个条件编号。")
    }
    
    invalid_contrast <- contrast_pair[!contrast_pair %in% unique_conditions]
    if (length(invalid_contrast) > 0) {
      stop("第", i, "组对比中，以下实验条件编号不存在于数据中: ", 
           paste(invalid_contrast, collapse = ", "))
    }
  }
}

# 如果指定了特定条件，筛选数据
if (!is.null(specific_conditions)) {
  # 检查用户输入的值是否在数据中存在
  invalid_values <- specific_conditions[!specific_conditions %in% unique_conditions]
  if (length(invalid_values) > 0) {
    stop("以下实验条件取值不存在于数据中: ", paste(invalid_values, collapse = ", "))
  }
  
  # 筛选数据
  data <- data %>% filter(!!sym(condition_col) %in% specific_conditions)
  unique_conditions <- sort(unique(data[[condition_col]]))
}

# 定义实验设计
designs <- list(
  c(1, 2),   # 1×2
  c(1, 3),   # 1×3
  c(1, 4),   # 1×4
  c(2, 2),   # 2×2
  c(2, 3),   # 2×3
  c(2, 4),   # 2×4
  c(3, 3)    # 3×3
)

if (design_choice < 1 || design_choice > 7) {
  stop("实验设计编号必须在1到7之间。")
}

design <- designs[[design_choice]]
expected_levels <- prod(design)  # 期望的条件水平数量

# 检验实验设计与实验条件列的匹配情况
cat("\n===== 检验实验设计与条件匹配 =====\n")
if (length(unique_conditions) != expected_levels) {
  cat("警告：您选择的实验设计需要", expected_levels, "个条件水平，但实际数据中有", 
      length(unique_conditions), "个条件水平。\n")
  cat("程序将尝试使用尽可能多的条件，但可能影响结果的准确性。\n")
}

# 创建因子变量
create_factors <- function(data, condition_col, design) {
  unique_conditions <- sort(unique(data[[condition_col]]))
  n_conditions <- length(unique_conditions)
  
  # 确定每个因子的水平数
  fac1_levels <- design[2]  # 第一个因子水平数
  fac2_levels <- design[1]  # 第二个因子水平数
  
  data$factor1 <- NA
  data$factor2 <- NA
  
  for (i in 1:min(n_conditions, expected_levels)) {
    cond <- unique_conditions[i]
    
    # 计算该条件应该属于哪个因子水平
    fac2_idx <- ceiling(i / fac1_levels)
    fac1_idx <- i - ((fac2_idx - 1) * fac1_levels)
    
    # 确保索引不超出范围
    fac1_idx <- min(fac1_idx, fac1_levels)
    fac2_idx <- min(fac2_idx, fac2_levels)
    
    # 为该条件分配因子水平
    data$factor1[data[[condition_col]] == cond] <- paste0("Level", fac1_idx)
    data$factor2[data[[condition_col]] == cond] <- paste0("Level", fac2_idx)
  }
  
  # 转换为因子类型
  data$factor1 <- factor(data$factor1)
  data$factor2 <- factor(data$factor2)
  
  return(data)
}

# 应用函数创建因子变量
data <- create_factors(data, condition_col, design)

# 打印条件与因子水平的对应关系
cat("\n条件与因子水平的对应关系：\n")
correspondence <- data %>% 
  select(!!sym(condition_col), factor1, factor2) %>% 
  distinct() %>% 
  arrange(!!sym(condition_col))
print(correspondence)

# 根据实验设计执行相应的统计分析
cat("\n===== 执行统计分析 =====\n")
cat("执行", paste0(design[1], "×", design[2]), "设计的分析\n")

# 根据实验设计创建模型并分析
if (design[1] == 1) {  # 1×N设计
  formula <- as.formula(paste0(dv_col, " ~ factor1 + (1|", subject_col, ")"))
  model <- lmer(formula, data = data)
  
  # 输出固定效应分析结果
  cat("\n固定效应分析结果：\n")
  fixed_effects <- summary(model)$coefficients
  print(fixed_effects)
  
  # 如果指定了自定义对比，执行相应比较
  if (!is.null(custom_contrasts)) {
    cat("\n===== 自定义对比分析结果 =====\n")
    
    # 获取emmeans对象，只计算一次
    emm <- emmeans(model, ~ factor1)
    
    # 对每组对比进行处理
    for (i in 1:length(custom_contrasts)) {
      contrast_pair <- custom_contrasts[[i]]
      
      cat("\n## 对比", i, ":", paste(contrast_pair, collapse = " vs "), "\n")
      
      # 找到两个条件对应的factor1水平
      contrast_levels <- correspondence %>%
        filter(!!sym(condition_col) %in% contrast_pair) %>%
        pull(factor1)
      
      if (length(contrast_levels) == 2) {
        # 创建对比名称
        contrast_name <- sprintf("%s - %s", contrast_levels[2], contrast_levels[1])
        
        # 构建对比向量 - 根据emmeans中的水平顺序
        contrast_vector <- rep(0, length(levels(data$factor1)))
        pos1 <- which(levels(data$factor1) == contrast_levels[1])
        pos2 <- which(levels(data$factor1) == contrast_levels[2])
        
        if (length(pos1) == 1 && length(pos2) == 1) {
          contrast_vector[pos1] <- -1
          contrast_vector[pos2] <- 1
          
          contrast_list <- list()
          contrast_list[[contrast_name]] <- contrast_vector
          
          contrast_result <- contrast(emm, method = contrast_list)
          print(contrast_result)
        } else {
          cat("警告：无法找到指定条件对应的因子水平。\n")
        }
      } else {
        cat("警告：无法找到指定条件对应的因子水平。\n")
      }
    }
  }
  
  # 创建图形
  p <- ggplot(data, aes_string(x = "factor1", y = dv_col, fill = "factor1")) +
    stat_summary(fun = \(x) mean(x, na.rm = TRUE), geom = "bar", position = "dodge") +
    stat_summary(fun.data = \(x) {
      m <- mean(x, na.rm = TRUE)
      se <- sd(x, na.rm = TRUE) / sqrt(length(x))
      data.frame(y = m, ymin = m - se, ymax = m + se)
    }, geom = "errorbar", width = 0.2, position = position_dodge(0.9)) +
    labs(title = paste0("1×", design[2], "设计的结果"), 
         x = "因子1", y = "因变量") +
    theme_minimal() +
    theme(legend.position = "none")
  print(p)
  
} else {  # N×M设计
  formula <- as.formula(paste0(dv_col, " ~ factor1 * factor2 + (1|", subject_col, ")"))
  model <- lmer(formula, data = data)
  
  # 输出固定效应分析结果
  cat("\n固定效应分析结果：\n")
  fixed_effects <- summary(model)$coefficients
  print(fixed_effects)
  
  # 如果指定了自定义对比，执行相应比较
  if (!is.null(custom_contrasts)) {
    cat("\n===== 自定义对比分析结果 =====\n")
    
    # 获取emmeans对象，只计算一次
    emm <- emmeans(model, ~ factor1:factor2)
    
    # 对每组对比进行处理
    for (i in 1:length(custom_contrasts)) {
      contrast_pair <- custom_contrasts[[i]]
      
      cat("\n## 对比", i, ":", paste(contrast_pair, collapse = " vs "), "\n")
      
      # 找到两个条件对应的factor1和factor2水平组合
      contrast_pairs <- correspondence %>%
        filter(!!sym(condition_col) %in% contrast_pair) %>%
        select(factor1, factor2)
      
      if (nrow(contrast_pairs) == 2) {
        # 创建对比名称
        contrast_name <- sprintf("%s:%s - %s:%s", 
                                 contrast_pairs$factor1[2], contrast_pairs$factor2[2],
                                 contrast_pairs$factor1[1], contrast_pairs$factor2[1])
        
        # 创建对比向量
        cells <- expand.grid(factor1 = levels(data$factor1), 
                             factor2 = levels(data$factor2))
        
        # 查找对比的单元格在cells中的位置
        cell1_idx <- which(cells$factor1 == contrast_pairs$factor1[1] & 
                             cells$factor2 == contrast_pairs$factor2[1])
        cell2_idx <- which(cells$factor1 == contrast_pairs$factor1[2] & 
                             cells$factor2 == contrast_pairs$factor2[2])
        
        if (length(cell1_idx) == 1 && length(cell2_idx) == 1) {
          contrast_vector <- rep(0, nrow(cells))
          contrast_vector[cell1_idx] <- -1
          contrast_vector[cell2_idx] <- 1
          
          contrast_list <- list()
          contrast_list[[contrast_name]] <- contrast_vector
          
          contrast_result <- contrast(emm, method = contrast_list)
          print(contrast_result)
        } else {
          cat("警告：无法找到指定条件对应的因子水平组合。\n")
        }
      } else {
        cat("警告：无法找到指定条件对应的因子水平组合。\n")
      }
    }
  }
  
  # 创建主效应图
  p <- ggplot(data, aes_string(x = "factor1", y = dv_col, fill = "factor2")) +
    stat_summary(fun = \(x) mean(x, na.rm = TRUE), geom = "bar", position = "dodge") +
    stat_summary(fun.data = \(x) {
      m <- mean(x, na.rm = TRUE)
      se <- sd(x, na.rm = TRUE) / sqrt(length(x))
      data.frame(y = m, ymin = m - se, ymax = m + se)
    }, geom = "errorbar", width = 0.2, position = position_dodge(0.9)) +
    labs(title = paste0(design[1], "×", design[2], "设计的结果"), 
         x = "因子1", y = "因变量", fill = "因子2") +
    theme_minimal()
  print(p)
  
  # 交互作用图
  p_interaction <- ggplot(data, aes_string(x = "factor1", y = dv_col, group = "factor2", color = "factor2")) +
    stat_summary(fun = \(x) mean(x, na.rm = TRUE), geom = "line") +
    stat_summary(fun = \(x) mean(x, na.rm = TRUE), geom = "point", size = 3) +
    stat_summary(fun.data = \(x) {
      m <- mean(x, na.rm = TRUE)
      se <- sd(x, na.rm = TRUE) / sqrt(length(x))
      data.frame(y = m, ymin = m - se, ymax = m + se)
    }, geom = "errorbar", width = 0.2) +
    labs(title = "交互作用图", x = "因子1", y = "因变量", color = "因子2") +
    theme_minimal()
  print(p_interaction)
}

# 保存结果
if (save_results) {
  # 创建结果文件夹
  results_dir <- "analysis_results"
  if (!dir.exists(results_dir)) {
    dir.create(results_dir)
  }
  
  # 保存表格
  sink(file.path(results_dir, "analysis_results.txt"))
  cat("===== 固定效应分析结果 =====\n\n")
  print(summary(model))
  
  # 如果有自定义对比，也保存对比结果
  if (!is.null(custom_contrasts)) {
    cat("\n\n===== 自定义对比分析结果 =====\n")
    
    if (design[1] == 1) {  # 1×N设计
      emm <- emmeans(model, ~ factor1)
      
      # 对每组对比进行处理
      for (i in 1:length(custom_contrasts)) {
        contrast_pair <- custom_contrasts[[i]]
        
        cat("\n## 对比", i, ":", paste(contrast_pair, collapse = " vs "), "\n")
        
        # 找到两个条件对应的factor1水平
        contrast_levels <- correspondence %>%
          filter(!!sym(condition_col) %in% contrast_pair) %>%
          pull(factor1)
        
        if (length(contrast_levels) == 2) {
          # 创建对比名称
          contrast_name <- sprintf("%s - %s", contrast_levels[2], contrast_levels[1])
          
          # 构建对比向量 - 根据emmeans中的水平顺序
          contrast_vector <- rep(0, length(levels(data$factor1)))
          pos1 <- which(levels(data$factor1) == contrast_levels[1])
          pos2 <- which(levels(data$factor1) == contrast_levels[2])
          
          if (length(pos1) == 1 && length(pos2) == 1) {
            contrast_vector[pos1] <- -1
            contrast_vector[pos2] <- 1
            
            contrast_list <- list()
            contrast_list[[contrast_name]] <- contrast_vector
            
            contrast_result <- contrast(emm, method = contrast_list)
            print(contrast_result)
          } else {
            cat("警告：无法找到指定条件对应的因子水平。\n")
          }
        } else {
          cat("警告：无法找到指定条件对应的因子水平。\n")
        }
      }
    } else {  # N×M设计
      emm <- emmeans(model, ~ factor1:factor2)
      
      # 对每组对比进行处理
      for (i in 1:length(custom_contrasts)) {
        contrast_pair <- custom_contrasts[[i]]
        
        cat("\n## 对比", i, ":", paste(contrast_pair, collapse = " vs "), "\n")
        
        # 找到两个条件对应的factor1和factor2水平组合
        contrast_pairs <- correspondence %>%
          filter(!!sym(condition_col) %in% contrast_pair) %>%
          select(factor1, factor2)
        
        if (nrow(contrast_pairs) == 2) {
          # 创建对比名称
          contrast_name <- sprintf("%s:%s - %s:%s", 
                                   contrast_pairs$factor1[2], contrast_pairs$factor2[2],
                                   contrast_pairs$factor1[1], contrast_pairs$factor2[1])
          
          # 创建对比向量
          cells <- expand.grid(factor1 = levels(data$factor1), 
                               factor2 = levels(data$factor2))
          
          # 查找对比的单元格在cells中的位置
          cell1_idx <- which(cells$factor1 == contrast_pairs$factor1[1] & 
                               cells$factor2 == contrast_pairs$factor2[1])
          cell2_idx <- which(cells$factor1 == contrast_pairs$factor1[2] & 
                               cells$factor2 == contrast_pairs$factor2[2])
          
          if (length(cell1_idx) == 1 && length(cell2_idx) == 1) {
            contrast_vector <- rep(0, nrow(cells))
            contrast_vector[cell1_idx] <- -1
            contrast_vector[cell2_idx] <- 1
            
            contrast_list <- list()
            contrast_list[[contrast_name]] <- contrast_vector
            
            contrast_result <- contrast(emm, method = contrast_list)
            print(contrast_result)
          } else {
            cat("警告：无法找到指定条件对应的因子水平组合。\n")
          }
        } else {
          cat("警告：无法找到指定条件对应的因子水平组合。\n")
        }
      }
    }
  }
  sink()
  
  # 保存图片
  if (design[1] == 1) {  # 1×N设计
    ggsave(file.path(results_dir, "result_plot.png"), p, width = 8, height = 6)
  } else {  # N×M设计
    ggsave(file.path(results_dir, "result_plot.png"), p, width = 8, height = 6)
    ggsave(file.path(results_dir, "interaction_plot.png"), p_interaction, width = 8, height = 6)
  }
  
  cat("\n结果已保存到", file.path(getwd(), results_dir), "目录。\n")
}

cat("\n分析完成！\n")
