# Supplementary material for: Visual Word Segmentation Cues in Tibetan Reading: Comparing Dictionary-Based and Psychological Word Segmentation
Source: J Eye Mov Res. 2025 Aug 4;18(4):33. doi: 10.3390/jemr18040033 (PMC12387474; doi:10.3390/jemr18040033)
Supplement: Supplementary file 1 [file jemr-18-00033-s001.zip › global/1_Average_duration_of_whole_fixations.xlsx]

## Sheet: Sheet1
Average_duration_of_whole_fixations	Recording	TOI	Group
225	1	幻灯片1 (2)	1
213	1	幻灯片2 (2)	1
235	1	幻灯片3 (2)	1
175	1	幻灯片4 (2)	1
182	1	幻灯片5 (2)	1
156	1	幻灯片6 (2)	1
160	1	幻灯片7 (2)	1
138	1	幻灯片8 (2)	1
117	1	幻灯片9 (2)	1
153	1	幻灯片10 (2)	1
99	1	幻灯片11 (2)	1
93	1	幻灯片12 (2)	1
190	1	幻灯片14 (1)	1
252	1	幻灯片16 (1)	1
133	1	幻灯片17 (1)	1
191	2	幻灯片1 (2)	1
229	2	幻灯片2 (2)	1
239	2	幻灯片3 (2)	1
205	2	幻灯片4 (2)	1
217	2	幻灯片5 (2)	1
210	2	幻灯片6 (2)	1
227	2	幻灯片7 (2)	1
176	2	幻灯片8 (2)	1
204	2	幻灯片9 (2)	1
202	2	幻灯片10 (2)	1
224	2	幻灯片11 (2)	1
203	2	幻灯片12 (2)	1
173	2	幻灯片14 (1)	1
197	2	幻灯片16 (1)	1
240	2	幻灯片17 (1)	1
220	3	幻灯片1 (2)	1
200	3	幻灯片2 (2)	1
148	3	幻灯片3 (2)	1
158	3	幻灯片4 (2)	1
163	3	幻灯片5 (2)	1
180	3	幻灯片6 (2)	1
148	3	幻灯片7 (2)	1
163	3	幻灯片8 (2)	1
202	3	幻灯片9 (2)	1
175	3	幻灯片10 (2)	1
189	3	幻灯片11 (2)	1
232	3	幻灯片12 (2)	1
189	3	幻灯片14 (1)	1
147	3	幻灯片16 (1)	1
151	3	幻灯片17 (1)	1
238	4	幻灯片1 (2)	1
257	4	幻灯片2 (2)	1
222	4	幻灯片3 (2)	1
198	4	幻灯片4 (2)	1
184	4	幻灯片5 (2)	1
214	4	幻灯片6 (2)	1
214	4	幻灯片7 (2)	1
191	4	幻灯片8 (2)	1
187	4	幻灯片9 (2)	1
252	4	幻灯片10 (2)	1
199	4	幻灯片11 (2)	1
237	4	幻灯片12 (2)	1
161	4	幻灯片14 (1)	1
207	4	幻灯片16 (1)	1
223	4	幻灯片17 (1)	1
80	5	幻灯片1 (2)	1
92	5	幻灯片2 (2)	1
78	5	幻灯片3 (2)	1
89	5	幻灯片4 (2)	1
105	5	幻灯片5 (2)	1
78	5	幻灯片6 (2)	1
85	5	幻灯片7 (2)	1
92	5	幻灯片8 (2)	1
85	5	幻灯片9 (2)	1
89	5	幻灯片10 (2)	1
89	5	幻灯片11 (2)	1
100	5	幻灯片12 (2)	1
93	5	幻灯片14 (1)	1
89	5	幻灯片16 (1)	1
125	5	幻灯片17 (1)	1
193	6	幻灯片1 (2)	1
202	6	幻灯片2 (2)	1
191	6	幻灯片3 (2)	1
179	6	幻灯片4 (2)	1
212	6	幻灯片5 (2)	1
223	6	幻灯片6 (2)	1
192	6	幻灯片7 (2)	1
159	6	幻灯片8 (2)	1
176	6	幻灯片9 (2)	1
161	6	幻灯片10 (2)	1
189	6	幻灯片11 (2)	1
151	6	幻灯片12 (2)	1
143	6	幻灯片14 (1)	1
167	6	幻灯片16 (1)	1
188	6	幻灯片17 (1)	1
204	7	幻灯片1 (2)	1
254	7	幻灯片2 (2)	1
289	7	幻灯片3 (2)	1
208	7	幻灯片4 (2)	1
204	7	幻灯片5 (2)	1
179	7	幻灯片6 (2)	1
197	7	幻灯片7 (2)	1
205	7	幻灯片8 (2)	1
216	7	幻灯片9 (2)	1
261	7	幻灯片10 (2)	1
179	7	幻灯片11 (2)	1
202	7	幻灯片12 (2)	1
191	7	幻灯片14 (1)	1
150	7	幻灯片16 (1)	1
213	7	幻灯片17 (1)	1
278	8	幻灯片1 (2)	1
214	8	幻灯片3 (2)	1
225	8	幻灯片4 (2)	1
222	8	幻灯片5 (2)	1
290	8	幻灯片6 (2)	1
277	8	幻灯片7 (2)	1
242	8	幻灯片8 (2)	1
274	8	幻灯片9 (2)	1
248	8	幻灯片10 (2)	1
249	8	幻灯片11 (2)	1
240	8	幻灯片12 (2)	1
275	8	幻灯片14 (1)	1
220	8	幻灯片16 (1)	1
193	8	幻灯片17 (1)	1
182	9	幻灯片1 (2)	1
145	9	幻灯片2 (2)	1
173	9	幻灯片3 (2)	1
112	9	幻灯片4 (2)	1
153	9	幻灯片5 (2)	1
165	9	幻灯片6 (2)	1
196	9	幻灯片7 (2)	1
160	9	幻灯片8 (2)	1
175	9	幻灯片9 (2)	1
175	9	幻灯片10 (2)	1
113	9	幻灯片11 (2)	1
213	9	幻灯片12 (2)	1
139	9	幻灯片14 (1)	1
189	9	幻灯片16 (1)	1
137	9	幻灯片17 (1)	1
180	10	幻灯片34	1
191	10	幻灯片35	1
171	10	幻灯片36	1
198	10	幻灯片37	1
196	10	幻灯片38	1
209	10	幻灯片39	1
208	10	幻灯片40	1
181	10	幻灯片41	1
197	10	幻灯片42	1
175	10	幻灯片43	1
212	10	幻灯片44	1
242	10	幻灯片45	1
194	10	幻灯片46	1
179	10	幻灯片47	1
203	10	幻灯片48	1
193	11	幻灯片34	1
174	11	幻灯片35	1
166	11	幻灯片36	1
176	11	幻灯片37	1
183	11	幻灯片38	1
160	11	幻灯片39	1
204	11	幻灯片40	1
177	11	幻灯片41	1
169	11	幻灯片42	1
220	11	幻灯片43	1
169	11	幻灯片44	1
160	11	幻灯片45	1
196	11	幻灯片46	1
171	11	幻灯片47	1
181	11	幻灯片48	1
169	12	幻灯片34	1
195	12	幻灯片35	1
133	12	幻灯片36	1
180	12	幻灯片37	1
127	12	幻灯片38	1
151	12	幻灯片39	1
151	12	幻灯片40	1
192	12	幻灯片41	1
119	12	幻灯片42	1
96	12	幻灯片43	1
162	12	幻灯片44	1
192	12	幻灯片45	1
147	12	幻灯片46	1
120	12	幻灯片47	1
135	12	幻灯片48	1
167	13	幻灯片34	1
130	13	幻灯片35	1
118	13	幻灯片36	1
120	13	幻灯片37	1
100	13	幻灯片38	1
139	13	幻灯片39	1
111	13	幻灯片40	1
89	13	幻灯片41	1
94	13	幻灯片42	1
80	13	幻灯片43	1
130	13	幻灯片44	1
135	13	幻灯片45	1
144	13	幻灯片46	1
138	13	幻灯片47	1
124	13	幻灯片48	1
190	14	幻灯片34	1
185	14	幻灯片35	1
204	14	幻灯片36	1
187	14	幻灯片37	1
225	14	幻灯片38	1
226	14	幻灯片39	1
231	14	幻灯片40	1
175	14	幻灯片41	1
187	14	幻灯片42	1
171	14	幻灯片43	1
194	14	幻灯片44	1
164	14	幻灯片45	1
163	14	幻灯片46	1
154	14	幻灯片47	1
184	14	幻灯片48	1
132	15	幻灯片34	1
197	15	幻灯片35	1
134	15	幻灯片36	1
134	15	幻灯片37	1
135	15	幻灯片38	1
131	15	幻灯片39	1
151	15	幻灯片40	1
154	15	幻灯片41	1
111	15	幻灯片42	1
146	15	幻灯片43	1
144	15	幻灯片44	1
175	15	幻灯片45	1
136	15	幻灯片46	1
82	15	幻灯片47	1
152	15	幻灯片48	1
144	16	幻灯片34	1
140	16	幻灯片35	1
150	16	幻灯片36	1
142	16	幻灯片37	1
125	16	幻灯片38	1
150	16	幻灯片39	1
148	16	幻灯片40	1
109	16	幻灯片41	1
138	16	幻灯片42	1
138	16	幻灯片43	1
161	16	幻灯片44	1
150	16	幻灯片45	1
154	16	幻灯片46	1
133	16	幻灯片47	1
115	16	幻灯片48	1
151	17	幻灯片34	1
155	17	幻灯片35	1
150	17	幻灯片36	1
165	17	幻灯片37	1
229	17	幻灯片38	1
245	17	幻灯片39	1
153	17	幻灯片40	1
163	17	幻灯片41	1
125	17	幻灯片42	1
180	17	幻灯片43	1
208	17	幻灯片44	1
158	17	幻灯片45	1
233	17	幻灯片46	1
248	17	幻灯片47	1
197	18	幻灯片17 (1)	1
179	18	幻灯片18	1
128	18	幻灯片20 (1)	1
184	18	幻灯片21 (1)	1
173	18	幻灯片22 (1)	1
143	18	幻灯片23 (1)	1
230	18	幻灯片24 (1)	1
240	18	幻灯片25 (1)	1
225	18	幻灯片26 (1)	1
153	18	幻灯片27 (1)	1
151	18	幻灯片28 (1)	1
123	18	幻灯片29 (1)	1
140	18	幻灯片31 (1)	1
117	18	幻灯片32 (1)	1
193	18	幻灯片33 (1)	1
187	19	幻灯片17 (1)	1
202	19	幻灯片18	1
175	19	幻灯片20 (1)	1
232	19	幻灯片21 (1)	1
268	19	幻灯片22 (1)	1
211	19	幻灯片23 (1)	1
198	19	幻灯片24 (1)	1
182	19	幻灯片25 (1)	1
153	19	幻灯片26 (1)	1
229	19	幻灯片27 (1)	1
167	19	幻灯片28 (1)	1
209	19	幻灯片29 (1)	1
207	19	幻灯片31 (1)	1
196	19	幻灯片32 (1)	1
249	19	幻灯片33 (1)	1
257	20	幻灯片17 (1)	1
290	20	幻灯片18	1
216	20	幻灯片20 (1)	1
177	20	幻灯片21 (1)	1
224	20	幻灯片22 (1)	1
204	20	幻灯片23 (1)	1
213	20	幻灯片24 (1)	1
188	20	幻灯片25 (1)	1
171	20	幻灯片26 (1)	1
211	20	幻灯片27 (1)	1
201	20	幻灯片28 (1)	1
210	20	幻灯片29 (1)	1
225	20	幻灯片31 (1)	1
185	20	幻灯片32 (1)	1
228	20	幻灯片33 (1)	1
167	21	幻灯片17 (1)	1
174	21	幻灯片18	1
189	21	幻灯片20 (1)	1
192	21	幻灯片21 (1)	1
154	21	幻灯片22 (1)	1
155	21	幻灯片23 (1)	1
200	21	幻灯片24 (1)	1
130	21	幻灯片25 (1)	1
170	21	幻灯片26 (1)	1
244	21	幻灯片27 (1)	1
159	21	幻灯片28 (1)	1
147	21	幻灯片29 (1)	1
174	21	幻灯片31 (1)	1
167	21	幻灯片32 (1)	1
161	21	幻灯片33 (1)	1
114	22	幻灯片17 (1)	1
173	22	幻灯片18	1
130	22	幻灯片20 (1)	1
198	22	幻灯片22 (1)	1
139	22	幻灯片23 (1)	1
162	22	幻灯片24 (1)	1
130	22	幻灯片25 (1)	1
151	22	幻灯片26 (1)	1
132	22	幻灯片27 (1)	1
217	22	幻灯片28 (1)	1
111	22	幻灯片29 (1)	1
159	22	幻灯片32 (1)	1
120	23	幻灯片17 (1)	1
159	23	幻灯片18	1
144	23	幻灯片20 (1)	1
160	23	幻灯片21 (1)	1
104	23	幻灯片22 (1)	1
119	23	幻灯片23 (1)	1
128	23	幻灯片24 (1)	1
113	23	幻灯片25 (1)	1
129	23	幻灯片27 (1)	1
111	23	幻灯片28 (1)	1
115	23	幻灯片29 (1)	1
108	23	幻灯片31 (1)	1
122	23	幻灯片32 (1)	1
162	24	幻灯片17 (1)	1
199	24	幻灯片18	1
154	24	幻灯片20 (1)	1
190	24	幻灯片21 (1)	1
235	24	幻灯片22 (1)	1
201	24	幻灯片23 (1)	1
170	24	幻灯片25 (1)	1
224	24	幻灯片26 (1)	1
225	24	幻灯片27 (1)	1
178	24	幻灯片28 (1)	1
233	24	幻灯片29 (1)	1
225	24	幻灯片31 (1)	1
149	24	幻灯片32 (1)	1
150	24	幻灯片33 (1)	1
241	25	幻灯片17 (1)	1
231	25	幻灯片18	1
233	25	幻灯片20 (1)	1
231	25	幻灯片21 (1)	1
226	25	幻灯片22 (1)	1
175	25	幻灯片23 (1)	1
241	25	幻灯片24 (1)	1
241	25	幻灯片25 (1)	1
222	25	幻灯片26 (1)	1
215	25	幻灯片27 (1)	1
209	25	幻灯片28 (1)	1
248	25	幻灯片29 (1)	1
241	25	幻灯片31 (1)	1
207	25	幻灯片32 (1)	1
196	25	幻灯片33 (1)	1
175	26	幻灯片35 (2)	1
159	26	幻灯片36 (2)	1
174	26	幻灯片37 (2)	1
162	26	幻灯片38 (2)	1
215	26	幻灯片39 (2)	1
169	26	幻灯片40 (2)	1
192	26	幻灯片41 (2)	1
183	26	幻灯片42 (2)	1
192	26	幻灯片43 (2)	1
228	26	幻灯片44 (2)	1
167	26	幻灯片45 (2)	1
169	26	幻灯片46 (2)	1
122	26	幻灯片47 (2)	1
111	26	幻灯片48 (2)	1
172	26	幻灯片50 (2)	1
151	27	幻灯片35 (2)	1
230	27	幻灯片36 (2)	1
233	27	幻灯片37 (2)	1
155	27	幻灯片38 (2)	1
118	27	幻灯片39 (2)	1
130	27	幻灯片40 (2)	1
187	27	幻灯片41 (2)	1
161	27	幻灯片42 (2)	1
176	27	幻灯片43 (2)	1
179	27	幻灯片44 (2)	1
207	27	幻灯片45 (2)	1
127	27	幻灯片46 (2)	1
195	27	幻灯片47 (2)	1
161	27	幻灯片48 (2)	1
142	27	幻灯片50 (2)	1
206	28	幻灯片35 (2)	1
231	28	幻灯片36 (2)	1
255	28	幻灯片37 (2)	1
223	28	幻灯片38 (2)	1
232	28	幻灯片39 (2)	1
211	28	幻灯片40 (2)	1
203	28	幻灯片41 (2)	1
218	28	幻灯片42 (2)	1
234	28	幻灯片43 (2)	1
199	28	幻灯片44 (2)	1
243	28	幻灯片45 (2)	1
202	28	幻灯片46 (2)	1
210	28	幻灯片47 (2)	1
210	28	幻灯片48 (2)	1
221	28	幻灯片50 (2)	1
144	29	幻灯片35 (2)	1
244	29	幻灯片36 (2)	1
167	29	幻灯片37 (2)	1
204	29	幻灯片39 (2)	1
209	29	幻灯片40 (2)	1
233	29	幻灯片41 (2)	1
253	29	幻灯片42 (2)	1
203	29	幻灯片43 (2)	1
251	29	幻灯片44 (2)	1
203	29	幻灯片45 (2)	1
204	29	幻灯片46 (2)	1
222	29	幻灯片47 (2)	1
241	29	幻灯片48 (2)	1
202	29	幻灯片50 (2)	1
264	30	幻灯片35 (2)	1
248	30	幻灯片36 (2)	1
211	30	幻灯片37 (2)	1
238	30	幻灯片38 (2)	1
225	30	幻灯片39 (2)	1
198	30	幻灯片40 (2)	1
220	30	幻灯片41 (2)	1
255	30	幻灯片42 (2)	1
237	30	幻灯片43 (2)	1
240	30	幻灯片44 (2)	1
227	30	幻灯片45 (2)	1
236	30	幻灯片46 (2)	1
257	30	幻灯片47 (2)	1
204	30	幻灯片48 (2)	1
240	30	幻灯片50 (2)	1
189	31	幻灯片35 (2)	1
214	31	幻灯片36 (2)	1
163	31	幻灯片37 (2)	1
252	31	幻灯片38 (2)	1
250	31	幻灯片39 (2)	1
204	31	幻灯片40 (2)	1
208	31	幻灯片41 (2)	1
186	31	幻灯片42 (2)	1
202	31	幻灯片43 (2)	1
205	31	幻灯片44 (2)	1
207	31	幻灯片45 (2)	1
191	31	幻灯片46 (2)	1
175	31	幻灯片47 (2)	1
204	31	幻灯片48 (2)	1
203	31	幻灯片50 (2)	1
111	32	幻灯片35 (2)	1
115	32	幻灯片36 (2)	1
117	32	幻灯片38 (2)	1
107	32	幻灯片39 (2)	1
92	32	幻灯片40 (2)	1
93	32	幻灯片41 (2)	1
141	32	幻灯片42 (2)	1
80	32	幻灯片43 (2)	1
67	32	幻灯片44 (2)	1
83	32	幻灯片45 (2)	1
67	32	幻灯片48 (2)	1
132	33	幻灯片35 (2)	1
133	33	幻灯片36 (2)	1
112	33	幻灯片37 (2)	1
121	33	幻灯片38 (2)	1
123	33	幻灯片39 (2)	1
149	33	幻灯片40 (2)	1
171	33	幻灯片41 (2)	1
147	33	幻灯片42 (2)	1
148	33	幻灯片43 (2)	1
158	33	幻灯片44 (2)	1
143	33	幻灯片45 (2)	1
139	33	幻灯片46 (2)	1
109	33	幻灯片47 (2)	1
150	33	幻灯片48 (2)	1
149	33	幻灯片50 (2)	1
157	34	幻灯片2 (1)	1
178	34	幻灯片4 (1)	1
143	34	幻灯片5 (1)	1
133	34	幻灯片8 (1)	1
149	34	幻灯片9 (1)	1
154	34	幻灯片10 (1)	1
138	34	幻灯片11 (1)	1
97	34	幻灯片12 (1)	1
156	34	幻灯片13	1
124	34	幻灯片15	1
132	34	幻灯片49	1
168	34	幻灯片50	1
166	34	幻灯片51	1
155	34	幻灯片52	1
173	34	幻灯片53	1
195	35	幻灯片2 (1)	1
194	35	幻灯片4 (1)	1
211	35	幻灯片5 (1)	1
206	35	幻灯片8 (1)	1
205	35	幻灯片9 (1)	1
188	35	幻灯片10 (1)	1
205	35	幻灯片11 (1)	1
205	35	幻灯片12 (1)	1
201	35	幻灯片13	1
189	35	幻灯片15	1
208	35	幻灯片49	1
186	35	幻灯片50	1
178	35	幻灯片51	1
203	35	幻灯片52	1
192	35	幻灯片53	1
100	36	幻灯片2 (1)	1
126	36	幻灯片4 (1)	1
126	36	幻灯片5 (1)	1
108	36	幻灯片8 (1)	1
70	36	幻灯片9 (1)	1
100	36	幻灯片10 (1)	1
83	36	幻灯片11 (1)	1
87	36	幻灯片12 (1)	1
167	36	幻灯片13	1
122	36	幻灯片15	1
85	36	幻灯片49	1
92	36	幻灯片50	1
194	36	幻灯片51	1
136	36	幻灯片52	1
126	36	幻灯片53	1
164	37	幻灯片2 (1)	1
222	37	幻灯片4 (1)	1
175	37	幻灯片5 (1)	1
174	37	幻灯片8 (1)	1
176	37	幻灯片9 (1)	1
191	37	幻灯片10 (1)	1
244	37	幻灯片11 (1)	1
171	37	幻灯片12 (1)	1
138	37	幻灯片13	1
159	37	幻灯片15	1
213	37	幻灯片49	1
194	37	幻灯片50	1
204	37	幻灯片51	1
108	37	幻灯片52	1
174	37	幻灯片53	1
204	38	幻灯片2 (1)	1
243	38	幻灯片4 (1)	1
235	38	幻灯片5 (1)	1
217	38	幻灯片8 (1)	1
202	38	幻灯片9 (1)	1
192	38	幻灯片10 (1)	1
158	38	幻灯片11 (1)	1
154	38	幻灯片12 (1)	1
248	38	幻灯片13	1
211	38	幻灯片15	1
183	38	幻灯片49	1
155	38	幻灯片50	1
220	38	幻灯片51	1
158	38	幻灯片52	1
159	38	幻灯片53	1
282	39	幻灯片2 (1)	1
226	39	幻灯片4 (1)	1
273	39	幻灯片5 (1)	1
239	39	幻灯片8 (1)	1
233	39	幻灯片9 (1)	1
226	39	幻灯片10 (1)	1
189	39	幻灯片11 (1)	1
293	39	幻灯片12 (1)	1
317	39	幻灯片13	1
257	39	幻灯片49	1
275	39	幻灯片50	1
261	39	幻灯片51	1
249	39	幻灯片52	1
307	39	幻灯片53	1
159	40	幻灯片2 (1)	1
157	40	幻灯片4 (1)	1
130	40	幻灯片5 (1)	1
176	40	幻灯片8 (1)	1
155	40	幻灯片9 (1)	1
132	40	幻灯片10 (1)	1
169	40	幻灯片11 (1)	1
154	40	幻灯片12 (1)	1
162	40	幻灯片13	1
165	40	幻灯片15	1
151	40	幻灯片49	1
148	40	幻灯片50	1
192	40	幻灯片51	1
154	40	幻灯片52	1
135	40	幻灯片53	1
155	41	幻灯片2 (1)	1
142	41	幻灯片4 (1)	1
187	41	幻灯片5 (1)	1
125	41	幻灯片8 (1)	1
130	41	幻灯片9 (1)	1
151	41	幻灯片10 (1)	1
159	41	幻灯片11 (1)	1
168	41	幻灯片12 (1)	1
174	41	幻灯片13	1
209	41	幻灯片15	1
179	41	幻灯片49	1
173	41	幻灯片50	1
121	41	幻灯片51	1
102	41	幻灯片52	1
172	41	幻灯片53	1
151	42	幻灯片19	1
165	42	幻灯片20	1
145	42	幻灯片21	1
155	42	幻灯片22	1
203	42	幻灯片23	1
207	42	幻灯片24	1
143	42	幻灯片25	1
168	42	幻灯片26	1
146	42	幻灯片27	1
172	42	幻灯片28	1
149	42	幻灯片29	1
233	42	幻灯片30	1
178	42	幻灯片31	1
143	42	幻灯片32	1
149	42	幻灯片33	1
268	43	幻灯片19	1
246	43	幻灯片20	1
172	43	幻灯片21	1
217	43	幻灯片22	1
209	43	幻灯片23	1
244	43	幻灯片24	1
161	43	幻灯片25	1
238	43	幻灯片26	1
294	43	幻灯片27	1
217	43	幻灯片29	1
239	43	幻灯片30	1
155	43	幻灯片31	1
191	43	幻灯片32	1
209	43	幻灯片33	1
250	44	幻灯片19	1
239	44	幻灯片20	1
242	44	幻灯片21	1
211	44	幻灯片22	1
227	44	幻灯片23	1
278	44	幻灯片24	1
244	44	幻灯片25	1
266	44	幻灯片26	1
211	44	幻灯片27	1
193	44	幻灯片28	1
223	44	幻灯片29	1
201	44	幻灯片30	1
182	44	幻灯片31	1
204	44	幻灯片32	1
220	44	幻灯片33	1
192	45	幻灯片19	1
235	45	幻灯片20	1
167	45	幻灯片21	1
222	45	幻灯片22	1
190	45	幻灯片23	1
196	45	幻灯片24	1
212	45	幻灯片25	1
199	45	幻灯片26	1
225	45	幻灯片27	1
197	45	幻灯片28	1
167	45	幻灯片29	1
225	45	幻灯片30	1
229	45	幻灯片31	1
202	45	幻灯片32	1
228	45	幻灯片33	1
184	46	幻灯片19	1
184	46	幻灯片20	1
185	46	幻灯片21	1
218	46	幻灯片22	1
249	46	幻灯片23	1
182	46	幻灯片24	1
221	46	幻灯片25	1
256	46	幻灯片26	1
155	46	幻灯片27	1
192	46	幻灯片28	1
262	46	幻灯片29	1
209	46	幻灯片30	1
137	46	幻灯片31	1
173	46	幻灯片32	1
202	46	幻灯片33	1
217	47	幻灯片19	1
227	47	幻灯片20	1
162	47	幻灯片21	1
226	47	幻灯片22	1
191	47	幻灯片23	1
163	47	幻灯片24	1
196	47	幻灯片25	1
193	47	幻灯片26	1
162	47	幻灯片27	1
188	47	幻灯片28	1
194	47	幻灯片29	1
168	47	幻灯片30	1
219	47	幻灯片31	1
211	47	幻灯片32	1
235	47	幻灯片33	1
174	48	幻灯片19	1
179	48	幻灯片20	1
160	48	幻灯片21	1
175	48	幻灯片22	1
207	48	幻灯片23	1
172	48	幻灯片24	1
154	48	幻灯片25	1
188	48	幻灯片26	1
135	48	幻灯片27	1
158	48	幻灯片28	1
192	48	幻灯片29	1
154	48	幻灯片30	1
205	48	幻灯片31	1
154	48	幻灯片32	1
189	48	幻灯片33	1
140	49	幻灯片19	1
139	49	幻灯片20	1
112	49	幻灯片21	1
130	49	幻灯片22	1
158	49	幻灯片23	1
158	49	幻灯片24	1
144	49	幻灯片25	1
119	49	幻灯片26	1
159	49	幻灯片27	1
115	49	幻灯片28	1
202	49	幻灯片29	1
152	49	幻灯片30	1
115	49	幻灯片31	1
133	49	幻灯片32	1
171	49	幻灯片33	1
175	1	幻灯片19 (1)	2
193	1	幻灯片20 (1)	2
203	1	幻灯片21 (2)	2
242	1	幻灯片22 (2)	2
171	1	幻灯片23 (2)	2
157	1	幻灯片24 (2)	2
199	1	幻灯片25 (2)	2
165	1	幻灯片26 (2)	2
225	1	幻灯片27 (2)	2
143	1	幻灯片28 (1)	2
183	1	幻灯片29 (1)	2
178	1	幻灯片30 (1)	2
184	1	幻灯片31 (1)	2
211	1	幻灯片32 (1)	2
135	1	幻灯片33 (1)	2
187	2	幻灯片19 (1)	2
205	2	幻灯片20 (1)	2
174	2	幻灯片21 (2)	2
129	2	幻灯片22 (2)	2
205	2	幻灯片23 (2)	2
179	2	幻灯片24 (2)	2
176	2	幻灯片25 (2)	2
236	2	幻灯片26 (2)	2
215	2	幻灯片27 (2)	2
144	2	幻灯片28 (1)	2
150	2	幻灯片29 (1)	2
197	2	幻灯片30 (1)	2
186	2	幻灯片31 (1)	2
167	2	幻灯片32 (1)	2
215	2	幻灯片33 (1)	2
157	3	幻灯片19 (1)	2
156	3	幻灯片20 (1)	2
166	3	幻灯片21 (2)	2
155	3	幻灯片22 (2)	2
171	3	幻灯片23 (2)	2
209	3	幻灯片24 (2)	2
149	3	幻灯片25 (2)	2
161	3	幻灯片26 (2)	2
134	3	幻灯片27 (2)	2
148	3	幻灯片28 (1)	2
209	3	幻灯片29 (1)	2
189	3	幻灯片30 (1)	2
201	3	幻灯片31 (1)	2
180	3	幻灯片32 (1)	2
200	3	幻灯片33 (1)	2
209	4	幻灯片19 (1)	2
182	4	幻灯片20 (1)	2
204	4	幻灯片21 (2)	2
179	4	幻灯片22 (2)	2
204	4	幻灯片23 (2)	2
212	4	幻灯片24 (2)	2
192	4	幻灯片25 (2)	2
187	4	幻灯片26 (2)	2
193	4	幻灯片27 (2)	2
199	4	幻灯片28 (1)	2
191	4	幻灯片29 (1)	2
192	4	幻灯片30 (1)	2
178	4	幻灯片31 (1)	2
195	4	幻灯片32 (1)	2
161	4	幻灯片33 (1)	2
89	5	幻灯片19 (1)	2
78	5	幻灯片20 (1)	2
111	5	幻灯片23 (2)	2
105	5	幻灯片25 (2)	2
89	5	幻灯片26 (2)	2
83	5	幻灯片27 (2)	2
75	5	幻灯片28 (1)	2
111	5	幻灯片29 (1)	2
111	5	幻灯片30 (1)	2
80	5	幻灯片32 (1)	2
85	5	幻灯片33 (1)	2
176	6	幻灯片19 (1)	2
157	6	幻灯片20 (1)	2
152	6	幻灯片21 (2)	2
152	6	幻灯片22 (2)	2
162	6	幻灯片23 (2)	2
164	6	幻灯片24 (2)	2
170	6	幻灯片26 (2)	2
114	6	幻灯片27 (2)	2
172	6	幻灯片28 (1)	2
168	6	幻灯片29 (1)	2
156	6	幻灯片30 (1)	2
154	6	幻灯片31 (1)	2
159	6	幻灯片32 (1)	2
161	6	幻灯片33 (1)	2
189	7	幻灯片19 (1)	2
185	7	幻灯片20 (1)	2
167	7	幻灯片21 (2)	2
152	7	幻灯片22 (2)	2
190	7	幻灯片23 (2)	2
152	7	幻灯片24 (2)	2
155	7	幻灯片25 (2)	2
190	7	幻灯片26 (2)	2
133	7	幻灯片27 (2)	2
167	7	幻灯片28 (1)	2
234	7	幻灯片29 (1)	2
155	7	幻灯片30 (1)	2
161	7	幻灯片31 (1)	2
187	7	幻灯片32 (1)	2
202	7	幻灯片33 (1)	2
209	8	幻灯片19 (1)	2
256	8	幻灯片20 (1)	2
244	8	幻灯片21 (2)	2
230	8	幻灯片22 (2)	2
241	8	幻灯片23 (2)	2
223	8	幻灯片24 (2)	2
207	8	幻灯片25 (2)	2
241	8	幻灯片26 (2)	2
241	8	幻灯片27 (2)	2
234	8	幻灯片28 (1)	2
208	8	幻灯片29 (1)	2
202	8	幻灯片30 (1)	2
242	8	幻灯片31 (1)	2
234	8	幻灯片32 (1)	2
237	8	幻灯片33 (1)	2
194	9	幻灯片19 (1)	2
180	9	幻灯片20 (1)	2
137	9	幻灯片21 (2)	2
149	9	幻灯片22 (2)	2
158	9	幻灯片23 (2)	2
163	9	幻灯片24 (2)	2
156	9	幻灯片25 (2)	2
157	9	幻灯片26 (2)	2
162	9	幻灯片27 (2)	2
203	9	幻灯片28 (1)	2
147	9	幻灯片29 (1)	2
117	9	幻灯片30 (1)	2
117	9	幻灯片31 (1)	2
111	9	幻灯片32 (1)	2
160	9	幻灯片33 (1)	2
251	10	幻灯片1	2
210	10	幻灯片2	2
200	10	幻灯片3	2
157	10	幻灯片4	2
181	10	幻灯片5	2
212	10	幻灯片6	2
260	10	幻灯片7	2
202	10	幻灯片8	2
144	10	幻灯片9	2
180	10	幻灯片10	2
202	10	幻灯片11	2
177	10	幻灯片12	2
180	10	幻灯片14	2
189	10	幻灯片16	2
150	10	幻灯片17	2
191	11	幻灯片1	2
174	11	幻灯片2	2
196	11	幻灯片3	2
169	11	幻灯片4	2
160	11	幻灯片5	2
173	11	幻灯片6	2
161	11	幻灯片7	2
150	11	幻灯片8	2
161	11	幻灯片9	2
207	11	幻灯片10	2
155	11	幻灯片11	2
213	11	幻灯片12	2
152	11	幻灯片14	2
171	11	幻灯片16	2
187	11	幻灯片17	2
182	12	幻灯片1	2
202	12	幻灯片2	2
152	12	幻灯片3	2
179	12	幻灯片4	2
138	12	幻灯片5	2
172	12	幻灯片6	2
141	12	幻灯片7	2
153	12	幻灯片8	2
124	12	幻灯片9	2
153	12	幻灯片10	2
167	12	幻灯片11	2
144	12	幻灯片12	2
142	12	幻灯片14	2
135	12	幻灯片16	2
87	12	幻灯片17	2
148	13	幻灯片1	2
158	13	幻灯片2	2
144	13	幻灯片3	2
191	13	幻灯片4	2
134	13	幻灯片5	2
157	13	幻灯片6	2
133	13	幻灯片7	2
157	13	幻灯片8	2
163	13	幻灯片9	2
225	13	幻灯片10	2
142	13	幻灯片11	2
135	13	幻灯片12	2
189	13	幻灯片14	2
130	13	幻灯片16	2
139	13	幻灯片17	2
155	14	幻灯片1	2
166	14	幻灯片2	2
144	14	幻灯片3	2
201	14	幻灯片4	2
151	14	幻灯片5	2
172	14	幻灯片6	2
174	14	幻灯片7	2
178	14	幻灯片8	2
229	14	幻灯片9	2
185	14	幻灯片10	2
201	14	幻灯片11	2
185	14	幻灯片12	2
178	14	幻灯片14	2
109	14	幻灯片16	2
104	14	幻灯片17	2
108	15	幻灯片1	2
146	15	幻灯片2	2
119	15	幻灯片3	2
94	15	幻灯片4	2
145	15	幻灯片5	2
144	15	幻灯片6	2
143	15	幻灯片7	2
125	15	幻灯片8	2
100	15	幻灯片9	2
122	15	幻灯片10	2
183	15	幻灯片11	2
112	15	幻灯片12	2
94	15	幻灯片14	2
105	15	幻灯片16	2
151	15	幻灯片17	2
120	16	幻灯片1	2
150	16	幻灯片2	2
152	16	幻灯片3	2
161	16	幻灯片4	2
136	16	幻灯片5	2
138	16	幻灯片6	2
151	16	幻灯片7	2
165	16	幻灯片8	2
160	16	幻灯片9	2
179	16	幻灯片10	2
169	16	幻灯片11	2
159	16	幻灯片12	2
111	16	幻灯片14	2
144	16	幻灯片16	2
144	16	幻灯片17	2
217	17	幻灯片1	2
190	17	幻灯片2	2
164	17	幻灯片3	2
174	17	幻灯片4	2
184	17	幻灯片5	2
215	17	幻灯片6	2
169	17	幻灯片7	2
125	17	幻灯片8	2
137	17	幻灯片9	2
207	17	幻灯片10	2
187	17	幻灯片11	2
239	17	幻灯片12	2
161	17	幻灯片14	2
191	17	幻灯片16	2
133	17	幻灯片17	2
189	18	幻灯片34	2
159	18	幻灯片35	2
152	18	幻灯片36	2
196	18	幻灯片37	2
169	18	幻灯片38	2
192	18	幻灯片39	2
220	18	幻灯片40	2
238	18	幻灯片41	2
170	18	幻灯片42	2
204	18	幻灯片43	2
185	18	幻灯片44	2
135	18	幻灯片45	2
148	18	幻灯片46	2
131	18	幻灯片47	2
266	18	幻灯片48	2
164	19	幻灯片34	2
167	19	幻灯片35	2
172	19	幻灯片36	2
207	19	幻灯片37	2
171	19	幻灯片38	2
169	19	幻灯片39	2
196	19	幻灯片40	2
162	19	幻灯片41	2
175	19	幻灯片42	2
192	19	幻灯片43	2
199	19	幻灯片44	2
190	19	幻灯片45	2
168	19	幻灯片46	2
170	19	幻灯片47	2
250	19	幻灯片48	2
217	20	幻灯片34	2
203	20	幻灯片35	2
180	20	幻灯片36	2
175	20	幻灯片37	2
195	20	幻灯片38	2
202	20	幻灯片39	2
246	20	幻灯片40	2
218	20	幻灯片41	2
207	20	幻灯片42	2
188	20	幻灯片43	2
178	20	幻灯片44	2
186	20	幻灯片45	2
202	20	幻灯片46	2
233	20	幻灯片47	2
200	20	幻灯片48	2
165	21	幻灯片34	2
155	21	幻灯片35	2
159	21	幻灯片36	2
200	21	幻灯片37	2
149	21	幻灯片38	2
222	21	幻灯片39	2
200	21	幻灯片40	2
133	21	幻灯片41	2
128	21	幻灯片42	2
120	21	幻灯片43	2
193	21	幻灯片44	2
180	21	幻灯片45	2
83	21	幻灯片46	2
278	21	幻灯片47	2
154	21	幻灯片48	2
208	22	幻灯片34	2
165	22	幻灯片35	2
226	22	幻灯片36	2
143	22	幻灯片37	2
170	22	幻灯片38	2
174	22	幻灯片39	2
218	22	幻灯片40	2
150	22	幻灯片41	2
176	22	幻灯片42	2
159	22	幻灯片43	2
190	22	幻灯片44	2
151	22	幻灯片45	2
184	22	幻灯片46	2
133	22	幻灯片47	2
211	22	幻灯片48	2
138	23	幻灯片34	2
139	23	幻灯片35	2
152	23	幻灯片36	2
111	23	幻灯片37	2
133	23	幻灯片38	2
105	23	幻灯片39	2
135	23	幻灯片40	2
127	23	幻灯片41	2
105	23	幻灯片42	2
107	23	幻灯片43	2
139	23	幻灯片44	2
97	23	幻灯片45	2
128	23	幻灯片46	2
133	23	幻灯片47	2
167	23	幻灯片48	2
193	24	幻灯片34	2
187	24	幻灯片35	2
200	24	幻灯片36	2
172	24	幻灯片37	2
188	24	幻灯片38	2
261	24	幻灯片39	2
182	24	幻灯片40	2
180	24	幻灯片41	2
208	24	幻灯片42	2
232	24	幻灯片43	2
141	24	幻灯片44	2
215	24	幻灯片45	2
226	24	幻灯片46	2
167	24	幻灯片47	2
196	25	幻灯片34	2
196	25	幻灯片35	2
214	25	幻灯片36	2
199	25	幻灯片37	2
243	25	幻灯片38	2
216	25	幻灯片39	2
199	25	幻灯片40	2
200	25	幻灯片41	2
225	25	幻灯片42	2
229	25	幻灯片43	2
223	25	幻灯片44	2
240	25	幻灯片45	2
250	25	幻灯片46	2
163	25	幻灯片47	2
255	25	幻灯片48	2
142	26	幻灯片18	2
117	26	幻灯片20 (1)	2
183	26	幻灯片21 (1)	2
161	26	幻灯片22 (1)	2
130	26	幻灯片23 (1)	2
155	26	幻灯片24 (1)	2
200	26	幻灯片25 (1)	2
136	26	幻灯片26 (1)	2
167	26	幻灯片27 (1)	2
150	26	幻灯片28 (1)	2
200	26	幻灯片29 (1)	2
136	26	幻灯片31 (1)	2
141	26	幻灯片32 (1)	2
226	26	幻灯片33 (1)	2
161	27	幻灯片17 (1)	2
189	27	幻灯片18	2
159	27	幻灯片20 (1)	2
179	27	幻灯片21 (1)	2
163	27	幻灯片22 (1)	2
169	27	幻灯片23 (1)	2
106	27	幻灯片24 (1)	2
197	27	幻灯片25 (1)	2
193	27	幻灯片26 (1)	2
131	27	幻灯片27 (1)	2
130	27	幻灯片28 (1)	2
144	27	幻灯片29 (1)	2
194	27	幻灯片31 (1)	2
161	27	幻灯片32 (1)	2
169	27	幻灯片33 (1)	2
194	28	幻灯片17 (1)	2
202	28	幻灯片18	2
176	28	幻灯片20 (1)	2
197	28	幻灯片21 (1)	2
191	28	幻灯片22 (1)	2
225	28	幻灯片23 (1)	2
214	28	幻灯片24 (1)	2
195	28	幻灯片25 (1)	2
185	28	幻灯片26 (1)	2
168	28	幻灯片27 (1)	2
202	28	幻灯片28 (1)	2
187	28	幻灯片29 (1)	2
206	28	幻灯片31 (1)	2
178	28	幻灯片32 (1)	2
195	28	幻灯片33 (1)	2
195	29	幻灯片17 (1)	2
167	29	幻灯片18	2
148	29	幻灯片20 (1)	2
215	29	幻灯片21 (1)	2
139	29	幻灯片22 (1)	2
218	29	幻灯片23 (1)	2
211	29	幻灯片24 (1)	2
186	29	幻灯片25 (1)	2
187	29	幻灯片26 (1)	2
172	29	幻灯片27 (1)	2
186	29	幻灯片29 (1)	2
222	29	幻灯片31 (1)	2
218	29	幻灯片32 (1)	2
213	29	幻灯片33 (1)	2
203	30	幻灯片17 (1)	2
175	30	幻灯片18	2
186	30	幻灯片20 (1)	2
217	30	幻灯片21 (1)	2
240	30	幻灯片22 (1)	2
244	30	幻灯片23 (1)	2
205	30	幻灯片24 (1)	2
270	30	幻灯片25 (1)	2
210	30	幻灯片26 (1)	2
202	30	幻灯片27 (1)	2
173	30	幻灯片28 (1)	2
241	30	幻灯片29 (1)	2
213	30	幻灯片31 (1)	2
182	30	幻灯片32 (1)	2
192	30	幻灯片33 (1)	2
165	31	幻灯片17 (1)	2
141	31	幻灯片18	2
205	31	幻灯片20 (1)	2
167	31	幻灯片21 (1)	2
141	31	幻灯片22 (1)	2
211	31	幻灯片23 (1)	2
198	31	幻灯片24 (1)	2
272	31	幻灯片25 (1)	2
170	31	幻灯片26 (1)	2
178	31	幻灯片27 (1)	2
177	31	幻灯片28 (1)	2
275	31	幻灯片29 (1)	2
173	31	幻灯片31 (1)	2
224	31	幻灯片32 (1)	2
187	31	幻灯片33 (1)	2
78	32	幻灯片17 (1)	2
89	32	幻灯片23 (1)	2
67	32	幻灯片24 (1)	2
117	32	幻灯片31 (1)	2
152	33	幻灯片17 (1)	2
118	33	幻灯片18	2
122	33	幻灯片20 (1)	2
102	33	幻灯片21 (1)	2
149	33	幻灯片22 (1)	2
117	33	幻灯片23 (1)	2
109	33	幻灯片24 (1)	2
165	33	幻灯片25 (1)	2
125	33	幻灯片26 (1)	2
157	33	幻灯片27 (1)	2
133	33	幻灯片28 (1)	2
132	33	幻灯片29 (1)	2
133	33	幻灯片31 (1)	2
125	33	幻灯片32 (1)	2
138	33	幻灯片33 (1)	2
200	34	幻灯片35 (1)	2
150	34	幻灯片36 (1)	2
114	34	幻灯片37 (1)	2
118	34	幻灯片38 (1)	2
143	34	幻灯片39 (1)	2
155	34	幻灯片40 (1)	2
118	34	幻灯片41 (1)	2
128	34	幻灯片42 (1)	2
119	34	幻灯片43 (1)	2
200	34	幻灯片44 (1)	2
202	34	幻灯片45 (1)	2
133	34	幻灯片46 (1)	2
173	34	幻灯片47 (1)	2
111	34	幻灯片48 (1)	2
122	34	幻灯片50 (1)	2
200	35	幻灯片35 (1)	2
189	35	幻灯片36 (1)	2
140	35	幻灯片37 (1)	2
210	35	幻灯片38 (1)	2
226	35	幻灯片39 (1)	2
167	35	幻灯片40 (1)	2
168	35	幻灯片41 (1)	2
160	35	幻灯片42 (1)	2
185	35	幻灯片43 (1)	2
184	35	幻灯片44 (1)	2
205	35	幻灯片45 (1)	2
163	35	幻灯片46 (1)	2
149	35	幻灯片47 (1)	2
179	35	幻灯片48 (1)	2
163	35	幻灯片50 (1)	2
115	36	幻灯片35 (1)	2
199	36	幻灯片36 (1)	2
143	36	幻灯片37 (1)	2
152	36	幻灯片38 (1)	2
146	36	幻灯片39 (1)	2
124	36	幻灯片40 (1)	2
142	36	幻灯片41 (1)	2
128	36	幻灯片42 (1)	2
133	36	幻灯片43 (1)	2
128	36	幻灯片44 (1)	2
94	36	幻灯片45 (1)	2
133	36	幻灯片46 (1)	2
126	36	幻灯片47 (1)	2
121	36	幻灯片48 (1)	2
130	36	幻灯片50 (1)	2
129	37	幻灯片35 (1)	2
200	37	幻灯片36 (1)	2
163	37	幻灯片37 (1)	2
92	37	幻灯片38 (1)	2
155	37	幻灯片39 (1)	2
154	37	幻灯片40 (1)	2
185	37	幻灯片41 (1)	2
176	37	幻灯片42 (1)	2
177	37	幻灯片43 (1)	2
161	37	幻灯片44 (1)	2
117	37	幻灯片45 (1)	2
192	37	幻灯片46 (1)	2
189	37	幻灯片47 (1)	2
72	37	幻灯片48 (1)	2
141	37	幻灯片50 (1)	2
174	38	幻灯片35 (1)	2
207	38	幻灯片36 (1)	2
126	38	幻灯片37 (1)	2
138	38	幻灯片38 (1)	2
174	38	幻灯片39 (1)	2
182	38	幻灯片40 (1)	2
172	38	幻灯片41 (1)	2
164	38	幻灯片42 (1)	2
149	38	幻灯片43 (1)	2
174	38	幻灯片44 (1)	2
161	38	幻灯片45 (1)	2
158	38	幻灯片46 (1)	2
159	38	幻灯片47 (1)	2
238	38	幻灯片48 (1)	2
150	38	幻灯片50 (1)	2
255	39	幻灯片35 (1)	2
279	39	幻灯片36 (1)	2
268	39	幻灯片37 (1)	2
157	39	幻灯片38 (1)	2
207	39	幻灯片39 (1)	2
233	39	幻灯片40 (1)	2
250	39	幻灯片41 (1)	2
242	39	幻灯片42 (1)	2
222	39	幻灯片43 (1)	2
211	39	幻灯片44 (1)	2
255	39	幻灯片45 (1)	2
173	39	幻灯片47 (1)	2
252	39	幻灯片48 (1)	2
239	39	幻灯片50 (1)	2
177	40	幻灯片35 (1)	2
147	40	幻灯片36 (1)	2
143	40	幻灯片37 (1)	2
137	40	幻灯片38 (1)	2
139	40	幻灯片39 (1)	2
119	40	幻灯片40 (1)	2
125	40	幻灯片41 (1)	2
180	40	幻灯片42 (1)	2
162	40	幻灯片43 (1)	2
182	40	幻灯片44 (1)	2
161	40	幻灯片45 (1)	2
126	40	幻灯片46 (1)	2
162	40	幻灯片47 (1)	2
169	40	幻灯片48 (1)	2
116	40	幻灯片50 (1)	2
131	41	幻灯片35 (1)	2
135	41	幻灯片36 (1)	2
133	41	幻灯片37 (1)	2
178	41	幻灯片38 (1)	2
149	41	幻灯片39 (1)	2
136	41	幻灯片40 (1)	2
153	41	幻灯片41 (1)	2
160	41	幻灯片42 (1)	2
189	41	幻灯片43 (1)	2
171	41	幻灯片44 (1)	2
126	41	幻灯片45 (1)	2
170	41	幻灯片46 (1)	2
167	41	幻灯片47 (1)	2
126	41	幻灯片48 (1)	2
188	41	幻灯片50 (1)	2
183	42	幻灯片2 (1)	2
184	42	幻灯片4 (1)	2
179	42	幻灯片5 (1)	2
118	42	幻灯片8 (1)	2
143	42	幻灯片9 (1)	2
102	42	幻灯片10 (1)	2
132	42	幻灯片11 (1)	2
152	42	幻灯片12 (1)	2
117	42	幻灯片13	2
131	42	幻灯片15	2
180	42	幻灯片49	2
161	42	幻灯片50	2
211	42	幻灯片51	2
186	42	幻灯片52	2
213	42	幻灯片53	2
141	43	幻灯片2 (1)	2
180	43	幻灯片4 (1)	2
218	43	幻灯片5 (1)	2
180	43	幻灯片8 (1)	2
185	43	幻灯片9 (1)	2
186	43	幻灯片10 (1)	2
194	43	幻灯片11 (1)	2
168	43	幻灯片12 (1)	2
198	43	幻灯片13	2
196	43	幻灯片15	2
191	43	幻灯片49	2
147	43	幻灯片50	2
197	43	幻灯片51	2
172	43	幻灯片52	2
162	43	幻灯片53	2
209	44	幻灯片2 (1)	2
261	44	幻灯片4 (1)	2
198	44	幻灯片5 (1)	2
252	44	幻灯片8 (1)	2
164	44	幻灯片9 (1)	2
184	44	幻灯片10 (1)	2
178	44	幻灯片11 (1)	2
181	44	幻灯片12 (1)	2
278	44	幻灯片13	2
169	44	幻灯片15	2
197	44	幻灯片49	2
217	44	幻灯片50	2
230	44	幻灯片51	2
202	44	幻灯片52	2
251	44	幻灯片53	2
185	45	幻灯片2 (1)	2
155	45	幻灯片4 (1)	2
189	45	幻灯片5 (1)	2
179	45	幻灯片8 (1)	2
187	45	幻灯片9 (1)	2
185	45	幻灯片10 (1)	2
176	45	幻灯片11 (1)	2
168	45	幻灯片12 (1)	2
175	45	幻灯片13	2
167	45	幻灯片15	2
254	45	幻灯片49	2
242	45	幻灯片50	2
154	45	幻灯片51	2
178	45	幻灯片52	2
158	45	幻灯片53	2
200	46	幻灯片2 (1)	2
229	46	幻灯片5 (1)	2
204	46	幻灯片8 (1)	2
126	46	幻灯片9 (1)	2
117	46	幻灯片10 (1)	2
137	46	幻灯片11 (1)	2
203	46	幻灯片12 (1)	2
167	46	幻灯片13	2
193	46	幻灯片15	2
157	46	幻灯片49	2
240	46	幻灯片50	2
167	46	幻灯片51	2
173	46	幻灯片52	2
174	46	幻灯片53	2
165	47	幻灯片2 (1)	2
183	47	幻灯片4 (1)	2
178	47	幻灯片5 (1)	2
165	47	幻灯片8 (1)	2
165	47	幻灯片9 (1)	2
175	47	幻灯片10 (1)	2
199	47	幻灯片11 (1)	2
191	47	幻灯片12 (1)	2
180	47	幻灯片13	2
206	47	幻灯片15	2
180	47	幻灯片49	2
216	47	幻灯片50	2
186	47	幻灯片51	2
197	47	幻灯片52	2
155	47	幻灯片53	2
189	48	幻灯片2 (1)	2
167	48	幻灯片5 (1)	2
148	48	幻灯片9 (1)	2
121	48	幻灯片10 (1)	2
162	48	幻灯片11 (1)	2
126	48	幻灯片12 (1)	2
150	48	幻灯片13	2
191	48	幻灯片15	2
180	48	幻灯片49	2
182	48	幻灯片50	2
172	48	幻灯片51	2
217	48	幻灯片52	2
155	48	幻灯片53	2
152	49	幻灯片2 (1)	2
131	49	幻灯片4 (1)	2
169	49	幻灯片5 (1)	2
140	49	幻灯片8 (1)	2
149	49	幻灯片9 (1)	2
180	49	幻灯片10 (1)	2
146	49	幻灯片11 (1)	2
132	49	幻灯片12 (1)	2
165	49	幻灯片13	2
117	49	幻灯片15	2
166	49	幻灯片49	2
160	49	幻灯片50	2
157	49	幻灯片51	2
161	49	幻灯片52	2
173	49	幻灯片53	2
129	1	幻灯片2 (3)	3
124	1	幻灯片4 (3)	3
173	1	幻灯片5 (3)	3
143	1	幻灯片8 (3)	3
222	1	幻灯片9 (3)	3
176	1	幻灯片10 (3)	3
237	1	幻灯片11 (3)	3
163	1	幻灯片12 (3)	3
159	1	幻灯片13 (1)	3
141	1	幻灯片15 (1)	3
101	1	幻灯片49 (1)	3
109	1	幻灯片50 (1)	3
125	1	幻灯片51 (1)	3
185	1	幻灯片52 (1)	3
109	1	幻灯片53 (1)	3
206	2	幻灯片2 (3)	3
140	2	幻灯片4 (3)	3
172	2	幻灯片5 (3)	3
230	2	幻灯片8 (3)	3
215	2	幻灯片9 (3)	3
146	2	幻灯片10 (3)	3
137	2	幻灯片11 (3)	3
123	2	幻灯片12 (3)	3
180	2	幻灯片13 (1)	3
160	2	幻灯片15 (1)	3
181	2	幻灯片49 (1)	3
143	2	幻灯片50 (1)	3
233	2	幻灯片51 (1)	3
185	2	幻灯片52 (1)	3
133	2	幻灯片53 (1)	3
160	3	幻灯片2 (3)	3
158	3	幻灯片4 (3)	3
149	3	幻灯片5 (3)	3
165	3	幻灯片8 (3)	3
150	3	幻灯片9 (3)	3
176	3	幻灯片10 (3)	3
212	3	幻灯片11 (3)	3
163	3	幻灯片12 (3)	3
160	3	幻灯片13 (1)	3
155	3	幻灯片15 (1)	3
153	3	幻灯片49 (1)	3
203	3	幻灯片50 (1)	3
170	3	幻灯片51 (1)	3
212	3	幻灯片52 (1)	3
194	3	幻灯片53 (1)	3
241	4	幻灯片4 (3)	3
182	4	幻灯片5 (3)	3
197	4	幻灯片8 (3)	3
164	4	幻灯片9 (3)	3
197	4	幻灯片10 (3)	3
199	4	幻灯片11 (3)	3
199	4	幻灯片12 (3)	3
160	4	幻灯片13 (1)	3
205	4	幻灯片15 (1)	3
178	4	幻灯片49 (1)	3
187	4	幻灯片50 (1)	3
185	4	幻灯片51 (1)	3
158	4	幻灯片52 (1)	3
172	4	幻灯片53 (1)	3
96	5	幻灯片2 (3)	3
139	5	幻灯片4 (3)	3
78	5	幻灯片5 (3)	3
78	5	幻灯片9 (3)	3
67	5	幻灯片10 (3)	3
67	5	幻灯片11 (3)	3
78	5	幻灯片12 (3)	3
91	5	幻灯片13 (1)	3
96	5	幻灯片15 (1)	3
83	5	幻灯片51 (1)	3
89	5	幻灯片53 (1)	3
161	6	幻灯片2 (3)	3
160	6	幻灯片4 (3)	3
142	6	幻灯片5 (3)	3
137	6	幻灯片8 (3)	3
117	6	幻灯片9 (3)	3
125	6	幻灯片10 (3)	3
113	6	幻灯片11 (3)	3
124	6	幻灯片12 (3)	3
127	6	幻灯片13 (1)	3
116	6	幻灯片15 (1)	3
169	6	幻灯片49 (1)	3
157	6	幻灯片50 (1)	3
150	6	幻灯片51 (1)	3
132	6	幻灯片52 (1)	3
167	6	幻灯片53 (1)	3
169	7	幻灯片2 (3)	3
173	7	幻灯片4 (3)	3
178	7	幻灯片5 (3)	3
184	7	幻灯片8 (3)	3
211	7	幻灯片9 (3)	3
155	7	幻灯片10 (3)	3
161	7	幻灯片12 (3)	3
163	7	幻灯片13 (1)	3
200	7	幻灯片15 (1)	3
191	7	幻灯片49 (1)	3
192	7	幻灯片50 (1)	3
205	7	幻灯片51 (1)	3
197	7	幻灯片52 (1)	3
244	7	幻灯片53 (1)	3
165	8	幻灯片2 (3)	3
213	8	幻灯片4 (3)	3
192	8	幻灯片5 (3)	3
212	8	幻灯片8 (3)	3
226	8	幻灯片9 (3)	3
223	8	幻灯片10 (3)	3
210	8	幻灯片11 (3)	3
212	8	幻灯片12 (3)	3
206	8	幻灯片13 (1)	3
220	8	幻灯片15 (1)	3
288	8	幻灯片50 (1)	3
201	8	幻灯片51 (1)	3
219	8	幻灯片52 (1)	3
213	8	幻灯片53 (1)	3
160	9	幻灯片2 (3)	3
174	9	幻灯片4 (3)	3
133	9	幻灯片5 (3)	3
166	9	幻灯片8 (3)	3
176	9	幻灯片9 (3)	3
117	9	幻灯片10 (3)	3
154	9	幻灯片11 (3)	3
160	9	幻灯片12 (3)	3
135	9	幻灯片13 (1)	3
158	9	幻灯片15 (1)	3
157	9	幻灯片49 (1)	3
155	9	幻灯片50 (1)	3
155	9	幻灯片51 (1)	3
138	9	幻灯片52 (1)	3
137	9	幻灯片53 (1)	3
205	10	幻灯片19	3
178	10	幻灯片20	3
211	10	幻灯片21	3
206	10	幻灯片22	3
222	10	幻灯片23	3
188	10	幻灯片24	3
197	10	幻灯片25	3
204	10	幻灯片26	3
170	10	幻灯片27	3
127	10	幻灯片28	3
230	10	幻灯片29	3
189	10	幻灯片30	3
189	10	幻灯片31	3
205	10	幻灯片32	3
184	10	幻灯片33	3
153	11	幻灯片19	3
187	11	幻灯片20	3
157	11	幻灯片21	3
164	11	幻灯片22	3
177	11	幻灯片23	3
152	11	幻灯片24	3
148	11	幻灯片25	3
171	11	幻灯片26	3
140	11	幻灯片27	3
160	11	幻灯片28	3
176	11	幻灯片29	3
185	11	幻灯片30	3
207	11	幻灯片31	3
173	11	幻灯片32	3
185	11	幻灯片33	3
101	12	幻灯片19	3
155	12	幻灯片20	3
200	12	幻灯片21	3
167	12	幻灯片22	3
154	12	幻灯片23	3
178	12	幻灯片24	3
154	12	幻灯片25	3
218	12	幻灯片26	3
111	12	幻灯片27	3
162	12	幻灯片28	3
141	12	幻灯片29	3
160	12	幻灯片30	3
167	12	幻灯片31	3
224	12	幻灯片32	3
130	12	幻灯片33	3
89	13	幻灯片19	3
155	13	幻灯片20	3
272	13	幻灯片21	3
217	13	幻灯片22	3
127	13	幻灯片23	3
122	13	幻灯片24	3
143	13	幻灯片25	3
139	13	幻灯片26	3
111	13	幻灯片27	3
189	13	幻灯片28	3
150	13	幻灯片29	3
144	13	幻灯片30	3
215	13	幻灯片31	3
191	13	幻灯片32	3
146	13	幻灯片33	3
141	14	幻灯片19	3
194	14	幻灯片20	3
152	14	幻灯片21	3
153	14	幻灯片22	3
174	14	幻灯片23	3
210	14	幻灯片24	3
209	14	幻灯片25	3
141	14	幻灯片26	3
136	14	幻灯片27	3
152	14	幻灯片28	3
222	14	幻灯片29	3
139	14	幻灯片30	3
175	14	幻灯片32	3
178	14	幻灯片33	3
98	15	幻灯片19	3
151	15	幻灯片20	3
81	15	幻灯片21	3
127	15	幻灯片22	3
137	15	幻灯片23	3
136	15	幻灯片24	3
133	15	幻灯片25	3
93	15	幻灯片26	3
111	15	幻灯片27	3
139	15	幻灯片28	3
129	15	幻灯片29	3
125	15	幻灯片30	3
142	15	幻灯片31	3
127	15	幻灯片32	3
135	15	幻灯片33	3
89	16	幻灯片19	3
158	16	幻灯片20	3
142	16	幻灯片21	3
124	16	幻灯片22	3
173	16	幻灯片23	3
122	16	幻灯片24	3
222	16	幻灯片25	3
117	16	幻灯片26	3
133	16	幻灯片27	3
89	16	幻灯片29	3
148	16	幻灯片30	3
189	16	幻灯片31	3
125	16	幻灯片32	3
98	16	幻灯片33	3
137	17	幻灯片19	3
197	17	幻灯片20	3
174	17	幻灯片21	3
169	17	幻灯片22	3
111	17	幻灯片23	3
189	17	幻灯片24	3
195	17	幻灯片25	3
170	17	幻灯片26	3
100	17	幻灯片27	3
176	17	幻灯片28	3
129	17	幻灯片29	3
117	17	幻灯片30	3
207	17	幻灯片31	3
198	17	幻灯片32	3
200	17	幻灯片33	3
155	18	幻灯片1	3
188	18	幻灯片2	3
188	18	幻灯片3	3
169	18	幻灯片4	3
153	18	幻灯片5	3
182	18	幻灯片6	3
149	18	幻灯片7	3
174	18	幻灯片8	3
153	18	幻灯片9	3
170	18	幻灯片10	3
181	18	幻灯片11	3
190	18	幻灯片12	3
172	18	幻灯片14	3
194	18	幻灯片16	3
194	18	幻灯片17	3
226	19	幻灯片1	3
201	19	幻灯片2	3
210	19	幻灯片3	3
150	19	幻灯片4	3
198	19	幻灯片5	3
208	19	幻灯片6	3
198	19	幻灯片7	3
186	19	幻灯片8	3
287	19	幻灯片9	3
280	19	幻灯片10	3
165	19	幻灯片11	3
186	19	幻灯片12	3
147	19	幻灯片14	3
185	19	幻灯片16	3
217	19	幻灯片17	3
194	20	幻灯片1	3
221	20	幻灯片2	3
244	20	幻灯片3	3
172	20	幻灯片4	3
176	20	幻灯片5	3
230	20	幻灯片6	3
205	20	幻灯片7	3
290	20	幻灯片8	3
172	20	幻灯片9	3
172	20	幻灯片10	3
164	20	幻灯片11	3
157	20	幻灯片12	3
155	20	幻灯片14	3
150	20	幻灯片16	3
194	20	幻灯片17	3
98	21	幻灯片1	3
213	21	幻灯片2	3
135	21	幻灯片3	3
128	21	幻灯片4	3
72	21	幻灯片5	3
164	21	幻灯片6	3
179	21	幻灯片7	3
78	21	幻灯片8	3
211	21	幻灯片9	3
158	21	幻灯片10	3
136	21	幻灯片11	3
100	21	幻灯片12	3
161	21	幻灯片14	3
169	21	幻灯片16	3
144	21	幻灯片17	3
296	22	幻灯片2	3
194	22	幻灯片3	3
218	22	幻灯片4	3
228	22	幻灯片5	3
178	22	幻灯片6	3
144	22	幻灯片7	3
242	22	幻灯片8	3
175	22	幻灯片9	3
211	22	幻灯片10	3
164	22	幻灯片11	3
150	22	幻灯片12	3
142	22	幻灯片14	3
230	22	幻灯片16	3
202	22	幻灯片17	3
141	23	幻灯片1	3
128	23	幻灯片2	3
114	23	幻灯片3	3
126	23	幻灯片4	3
165	23	幻灯片5	3
121	23	幻灯片6	3
139	23	幻灯片7	3
130	23	幻灯片8	3
157	23	幻灯片9	3
135	23	幻灯片10	3
117	23	幻灯片11	3
163	23	幻灯片12	3
119	23	幻灯片14	3
135	23	幻灯片16	3
107	23	幻灯片17	3
204	24	幻灯片1	3
142	24	幻灯片2	3
188	24	幻灯片3	3
192	24	幻灯片4	3
200	24	幻灯片5	3
143	24	幻灯片6	3
178	24	幻灯片7	3
155	24	幻灯片8	3
218	24	幻灯片9	3
255	24	幻灯片10	3
149	24	幻灯片11	3
244	24	幻灯片12	3
250	24	幻灯片14	3
159	24	幻灯片16	3
161	24	幻灯片17	3
227	25	幻灯片1	3
207	25	幻灯片2	3
216	25	幻灯片3	3
189	25	幻灯片4	3
198	25	幻灯片5	3
234	25	幻灯片6	3
210	25	幻灯片7	3
224	25	幻灯片8	3
210	25	幻灯片9	3
275	25	幻灯片10	3
199	25	幻灯片11	3
228	25	幻灯片12	3
215	25	幻灯片14	3
183	25	幻灯片16	3
209	25	幻灯片17	3
128	26	幻灯片34	3
208	26	幻灯片35	3
172	26	幻灯片36	3
217	26	幻灯片37	3
189	26	幻灯片38	3
142	26	幻灯片41	3
155	26	幻灯片42	3
144	26	幻灯片43	3
200	26	幻灯片44	3
142	26	幻灯片45	3
133	26	幻灯片46	3
130	26	幻灯片47	3
105	26	幻灯片48	3
185	27	幻灯片34	3
154	27	幻灯片35	3
163	27	幻灯片36	3
155	27	幻灯片37	3
144	27	幻灯片38	3
244	27	幻灯片39	3
120	27	幻灯片40	3
161	27	幻灯片41	3
151	27	幻灯片42	3
169	27	幻灯片43	3
184	27	幻灯片44	3
165	27	幻灯片45	3
222	27	幻灯片46	3
145	27	幻灯片47	3
195	27	幻灯片48	3
183	28	幻灯片34	3
220	28	幻灯片35	3
235	28	幻灯片36	3
208	28	幻灯片37	3
204	28	幻灯片38	3
202	28	幻灯片39	3
197	28	幻灯片40	3
180	28	幻灯片41	3
261	28	幻灯片42	3
202	28	幻灯片43	3
217	28	幻灯片44	3
198	28	幻灯片45	3
222	28	幻灯片46	3
208	28	幻灯片47	3
164	28	幻灯片48	3
246	29	幻灯片34	3
293	29	幻灯片35	3
158	29	幻灯片36	3
217	29	幻灯片37	3
268	29	幻灯片38	3
224	29	幻灯片39	3
219	29	幻灯片40	3
217	29	幻灯片41	3
203	29	幻灯片42	3
244	29	幻灯片43	3
262	29	幻灯片44	3
251	29	幻灯片45	3
163	29	幻灯片46	3
144	29	幻灯片47	3
233	29	幻灯片48	3
185	30	幻灯片34	3
211	30	幻灯片35	3
187	30	幻灯片36	3
187	30	幻灯片37	3
178	30	幻灯片38	3
225	30	幻灯片39	3
233	30	幻灯片40	3
204	30	幻灯片41	3
178	30	幻灯片42	3
205	30	幻灯片43	3
219	30	幻灯片44	3
202	30	幻灯片45	3
237	30	幻灯片46	3
225	30	幻灯片47	3
210	30	幻灯片48	3
211	31	幻灯片34	3
218	31	幻灯片35	3
179	31	幻灯片36	3
174	31	幻灯片37	3
211	31	幻灯片38	3
211	31	幻灯片39	3
240	31	幻灯片40	3
188	31	幻灯片41	3
246	31	幻灯片42	3
218	31	幻灯片43	3
258	31	幻灯片44	3
222	31	幻灯片45	3
234	31	幻灯片46	3
199	31	幻灯片47	3
187	31	幻灯片48	3
78	32	幻灯片34	3
78	32	幻灯片35	3
78	32	幻灯片36	3
89	32	幻灯片39	3
91	32	幻灯片40	3
83	32	幻灯片41	3
83	32	幻灯片45	3
89	32	幻灯片46	3
83	32	幻灯片47	3
114	32	幻灯片48	3
128	33	幻灯片34	3
167	33	幻灯片35	3
129	33	幻灯片36	3
114	33	幻灯片37	3
139	33	幻灯片38	3
125	33	幻灯片39	3
144	33	幻灯片40	3
142	33	幻灯片41	3
151	33	幻灯片42	3
139	33	幻灯片43	3
118	33	幻灯片44	3
149	33	幻灯片45	3
94	33	幻灯片46	3
141	33	幻灯片47	3
140	33	幻灯片48	3
126	34	幻灯片18	3
112	34	幻灯片20 (1)	3
187	34	幻灯片21 (1)	3
167	34	幻灯片22 (1)	3
154	34	幻灯片23 (1)	3
131	34	幻灯片24 (1)	3
142	34	幻灯片25 (1)	3
121	34	幻灯片26 (1)	3
146	34	幻灯片27 (1)	3
154	34	幻灯片28 (1)	3
192	34	幻灯片29 (1)	3
128	34	幻灯片31 (1)	3
162	34	幻灯片32 (1)	3
137	34	幻灯片33 (1)	3
155	35	幻灯片17 (1)	3
168	35	幻灯片18	3
223	35	幻灯片20 (1)	3
213	35	幻灯片21 (1)	3
192	35	幻灯片22 (1)	3
179	35	幻灯片23 (1)	3
193	35	幻灯片24 (1)	3
189	35	幻灯片25 (1)	3
203	35	幻灯片26 (1)	3
198	35	幻灯片27 (1)	3
180	35	幻灯片28 (1)	3
167	35	幻灯片29 (1)	3
233	35	幻灯片31 (1)	3
230	35	幻灯片32 (1)	3
222	35	幻灯片33 (1)	3
89	36	幻灯片18	3
127	36	幻灯片20 (1)	3
133	36	幻灯片21 (1)	3
149	36	幻灯片22 (1)	3
120	36	幻灯片23 (1)	3
155	36	幻灯片24 (1)	3
150	36	幻灯片25 (1)	3
155	36	幻灯片26 (1)	3
133	36	幻灯片27 (1)	3
226	36	幻灯片28 (1)	3
152	36	幻灯片29 (1)	3
100	36	幻灯片31 (1)	3
130	36	幻灯片32 (1)	3
178	36	幻灯片33 (1)	3
161	37	幻灯片17 (1)	3
120	37	幻灯片18	3
228	37	幻灯片20 (1)	3
153	37	幻灯片21 (1)	3
133	37	幻灯片22 (1)	3
156	37	幻灯片23 (1)	3
166	37	幻灯片24 (1)	3
153	37	幻灯片25 (1)	3
189	37	幻灯片26 (1)	3
131	37	幻灯片27 (1)	3
190	37	幻灯片28 (1)	3
130	37	幻灯片29 (1)	3
118	37	幻灯片31 (1)	3
122	37	幻灯片32 (1)	3
141	37	幻灯片33 (1)	3
170	38	幻灯片17 (1)	3
144	38	幻灯片18	3
176	38	幻灯片20 (1)	3
264	38	幻灯片21 (1)	3
157	38	幻灯片22 (1)	3
184	38	幻灯片23 (1)	3
180	38	幻灯片24 (1)	3
172	38	幻灯片25 (1)	3
247	38	幻灯片26 (1)	3
189	38	幻灯片27 (1)	3
209	38	幻灯片28 (1)	3
161	38	幻灯片29 (1)	3
219	38	幻灯片31 (1)	3
208	38	幻灯片32 (1)	3
228	38	幻灯片33 (1)	3
235	39	幻灯片17 (1)	3
286	39	幻灯片18	3
246	39	幻灯片20 (1)	3
249	39	幻灯片21 (1)	3
236	39	幻灯片22 (1)	3
255	39	幻灯片23 (1)	3
234	39	幻灯片26 (1)	3
229	39	幻灯片27 (1)	3
214	39	幻灯片28 (1)	3
243	39	幻灯片29 (1)	3
182	39	幻灯片31 (1)	3
228	39	幻灯片32 (1)	3
298	39	幻灯片33 (1)	3
163	40	幻灯片17 (1)	3
127	40	幻灯片18	3
154	40	幻灯片20 (1)	3
[truncated: 2,283 more rows]
