# Supplementary material for: Visual Word Segmentation Cues in Tibetan Reading: Comparing Dictionary-Based and Psychological Word Segmentation
Source: J Eye Mov Res. 2025 Aug 4;18(4):33. doi: 10.3390/jemr18040033 (PMC12387474; doi:10.3390/jemr18040033)
Supplement: Supplementary file 1 [file jemr-18-00033-s001.zip › global/1_Average_duration_of_whole_fixations2/analysis_results.txt]

===== 固定效应分析结果 =====

Linear mixed model fit by REML. t-tests use Satterthwaite's method ['lmerModLmerTest']
Formula: formula
   Data: data

REML criterion at convergence: 20738.4

Scaled residuals: 
    Min      1Q  Median      3Q     Max 
-3.0967 -0.6486 -0.0371  0.5668  4.3733 

Random effects:
 Groups    Name        Variance Std.Dev.
 Recording (Intercept) 1003.3   31.67   
 Residual               854.5   29.23   
Number of obs: 2144, groups:  Recording, 49

Fixed effects:
              Estimate Std. Error       df t value Pr(>|t|)    
(Intercept)    179.775      4.654   51.447  38.625  < 2e-16 ***
factor1Level2   -9.171      1.547 2093.021  -5.930 3.53e-09 ***
factor1Level3   -8.259      1.546 2092.839  -5.344 1.01e-07 ***
---
Signif. codes:  0 ‘***’ 0.001 ‘**’ 0.01 ‘*’ 0.05 ‘.’ 0.1 ‘ ’ 1

Correlation of Fixed Effects:
            (Intr) fct1L2
factor1Lvl2 -0.165       
factor1Lvl3 -0.165  0.497
