# Supplementary material for: Visual Word Segmentation Cues in Tibetan Reading: Comparing Dictionary-Based and Psychological Word Segmentation
Source: J Eye Mov Res. 2025 Aug 4;18(4):33. doi: 10.3390/jemr18040033 (PMC12387474; doi:10.3390/jemr18040033)
Supplement: Supplementary file 1 [file jemr-18-00033-s001.zip › global/1_Average_duration_of_whole_fixations3/analysis_results.txt]

===== 固定效应分析结果 =====

Linear mixed model fit by REML. t-tests use Satterthwaite's method ['lmerModLmerTest']
Formula: formula
   Data: data

REML criterion at convergence: 20731.7

Scaled residuals: 
    Min      1Q  Median      3Q     Max 
-3.5871 -0.6313 -0.0666  0.5833  3.7717 

Random effects:
 Groups    Name        Variance Std.Dev.
 Recording (Intercept) 1070.2   32.71   
 Residual               874.4   29.57   
Number of obs: 2138, groups:  Recording, 49

Fixed effects:
              Estimate Std. Error       df t value Pr(>|t|)    
(Intercept)    175.500      4.804   51.405  36.535   <2e-16 ***
factor1Level2    1.658      1.570 2086.933   1.056   0.2910    
factor1Level3    2.622      1.566 2086.919   1.674   0.0943 .  
---
Signif. codes:  0 ‘***’ 0.001 ‘**’ 0.01 ‘*’ 0.05 ‘.’ 0.1 ‘ ’ 1

Correlation of Fixed Effects:
            (Intr) fct1L2
factor1Lvl2 -0.163       
factor1Lvl3 -0.164  0.502
