# Supplementary material for: Visual Word Segmentation Cues in Tibetan Reading: Comparing Dictionary-Based and Psychological Word Segmentation
Source: J Eye Mov Res. 2025 Aug 4;18(4):33. doi: 10.3390/jemr18040033 (PMC12387474; doi:10.3390/jemr18040033)
Supplement: Supplementary file 1 [file jemr-18-00033-s001.zip › global/1_Average_saccade_length/analysis_results.txt]

===== 固定效应分析结果 =====

Linear mixed model fit by REML. t-tests use Satterthwaite's method ['lmerModLmerTest']
Formula: formula
   Data: data

REML criterion at convergence: 297197.1

Scaled residuals: 
    Min      1Q  Median      3Q     Max 
-1.4068 -0.4941 -0.2490  0.0620  7.6325 

Random effects:
 Groups    Name        Variance Std.Dev.
 Recording (Intercept)  0.807   0.8983  
 Residual              24.195   4.9189  
Number of obs: 49305, groups:  Recording, 49

Fixed effects:
                              Estimate Std. Error         df t value Pr(>|t|)    
(Intercept)                  4.405e+00  1.395e-01  5.910e+01  31.582  < 2e-16 ***
factor1Level2                1.015e+00  7.574e-02  4.928e+04  13.404  < 2e-16 ***
factor1Level3                5.743e-01  7.674e-02  4.927e+04   7.483 7.37e-14 ***
factor2Level2               -4.244e-02  7.651e-02  4.927e+04  -0.555    0.579    
factor1Level2:factor2Level2 -9.898e-01  1.087e-01  4.927e+04  -9.106  < 2e-16 ***
factor1Level3:factor2Level2 -4.620e-01  1.090e-01  4.928e+04  -4.238 2.26e-05 ***
---
Signif. codes:  0 ‘***’ 0.001 ‘**’ 0.01 ‘*’ 0.05 ‘.’ 0.1 ‘ ’ 1

Correlation of Fixed Effects:
            (Intr) fct1L2 fct1L3 fct2L2 f1L2:2
factor1Lvl2 -0.265                            
factor1Lvl3 -0.261  0.482                     
factor2Lvl2 -0.263  0.484  0.479              
fctr1L2:2L2  0.186 -0.697 -0.337 -0.703       
fctr1L3:2L2  0.186 -0.340 -0.706 -0.703  0.494


===== 自定义对比分析结果 =====

## 对比 1 : 2 vs 3 
 contrast                      estimate     SE  df z.ratio p.value
 Level3:Level1 - Level2:Level1   -0.441 0.0776 Inf  -5.684  <.0001

Degrees-of-freedom method: asymptotic 

## 对比 2 : 5 vs 6 
 contrast                      estimate     SE  df z.ratio p.value
 Level3:Level2 - Level2:Level2   0.0868 0.0771 Inf   1.126  0.2601

Degrees-of-freedom method: asymptotic 
