# Supplementary material for: Visual Word Segmentation Cues in Tibetan Reading: Comparing Dictionary-Based and Psychological Word Segmentation
Source: J Eye Mov Res. 2025 Aug 4;18(4):33. doi: 10.3390/jemr18040033 (PMC12387474; doi:10.3390/jemr18040033)
Supplement: Supplementary file 1 [file jemr-18-00033-s001.zip › global/1_Average_saccade_length2/analysis_results.txt]

===== 固定效应分析结果 =====

Linear mixed model fit by REML. t-tests use Satterthwaite's method ['lmerModLmerTest']
Formula: formula
   Data: data

REML criterion at convergence: 152523.4

Scaled residuals: 
    Min      1Q  Median      3Q     Max 
-1.3994 -0.5114 -0.2489  0.0873  7.2687 

Random effects:
 Groups    Name        Variance Std.Dev.
 Recording (Intercept)  1.004   1.002   
 Residual              26.586   5.156   
Number of obs: 24905, groups:  Recording, 49

Fixed effects:
               Estimate Std. Error        df t value Pr(>|t|)    
(Intercept)   4.437e+00  1.547e-01 5.349e+01  28.689  < 2e-16 ***
factor1Level2 1.019e+00  7.966e-02 2.489e+04  12.787  < 2e-16 ***
factor1Level3 5.642e-01  8.069e-02 2.489e+04   6.992 2.78e-12 ***
---
Signif. codes:  0 ‘***’ 0.001 ‘**’ 0.01 ‘*’ 0.05 ‘.’ 0.1 ‘ ’ 1

Correlation of Fixed Effects:
            (Intr) fct1L2
factor1Lvl2 -0.252       
factor1Lvl3 -0.247  0.482
