# Supplementary material for: Visual Word Segmentation Cues in Tibetan Reading: Comparing Dictionary-Based and Psychological Word Segmentation
Source: J Eye Mov Res. 2025 Aug 4;18(4):33. doi: 10.3390/jemr18040033 (PMC12387474; doi:10.3390/jemr18040033)
Supplement: Supplementary file 1 [file jemr-18-00033-s001.zip › global/1_Average_saccade_length3/analysis_results.txt]

===== 固定效应分析结果 =====

Linear mixed model fit by REML. t-tests use Satterthwaite's method ['lmerModLmerTest']
Formula: formula
   Data: data

REML criterion at convergence: 144470.4

Scaled residuals: 
    Min      1Q  Median      3Q     Max 
-1.2271 -0.4787 -0.2526  0.0397  8.0319 

Random effects:
 Groups    Name        Variance Std.Dev.
 Recording (Intercept)  0.5997  0.7744  
 Residual              21.7060  4.6590  
Number of obs: 24400, groups:  Recording, 49

Fixed effects:
               Estimate Std. Error        df t value Pr(>|t|)    
(Intercept)   4.306e+00  1.236e-01 5.943e+01  34.848   <2e-16 ***
factor1Level2 1.818e-02  7.396e-02 2.439e+04   0.246    0.806    
factor1Level3 1.001e-01  7.338e-02 2.439e+04   1.364    0.173    
---
Signif. codes:  0 ‘***’ 0.001 ‘**’ 0.01 ‘*’ 0.05 ‘.’ 0.1 ‘ ’ 1

Correlation of Fixed Effects:
            (Intr) fct1L2
factor1Lvl2 -0.298       
factor1Lvl3 -0.300  0.506
