# Supplementary material for: Visual Word Segmentation Cues in Tibetan Reading: Comparing Dictionary-Based and Psychological Word Segmentation
Source: J Eye Mov Res. 2025 Aug 4;18(4):33. doi: 10.3390/jemr18040033 (PMC12387474; doi:10.3390/jemr18040033)
Supplement: Supplementary file 1 [file jemr-18-00033-s001.zip › global/1_forward_and_back.xlsx]

## Sheet: Sheet1
Recording	Timeline	TOI	Group	Interval	Media	Event_type	Validity	EventIndex	Start	Stop	Duration	AOI	Hit_proportion	FixationPointX	FixationPointY	Average_pupil_diameter	Saccade_direction	Average_velocity	Peak_velocity	Saccade_amplitude	Start_AOI	Landing_AOI	Start_position_X	Start_position_Y	Landing_position_X	Landing_position_Y	right	left
1	Timeline1	幻灯片1 (2)	1	1	幻灯片1	Saccade	Partial	1	167	211	44							79.69	132.28				0.63505	0.49293			6	5
1	Timeline1	幻灯片10 (2)	1	1	幻灯片10	Saccade	Whole	1	150	194	44						0.17	137.68	389.45	5.83			0.17595	0.56327	0.29104	0.56293	4	1
1	Timeline1	幻灯片11 (2)	1	1	幻灯片11	Saccade	Partial	1	94	105	11							44.18	44.18				0.17488	0.5502			6	5
1	Timeline1	幻灯片12 (2)	1	1	幻灯片12	Saccade	Partial	1	0	49	49							301.77	501.42				0.17034	0.56827	0.66202	0.54749	7	2
1	Timeline1	幻灯片14 (1)	1	1	幻灯片14	Saccade	Partial	1	32	87	56							386.48	774.43				0.16391	0.55237			8	4
1	Timeline1	幻灯片16 (1)	1	1	幻灯片16	Saccade	Partial	1	70	81	11							60.35	60.35				0.57142	0.51152			8	4
1	Timeline1	幻灯片17 (1)	1	1	幻灯片17	Saccade	Partial	1	0	41	41							338.85	628.92				0.1711	0.54901	0.59642	0.49976	7	2
1	Timeline1	幻灯片2 (2)	1	1	幻灯片2	Saccade	Whole	1	113	158	44						4.11	151.13	274.53	6.93			0.17442	0.5667	0.31265	0.55676	11	7
1	Timeline1	幻灯片3 (2)	1	1	幻灯片3	Saccade	Partial	1	68	79	11							49.28	49.28				0.16772	0.55401			9	7
1	Timeline1	幻灯片4 (2)	1	1	幻灯片4	Saccade	Whole	1	117	183	67						0.58	103.95	178.85	6.69			0.1695	0.54814	0.30166	0.54681	9	3
1	Timeline1	幻灯片5 (2)	1	1	幻灯片5	Saccade	Partial	1	0	10	10							66.07	66.07				0.14837	0.59246			12	3
1	Timeline1	幻灯片6 (2)	1	1	幻灯片6	Saccade	Whole	1	120	187	67						5.31	93.99	135.52	6.21			0.17403	0.59662	0.29803	0.58511	17	6
1	Timeline1	幻灯片7 (2)	1	1	幻灯片7	Saccade	Whole	1	131	175	44						4.51	105.1	179.61	5.03			0.16741	0.5529	0.26917	0.54488	3	3
1	Timeline1	幻灯片8 (2)	1	1	幻灯片8	Saccade	Partial	1	69	91	22							46.81	51.42				0.61319	0.48585			10	7
1	Timeline1	幻灯片9 (2)	1	1	幻灯片9	Saccade	Whole	1	134	190	56						10.75	170.87	392.93	8.91			0.17278	0.56968	0.35478	0.53512	13	5
1	Timeline1	幻灯片19 (1)	2	1	幻灯片19	Saccade	Partial	1	30	41	11							43.11	43.11						0.39996	0.52371	14	8
1	Timeline1	幻灯片20 (1)	2	1	幻灯片20	Saccade	Whole	1	112	167	56						2.78	136.44	316.2	7.27			0.1697	0.54922	0.31195	0.5423	11	7
1	Timeline1	幻灯片21 (2)	2	1	幻灯片21	Saccade	Whole	1	139	194	56						6.36	171.61	303.73	9.96			0.17456	0.5418	0.3644	0.52063	9	2
1	Timeline1	幻灯片22 (2)	2	1	幻灯片22	Saccade	Whole	1	127	171	44						0.59	129.53	217.55	5.45			0.17336	0.52456	0.28491	0.5234	9	5
1	Timeline1	幻灯片23 (2)	2	1	幻灯片23	Saccade	Whole	1	179	223	44						354.13	47.25	57.86	2.19			0.17235	0.53633	0.22006	0.54123	22	6
1	Timeline1	幻灯片24 (2)	2	1	幻灯片24	Saccade	Partial	1	127	150	22							53.44	72.04				0.17367	0.58404			10	7
1	Timeline1	幻灯片25 (2)	2	1	幻灯片25	Saccade	Whole	1	126	204	78						3.31	448.56	767.28	34.37			0.17255	0.55841	0.81351	0.52133	8	3
1	Timeline1	幻灯片26 (2)	2	1	幻灯片26	Saccade	Partial	1	170	237	67							171.32	431.44				0.16916	0.56974			7	6
1	Timeline1	幻灯片27 (2)	2	1	幻灯片27	Saccade	Partial	1	81	92	11							71.29	71.29				0.18435	0.56255			7	3
1	Timeline1	幻灯片28 (1)	2	1	幻灯片28	Saccade	Partial	1	97	108	11							127.3	127.3				0.33105	0.54402			12	3
1	Timeline1	幻灯片29 (1)	2	1	幻灯片29	Saccade	Whole	1	146	157	11						91.51	74.37	74.37	1.07			0.22169	0.58069	0.22125	0.56417	8	2
1	Timeline1	幻灯片30 (1)	2	1	幻灯片30	Saccade	Partial	1	62	73	11							97.5	97.5				0.17265	0.56376			6	2
1	Timeline1	幻灯片31 (1)	2	1	幻灯片31	Saccade	Partial	1	173	217	44							99.36	134.43				0.64723	0.54496			5	3
1	Timeline1	幻灯片32 (1)	2	1	幻灯片32	Saccade	Partial	1	0	5	5							143.48	473.21				0.17342	0.56089			10	2
1	Timeline1	幻灯片33 (1)	2	1	幻灯片33	Saccade	Partial	1	21	44	22							39.76	40.49				0.17457	0.55267			7	2
1	Timeline1	幻灯片10 (3)	3	1	幻灯片10	Saccade	Partial	1	38	49	11							63.19	63.19				0.22919	0.5208			8	2
1	Timeline1	幻灯片11 (3)	3	1	幻灯片11	Saccade	Whole	1	176	209	33						180.85	87.56	95.93	3.12			0.27514	0.5421	0.21687	0.54296	4	3
1	Timeline1	幻灯片12 (3)	3	1	幻灯片12	Saccade	Partial	1	20	31	11							54.75	54.75								6	5
1	Timeline1	幻灯片13 (1)	3	1	幻灯片13	Saccade	Partial	1	3	14	11							111.78	111.78								6	1
1	Timeline1	幻灯片15 (1)	3	1	幻灯片15	Saccade	Whole	1	158	191	33						185.94	42.87	47.95	2.37			0.26614	0.56106	0.22406	0.56543	7	3
1	Timeline1	幻灯片2 (3)	3	1	幻灯片2	Saccade	Partial	1	23	34	11							37.77	37.77				0.31274	0.55254			6	5
1	Timeline1	幻灯片4 (3)	3	1	幻灯片4	Saccade	Whole	1	95	106	11						258.78	141.53	141.53	1.29			0.20352	0.53395	0.19746	0.5645	7	4
1	Timeline1	幻灯片49 (1)	3	1	幻灯片49	Saccade	Whole	1	47	58	11						262.67	58.9	58.9	0.37			0.32993	0.53473	0.32829	0.54752	5	4
1	Timeline1	幻灯片5 (3)	3	1	幻灯片5	Saccade	Partial	1	272	283	11							40.59	40.59				0.16789	0.56471			6	3
1	Timeline1	幻灯片50 (1)	3	1	幻灯片50	Saccade	Partial	1	0	8	8							48.14	48.14								4	3
1	Timeline1	幻灯片51 (1)	3	1	幻灯片51	Saccade	Partial	1	18	30	11							188.93	188.93								3	0
1	Timeline1	幻灯片52 (1)	3	1	幻灯片52	Saccade	Partial	1	0	1	1							125.06	125.06						0.35098	0.54154	3	2
1	Timeline1	幻灯片53 (1)	3	1	幻灯片53	Saccade	Partial	1	0	12	12							216.69	629.41				0.37661	0.53075			5	1
1	Timeline1	幻灯片8 (3)	3	1	幻灯片8	Saccade	Whole	1	205	238	33						1.88	91.5	197.04	2.63			0.18317	0.53681	0.23411	0.53514	7	2
1	Timeline1	幻灯片9 (3)	3	1	幻灯片9	Saccade	Whole	1	177	221	44						175.43	89.09	145.98	3.95			0.28751	0.53778	0.21693	0.53215	5	2
1	Timeline1	幻灯片35 (2)	4	1	幻灯片35	Saccade	Partial	1	163	174	11							56.72	56.72				0.31022	0.5206			5	2
1	Timeline1	幻灯片36 (2)	4	1	幻灯片36	Saccade	Whole	1	46	57	11						193.72	37.23	37.23	0.31			0.28959	0.53649	0.28554	0.53748	2	2
1	Timeline1	幻灯片37 (2)	4	1	幻灯片37	Saccade	Partial	1	96	107	11							44.95	44.95				0.17236	0.54428			8	3
1	Timeline1	幻灯片38 (2)	4	1	幻灯片38	Saccade	Partial	1	79	101	22							61.15	63.9				0.16389	0.64942			10	2
1	Timeline1	幻灯片39 (2)	4	1	幻灯片39	Saccade	Whole	1	223	267	44						7.65	137.43	186.92	5.77			0.21722	0.59096	0.33377	0.57531	5	1
1	Timeline1	幻灯片40 (2)	4	1	幻灯片40	Saccade	Whole	1	28	39	11						139.96	33.94	33.94	0.34			0.28701	0.58038	0.2818	0.576	4	3
1	Timeline1	幻灯片41 (2)	4	1	幻灯片41	Saccade	Partial	1	0	11	11							36.42	36.42								5	2
1	Timeline1	幻灯片42 (2)	4	1	幻灯片42	Saccade	Whole	1	22	33	11						202.44	76.32	76.32	1.17			0.16515	0.58898	0.14264	0.59828	8	6
1	Timeline1	幻灯片43 (2)	4	1	幻灯片43	Saccade	Partial	1	26	38	11							30.67	30.67						0.23055	0.60427	7	1
1	Timeline1	幻灯片44 (2)	4	1	幻灯片44	Saccade	Partial	1	15	37	22							32.86	34.58								9	0
1	Timeline1	幻灯片45 (2)	4	1	幻灯片45	Saccade	Partial	1	42	64	22							54.48	77.96								5	2
1	Timeline1	幻灯片46 (2)	4	1	幻灯片46	Saccade	Whole	1	92	103	11						55.76	50.01	50.01	0.37			0.60516	0.53741	0.61083	0.52909	13	2
1	Timeline1	幻灯片47 (2)	4	1	幻灯片47	Saccade	Partial	1	41	74	33							70.2	76.9				0.19746	0.56204			5	1
1	Timeline1	幻灯片48 (2)	4	1	幻灯片48	Saccade	Whole	1	313	379	67						15.12	118.47	198.51	8.03			0.26843	0.5401	0.41426	0.5007	4	2
1	Timeline1	幻灯片50 (2)	4	1	幻灯片50	Saccade	Whole	1	57	68	11						264.63	33.51	33.51	0.33			0.23842	0.55651	0.23738	0.56755	4	1
1	Timeline1	幻灯片17 (2)	5	1	幻灯片17	Saccade	Whole	1	213	268	56						357.34	85.57	130.01	4.94			0.24664	0.5189	0.33936	0.52321	7	2
1	Timeline1	幻灯片18 (1)	5	1	幻灯片18	Saccade	Partial	1	68	79	11							56.88	56.88				0.29047	0.52976			6	1
1	Timeline1	幻灯片20 (2)	5	1	幻灯片20	Saccade	Partial	1	35	46	11							39.6	39.6				0.30056	0.52286			6	1
1	Timeline1	幻灯片21 (3)	5	1	幻灯片21	Saccade	Partial	1	0	34	34							151.4	225.32				0.20461	0.52015	0.35407	0.53827	5	6
1	Timeline1	幻灯片22 (3)	5	1	幻灯片22	Saccade	Partial	1	184	195	11							41.55	41.55				0.3154	0.50573			5	1
1	Timeline1	幻灯片23 (3)	5	1	幻灯片23	Saccade	Partial	1	11	33	22							56.95	79.4						0.30917	0.52947	5	1
1	Timeline1	幻灯片24 (3)	5	1	幻灯片24	Saccade	Partial	1	33	44	11							92.05	92.05				0.273	0.53549			6	2
1	Timeline1	幻灯片25 (3)	5	1	幻灯片25	Saccade	Partial	1	0	5	5							374.22	729.68				0.7684	0.52938	0.29016	0.54245	6	3
1	Timeline1	幻灯片26 (3)	5	1	幻灯片26	Saccade	Whole	1	227	260	33						191	97.57	160.29	3.48			0.33305	0.51737	0.27383	0.52888	6	3
1	Timeline1	幻灯片27 (3)	5	1	幻灯片27	Saccade	Partial	1	226	260	33							70.84	73.03				0.36103	0.52			4	3
1	Timeline1	幻灯片28 (2)	5	1	幻灯片28	Saccade	Whole	1	154	187	33						172.5	52.95	63.74	1.81			0.2692	0.53311	0.23504	0.52861	5	1
1	Timeline1	幻灯片29 (2)	5	1	幻灯片29	Saccade	Partial	1	0	4	4							308.38	634.41				0.74612	0.51766			3	4
1	Timeline1	幻灯片31 (2)	5	1	幻灯片31	Saccade	Partial	1	297	342	44							92.25	195.62				0.24644	0.53133			7	1
1	Timeline1	幻灯片32 (2)	5	1	幻灯片32	Saccade	Whole	1	47	58	11						72.93	63.01	63.01	0.48			0.27187	0.51109	0.27601	0.49758	7	2
1	Timeline1	幻灯片33 (2)	5	1	幻灯片33	Saccade	Partial	1	147	158	11							71.38	71.38				0.26512	0.53961			5	1
1	Timeline1	幻灯片34 (1)	6	1	幻灯片34	Saccade	Partial	1	38	60	22							66.93	85.22				0.18495	0.57276			7	2
1	Timeline1	幻灯片35 (1)	6	1	幻灯片35	Saccade	Partial	1	148	171	22							265.13	290.79				0.16497	0.54909			8	1
1	Timeline1	幻灯片36 (1)	6	1	幻灯片36	Saccade	Partial	1	0	9	9							96.58	96.58						0.18298	0.5594	8	4
1	Timeline1	幻灯片37 (1)	6	1	幻灯片37	Saccade	Whole	1	119	175	56						8.01	137.36	223.81	7.47			0.17291	0.56992	0.32609	0.54836	7	7
1	Timeline1	幻灯片38 (1)	6	1	幻灯片38	Saccade	Whole	1	132	176	44						6.06	166.94	436.69	7.5			0.1722	0.55824	0.31393	0.5432	20	9
1	Timeline1	幻灯片39 (1)	6	1	幻灯片39	Saccade	Partial	1	81	103	22							35.16	37.43				0.35804	0.55176			5	4
1	Timeline1	幻灯片40 (1)	6	1	幻灯片40	Saccade	Whole	1	147	191	44						7.72	112.3	141.42	5.08			0.17099	0.56261	0.26915	0.54931	8	5
1	Timeline1	幻灯片41 (1)	6	1	幻灯片41	Saccade	Partial	1	85	141	56							99.3	212.26				0.20564	0.59461			4	0
1	Timeline1	幻灯片42 (1)	6	1	幻灯片42	Saccade	Partial	1	51	62	11							31.76	31.76				0.29069	0.56862			6	4
1	Timeline1	幻灯片43 (1)	6	1	幻灯片43	Saccade	Whole	1	1	12	11						318.21	31.25	31.25	0.65			0.29885	0.54757	0.30966	0.55723	6	3
1	Timeline1	幻灯片44 (1)	6	1	幻灯片44	Saccade	Partial	1	6	17	11							96	96				0.26215	0.5341			7	2
1	Timeline1	幻灯片45 (1)	6	1	幻灯片45	Saccade	Partial	1	128	139	11							302.04	302.04				0.16829	0.57464			7	3
1	Timeline1	幻灯片46 (1)	6	1	幻灯片46	Saccade	Whole	1	132	188	56						359.85	152.09	294.37	8.43			0.15719	0.54696	0.32049	0.5474	8	2
1	Timeline1	幻灯片47 (1)	6	1	幻灯片47	Saccade	Partial	1	20	31	11							136.69	136.69								3	1
1	Timeline1	幻灯片48 (1)	6	1	幻灯片48	Saccade	Partial	1	8	20	11							83.31	83.31								3	0
2	Timeline1	幻灯片1 (2)	1	1	幻灯片1	Saccade	Partial	1	108	119	11							52.17	52.17				0.16416	0.51875			13	5
2	Timeline1	幻灯片10 (2)	1	1	幻灯片10	Saccade	Partial	1	0	4	4							364.88	791.5				0.71428	0.49947			9	2
2	Timeline1	幻灯片11 (2)	1	1	幻灯片11	Saccade	Partial	1	0	6	6							46.87	46.87						0.18912	0.53321	10	5
2	Timeline1	幻灯片12 (2)	1	1	幻灯片12	Saccade	Whole	1	240	273	33						52.14	68.66	119.25	2.67			0.24646	0.56426	0.27404	0.52879	11	6
2	Timeline1	幻灯片14 (1)	1	1	幻灯片14	Saccade	Whole	1	147	181	33						354.54	172.26	380.57	5.84			0.17088	0.50488	0.25525	0.51295	13	8
2	Timeline1	幻灯片16 (1)	1	1	幻灯片16	Saccade	Partial	1	221	232	11							41.59	41.59				0.25543	0.52724			9	6
2	Timeline1	幻灯片17 (1)	1	1	幻灯片17	Saccade	Whole	1	222	278	56						18.38	83.6	196.31	5.23			0.22961	0.52382	0.29185	0.50313	8	3
2	Timeline1	幻灯片2 (2)	1	1	幻灯片2	Saccade	Whole	1	134	156	22						5.55	424.98	788.7	8.68			0.16216	0.51187	0.2854	0.4999	11	5
2	Timeline1	幻灯片3 (2)	1	1	幻灯片3	Saccade	Partial	1	149	194	44							206.48	547.07				0.17243	0.51568			18	6
2	Timeline1	幻灯片4 (2)	1	1	幻灯片4	Saccade	Partial	1	119	141	22							30.77	31.15				0.16675	0.52181			12	5
2	Timeline1	幻灯片5 (2)	1	1	幻灯片5	Saccade	Partial	1	5	16	11							30.3	30.3								13	4
2	Timeline1	幻灯片6 (2)	1	1	幻灯片6	Saccade	Partial	1	119	141	22							37.76	45.28				0.21861	0.48684			13	5
2	Timeline1	幻灯片7 (2)	1	1	幻灯片7	Saccade	Whole	1	177	199	22						2.75	330.6	592.87	6.73			0.16088	0.51431	0.25979	0.50956	11	5
2	Timeline1	幻灯片8 (2)	1	1	幻灯片8	Saccade	Partial	1	74	85	11							46.94	46.94				0.16594	0.50807			11	3
2	Timeline1	幻灯片9 (2)	1	1	幻灯片9	Saccade	Whole	1	46	57	11						98.29	42.97	42.97	0.52			0.18024	0.50624	0.17798	0.49072	8	3
2	Timeline1	幻灯片19 (1)	2	1	幻灯片19	Saccade	Partial	1	0	44	44							754.74	1354.41								6	1
2	Timeline1	幻灯片20 (1)	2	1	幻灯片20	Saccade	Partial	1	154	199	44							107.02	143.84				0.15997	0.50395			13	2
2	Timeline1	幻灯片21 (2)	2	1	幻灯片21	Saccade	Whole	1	15	70	56						18.86	68.62	162.41	3.31			0.17823	0.5002	0.2251	0.4842	9	2
2	Timeline1	幻灯片22 (2)	2	1	幻灯片22	Saccade	Whole	1	264	297	33						355.96	103.79	189.93	3.46			0.1993	0.49931	0.25159	0.503	8	2
2	Timeline1	幻灯片23 (2)	2	1	幻灯片23	Saccade	Partial	1	208	230	22							389.67	723.17				0.26832	0.52305			11	5
2	Timeline1	幻灯片24 (2)	2	1	幻灯片24	Saccade	Whole	1	358	402	44						4.39	165.02	290.63	7.69			0.23953	0.51296	0.34251	0.50505	11	4
2	Timeline1	幻灯片25 (2)	2	1	幻灯片25	Saccade	Partial	1	169	180	11							35.96	35.96				0.32236	0.52158			11	3
2	Timeline1	幻灯片26 (2)	2	1	幻灯片26	Saccade	Partial	1	0	70	70							289.59	730.3				0.78181	0.49533	0.34776	0.51647	6	6
2	Timeline1	幻灯片27 (2)	2	1	幻灯片27	Saccade	Partial	1	203	214	11							54.71	54.71				0.15548	0.49739			8	1
2	Timeline1	幻灯片28 (1)	2	1	幻灯片28	Saccade	Whole	1	180	191	11						91.01	45.76	45.76	0.94			0.19464	0.49903	0.19439	0.48476	12	2
2	Timeline1	幻灯片29 (1)	2	1	幻灯片29	Saccade	Whole	1	196	229	33						201.57	105.93	160.95	3.45			0.20439	0.4984	0.15267	0.51884	9	5
2	Timeline1	幻灯片30 (1)	2	1	幻灯片30	Saccade	Partial	1	0	1	1							47.77	75.72								7	0
2	Timeline1	幻灯片31 (1)	2	1	幻灯片31	Saccade	Partial	1	134	145	11							39.8	39.8				0.34816	0.49991			7	1
2	Timeline1	幻灯片32 (1)	2	1	幻灯片32	Saccade	Partial	1	167	234	67							400.23	714.65				0.6026	0.48984			9	6
2	Timeline1	幻灯片33 (1)	2	1	幻灯片33	Saccade	Partial	1	115	126	11							32.91	32.91				0.15849	0.52635			10	2
2	Timeline1	幻灯片10 (3)	3	1	幻灯片10	Saccade	Whole	1	208	230	22						91.73	40.49	47.28	0.83			0.19757	0.51245	0.19698	0.49275	6	4
2	Timeline1	幻灯片11 (3)	3	1	幻灯片11	Saccade	Partial	1	260	282	22							135.98	136.93				0.16623	0.50984			14	5
2	Timeline1	幻灯片12 (3)	3	1	幻灯片12	Saccade	Partial	1	230	274	44							86.05	138.56				0.19135	0.4849			8	1
2	Timeline1	幻灯片13 (1)	3	1	幻灯片13	Saccade	Whole	1	62	74	11						77.6	50.68	50.68	0.69			0.22367	0.51884	0.22561	0.51002	12	4
2	Timeline1	幻灯片15 (1)	3	1	幻灯片15	Saccade	Partial	1	0	14	14							784.64	2686.38								12	7
2	Timeline1	幻灯片2 (3)	3	1	幻灯片2	Saccade	Partial	1	165	176	11							34.69	34.69				0.32302	0.52531			8	4
2	Timeline1	幻灯片4 (3)	3	1	幻灯片4	Saccade	Whole	1	375	409	33						20.73	185.87	290.28	6.89			0.2349	0.53957	0.32387	0.5059	8	3
2	Timeline1	幻灯片49 (1)	3	1	幻灯片49	Saccade	Partial	1	0	4	4							34.93	34.93						0.25715	0.56462	8	2
2	Timeline1	幻灯片5 (3)	3	1	幻灯片5	Saccade	Partial	1	236	247	11							551.81	551.81				0.24891	0.52171			9	3
2	Timeline1	幻灯片50 (1)	3	1	幻灯片50	Saccade	Whole	1	153	220	67						175.18	299.29	496.09	19.19			0.56893	0.55346	0.30946	0.53157	7	6
2	Timeline1	幻灯片51 (1)	3	1	幻灯片51	Saccade	Whole	1	153	186	33						9.28	115.07	157.73	4.3			0.18601	0.52643	0.24607	0.51662	7	3
2	Timeline1	幻灯片52 (1)	3	1	幻灯片52	Saccade	Whole	1	5	49	44						1.85	132.92	164.33	6.05			0.23411	0.53058	0.31757	0.52789	4	3
2	Timeline1	幻灯片53 (1)	3	1	幻灯片53	Saccade	Partial	1	0	21	21							65.16	81.2								5	3
2	Timeline1	幻灯片8 (3)	3	1	幻灯片8	Saccade	Whole	1	204	226	22						7.78	195.3	195.85	4.85			0.17636	0.52726	0.24124	0.5184	6	1
2	Timeline1	幻灯片9 (3)	3	1	幻灯片9	Saccade	Whole	1	17	28	11						67.09	32.4	32.4	0.63			0.16457	0.42548	0.16739	0.4188	16	5
2	Timeline1	幻灯片35 (2)	4	1	幻灯片35	Saccade	Whole	1	217	251	33						12.57	69.88	119.64	3			0.2358	0.52418	0.27586	0.51525	10	2
2	Timeline1	幻灯片36 (2)	4	1	幻灯片36	Saccade	Whole	1	145	167	22						4.75	297.43	338.72	7.77			0.16357	0.51336	0.27295	0.50427	8	4
2	Timeline1	幻灯片37 (2)	4	1	幻灯片37	Saccade	Partial	1	0	16	16							103.58	103.58								12	3
2	Timeline1	幻灯片38 (2)	4	1	幻灯片38	Saccade	Partial	1	26	38	11							35.14	35.14								15	8
2	Timeline1	幻灯片39 (2)	4	1	幻灯片39	Saccade	Partial	1	0	9	9							805.97	2909.02								4	1
2	Timeline1	幻灯片40 (2)	4	1	幻灯片40	Saccade	Whole	1	142	153	11						11.23	37.78	37.78	0.76			0.26283	0.50091	0.26707	0.50007	9	0
2	Timeline1	幻灯片41 (2)	4	1	幻灯片41	Saccade	Partial	1	0	25	25							411.6	1149.35								8	4
2	Timeline1	幻灯片42 (2)	4	1	幻灯片42	Saccade	Partial	1	146	179	33							334.46	574.31				0.17151	0.49087			10	4
2	Timeline1	幻灯片43 (2)	4	1	幻灯片43	Saccade	Partial	1	196	229	33							126.56	286.57				0.26063	0.51957			7	3
2	Timeline1	幻灯片44 (2)	4	1	幻灯片44	Saccade	Whole	1	175	208	33						5.12	156.2	331.23	4.83			0.16175	0.52351	0.23271	0.51715	9	4
2	Timeline1	幻灯片45 (2)	4	1	幻灯片45	Saccade	Partial	1	163	219	56							281.23	491.07				0.40243	0.52991			6	2
2	Timeline1	幻灯片46 (2)	4	1	幻灯片46	Saccade	Partial	1	166	177	11							65.98	65.98				0.2209	0.53573			6	2
2	Timeline1	幻灯片47 (2)	4	1	幻灯片47	Saccade	Partial	1	160	172	11							30.63	30.63				0.25483	0.51944			7	3
2	Timeline1	幻灯片48 (2)	4	1	幻灯片48	Saccade	Partial	1	0	10	10							59.85	59.85								6	3
2	Timeline1	幻灯片50 (2)	4	1	幻灯片50	Saccade	Whole	1	271	326	56						18.02	113.53	299.51	5.77			0.27375	0.53601	0.34643	0.51237	7	2
2	Timeline1	幻灯片17 (2)	5	1	幻灯片17	Saccade	Whole	1	19	96	78						348.79	95.95	311.73	6.19			0.16769	0.50705	0.25319	0.52399	9	1
2	Timeline1	幻灯片18 (1)	5	1	幻灯片18	Saccade	Whole	1	185	229	44						356.41	166.1	237.84	7.85			0.23093	0.50279	0.33878	0.50956	7	2
2	Timeline1	幻灯片20 (2)	5	1	幻灯片20	Saccade	Whole	1	390	423	33						15.15	164.81	375.51	6.14			0.26402	0.52758	0.34277	0.50626	6	2
2	Timeline1	幻灯片21 (3)	5	1	幻灯片21	Saccade	Whole	1	45	56	11						54.91	35.29	35.29	0.53			0.2689	0.52464	0.27105	0.52158	12	9
2	Timeline1	幻灯片22 (3)	5	1	幻灯片22	Saccade	Whole	1	29	40	11						95.07	31	31	0.94			0.17825	0.5186	0.17663	0.50026	9	2
2	Timeline1	幻灯片23 (3)	5	1	幻灯片23	Saccade	Partial	1	0	21	21							270.86	683.64								12	5
2	Timeline1	幻灯片24 (3)	5	1	幻灯片24	Saccade	Partial	1	42	53	11							76.85	76.85						0.16925	0.53398	6	3
2	Timeline1	幻灯片25 (3)	5	1	幻灯片25	Saccade	Partial	1	108	119	11							64.72	64.72				0.20261	0.49612			7	5
2	Timeline1	幻灯片26 (3)	5	1	幻灯片26	Saccade	Partial	1	15	59	44							112.35	304.86				0.16096	0.51094			10	3
2	Timeline1	幻灯片27 (3)	5	1	幻灯片27	Saccade	Partial	1	64	86	22							60.63	75.62				0.23242	0.51582			10	5
2	Timeline1	幻灯片28 (2)	5	1	幻灯片28	Saccade	Whole	1	130	141	11						82.7	41.17	41.17	0.4			0.23715	0.51017	0.23842	0.50024	9	5
2	Timeline1	幻灯片29 (2)	5	1	幻灯片29	Saccade	Whole	1	68	80	11						82.63	30.96	30.96	0.52			0.23758	0.5117	0.23861	0.50371	9	2
2	Timeline1	幻灯片31 (2)	5	1	幻灯片31	Saccade	Partial	1	223	235	11							263.09	263.09				0.20028	0.50447			8	3
2	Timeline1	幻灯片32 (2)	5	1	幻灯片32	Saccade	Whole	1	143	177	33						353.09	77.66	97.6	2.75			0.21127	0.51055	0.24951	0.51519	9	1
2	Timeline1	幻灯片33 (2)	5	1	幻灯片33	Saccade	Partial	1	72	83	11							34.16	34.16				0.42155	0.50615			9	3
2	Timeline1	幻灯片34 (1)	6	1	幻灯片34	Saccade	Whole	1	203	269	67						21.48	134.1	316.57	8.59			0.22108	0.54412	0.33942	0.49756	8	3
2	Timeline1	幻灯片35 (1)	6	1	幻灯片35	Saccade	Partial	1	0	8	8							37.81	37.81						0.24643	0.54247	7	2
2	Timeline1	幻灯片36 (1)	6	1	幻灯片36	Saccade	Partial	1	129	152	22							508.18	964.83				0.15476	0.49986			10	7
2	Timeline1	幻灯片37 (1)	6	1	幻灯片37	Saccade	Partial	1	0	37	37							637.05	1811.76								8	3
2	Timeline1	幻灯片38 (1)	6	1	幻灯片38	Saccade	Partial	1	72	83	11							39.22	39.22				0.16314	0.50347			6	2
2	Timeline1	幻灯片39 (1)	6	1	幻灯片39	Saccade	Whole	1	32	66	33						354.74	220.07	552.06	6.46			0.16472	0.49631	0.26133	0.50521	11	4
2	Timeline1	幻灯片40 (1)	6	1	幻灯片40	Saccade	Partial	1	101	112	11							47.57	47.57				0.18949	0.49747			12	7
2	Timeline1	幻灯片41 (1)	6	1	幻灯片41	Saccade	Whole	1	69	125	56						350.23	67.31	107.05	3.98			0.20844	0.49755	0.2653	0.50733	7	4
2	Timeline1	幻灯片42 (1)	6	1	幻灯片42	Saccade	Partial	1	174	207	33							77.55	132.8				0.24935	0.50818			9	4
2	Timeline1	幻灯片43 (1)	6	1	幻灯片43	Saccade	Whole	1	190	223	33						196.1	110.32	184.1	2.98			0.30489	0.50412	0.25997	0.51709	10	2
2	Timeline1	幻灯片44 (1)	6	1	幻灯片44	Saccade	Whole	1	40	84	44						191.2	87.14	116.51	4.3			0.74212	0.47898	0.67572	0.49213	5	5
2	Timeline1	幻灯片45 (1)	6	1	幻灯片45	Saccade	Whole	1	261	306	44						10.02	135.94	270.43	6.25			0.23883	0.51891	0.32607	0.5035	9	5
2	Timeline1	幻灯片46 (1)	6	1	幻灯片46	Saccade	Whole	1	77	88	11						50.22	30.94	30.94	0.63			0.22616	0.5152	0.23134	0.50898	15	5
2	Timeline1	幻灯片47 (1)	6	1	幻灯片47	Saccade	Whole	1	77	132	56						349.94	173.33	625.73	8.72			0.1968	0.48459	0.32331	0.50703	3	2
2	Timeline1	幻灯片48 (1)	6	1	幻灯片48	Saccade	Partial	1	0	37	37							89.76	135.1						0.32718	0.51477	2	3
3	Timeline1	幻灯片1 (2)	1	1	幻灯片1	Saccade	Whole	1	192	214	22						184.19	206.97	325.52	4.93			0.3282	0.49559	0.25803	0.50074	15	16
3	Timeline1	幻灯片10 (2)	1	1	幻灯片10	Saccade	Partial	1	0	7	7							54.35	54.35								10	4
3	Timeline1	幻灯片11 (2)	1	1	幻灯片11	Saccade	Partial	1	20	31	11							72.29	72.29								11	4
3	Timeline1	幻灯片12 (2)	1	1	幻灯片12	Saccade	Partial	1	8	30	22							339.99	496.07				0.18632	0.48732			13	4
3	Timeline1	幻灯片14 (1)	1	1	幻灯片14	Saccade	Partial	1	35	46	11							594.99	594.99				0.18415	0.48444			11	8
3	Timeline1	幻灯片16 (1)	1	1	幻灯片16	Saccade	Partial	1	6	28	22							152.33	249.88				0.5299	0.43547			7	7
3	Timeline1	幻灯片17 (1)	1	1	幻灯片17	Saccade	Whole	1	66	77	11						204.34	70.34	70.34	0.37	1	1	0.39404	0.49462	0.38942	0.49671	9	7
3	Timeline1	幻灯片2 (2)	1	1	幻灯片2	Saccade	Whole	1	157	179	22						12.91	359.68	680.14	8.16			0.17335	0.51638	0.29304	0.48894	22	15
3	Timeline1	幻灯片3 (2)	1	1	幻灯片3	Saccade	Partial	1	150	161	11							111.65	111.65				0.18333	0.50238			20	14
3	Timeline1	幻灯片4 (2)	1	1	幻灯片4	Saccade	Partial	1	0	9	9							109.22	109.22								11	6
3	Timeline1	幻灯片5 (2)	1	1	幻灯片5	Saccade	Partial	1	164	175	11							234.44	234.44				0.33973	0.45134			16	12
3	Timeline1	幻灯片6 (2)	1	1	幻灯片6	Saccade	Partial	1	0	7	7							44.48	44.48				0.19207	0.55141			12	9
3	Timeline1	幻灯片7 (2)	1	1	幻灯片7	Saccade	Partial	1	0	17	17							144.65	244.31				0.17551	0.51105			17	11
3	Timeline1	幻灯片8 (2)	1	1	幻灯片8	Saccade	Whole	1	94	105	11						258.06	67.61	67.61	0.54			0.33213	0.46901	0.32885	0.48454	16	10
3	Timeline1	幻灯片9 (2)	1	1	幻灯片9	Saccade	Partial	1	153	175	22							340.63	591.93				0.46702	0.46263			11	8
3	Timeline1	幻灯片19 (1)	2	1	幻灯片19	Saccade	Partial	1	149	160	11							272.16	272.16				0.41055	0.46495			10	9
3	Timeline1	幻灯片20 (1)	2	1	幻灯片20	Saccade	Partial	1	114	125	11							54.36	54.36				0.47002	0.45724			13	6
3	Timeline1	幻灯片21 (2)	2	1	幻灯片21	Saccade	Partial	1	163	174	11							218.98	218.98				0.46196	0.47505			10	7
3	Timeline1	幻灯片22 (2)	2	1	幻灯片22	Saccade	Partial	1	13	24	11							1755.98	1755.98								9	6
3	Timeline1	幻灯片23 (2)	2	1	幻灯片23	Saccade	Partial	1	0	6	6							94.48	94.48				0.21264	0.45293			10	3
3	Timeline1	幻灯片24 (2)	2	1	幻灯片24	Saccade	Partial	1	11	22	11							136.36	136.36						0.19604	0.47876	10	4
3	Timeline1	幻灯片25 (2)	2	1	幻灯片25	Saccade	Partial	1	0	5	5							221.1	221.1				0.43026	0.45066			11	3
3	Timeline1	幻灯片26 (2)	2	1	幻灯片26	Saccade	Partial	1	15	37	22							175.27	259.76				0.19981	0.48019			6	6
3	Timeline1	幻灯片27 (2)	2	1	幻灯片27	Saccade	Partial	1	0	3	3							108.1	108.1						0.28467	0.48871	5	6
3	Timeline1	幻灯片28 (1)	2	1	幻灯片28	Saccade	Partial	1	21	43	22							521.68	778.61				0.1929	0.47427			9	1
3	Timeline1	幻灯片29 (1)	2	1	幻灯片29	Saccade	Partial	1	170	192	22							407.56	636.34				0.40196	0.4576			6	4
3	Timeline1	幻灯片30 (1)	2	1	幻灯片30	Saccade	Partial	1	170	192	22							152.98	241.77				0.18034	0.50586			7	4
3	Timeline1	幻灯片31 (1)	2	1	幻灯片31	Saccade	Partial	1	23	34	11							114.57	114.57								9	2
3	Timeline1	幻灯片32 (1)	2	1	幻灯片32	Saccade	Partial	1	5	16	11							50.65	50.65						0.19756	0.47985	8	5
3	Timeline1	幻灯片33 (1)	2	1	幻灯片33	Saccade	Partial	1	0	60	60							333.84	642.08						0.49905	0.46454	7	4
3	Timeline1	幻灯片10 (3)	3	1	幻灯片10	Saccade	Partial	1	6	28	22							33.62	33.81						0.18724	0.48552	12	5
3	Timeline1	幻灯片11 (3)	3	1	幻灯片11	Saccade	Partial	1	83	94	11							167.4	167.4				0.17709	0.48832			13	6
3	Timeline1	幻灯片12 (3)	3	1	幻灯片12	Saccade	Partial	1	215	226	11							105.45	105.45				0.17982	0.48722			14	3
3	Timeline1	幻灯片13 (1)	3	1	幻灯片13	Saccade	Partial	1	147	158	11							119.02	119.02				0.17895	0.48383			9	4
3	Timeline1	幻灯片15 (1)	3	1	幻灯片15	Saccade	Partial	1	146	158	11							62.29	62.29				0.18094	0.48332			12	5
3	Timeline1	幻灯片2 (3)	3	1	幻灯片2	Saccade	Partial	1	151	173	22							448.71	604.94				0.52987	0.48036			5	2
3	Timeline1	幻灯片4 (3)	3	1	幻灯片4	Saccade	Partial	1	0	22	22							45.94	59.79								9	1
3	Timeline1	幻灯片49 (1)	3	1	幻灯片49	Saccade	Partial	1	174	196	22							461.66	706.32				0.57941	0.47093			14	10
3	Timeline1	幻灯片5 (3)	3	1	幻灯片5	Saccade	Whole	1	33	44	11						97.31	56.59	56.59	0.21			0.19692	0.49584	0.19589	0.48784	7	4
3	Timeline1	幻灯片50 (1)	3	1	幻灯片50	Saccade	Partial	1	139	150	11							111.2	111.2				0.55938	0.46838			9	6
3	Timeline1	幻灯片51 (1)	3	1	幻灯片51	Saccade	Partial	1	53	64	11							54.29	54.29				0.45789	0.45889			8	9
3	Timeline1	幻灯片52 (1)	3	1	幻灯片52	Saccade	Partial	1	180	191	11							118.15	118.15				0.3965	0.47303			7	5
3	Timeline1	幻灯片53 (1)	3	1	幻灯片53	Saccade	Partial	1	12	23	11							57.53	57.53				0.47152	0.52711			4	4
3	Timeline1	幻灯片8 (3)	3	1	幻灯片8	Saccade	Partial	1	8	19	11							63.09	63.09						0.19505	0.47503	14	10
3	Timeline1	幻灯片9 (3)	3	1	幻灯片9	Saccade	Partial	1	34	45	11							66.39	66.39				0.18783	0.48543			11	5
3	Timeline1	幻灯片35 (2)	4	1	幻灯片35	Saccade	Partial	1	2	13	11							63.68	63.68								10	1
3	Timeline1	幻灯片36 (2)	4	1	幻灯片36	Saccade	Partial	1	7	29	22							486.36	939.53				0.18168	0.46747			10	4
3	Timeline1	幻灯片37 (2)	4	1	幻灯片37	Saccade	Partial	1	6	17	11							62.11	62.11				0.19225	0.49501			9	4
3	Timeline1	幻灯片38 (2)	4	1	幻灯片38	Saccade	Whole	1	217	228	11						19.02	362.83	362.83	4.19			0.18541	0.4819	0.24823	0.46025	10	3
3	Timeline1	幻灯片39 (2)	4	1	幻灯片39	Saccade	Whole	1	38	49	11						275.85	36.98	36.98	0.59			0.35153	0.45322	0.35352	0.47267	5	3
3	Timeline1	幻灯片40 (2)	4	1	幻灯片40	Saccade	Whole	1	54	65	11						276.29	49.41	49.41	0.91			0.18073	0.45632	0.18308	0.47763	10	6
3	Timeline1	幻灯片41 (2)	4	1	幻灯片41	Saccade	Partial	1	0	3	3							44.08	44.08								12	5
3	Timeline1	幻灯片42 (2)	4	1	幻灯片42	Saccade	Partial	1	0	13	13							78.9	99.62						0.24152	0.48636	7	2
3	Timeline1	幻灯片43 (2)	4	1	幻灯片43	Saccade	Partial	1	73	96	22							310.44	394.64				0.18129	0.48329			8	3
3	Timeline1	幻灯片44 (2)	4	1	幻灯片44	Saccade	Partial	1	40	62	22							323.83	560.53								9	3
3	Timeline1	幻灯片45 (2)	4	1	幻灯片45	Saccade	Partial	1	9	32	22							257.08	372.86						0.27456	0.45949	13	4
3	Timeline1	幻灯片46 (2)	4	1	幻灯片46	Saccade	Whole	1	16	38	22						95.75	48.08	51.16	0.5			0.18135	0.48333	0.17981	0.46806	11	2
3	Timeline1	幻灯片47 (2)	4	1	幻灯片47	Saccade	Partial	1	0	21	21							239.59	318.7								10	5
3	Timeline1	幻灯片48 (2)	4	1	幻灯片48	Saccade	Whole	1	15	26	11						74.37	54.35	54.35	0.79			0.17443	0.47762	0.17953	0.45938	12	6
3	Timeline1	幻灯片50 (2)	4	1	幻灯片50	Saccade	Partial	1	104	115	11							36.23	36.23				0.18647	0.49778			11	2
3	Timeline1	幻灯片17 (2)	5	1	幻灯片17	Saccade	Whole	1	168	190	22						9.66	210.67	349.43	4.15			0.1747	0.47907	0.23733	0.46841	9	1
3	Timeline1	幻灯片18 (1)	5	1	幻灯片18	Saccade	Partial	1	20	42	22							641.7	1231.5				0.18622	0.47558			7	5
3	Timeline1	幻灯片20 (2)	5	1	幻灯片20	Saccade	Partial	1	3	25	22							202.67	351.26				0.17464	0.48684			13	7
3	Timeline1	幻灯片21 (3)	5	1	幻灯片21	Saccade	Partial	1	2	24	22							739.15	955.94								9	5
3	Timeline1	幻灯片22 (3)	5	1	幻灯片22	Saccade	Whole	1	29	40	11						290.8	58.28	58.28	0.38			0.4	0.45241	0.40485	0.46517	9	8
3	Timeline1	幻灯片23 (3)	5	1	幻灯片23	Saccade	Partial	1	150	172	22							44.55	50.45				0.17273	0.48486			8	0
3	Timeline1	幻灯片24 (3)	5	1	幻灯片24	Saccade	Partial	1	166	188	22							447.32	698.37				0.42574	0.46333			8	5
3	Timeline1	幻灯片25 (3)	5	1	幻灯片25	Saccade	Partial	1	169	191	22							184.58	322.08				0.34531	0.45896			14	6
3	Timeline1	幻灯片26 (3)	5	1	幻灯片26	Saccade	Partial	1	0	16	16							190.95	202.27				0.41808	0.4659	0.35776	0.47646	9	7
3	Timeline1	幻灯片27 (3)	5	1	幻灯片27	Saccade	Whole	1	161	172	11						1.23	286.65	286.65	3.33			0.17973	0.47439	0.22915	0.47333	13	4
3	Timeline1	幻灯片28 (2)	5	1	幻灯片28	Saccade	Partial	1	0	7	7							222.77	379.85				0.184	0.47494			10	5
3	Timeline1	幻灯片29 (2)	5	1	幻灯片29	Saccade	Partial	1	178	189	11							99.22	99.22				0.34125	0.44926			15	11
3	Timeline1	幻灯片31 (2)	5	1	幻灯片31	Saccade	Partial	1	153	175	22							42.54	46.01				0.33483	0.44867			8	4
3	Timeline1	幻灯片32 (2)	5	1	幻灯片32	Saccade	Partial	1	110	132	22							44.9	51.4				0.18516	0.47896			14	4
3	Timeline1	幻灯片33 (2)	5	1	幻灯片33	Saccade	Partial	1	66	77	11							61.73	61.73				0.1845	0.46351			15	4
3	Timeline1	幻灯片34 (1)	6	1	幻灯片34	Saccade	Partial	1	9	31	22							176.83	198.72						0.44777	0.46469	8	10
3	Timeline1	幻灯片35 (1)	6	1	幻灯片35	Saccade	Whole	1	42	64	22						194.66	92.66	112.93	2.5			0.34491	0.49479	0.31141	0.50355	5	3
3	Timeline1	幻灯片36 (1)	6	1	幻灯片36	Saccade	Partial	1	2	13	11							45.33	45.33						0.21195	0.54251	11	1
3	Timeline1	幻灯片37 (1)	6	1	幻灯片37	Saccade	Partial	1	152	163	11							202.57	202.57				0.1771	0.50649			15	7
3	Timeline1	幻灯片38 (1)	6	1	幻灯片38	Saccade	Partial	1	167	178	11							110.28	110.28				0.35726	0.47425			8	6
3	Timeline1	幻灯片39 (1)	6	1	幻灯片39	Saccade	Partial	1	133	144	11							275.75	275.75				0.1868	0.47918			9	1
3	Timeline1	幻灯片40 (1)	6	1	幻灯片40	Saccade	Whole	1	166	177	11						3.81	637.05	637.05	7.19			0.1782	0.49432	0.28473	0.48724	13	9
3	Timeline1	幻灯片41 (1)	6	1	幻灯片41	Saccade	Partial	1	4	26	22							482.11	708.22				0.17431	0.50603			14	8
3	Timeline1	幻灯片42 (1)	6	1	幻灯片42	Saccade	Partial	1	3	25	22							589.67	869.26				0.17767	0.49532			11	7
3	Timeline1	幻灯片43 (1)	6	1	幻灯片43	Saccade	Partial	1	168	191	22							382.74	637.81				0.42406	0.4686			11	4
3	Timeline1	幻灯片44 (1)	6	1	幻灯片44	Saccade	Partial	1	62	73	11							44.74	44.74				0.1874	0.49809			12	4
3	Timeline1	幻灯片45 (1)	6	1	幻灯片45	Saccade	Partial	1	52	63	11							53.38	53.38								4	2
3	Timeline1	幻灯片46 (1)	6	1	幻灯片46	Saccade	Partial	1	7	18	11							79.23	79.23								7	6
3	Timeline1	幻灯片47 (1)	6	1	幻灯片47	Saccade	Partial	1	45	56	11							143.99	143.99								15	7
3	Timeline1	幻灯片48 (1)	6	1	幻灯片48	Saccade	Partial	1	92	114	22							48.55	66.1				0.53501	0.47304			8	1
4	Timeline1	幻灯片1 (2)	1	1	幻灯片1	Saccade	Whole	1	115	148	33						0.53	145.94	293.44	5.66			0.18128	0.54684	0.27475	0.54597	10	6
4	Timeline1	幻灯片10 (2)	1	1	幻灯片10	Saccade	Whole	1	187	220	33						182.82	94.25	116.59	2.98			0.3214	0.53982	0.27297	0.54221	7	5
4	Timeline1	幻灯片11 (2)	1	1	幻灯片11	Saccade	Whole	1	115	159	44						358.73	152.79	274.48	6.76			0.17272	0.52345	0.28388	0.52591	8	3
4	Timeline1	幻灯片12 (2)	1	1	幻灯片12	Saccade	Whole	1	152	197	44						173.06	89.64	148.74	3.91			0.31807	0.55458	0.25378	0.54676	5	2
4	Timeline1	幻灯片14 (1)	1	1	幻灯片14	Saccade	Whole	1	507	551	44						357.9	84.14	166.27	4.09			0.27112	0.53016	0.335	0.5325	6	2
4	Timeline1	幻灯片16 (1)	1	1	幻灯片16	Saccade	Partial	1	0	29	29							125.33	162.57				0.19092	0.53146	0.26468	0.5291	10	5
4	Timeline1	幻灯片17 (1)	1	1	幻灯片17	Saccade	Whole	1	163	196	33						181.63	63.5	68.62	2.65			0.31101	0.54402	0.26939	0.5452	8	5
4	Timeline1	幻灯片2 (2)	1	1	幻灯片2	Saccade	Whole	1	131	153	22						5.98	201.27	220.08	4.32			0.19254	0.52881	0.26256	0.52149	14	7
4	Timeline1	幻灯片3 (2)	1	1	幻灯片3	Saccade	Whole	1	111	145	33						359.65	128.94	189.03	4.59			0.18955	0.52998	0.2642	0.53044	20	9
4	Timeline1	幻灯片4 (2)	1	1	幻灯片4	Saccade	Whole	1	186	219	33						189.72	74.95	99.82	2.52			0.31922	0.53428	0.27888	0.54119	10	3
4	Timeline1	幻灯片5 (2)	1	1	幻灯片5	Saccade	Partial	1	0	35	35							135.76	297.75				0.17795	0.5441	0.30021	0.5306	9	2
4	Timeline1	幻灯片6 (2)	1	1	幻灯片6	Saccade	Whole	1	114	137	22						0.76	261.09	286.07	6.12			0.17951	0.5369	0.27864	0.53559	9	5
4	Timeline1	幻灯片7 (2)	1	1	幻灯片7	Saccade	Partial	1	68	90	22							263.81	295.41				0.16889	0.54282			8	2
4	Timeline1	幻灯片8 (2)	1	1	幻灯片8	Saccade	Partial	1	0	11	11							140.15	350.75				0.17416	0.54728	0.27702	0.52708	9	2
4	Timeline1	幻灯片9 (2)	1	1	幻灯片9	Saccade	Whole	1	369	391	22						358.09	116.38	124.8	3.37			0.26712	0.53043	0.32017	0.5322	11	5
4	Timeline1	幻灯片19 (1)	2	1	幻灯片19	Saccade	Partial	1	0	12	12							100	123.39				0.2724	0.53384	0.33048	0.54463	7	1
4	Timeline1	幻灯片20 (1)	2	1	幻灯片20	Saccade	Partial	1	0	36	36							138.71	291.61				0.35777	0.52534	0.23747	0.52943	10	5
4	Timeline1	幻灯片21 (2)	2	1	幻灯片21	Saccade	Partial	1	0	51	51							98.44	207.04				0.19169	0.53902	0.27797	0.5289	7	2
4	Timeline1	幻灯片22 (2)	2	1	幻灯片22	Saccade	Whole	1	135	157	22						353	143.22	155.31	3.91			0.17699	0.51349	0.24089	0.52134	10	7
4	Timeline1	幻灯片23 (2)	2	1	幻灯片23	Saccade	Whole	1	76	87	11						255.86	44.53	44.53	1.85			0.29904	0.49607	0.28755	0.54171	15	10
4	Timeline1	幻灯片24 (2)	2	1	幻灯片24	Saccade	Partial	1	166	178	11							35.07	35.07				0.18242	0.54284			15	10
4	Timeline1	幻灯片25 (2)	2	1	幻灯片25	Saccade	Whole	1	189	222	33						211.84	63.49	85.53	2.25			0.21428	0.5396	0.17858	0.56177	12	7
4	Timeline1	幻灯片26 (2)	2	1	幻灯片26	Saccade	Whole	1	152	186	33						3.35	68.66	97.72	2.47			0.17659	0.5283	0.21722	0.52593	12	3
4	Timeline1	幻灯片27 (2)	2	1	幻灯片27	Saccade	Whole	1	291	346	56						4.86	123.54	305.45	6.41			0.22551	0.53349	0.32955	0.52465	7	4
4	Timeline1	幻灯片28 (1)	2	1	幻灯片28	Saccade	Partial	1	543	554	11							30.44	30.44						0.24297	0.53163	10	7
4	Timeline1	幻灯片29 (1)	2	1	幻灯片29	Saccade	Whole	1	195	206	11						180.38	413.19	413.19	4.48			0.25393	0.54123	0.17677	0.54174	11	10
4	Timeline1	幻灯片30 (1)	2	1	幻灯片30	Saccade	Partial	1	109	120	11							57.03	57.03				0.20041	0.53591			11	4
4	Timeline1	幻灯片31 (1)	2	1	幻灯片31	Saccade	Partial	1	191	202	11							60.31	60.31				0.28231	0.53004			7	8
4	Timeline1	幻灯片32 (1)	2	1	幻灯片32	Saccade	Whole	1	172	216	44						179.11	68.39	81.84	3.14			0.24244	0.5448	0.18814	0.54395	8	4
4	Timeline1	幻灯片33 (1)	2	1	幻灯片33	Saccade	Whole	1	240	284	44						185.74	87.6	124.79	4.05			0.262	0.53066	0.19408	0.53748	9	4
4	Timeline1	幻灯片10 (3)	3	1	幻灯片10	Saccade	Whole	1	185	219	33						183.22	126.13	162.14	4.53			0.2682	0.54908	0.19364	0.55327	4	2
4	Timeline1	幻灯片11 (3)	3	1	幻灯片11	Saccade	Whole	1	155	177	22						156.06	56.49	64.02	1.61			0.23057	0.56014	0.2033	0.54803	9	7
4	Timeline1	幻灯片12 (3)	3	1	幻灯片12	Saccade	Whole	1	168	212	44						188.25	158.19	271.47	7.05			0.32348	0.53065	0.20993	0.54711	11	4
4	Timeline1	幻灯片13 (1)	3	1	幻灯片13	Saccade	Partial	1	339	361	22							112.87	112.87								4	1
4	Timeline1	幻灯片15 (1)	3	1	幻灯片15	Saccade	Whole	1	144	178	33						157.11	39.21	41.14	1.19			0.2546	0.55863	0.23422	0.55002	6	1
4	Timeline1	幻灯片2 (3)	3	1	幻灯片2	Saccade	Whole	1	165	187	22						207.17	70.45	73.22	1.89			0.26561	0.51622	0.23611	0.53136	11	5
4	Timeline1	幻灯片4 (3)	3	1	幻灯片4	Saccade	Whole	1	167	201	33						186.01	112.3	168.67	4.2			0.28556	0.53608	0.21672	0.54332	8	2
4	Timeline1	幻灯片49 (1)	3	1	幻灯片49	Saccade	Whole	1	166	199	33						192.52	143.34	257.78	4.74			0.3477	0.52395	0.27175	0.54081	10	8
4	Timeline1	幻灯片5 (3)	3	1	幻灯片5	Saccade	Whole	1	172	194	22						186.85	307.69	338.2	6.66			0.25946	0.5415	0.14753	0.55494	8	4
4	Timeline1	幻灯片50 (1)	3	1	幻灯片50	Saccade	Whole	1	143	176	33						5.11	87.28	114.46	3.36			0.22518	0.54211	0.27845	0.53734	12	9
4	Timeline1	幻灯片51 (1)	3	1	幻灯片51	Saccade	Whole	1	158	203	44						187.13	123.65	209.03	5.26			0.30648	0.52881	0.22073	0.53955	7	5
4	Timeline1	幻灯片52 (1)	3	1	幻灯片52	Saccade	Whole	1	177	199	22						185.68	66.04	68.06	1.9			0.27927	0.53548	0.24835	0.53855	4	1
4	Timeline1	幻灯片53 (1)	3	1	幻灯片53	Saccade	Whole	1	157	201	44						194.17	97.6	166.29	4.28			0.29855	0.5147	0.22934	0.53217	5	2
4	Timeline1	幻灯片8 (3)	3	1	幻灯片8	Saccade	Whole	1	174	196	22						172.84	98.07	99.84	2.52			0.25576	0.54891	0.21282	0.54351	5	1
4	Timeline1	幻灯片9 (3)	3	1	幻灯片9	Saccade	Partial	1	0	15	15							312.04	624.52				0.57451	0.53256	0.24637	0.54594	9	6
4	Timeline1	幻灯片35 (2)	4	1	幻灯片35	Saccade	Whole	1	145	179	33						21.63	68.41	91.18	2.55			0.18057	0.54037	0.22068	0.52447	12	7
4	Timeline1	幻灯片36 (2)	4	1	幻灯片36	Saccade	Partial	1	0	11	11							73.66	124.96				0.3096	0.53111	0.26779	0.53928	7	7
4	Timeline1	幻灯片37 (2)	4	1	幻灯片37	Saccade	Whole	1	186	220	33						195.59	67.6	101.19	2.25			0.28979	0.53793	0.25386	0.54795	6	2
4	Timeline1	幻灯片38 (2)	4	1	幻灯片38	Saccade	Whole	1	135	168	33						167.47	214.64	404.72	7.53			0.37854	0.57639	0.25795	0.54959	12	10
4	Timeline1	幻灯片39 (2)	4	1	幻灯片39	Saccade	Whole	1	129	163	33						6.02	89.41	130.77	3.17			0.20041	0.53354	0.25188	0.52811	11	5
4	Timeline1	幻灯片40 (2)	4	1	幻灯片40	Saccade	Whole	1	162	196	33						173.61	60.85	85.47	2.22			0.28514	0.54141	0.24912	0.53737	8	2
4	Timeline1	幻灯片41 (2)	4	1	幻灯片41	Saccade	Whole	1	17	50	33						252.6	107.47	161.23	3.56			0.33828	0.46449	0.31071	0.55247	8	4
4	Timeline1	幻灯片42 (2)	4	1	幻灯片42	Saccade	Whole	1	203	225	22						177.02	53.57	60.1	1.53			0.28194	0.55094	0.25668	0.54963	6	3
4	Timeline1	幻灯片43 (2)	4	1	幻灯片43	Saccade	Partial	1	171	182	11							53.06	53.06				0.27694	0.53878			12	10
4	Timeline1	幻灯片44 (2)	4	1	幻灯片44	Saccade	Whole	1	182	204	22						17.52	63.55	66.66	2.11			0.21584	0.55026	0.25106	0.53914	15	8
4	Timeline1	幻灯片45 (2)	4	1	幻灯片45	Saccade	Partial	1	0	5	5							148.98	148.98						0.25717	0.54637	8	5
4	Timeline1	幻灯片46 (2)	4	1	幻灯片46	Saccade	Whole	1	194	216	22						177.75	44.68	46.41	1.28			0.24244	0.53541	0.21898	0.53448	7	2
4	Timeline1	幻灯片47 (2)	4	1	幻灯片47	Saccade	Whole	1	168	201	33						186.93	80.58	125.17	2.82			0.26174	0.53492	0.2134	0.54079	15	8
4	Timeline1	幻灯片48 (2)	4	1	幻灯片48	Saccade	Partial	1	170	193	22							108.25	113.84				0.20156	0.53096			9	1
4	Timeline1	幻灯片50 (2)	4	1	幻灯片50	Saccade	Whole	1	166	199	33						183.4	66.51	86.8	2.19			0.3042	0.54223	0.2672	0.54443	5	1
4	Timeline1	幻灯片17 (2)	5	1	幻灯片17	Saccade	Whole	1	252	275	22						7.45	98.02	108.67	2.73			0.23552	0.53876	0.27852	0.53314	14	8
4	Timeline1	幻灯片18 (1)	5	1	幻灯片18	Saccade	Whole	1	140	185	44						352.32	57.12	92.3	2.37			0.21396	0.53372	0.25104	0.53871	11	4
4	Timeline1	幻灯片20 (2)	5	1	幻灯片20	Saccade	Whole	1	163	196	33						8.29	95.94	131.17	3.59			0.20448	0.54158	0.26155	0.53326	16	8
4	Timeline1	幻灯片21 (3)	5	1	幻灯片21	Saccade	Whole	1	329	362	33						354.46	86.41	121.25	3.22			0.23867	0.52518	0.28978	0.53014	5	2
4	Timeline1	幻灯片22 (3)	5	1	幻灯片22	Saccade	Partial	1	0	14	14							160.67	272.04								5	4
4	Timeline1	幻灯片23 (3)	5	1	幻灯片23	Saccade	Whole	1	197	230	33						172.63	76.1	92.04	2.46			0.28013	0.54725	0.24051	0.54213	8	5
4	Timeline1	幻灯片24 (3)	5	1	幻灯片24	Saccade	Partial	1	234	267	33							53.81	70.16				0.2597	0.53901			7	3
4	Timeline1	幻灯片25 (3)	5	1	幻灯片25	Saccade	Whole	1	185	208	22						205.82	78	91.36	1.95			0.2728	0.53487	0.2433	0.54914	11	5
4	Timeline1	幻灯片26 (3)	5	1	幻灯片26	Saccade	Whole	1	165	199	33						181.49	55.29	63.26	2.17			0.27404	0.5465	0.23855	0.54743	8	2
4	Timeline1	幻灯片27 (3)	5	1	幻灯片27	Saccade	Whole	1	202	236	33						184.24	145.06	282.68	4.98			0.30903	0.53546	0.22849	0.54143	10	6
4	Timeline1	幻灯片28 (2)	5	1	幻灯片28	Saccade	Whole	1	208	241	33						182.64	144.38	251.27	5.07			0.33749	0.54244	0.25471	0.54625	9	4
4	Timeline1	幻灯片29 (2)	5	1	幻灯片29	Saccade	Partial	1	0	5	5							133.56	185.88				0.32584	0.51557	0.25817	0.53548	11	6
4	Timeline1	幻灯片31 (2)	5	1	幻灯片31	Saccade	Whole	1	176	209	33						190.69	122.53	158.89	4.13			0.31574	0.52508	0.2493	0.53763	6	4
4	Timeline1	幻灯片32 (2)	5	1	幻灯片32	Saccade	Partial	1	164	175	11							71.28	71.28				0.23148	0.53858			8	0
4	Timeline1	幻灯片33 (2)	5	1	幻灯片33	Saccade	Whole	1	201	234	33						178.35	202.18	394.62	6.97			0.39499	0.53617	0.28275	0.53293	8	4
4	Timeline1	幻灯片34 (1)	6	1	幻灯片34	Saccade	Whole	1	182	204	22						185.57	269.39	412.41	6.64			0.36039	0.5414	0.25366	0.5518	8	5
4	Timeline1	幻灯片35 (1)	6	1	幻灯片35	Saccade	Partial	1	0	41	41							166.92	289.22				0.397	0.53923	0.27753	0.54592	9	4
4	Timeline1	幻灯片36 (1)	6	1	幻灯片36	Saccade	Whole	1	156	189	33						8.64	88.64	130.76	2.93			0.23878	0.55064	0.28536	0.54355	10	4
4	Timeline1	幻灯片37 (1)	6	1	幻灯片37	Saccade	Whole	1	226	260	33						183.05	48.64	54.34	2.19			0.33205	0.53945	0.29744	0.5413	9	3
4	Timeline1	幻灯片38 (1)	6	1	幻灯片38	Saccade	Whole	1	483	528	44						17	85.43	148.06	3.62			0.27266	0.54571	0.33051	0.52802	10	4
4	Timeline1	幻灯片39 (1)	6	1	幻灯片39	Saccade	Whole	1	163	196	33						175.79	92.39	122.63	3.37			0.3454	0.53938	0.29151	0.53542	5	3
4	Timeline1	幻灯片40 (1)	6	1	幻灯片40	Saccade	Partial	1	16	61	44							172.95	267.7						0.29359	0.51043	7	2
4	Timeline1	幻灯片41 (1)	6	1	幻灯片41	Saccade	Partial	1	172	183	11							72.94	72.94				0.28129	0.5507			8	5
4	Timeline1	幻灯片42 (1)	6	1	幻灯片42	Saccade	Whole	1	175	220	44						191.35	53.78	68.11	2.79			0.31634	0.53237	0.27113	0.54144	12	6
4	Timeline1	幻灯片43 (1)	6	1	幻灯片43	Saccade	Whole	1	388	421	33						10.55	97.77	113.01	3.1			0.25077	0.5452	0.30079	0.53588	11	4
4	Timeline1	幻灯片44 (1)	6	1	幻灯片44	Saccade	Partial	1	354	376	22							60.03	63.6				0.24494	0.52598			12	6
4	Timeline1	幻灯片45 (1)	6	1	幻灯片45	Saccade	Partial	1	428	461	33							234.18	441.38				0.23458	0.54707			6	5
4	Timeline1	幻灯片46 (1)	6	1	幻灯片46	Saccade	Whole	1	148	182	33						161.16	57.59	88.53	2.01			0.31293	0.54959	0.28247	0.5392	6	2
4	Timeline1	幻灯片47 (1)	6	1	幻灯片47	Saccade	Whole	1	446	457	11						149.29	41.23	41.23	1.51			0.29301	0.55039	0.27042	0.53697	3	1
4	Timeline1	幻灯片48 (1)	6	1	幻灯片48	Saccade	Whole	1	186	209	22						215.91	60.46	63.52	1.67			0.30549	0.53894	0.28042	0.5571	5	2
5	Timeline1	幻灯片1 (2)	1	1	幻灯片1	Saccade	Partial	1	3	14	11							99.12	99.12								2	0
5	Timeline1	幻灯片10 (2)	1	1	幻灯片10	Saccade	Partial	1	0	2	2							531.23	531.23								0	0
5	Timeline1	幻灯片11 (2)	1	1	幻灯片11	Saccade	Partial	1	7	18	11							1170.01	1170.01								1	0
5	Timeline1	幻灯片12 (2)	1	1	幻灯片12	Saccade	Whole	1	57	68	11						221.47	60.45	60.45	0.74			0.34845	0.43864	0.34381	0.44274	3	2
5	Timeline1	幻灯片14 (1)	1	1	幻灯片14	Saccade	Partial	1	71	93	22							55.5	55.5								2	0
5	Timeline1	幻灯片16 (1)	1	1	幻灯片16	Saccade	Partial	1	0	70	70							400.96	663.13								2	1
5	Timeline1	幻灯片17 (1)	1	1	幻灯片17	Saccade	Partial	1	0	14	14							359.42	897.81								1	2
5	Timeline1	幻灯片2 (2)	1	1	幻灯片2	Saccade	Partial	1	35	47	11							47.92	47.92				0.20189	0.46124			4	0
5	Timeline1	幻灯片3 (2)	1	1	幻灯片3	Saccade	Partial	1	5	16	11							103.49	103.49								0	0
5	Timeline1	幻灯片4 (2)	1	1	幻灯片4	Saccade	Partial	1	16	27	11							166.07	166.07				0.30267	0.46617			1	0
5	Timeline1	幻灯片5 (2)	1	1	幻灯片5	Saccade	Partial	1	4	15	11							380.37	380.37								1	0
5	Timeline1	幻灯片6 (2)	1	1	幻灯片6	Saccade	Partial	1	0	9	9							35.49	35.49								2	0
5	Timeline1	幻灯片7 (2)	1	1	幻灯片7	Saccade	Partial	1	20	31	11							71.91	71.91								2	0
5	Timeline1	幻灯片8 (2)	1	1	幻灯片8	Saccade	Partial	1	5	16	11							114.76	114.76								5	2
5	Timeline1	幻灯片9 (2)	1	1	幻灯片9	Saccade	Partial	1	21	43	22							98.58	100.09								2	0
5	Timeline1	幻灯片19 (1)	2	1	幻灯片19	Saccade	Partial	1	0	33	33							281.16	1082.15								2	0
5	Timeline1	幻灯片20 (1)	2	1	幻灯片20	Saccade	Partial	1	0	66	66							316.27	758.09								0	1
5	Timeline1	幻灯片21 (2)	2	1	幻灯片21	Saccade	Partial	1	0	16	16							149.1	157.7								3	0
5	Timeline1	幻灯片22 (2)	2	1	幻灯片22	Saccade	Partial	1	109	164	56							68.45	82.79								0	0
5	Timeline1	幻灯片23 (2)	2	1	幻灯片23	Saccade	Partial	1	0	3	3							137.93	137.93								0	0
5	Timeline1	幻灯片24 (2)	2	1	幻灯片24	Saccade	Partial	1	75	86	11							58.52	58.52				0.34258	0.51453			0	0
5	Timeline1	幻灯片25 (2)	2	1	幻灯片25	Saccade	Partial	1	0	38	38							482.47	1133.15								1	0
5	Timeline1	幻灯片26 (2)	2	1	幻灯片26	Saccade	Partial	1	0	21	21							123.98	211.91								0	0
5	Timeline1	幻灯片27 (2)	2	1	幻灯片27	Saccade	Partial	1	15	27	11							252.77	252.77								0	1
5	Timeline1	幻灯片28 (1)	2	1	幻灯片28	Saccade	Partial	1	15	37	22							213.45	361.5								2	1
5	Timeline1	幻灯片29 (1)	2	1	幻灯片29	Saccade	Partial	1	18	29	11							511.53	511.53								1	1
5	Timeline1	幻灯片30 (1)	2	1	幻灯片30	Saccade	Partial	1	3	48	44							133.73	155.72						0.24161	0.40137	2	1
5	Timeline1	幻灯片31 (1)	2	1	幻灯片31	Saccade	Partial	1	8	20	11							111.25	111.25								0	0
5	Timeline1	幻灯片32 (1)	2	1	幻灯片32	Saccade	Partial	1	42	53	11							179.86	179.86								4	1
5	Timeline1	幻灯片33 (1)	2	1	幻灯片33	Saccade	Partial	1	25	37	11							146.15	146.15								2	0
5	Timeline1	幻灯片10 (3)	3	1	幻灯片10	Saccade	Partial	1	0	34	34							355.06	1291.07								0	0
5	Timeline1	幻灯片11 (3)	3	1	幻灯片11	Saccade	Partial	1	0	6	6							306.93	306.93								0	0
5	Timeline1	幻灯片12 (3)	3	1	幻灯片12	Saccade	Partial	1	67	78	11							43.26	43.26				0.33794	0.42918			1	0
5	Timeline1	幻灯片13 (1)	3	1	幻灯片13	Saccade	Partial	1	66	77	11							578.31	578.31				0.23601	0.42509			4	2
5	Timeline1	幻灯片15 (1)	3	1	幻灯片15	Saccade	Partial	1	3	14	11							107.4	107.4								1	1
5	Timeline1	幻灯片2 (3)	3	1	幻灯片2	Saccade	Partial	1	0	5	5							31.34	31.34								2	0
5	Timeline1	幻灯片4 (3)	3	1	幻灯片4	Saccade	Partial	1	0	4	4							311.9	311.9								1	0
5	Timeline1	幻灯片49 (1)	3	1	幻灯片49	Saccade	Partial	1	0	14	14							210.78	321.67								0	0
5	Timeline1	幻灯片5 (3)	3	1	幻灯片5	Saccade	Partial	1	26	37	11							603.5	603.5								0	0
5	Timeline1	幻灯片50 (1)	3	1	幻灯片50	Saccade	Partial	1	13	24	11							293.88	293.88								0	0
5	Timeline1	幻灯片51 (1)	3	1	幻灯片51	Saccade	Partial	1	5	27	22							127.85	196.7								3	0
5	Timeline1	幻灯片52 (1)	3	1	幻灯片52	Saccade	Partial	1	21	32	11							233.32	233.32								0	0
5	Timeline1	幻灯片53 (1)	3	1	幻灯片53	Saccade	Partial	1	4	26	22							296.46	543.24								1	0
5	Timeline1	幻灯片8 (3)	3	1	幻灯片8	Saccade	Partial	1	46	57	11							109.67	109.67				0.28704	0.45376			0	0
5	Timeline1	幻灯片9 (3)	3	1	幻灯片9	Saccade	Partial	1	0	18	18							115.4	199.71								2	0
5	Timeline1	幻灯片35 (2)	4	1	幻灯片35	Saccade	Partial	1	9	20	11							304.49	304.49								2	0
5	Timeline1	幻灯片36 (2)	4	1	幻灯片36	Saccade	Partial	1	0	14	14							66.44	75.67								2	1
5	Timeline1	幻灯片37 (2)	4	1	幻灯片37	Saccade	Partial	1	0	3	3							579.94	579.94								2	0
5	Timeline1	幻灯片38 (2)	4	1	幻灯片38	Saccade	Partial	1	0	2	2							221.74	409.02								4	1
5	Timeline1	幻灯片39 (2)	4	1	幻灯片39	Saccade	Partial	1	24	57	33							129.91	178.34								0	1
5	Timeline1	幻灯片40 (2)	4	1	幻灯片40	Saccade	Partial	1	0	7	7							407.95	839.76								1	0
5	Timeline1	幻灯片41 (2)	4	1	幻灯片41	Saccade	Partial	1	3	15	11							364.7	364.7								2	2
5	Timeline1	幻灯片42 (2)	4	1	幻灯片42	Saccade	Partial	1	0	34	34							66.19	124.13								0	0
5	Timeline1	幻灯片43 (2)	4	1	幻灯片43	Saccade	Partial	1	6	17	11							224.74	224.74								3	1
5	Timeline1	幻灯片44 (2)	4	1	幻灯片44	Saccade	Partial	1	5	16	11							51.66	51.66								3	0
5	Timeline1	幻灯片45 (2)	4	1	幻灯片45	Saccade	Partial	1	8	19	11							76.52	76.52								1	0
5	Timeline1	幻灯片46 (2)	4	1	幻灯片46	Saccade	Partial	1	0	6	6							612.97	612.97								3	2
5	Timeline1	幻灯片47 (2)	4	1	幻灯片47	Saccade	Partial	1	14	25	11							255.19	255.19								1	0
5	Timeline1	幻灯片48 (2)	4	1	幻灯片48	Saccade	Partial	1	0	8	8							259.09	259.09								0	0
5	Timeline1	幻灯片50 (2)	4	1	幻灯片50	Saccade	Partial	1	0	10	10							275.49	275.49								3	1
5	Timeline1	幻灯片17 (2)	5	1	幻灯片17	Saccade	Partial	1	0	0	0							487.37	487.37								1	0
5	Timeline1	幻灯片18 (1)	5	1	幻灯片18	Saccade	Partial	1	0	0	0							142.61	142.61								2	1
5	Timeline1	幻灯片20 (2)	5	1	幻灯片20	Saccade	Partial	1	0	11	11							84.41	97.42						0.27268	0.43632	3	0
5	Timeline1	幻灯片21 (3)	5	1	幻灯片21	Saccade	Partial	1	0	15	15							430.61	1024.7								0	1
5	Timeline1	幻灯片22 (3)	5	1	幻灯片22	Saccade	Partial	1	0	4	4							87.93	87.93								6	2
5	Timeline1	幻灯片23 (3)	5	1	幻灯片23	Saccade	Partial	1	2	13	11							188.03	188.03								3	0
5	Timeline1	幻灯片24 (3)	5	1	幻灯片24	Saccade	Partial	1	22	44	22							79.78	124.71								1	0
5	Timeline1	幻灯片25 (3)	5	1	幻灯片25	Saccade	Partial	1	9	20	11							579.14	579.14								2	1
5	Timeline1	幻灯片26 (3)	5	1	幻灯片26	Saccade	Partial	1	19	30	11							354.76	354.76								0	1
5	Timeline1	幻灯片27 (3)	5	1	幻灯片27	Saccade	Partial	1	0	17	17							320.61	567.13								0	0
5	Timeline1	幻灯片28 (2)	5	1	幻灯片28	Saccade	Partial	1	0	3	3							401.18	777.79								3	0
5	Timeline1	幻灯片29 (2)	5	1	幻灯片29	Saccade	Partial	1	0	19	19							35.09	39.23								4	4
5	Timeline1	幻灯片31 (2)	5	1	幻灯片31	Saccade	Partial	1	0	7	7							238.68	238.68								1	0
5	Timeline1	幻灯片32 (2)	5	1	幻灯片32	Saccade	Partial	1	0	27	27							206.9	575.73								1	0
5	Timeline1	幻灯片33 (2)	5	1	幻灯片33	Saccade	Partial	1	0	10	10							328.79	328.79								2	3
5	Timeline1	幻灯片34 (1)	6	1	幻灯片34	Saccade	Partial	1	0	7	7							411.61	1194.96								0	0
5	Timeline1	幻灯片35 (1)	6	1	幻灯片35	Saccade	Partial	1	0	10	10							135.14	135.14								0	1
5	Timeline1	幻灯片36 (1)	6	1	幻灯片36	Saccade	Partial	1	32	43	11							67.97	67.97				0.3244	0.44389			4	1
5	Timeline1	幻灯片37 (1)	6	1	幻灯片37	Saccade	Partial	1	0	91	91							131.1	579.74								2	0
5	Timeline1	幻灯片38 (1)	6	1	幻灯片38	Saccade	Partial	1	0	7	7							166.91	292.12								0	0
5	Timeline1	幻灯片39 (1)	6	1	幻灯片39	Saccade	Partial	1	1	12	11							629.26	629.26								0	0
5	Timeline1	幻灯片40 (1)	6	1	幻灯片40	Saccade	Partial	1	21	32	11							474.99	474.99								4	0
5	Timeline1	幻灯片41 (1)	6	1	幻灯片41	Saccade	Partial	1	53	65	11							583.91	583.91								0	0
5	Timeline1	幻灯片42 (1)	6	1	幻灯片42	Saccade	Partial	1	6	17	11							65.88	65.88								2	0
5	Timeline1	幻灯片43 (1)	6	1	幻灯片43	Saccade	Partial	1	6	17	11							155.47	155.47								0	0
5	Timeline1	幻灯片44 (1)	6	1	幻灯片44	Saccade	Partial	1	6	17	11							115.95	115.95								3	0
5	Timeline1	幻灯片45 (1)	6	1	幻灯片45	Saccade	Partial	1	27	38	11							53.96	53.96								1	0
5	Timeline1	幻灯片46 (1)	6	1	幻灯片46	Saccade	Partial	1	10	21	11							44.8	44.8								0	1
5	Timeline1	幻灯片47 (1)	6	1	幻灯片47	Saccade	Partial	1	9	21	11							68.54	68.54								1	1
5	Timeline1	幻灯片48 (1)	6	1	幻灯片48	Saccade	Partial	1	9	20	11							62.67	62.67								1	0
6	Timeline1	幻灯片1 (2)	1	1	幻灯片1	Saccade	Whole	1	28	50	22						54.78	116.69	180.27	2.96			0.16873	0.49848	0.20703	0.44423	13	7
6	Timeline1	幻灯片10 (2)	1	1	幻灯片10	Saccade	Whole	1	181	192	11						219.84	191.64	191.64	1.89			0.28119	0.45465	0.25365	0.47764	8	6
6	Timeline1	幻灯片11 (2)	1	1	幻灯片11	Saccade	Partial	1	114	125	11							30.57	30.57				0.2535	0.44352			6	2
6	Timeline1	幻灯片12 (2)	1	1	幻灯片12	Saccade	Partial	1	30	41	11							44.23	44.23				0.61784	-0.16576			14	10
6	Timeline1	幻灯片14 (1)	1	1	幻灯片14	Saccade	Partial	1	283	294	11							142.58	142.58								7	3
6	Timeline1	幻灯片16 (1)	1	1	幻灯片16	Saccade	Partial	1	127	138	11							376.19	376.19				0.21433	0.54493			16	11
6	Timeline1	幻灯片17 (1)	1	1	幻灯片17	Saccade	Whole	1	148	159	11						323.03	103.11	103.11	1.59			0.23038	0.46296	0.25265	0.47972	9	3
6	Timeline1	幻灯片2 (2)	1	1	幻灯片2	Saccade	Whole	1	127	138	11						3.03	568.77	568.77	5.76			0.17918	0.48253	0.27254	0.47759	12	10
6	Timeline1	幻灯片3 (2)	1	1	幻灯片3	Saccade	Whole	1	81	93	11						31.12	341.68	341.68	3.96			0.18391	0.50446	0.24491	0.46762	13	6
6	Timeline1	幻灯片4 (2)	1	1	幻灯片4	Saccade	Whole	1	140	162	22						2.65	154.64	277.29	3.72			0.20854	0.48624	0.26682	0.48354	18	12
6	Timeline1	幻灯片5 (2)	1	1	幻灯片5	Saccade	Partial	1	49	60	11							40.14	40.14				0.24747	0.5105			8	4
6	Timeline1	幻灯片6 (2)	1	1	幻灯片6	Saccade	Partial	1	111	123	11							41.88	41.88				0.20133	0.46351			19	10
6	Timeline1	幻灯片7 (2)	1	1	幻灯片7	Saccade	Partial	1	0	4	4							275.14	413.78				0.20767	0.48146	0.31169	0.46778	20	10
6	Timeline1	幻灯片8 (2)	1	1	幻灯片8	Saccade	Partial	1	94	105	11							40.59	40.59				0.18236	0.49444			11	1
6	Timeline1	幻灯片9 (2)	1	1	幻灯片9	Saccade	Partial	1	0	9	9							59.97	59.97				0.19114	0.48111			11	6
6	Timeline1	幻灯片19 (1)	2	1	幻灯片19	Saccade	Whole	1	219	241	22						177.8	78.89	126.07	1.85			0.19754	0.48034	0.16387	0.47905	12	5
6	Timeline1	幻灯片20 (1)	2	1	幻灯片20	Saccade	Partial	1	113	124	11							49.91	49.91				0.21296	0.44107			11	7
6	Timeline1	幻灯片21 (2)	2	1	幻灯片21	Saccade	Partial	1	16	27	11							138.87	138.87				0.19095	0.48507			11	6
6	Timeline1	幻灯片22 (2)	2	1	幻灯片22	Saccade	Partial	1	165	176	11							125.99	125.99				0.19317	0.44959			11	3
6	Timeline1	幻灯片23 (2)	2	1	幻灯片23	Saccade	Partial	1	81	92	11							60.83	60.83				0.19507	0.46544			15	6
6	Timeline1	幻灯片24 (2)	2	1	幻灯片24	Saccade	Partial	1	1	12	11							154.97	154.97				0.18701	0.45214			12	8
6	Timeline1	幻灯片25 (2)	2	1	幻灯片25	Saccade	Partial	1	17	28	11							63.13	63.13				0.23878	0.48723			7	7
6	Timeline1	幻灯片26 (2)	2	1	幻灯片26	Saccade	Partial	1	149	160	11							87.6	87.6				0.18465	0.45522			9	3
6	Timeline1	幻灯片27 (2)	2	1	幻灯片27	Saccade	Partial	1	82	93	11							53.94	53.94				0.19606	0.48531			7	2
6	Timeline1	幻灯片28 (1)	2	1	幻灯片28	Saccade	Whole	1	71	82	11						27.25	328.92	328.92	3.56			0.19552	0.4908	0.24515	0.46523	9	2
6	Timeline1	幻灯片29 (1)	2	1	幻灯片29	Saccade	Whole	1	9	31	22						127.47	83.44	135.08	1.68			0.22243	0.50619	0.19821	0.47458	14	6
6	Timeline1	幻灯片30 (1)	2	1	幻灯片30	Saccade	Partial	1	36	47	11							68.73	68.73				0.1749	0.46842			7	3
6	Timeline1	幻灯片31 (1)	2	1	幻灯片31	Saccade	Partial	1	62	73	11							48.07	48.07				0.3626	0.42641			12	7
6	Timeline1	幻灯片32 (1)	2	1	幻灯片32	Saccade	Partial	1	20	31	11							67.03	67.03				0.16403	0.26107			11	3
6	Timeline1	幻灯片33 (1)	2	1	幻灯片33	Saccade	Whole	1	169	191	22						351.74	132.46	203.67	3.42			0.19468	0.4605	0.24551	0.46787	10	9
6	Timeline1	幻灯片10 (3)	3	1	幻灯片10	Saccade	Partial	1	3	14	11							50.83	50.83								7	2
6	Timeline1	幻灯片11 (3)	3	1	幻灯片11	Saccade	Whole	1	19	30	11						180.61	521.03	521.03	5.83			0.30047	0.44536	0.21584	0.44627	3	4
6	Timeline1	幻灯片12 (3)	3	1	幻灯片12	Saccade	Partial	1	35	46	11							91.23	91.23				0.27746	0.3457			9	9
6	Timeline1	幻灯片13 (1)	3	1	幻灯片13	Saccade	Partial	1	42	53	11							73.51	73.51				0.13492	0.20234			24	12
6	Timeline1	幻灯片15 (1)	3	1	幻灯片15	Saccade	Partial	1	1	12	11							66.65	66.65								9	2
6	Timeline1	幻灯片2 (3)	3	1	幻灯片2	Saccade	Partial	1	368	379	11							46.09	46.09				0.23635	0.46319			10	5
6	Timeline1	幻灯片4 (3)	3	1	幻灯片4	Saccade	Partial	1	23	34	11							48.05	48.05				0.19757	0.48937			12	6
6	Timeline1	幻灯片49 (1)	3	1	幻灯片49	Saccade	Partial	1	0	7	7							896.99	896.99						0.23813	0.47563	11	5
6	Timeline1	幻灯片5 (3)	3	1	幻灯片5	Saccade	Partial	1	0	11	11							81	81				0.21164	0.48984	0.19871	0.47196	20	14
6	Timeline1	幻灯片50 (1)	3	1	幻灯片50	Saccade	Partial	1	167	190	22							148.35	221.75				0.3491	0.44285			14	10
6	Timeline1	幻灯片51 (1)	3	1	幻灯片51	Saccade	Partial	1	5	17	11							95.9	95.9						0.4381	0.4321	14	11
6	Timeline1	幻灯片52 (1)	3	1	幻灯片52	Saccade	Partial	1	12	23	11							56.64	56.64								9	6
6	Timeline1	幻灯片53 (1)	3	1	幻灯片53	Saccade	Partial	1	82	93	11							30.3	30.3				0.34702	0.47273			2	3
6	Timeline1	幻灯片8 (3)	3	1	幻灯片8	Saccade	Partial	1	68	79	11							216.36	216.36				0.24723	0.36022			23	11
6	Timeline1	幻灯片9 (3)	3	1	幻灯片9	Saccade	Partial	1	0	3	3							140.82	140.82						0.2117	0.44092	4	2
6	Timeline1	幻灯片35 (2)	4	1	幻灯片35	Saccade	Partial	1	4	16	11							268.82	268.82								8	1
6	Timeline1	幻灯片36 (2)	4	1	幻灯片36	Saccade	Partial	1	0	2	2							310.79	310.79								6	1
6	Timeline1	幻灯片37 (2)	4	1	幻灯片37	Saccade	Partial	1	0	18	18							270.13	271.25								9	3
6	Timeline1	幻灯片38 (2)	4	1	幻灯片38	Saccade	Partial	1	60	82	22							147.8	147.8								7	2
6	Timeline1	幻灯片39 (2)	4	1	幻灯片39	Saccade	Partial	1	45	67	22							36.99	40.79								7	0
6	Timeline1	幻灯片40 (2)	4	1	幻灯片40	Saccade	Partial	1	34	57	22							280.24	280.24								4	0
6	Timeline1	幻灯片41 (2)	4	1	幻灯片41	Saccade	Partial	1	845	856	11							213.45	213.45								7	5
6	Timeline1	幻灯片42 (2)	4	1	幻灯片42	Saccade	Partial	1	28	40	11							51.83	51.83								4	1
6	Timeline1	幻灯片43 (2)	4	1	幻灯片43	Saccade	Partial	1	34	56	22							64.03	85.29								12	3
6	Timeline1	幻灯片44 (2)	4	1	幻灯片44	Saccade	Partial	1	0	5	5							65.83	65.83								5	4
6	Timeline1	幻灯片45 (2)	4	1	幻灯片45	Saccade	Partial	1	315	326	11							339.47	339.47								10	2
6	Timeline1	幻灯片46 (2)	4	1	幻灯片46	Saccade	Partial	1	8	30	22							46.18	57.12								8	1
6	Timeline1	幻灯片47 (2)	4	1	幻灯片47	Saccade	Partial	1	2	13	11							94.2	94.2								8	2
6	Timeline1	幻灯片48 (2)	4	1	幻灯片48	Saccade	Partial	1	101	112	11							33.55	33.55				0.27461	0.47291			8	3
6	Timeline1	幻灯片50 (2)	4	1	幻灯片50	Saccade	Partial	1	28	39	11							51.74	51.74				0.25613	0.47591			5	0
6	Timeline1	幻灯片17 (2)	5	1	幻灯片17	Saccade	Partial	1	0	7	7							80.42	80.42								10	1
6	Timeline1	幻灯片18 (1)	5	1	幻灯片18	Saccade	Partial	1	3	14	11							420.29	420.29						0.26961	0.50148	9	2
6	Timeline1	幻灯片20 (2)	5	1	幻灯片20	Saccade	Partial	1	6	17	11							60.59	60.59				0.18709	0.48155			8	1
6	Timeline1	幻灯片21 (3)	5	1	幻灯片21	Saccade	Partial	1	16	27	11							56.46	56.46								0	0
6	Timeline1	幻灯片22 (3)	5	1	幻灯片22	Saccade	Partial	1	8	30	22							56.83	60.88								6	2
6	Timeline1	幻灯片23 (3)	5	1	幻灯片23	Saccade	Partial	1	95	106	11							109.6	109.6				0.18679	0.48176			16	12
6	Timeline1	幻灯片24 (3)	5	1	幻灯片24	Saccade	Partial	1	15	26	11							379.23	379.23				0.19316	0.47563			9	3
6	Timeline1	幻灯片25 (3)	5	1	幻灯片25	Saccade	Partial	1	4	15	11							230.02	230.02								9	2
6	Timeline1	幻灯片26 (3)	5	1	幻灯片26	Saccade	Partial	1	20	31	11							35.96	35.96								8	0
6	Timeline1	幻灯片27 (3)	5	1	幻灯片27	Saccade	Partial	1	0	3	3							64.45	64.45								11	4
6	Timeline1	幻灯片28 (2)	5	1	幻灯片28	Saccade	Partial	1	1915	1937	22							94.4	94.4								6	1
6	Timeline1	幻灯片29 (2)	5	1	幻灯片29	Saccade	Partial	1	0	4	4							153.26	204.42								7	0
6	Timeline1	幻灯片31 (2)	5	1	幻灯片31	Saccade	Partial	1	9	20	11							199.14	199.14								19	4
6	Timeline1	幻灯片32 (2)	5	1	幻灯片32	Saccade	Partial	1	68	90	22							36.41	38.11				0.25714	0.4766			10	3
6	Timeline1	幻灯片33 (2)	5	1	幻灯片33	Saccade	Partial	1	22	33	11							75.07	75.07								9	0
6	Timeline1	幻灯片34 (1)	6	1	幻灯片34	Saccade	Partial	1	105	127	22							168.49	238.24				0.22295	0.26735			18	10
6	Timeline1	幻灯片35 (1)	6	1	幻灯片35	Saccade	Partial	1	167	178	11							190.95	190.95				0.20351	0.23888			11	7
6	Timeline1	幻灯片36 (1)	6	1	幻灯片36	Saccade	Partial	1	10	33	22							177.81	177.81								9	4
6	Timeline1	幻灯片37 (1)	6	1	幻灯片37	Saccade	Whole	1	164	175	11						351.15	645.81	645.81	6.97			0.18609	0.46232	0.29645	0.47949	7	2
6	Timeline1	幻灯片38 (1)	6	1	幻灯片38	Saccade	Whole	1	117	128	11						104.41	173.92	173.92	1.91			0.17256	0.25863	0.16047	0.21155	13	7
6	Timeline1	幻灯片39 (1)	6	1	幻灯片39	Saccade	Partial	1	20	31	11							47.9	47.9								7	2
6	Timeline1	幻灯片40 (1)	6	1	幻灯片40	Saccade	Partial	1	0	1	1							295.1	433.3								11	6
6	Timeline1	幻灯片41 (1)	6	1	幻灯片41	Saccade	Whole	1	256	267	11						332.28	68.74	68.74	1.35			0.23857	0.47688	0.25553	0.48579	9	1
6	Timeline1	幻灯片42 (1)	6	1	幻灯片42	Saccade	Partial	1	0	17	17							210.83	250.46								19	10
6	Timeline1	幻灯片43 (1)	6	1	幻灯片43	Saccade	Partial	1	137	148	11							49.32	49.32				0.2507	0.37686			12	4
6	Timeline1	幻灯片44 (1)	6	1	幻灯片44	Saccade	Partial	1	3	14	11							203.24	203.24				0.15112	0.18779			15	8
6	Timeline1	幻灯片45 (1)	6	1	幻灯片45	Saccade	Partial	1	0	3	3							67.77	67.77								9	0
6	Timeline1	幻灯片46 (1)	6	1	幻灯片46	Saccade	Partial	1	0	2	2							241.48	268.49								7	0
6	Timeline1	幻灯片47 (1)	6	1	幻灯片47	Saccade	Partial	1	91	102	11							71.12	71.12				0.31444	0.30844			9	7
6	Timeline1	幻灯片48 (1)	6	1	幻灯片48	Saccade	Whole	1	61	72	11						63.82	94.38	94.38	0.69			0.33414	0.3932	0.34081	0.37962	10	5
7	Timeline1	幻灯片1 (2)	1	1	幻灯片1	Saccade	Whole	1	35	69	33						355.89	52.71	70.81	1.74			0.34594	0.52801	0.37334	0.52998	12	7
7	Timeline1	幻灯片10 (2)	1	1	幻灯片10	Saccade	Whole	1	45	78	33						13.25	55.92	64.84	1.89			0.37943	0.53609	0.40665	0.52968	2	1
7	Timeline1	幻灯片11 (2)	1	1	幻灯片11	Saccade	Whole	1	172	217	44						172.84	77.92	116.6	3.75			0.34416	0.53318	0.2874	0.52605	6	3
7	Timeline1	幻灯片12 (2)	1	1	幻灯片12	Saccade	Whole	1	22	55	33						172.56	52.31	67.03	1.76			0.49134	0.52712	0.46518	0.52371	11	7
7	Timeline1	幻灯片14 (1)	1	1	幻灯片14	Saccade	Whole	1	177	199	22						191.21	79.68	98.99	2.59			0.2952	0.5207	0.25311	0.52904	5	1
7	Timeline1	幻灯片16 (1)	1	1	幻灯片16	Saccade	Whole	1	176	221	44						177.59	97.56	139.52	4.24			0.3287	0.53254	0.26413	0.52983	2	1
7	Timeline1	幻灯片17 (1)	1	1	幻灯片17	Saccade	Whole	1	154	210	56						185.53	179.81	234.39	10.07	1		0.43142	0.52157	0.28161	0.53606	9	6
7	Timeline1	幻灯片2 (2)	1	1	幻灯片2	Saccade	Whole	1	154	209	56						188.43	124.03	188.48	7.12			0.38117	0.5135	0.27287	0.52955	12	8
7	Timeline1	幻灯片3 (2)	1	1	幻灯片3	Saccade	Whole	1	164	197	33						189.16	112.46	192.26	4.35			0.32348	0.50667	0.2544	0.51781	10	4
7	Timeline1	幻灯片4 (2)	1	1	幻灯片4	Saccade	Whole	1	8	41	33						12.43	126.86	165.77	4.53			0.2937	0.51461	0.36185	0.49959	15	7
7	Timeline1	幻灯片5 (2)	1	1	幻灯片5	Saccade	Whole	1	7	51	44						10.52	115.94	169.7	5.6			0.26011	0.54675	0.34349	0.53127	9	3
7	Timeline1	幻灯片6 (2)	1	1	幻灯片6	Saccade	Whole	1	6	50	44						7.41	71.6	108.16	3.63			0.28214	0.52184	0.33489	0.51498	8	1
7	Timeline1	幻灯片7 (2)	1	1	幻灯片7	Saccade	Whole	1	167	222	56						188.62	142.9	217.02	8.24	1		0.39301	0.51152	0.26855	0.5304	13	5
7	Timeline1	幻灯片8 (2)	1	1	幻灯片8	Saccade	Partial	1	0	21	21							72.81	130.94				0.32031	0.52808	0.36599	0.51828	15	5
7	Timeline1	幻灯片9 (2)	1	1	幻灯片9	Saccade	Whole	1	18	62	44						10.41	86.77	153	3.71			0.26615	0.52291	0.32277	0.51251	9	3
7	Timeline1	幻灯片19 (1)	2	1	幻灯片19	Saccade	Partial	1	0	14	14							75.58	99.36				0.25644	0.53399	0.31644	0.51566	12	6
7	Timeline1	幻灯片20 (1)	2	1	幻灯片20	Saccade	Whole	1	203	225	22						172.71	93.79	150.18	2.4			0.26604	0.53884	0.22673	0.53381	9	4
7	Timeline1	幻灯片21 (2)	2	1	幻灯片21	Saccade	Whole	1	35	91	56						359.82	52.78	115.26	2.99			0.21897	0.52301	0.26273	0.52315	2	1
7	Timeline1	幻灯片22 (2)	2	1	幻灯片22	Saccade	Partial	1	169	191	22							54.14	73.31				0.24356	0.52296			3	1
7	Timeline1	幻灯片23 (2)	2	1	幻灯片23	Saccade	Whole	1	169	224	56						184.94	195.13	579.28	10.9			0.35925	0.5268	0.18824	0.54157	13	7
7	Timeline1	幻灯片24 (2)	2	1	幻灯片24	Saccade	Partial	1	381	392	11							76.29	76.29				0.23522	0.52529			6	2
7	Timeline1	幻灯片25 (2)	2	1	幻灯片25	Saccade	Whole	1	203	236	33						186.68	95.35	134.71	3.68			0.24347	0.51927	0.18077	0.52662	3	1
7	Timeline1	幻灯片26 (2)	2	1	幻灯片26	Saccade	Whole	1	192	236	44						177.91	93.58	185.84	4.83			0.28408	0.5341	0.20491	0.53121	6	5
7	Timeline1	幻灯片27 (2)	2	1	幻灯片27	Saccade	Whole	1	202	235	33						185.6	82.98	86.55	2.74			0.26207	0.51522	0.2179	0.51955	1	1
7	Timeline1	幻灯片28 (1)	2	1	幻灯片28	Saccade	Whole	1	185	208	22						177.03	67.43	99.5	1.5			0.22835	0.52728	0.2012	0.52587	1	1
7	Timeline1	幻灯片29 (1)	2	1	幻灯片29	Saccade	Whole	1	52	85	33						6.41	80.59	133.57	2.74			0.2106	0.5129	0.25373	0.50805	8	3
7	Timeline1	幻灯片30 (1)	2	1	幻灯片30	Saccade	Whole	1	157	179	22						192.85	147.75	252.14	3.38			0.29373	0.5114	0.2377	0.52418	1	1
7	Timeline1	幻灯片31 (1)	2	1	幻灯片31	Saccade	Whole	1	1	24	22						23.15	71.42	91.23	1.91			0.21174	0.52301	0.23968	0.51107	2	1
7	Timeline1	幻灯片32 (1)	2	1	幻灯片32	Saccade	Whole	1	18	51	33						3.92	47.15	67.84	1.49			0.22325	0.52914	0.24557	0.52762	7	1
7	Timeline1	幻灯片33 (1)	2	1	幻灯片33	Saccade	Partial	1	140	195	56							139.84	414.78				0.34043	0.53929			8	4
7	Timeline1	幻灯片10 (3)	3	1	幻灯片10	Saccade	Partial	1	0	30	30							42.56	58.83				0.20106	0.52147	0.21957	0.51096	1	1
7	Timeline1	幻灯片12 (3)	3	1	幻灯片12	Saccade	Whole	1	207	219	11						204.84	38.58	38.58	1.03			0.2279	0.50938	0.21312	0.51622	10	5
7	Timeline1	幻灯片13 (1)	3	1	幻灯片13	Saccade	Partial	1	140	151	11							47.12	47.12				0.2753	0.49797			2	2
7	Timeline1	幻灯片15 (1)	3	1	幻灯片15	Saccade	Partial	1	123	134	11							38.71	38.71				0.26669	0.5235			4	1
7	Timeline1	幻灯片2 (3)	3	1	幻灯片2	Saccade	Whole	1	154	199	44						182.88	119.88	209.98	6.02			0.3433	0.5369	0.25837	0.54117	4	2
7	Timeline1	幻灯片4 (3)	3	1	幻灯片4	Saccade	Whole	1	221	254	33						187.52	117.05	235.97	4.46			0.32714	0.52281	0.263	0.53128	6	3
7	Timeline1	幻灯片49 (1)	3	1	幻灯片49	Saccade	Whole	1	158	191	33						4.05	78.82	129.51	2.7			0.38853	0.52759	0.42403	0.52507	11	9
7	Timeline1	幻灯片5 (3)	3	1	幻灯片5	Saccade	Whole	1	54	65	11						34.61	69.32	69.32	1.23			0.33392	0.53132	0.3489	0.52098	16	8
7	Timeline1	幻灯片50 (1)	3	1	幻灯片50	Saccade	Whole	1	156	190	33						207.65	49.74	57.01	1.72			0.32148	0.50736	0.29655	0.52042	4	3
7	Timeline1	幻灯片51 (1)	3	1	幻灯片51	Saccade	Whole	1	23	56	33						5.82	125.63	239.94	4.22			0.24647	0.52624	0.30548	0.52022	18	9
7	Timeline1	幻灯片52 (1)	3	1	幻灯片52	Saccade	Whole	1	227	260	33						2.84	94.62	167.77	3.95			0.25793	0.51857	0.3044	0.51626	7	1
7	Timeline1	幻灯片53 (1)	3	1	幻灯片53	Saccade	Whole	1	138	193	56						156.37	93.83	244.49	5.37			0.30779	0.57006	0.23278	0.53725	2	1
7	Timeline1	幻灯片8 (3)	3	1	幻灯片8	Saccade	Whole	1	158	180	22						191.02	165.68	217.35	3.42			0.24741	0.50943	0.18957	0.5207	4	2
7	Timeline1	幻灯片9 (3)	3	1	幻灯片9	Saccade	Partial	1	0	14	14							128.35	155.46				0.41821	0.52802	0.31998	0.52949	0	2
7	Timeline1	幻灯片35 (2)	4	1	幻灯片35	Saccade	Whole	1	143	198	56						179.52	170.16	355.23	9.94			0.3943	0.52808	0.25385	0.52691	7	4
7	Timeline1	幻灯片36 (2)	4	1	幻灯片36	Saccade	Whole	1	164	198	33						228.85	74.25	84.45	2.73			0.28996	0.48327	0.25252	0.52612	2	2
7	Timeline1	幻灯片37 (2)	4	1	幻灯片37	Saccade	Whole	1	170	192	22						191.97	86.91	113.06	2.86			0.27427	0.51977	0.23603	0.52787	8	2
7	Timeline1	幻灯片38 (2)	4	1	幻灯片38	Saccade	Whole	1	153	175	22						167.09	166.17	195.39	4.34			0.27515	0.54768	0.20689	0.53204	10	5
7	Timeline1	幻灯片39 (2)	4	1	幻灯片39	Saccade	Partial	1	0	30	30							404.52	762.77				0.75689	0.51257	0.24299	0.52686	7	2
7	Timeline1	幻灯片40 (2)	4	1	幻灯片40	Saccade	Whole	1	152	196	44						181.87	83.08	101.46	3.76			0.31223	0.52382	0.25185	0.52579	4	1
7	Timeline1	幻灯片41 (2)	4	1	幻灯片41	Saccade	Whole	1	151	185	33						169.74	63.31	80.66	2.74			0.32302	0.53816	0.2825	0.53082	5	3
7	Timeline1	幻灯片42 (2)	4	1	幻灯片42	Saccade	Whole	1	173	206	33						176.88	104.26	165.49	4.44			0.31838	0.52977	0.24941	0.52601	1	2
7	Timeline1	幻灯片43 (2)	4	1	幻灯片43	Saccade	Partial	1	162	173	11							30.74	30.74				0.31801	0.53167			18	9
7	Timeline1	幻灯片44 (2)	4	1	幻灯片44	Saccade	Whole	1	605	660	56						359.19	129.12	264.83	7.85			0.23298	0.52768	0.33443	0.52911	9	2
7	Timeline1	幻灯片45 (2)	4	1	幻灯片45	Saccade	Partial	1	10	43	33							45.61	59.55				0.23783	0.51262			11	3
7	Timeline1	幻灯片46 (2)	4	1	幻灯片46	Saccade	Whole	1	198	220	22						200.73	145.24	230.24	3			0.26257	0.51524	0.19936	0.53917	6	1
7	Timeline1	幻灯片47 (2)	4	1	幻灯片47	Saccade	Partial	1	0	3	3							376.9	597.48				0.71715	0.54597	0.29233	0.54914	7	2
7	Timeline1	幻灯片48 (2)	4	1	幻灯片48	Saccade	Whole	1	164	186	22						182.8	155.87	186.35	4.16			0.28946	0.5343	0.20994	0.53819	5	1
7	Timeline1	幻灯片50 (2)	4	1	幻灯片50	Saccade	Partial	1	0	25	25							309.55	528.28				0.6843	0.52818	0.2889	0.55077	2	2
7	Timeline1	幻灯片17 (2)	5	1	幻灯片17	Saccade	Whole	1	162	195	33						176.74	112.34	184.12	4.37			0.30102	0.53083	0.23605	0.52714	3	1
7	Timeline1	幻灯片18 (1)	5	1	幻灯片18	Saccade	Whole	1	39	51	11						26.37	74.89	74.89	1.1			0.27548	0.531	0.28849	0.52455	6	1
7	Timeline1	幻灯片20 (2)	5	1	幻灯片20	Saccade	Whole	1	172	217	44						178.96	95.45	135.13	5.16			0.32869	0.52078	0.25365	0.51941	1	1
7	Timeline1	幻灯片21 (3)	5	1	幻灯片21	Saccade	Whole	1	217	250	33						187.12	96.64	152.64	3.75			0.33655	0.52584	0.28452	0.53234	1	3
7	Timeline1	幻灯片22 (3)	5	1	幻灯片22	Saccade	Whole	1	339	361	22						176.32	40.9	42.46	1.41			0.28952	0.52726	0.2684	0.5259	4	2
7	Timeline1	幻灯片23 (3)	5	1	幻灯片23	Saccade	Whole	1	255	277	22						169.58	94.55	122.76	2.52			0.27833	0.54155	0.24135	0.53475	3	1
7	Timeline1	幻灯片24 (3)	5	1	幻灯片24	Saccade	Whole	1	194	249	56						183.6	74.41	149.09	3.93			0.31528	0.52878	0.25845	0.53236	3	1
7	Timeline1	幻灯片25 (3)	5	1	幻灯片25	Saccade	Whole	1	155	199	44						186.42	142.96	196.99	6.75			0.34703	0.52058	0.2526	0.53121	3	1
7	Timeline1	幻灯片26 (3)	5	1	幻灯片26	Saccade	Whole	1	132	177	44						179.49	109.34	217.31	5.13			0.35396	0.53825	0.28182	0.53761	6	2
7	Timeline1	幻灯片27 (3)	5	1	幻灯片27	Saccade	Whole	1	60	115	56						183.67	125.4	231.01	7.25			0.53528	0.51185	0.43817	0.51807	9	6
7	Timeline1	幻灯片28 (2)	5	1	幻灯片28	Saccade	Whole	1	140	207	67						181.69	222.48	629.82	14.98			0.4465	0.52372	0.23838	0.52985	11	5
7	Timeline1	幻灯片29 (2)	5	1	幻灯片29	Saccade	Whole	1	128	184	56						185.97	192.07	361.82	10.48			0.37868	0.50955	0.22809	0.5253	10	6
7	Timeline1	幻灯片31 (2)	5	1	幻灯片31	Saccade	Partial	1	0	0	0							114.28	152.5						0.35697	0.53318	9	5
7	Timeline1	幻灯片32 (2)	5	1	幻灯片32	Saccade	Whole	1	138	183	44						175.99	101.52	146.19	4.87			0.33145	0.53972	0.25874	0.53462	8	5
7	Timeline1	幻灯片33 (2)	5	1	幻灯片33	Saccade	Whole	1	121	199	78						183.3	176.34	616.21	13.57			0.45071	0.50701	0.26138	0.51793	6	4
7	Timeline1	幻灯片34 (1)	6	1	幻灯片34	Saccade	Whole	1	205	216	11						185.8	66.15	66.15	1.25			0.25949	0.51646	0.23702	0.51874	9	7
7	Timeline1	幻灯片35 (1)	6	1	幻灯片35	Saccade	Whole	1	209	253	44						9.96	75.63	112.25	4			0.2839	0.51798	0.32875	0.5101	4	0
7	Timeline1	幻灯片36 (1)	6	1	幻灯片36	Saccade	Whole	1	187	220	33						162.66	88.16	127.55	3.25			0.32927	0.55132	0.28085	0.53621	12	6
7	Timeline1	幻灯片37 (1)	6	1	幻灯片37	Saccade	Whole	1	241	286	44						4.16	146.52	271.25	7.04			0.27783	0.51294	0.37446	0.50592	7	2
7	Timeline1	幻灯片38 (1)	6	1	幻灯片38	Saccade	Whole	1	158	202	44						190.92	123.65	149.48	5.61			0.37109	0.51312	0.28566	0.5296	7	4
7	Timeline1	幻灯片39 (1)	6	1	幻灯片39	Saccade	Whole	1	140	196	56						185.71	129.15	308.81	6.83			0.39813	0.51467	0.2927	0.52522	7	3
7	Timeline1	幻灯片40 (1)	6	1	幻灯片40	Saccade	Whole	1	168	234	67						186.27	138.07	344.86	9.45			0.42845	0.51051	0.2929	0.5254	11	10
7	Timeline1	幻灯片41 (1)	6	1	幻灯片41	Saccade	Whole	1	190	223	33						190.5	62.86	74.75	2.44			0.29643	0.50626	0.25666	0.51363	1	1
7	Timeline1	幻灯片42 (1)	6	1	幻灯片42	Saccade	Whole	1	168	201	33						184.97	144	333.22	5.3			0.35131	0.5154	0.2736	0.52215	6	2
7	Timeline1	幻灯片43 (1)	6	1	幻灯片43	Saccade	Whole	1	17	51	33						176.93	134.41	192.29	4.78			0.38966	0.53944	0.32185	0.5358	6	4
7	Timeline1	幻灯片44 (1)	6	1	幻灯片44	Saccade	Whole	1	195	239	44						177.69	64.88	86.16	3.28			0.31634	0.51871	0.26435	0.51661	5	2
7	Timeline1	幻灯片45 (1)	6	1	幻灯片45	Saccade	Whole	1	200	233	33						177.64	151.47	330.86	5.45			0.35487	0.52737	0.27457	0.52406	26	15
7	Timeline1	幻灯片46 (1)	6	1	幻灯片46	Saccade	Whole	1	142	175	33						8.81	99.32	143.18	4.12			0.21254	0.52189	0.26481	0.51379	5	1
7	Timeline1	幻灯片47 (1)	6	1	幻灯片47	Saccade	Whole	1	175	186	11						162.45	54.49	54.49	1.18			0.31206	0.53612	0.29392	0.53039	4	2
7	Timeline1	幻灯片48 (1)	6	1	幻灯片48	Saccade	Whole	1	169	203	33						172.28	60.02	92.76	2.19			0.36354	0.53984	0.33247	0.53563	1	1
8	Timeline1	幻灯片1 (2)	1	1	幻灯片1	Saccade	Partial	1	107	129	22							169.11	192.53				0.17101	0.49113			14	8
8	Timeline1	幻灯片10 (2)	1	1	幻灯片10	Saccade	Whole	1	171	215	44						323.76	47.21	59.14	2.28			0.2382	0.4944	0.27185	0.51907	10	2
8	Timeline1	幻灯片11 (2)	1	1	幻灯片11	Saccade	Whole	1	82	104	22						13.96	334.13	616.66	7.22			0.17221	0.52898	0.28536	0.50086	12	3
8	Timeline1	幻灯片12 (2)	1	1	幻灯片12	Saccade	Whole	1	164	187	22						330.34	118.1	138.32	2.9			0.17643	0.50078	0.2206	0.52593	19	11
8	Timeline1	幻灯片14 (1)	1	1	幻灯片14	Saccade	Whole	1	177	188	11						311.06	42	42	1.41			0.22023	0.49444	0.2389	0.51587	14	8
8	Timeline1	幻灯片16 (1)	1	1	幻灯片16	Saccade	Whole	1	409	453	44						344.29	69.41	143.16	2.34			0.25714	0.50133	0.29728	0.51262	12	6
8	Timeline1	幻灯片17 (1)	1	1	幻灯片17	Saccade	Whole	1	183	216	33						235.32	48.51	61.34	2.09			0.28747	0.48738	0.26309	0.52261	16	9
8	Timeline1	幻灯片2 (2)	1	1	幻灯片2	Saccade	Partial	1	56	67	11							55.71	55.71				0.16894	0.49426			22	11
8	Timeline1	幻灯片3 (2)	1	1	幻灯片3	Saccade	Whole	1	151	173	22						13.9	155.72	174.61	4.02			0.18249	0.51493	0.24281	0.5	12	6
8	Timeline1	幻灯片4 (2)	1	1	幻灯片4	Saccade	Whole	1	2	35	33						22.6	87.56	118.95	2.78			0.18716	0.51446	0.22951	0.49683	13	2
8	Timeline1	幻灯片5 (2)	1	1	幻灯片5	Saccade	Whole	1	118	163	44						352.63	89.63	149.79	4.07			0.18894	0.50911	0.25409	0.51753	15	2
8	Timeline1	幻灯片6 (2)	1	1	幻灯片6	Saccade	Whole	1	33	44	11						161.15	32.05	32.05	0.96			0.18121	0.50181	0.16247	0.49541	16	6
8	Timeline1	幻灯片7 (2)	1	1	幻灯片7	Saccade	Partial	1	101	135	33							134.13	273.21				0.18419	0.51732			35	15
8	Timeline1	幻灯片8 (2)	1	1	幻灯片8	Saccade	Whole	1	163	185	22						343.26	141.49	160.4	2.84			0.18042	0.50257	0.22569	0.51619	18	5
8	Timeline1	幻灯片9 (2)	1	1	幻灯片9	Saccade	Partial	1	123	134	11							37.85	37.85				0.17554	0.5019			14	4
8	Timeline1	幻灯片19 (1)	2	1	幻灯片19	Saccade	Whole	1	154	188	33						249.75	40.9	48.33	2.01			0.33425	0.46673	0.31777	0.51139	11	7
8	Timeline1	幻灯片20 (1)	2	1	幻灯片20	Saccade	Whole	1	183	216	33						206.59	91.03	113.81	3.34			0.34376	0.49413	0.29588	0.5181	22	19
8	Timeline1	幻灯片21 (2)	2	1	幻灯片21	Saccade	Whole	1	216	238	22						222.47	44.55	58.65	1.45			0.19561	0.51416	0.17323	0.53464	1	3
8	Timeline1	幻灯片22 (2)	2	1	幻灯片22	Saccade	Whole	1	182	205	22						328.12	53.5	60.23	1.53			0.17095	0.51593	0.19585	0.53141	22	10
8	Timeline1	幻灯片23 (2)	2	1	幻灯片23	Saccade	Partial	1	0	6	6							117.95	118.79				0.18112	0.51186	0.22881	0.50535	16	9
8	Timeline1	幻灯片24 (2)	2	1	幻灯片24	Saccade	Whole	1	177	210	33						9.46	77.37	114.39	2.96			0.18002	0.52458	0.22894	0.51642	17	8
8	Timeline1	幻灯片25 (2)	2	1	幻灯片25	Saccade	Whole	1	186	220	33						355.29	35.73	42.51	0.86			0.18506	0.52271	0.19809	0.52379	14	9
8	Timeline1	幻灯片26 (2)	2	1	幻灯片26	Saccade	Partial	1	13	24	11							57.59	57.59						0.17844	0.49197	13	4
8	Timeline1	幻灯片27 (2)	2	1	幻灯片27	Saccade	Whole	1	162	184	22						18.07	64.66	78.57	1.61			0.18391	0.52878	0.2081	0.52088	22	10
8	Timeline1	幻灯片28 (1)	2	1	幻灯片28	Saccade	Whole	1	192	236	44						12.22	40.83	60.45	1.18			0.19759	0.51552	0.21369	0.51203	18	11
8	Timeline1	幻灯片29 (1)	2	1	幻灯片29	Saccade	Whole	1	180	191	11						324.04	45.03	45.03	1.51			0.20457	0.4953	0.22326	0.50886	20	14
8	Timeline1	幻灯片30 (1)	2	1	幻灯片30	Saccade	Whole	1	156	178	22						347.21	101.2	114.98	2.85			0.19633	0.50462	0.23722	0.5139	12	5
8	Timeline1	幻灯片31 (1)	2	1	幻灯片31	Saccade	Partial	1	5	27	22							308.3	329.34				0.23464	0.50998			11	6
8	Timeline1	幻灯片32 (1)	2	1	幻灯片32	Saccade	Whole	1	71	127	56						10.28	104.45	302.07	6.14			0.1938	0.51483	0.28812	0.49772	16	7
8	Timeline1	幻灯片33 (1)	2	1	幻灯片33	Saccade	Partial	1	0	20	20							69.75	101.39				0.17327	0.51056	0.20295	0.49878	18	7
8	Timeline1	幻灯片10 (3)	3	1	幻灯片10	Saccade	Whole	1	60	94	33						0.39	88.23	111.82	2.6			0.17077	0.50429	0.22065	0.50394	16	10
8	Timeline1	幻灯片11 (3)	3	1	幻灯片11	Saccade	Whole	1	136	158	22						9.37	291.94	532.79	6.12			0.1776	0.50454	0.27653	0.48821	7	6
8	Timeline1	幻灯片12 (3)	3	1	幻灯片12	Saccade	Partial	1	7	63	56							274.25	400.43						0.26281	0.50621	22	16
8	Timeline1	幻灯片13 (1)	3	1	幻灯片13	Saccade	Whole	1	154	187	33						328.06	63.85	87.48	2.15			0.18444	0.50407	0.21803	0.52502	18	7
8	Timeline1	幻灯片15 (1)	3	1	幻灯片15	Saccade	Whole	1	267	300	33						338.78	36.44	40.78	1.47			0.22146	0.4922	0.24526	0.50144	21	15
8	Timeline1	幻灯片2 (3)	3	1	幻灯片2	Saccade	Partial	1	52	63	11							44.42	44.42				0.1729	0.50605			5	2
8	Timeline1	幻灯片4 (3)	3	1	幻灯片4	Saccade	Whole	1	174	218	44						3.39	55.55	70.94	3.55			0.1741	0.51066	0.23028	0.50734	3	3
8	Timeline1	幻灯片49 (1)	3	1	幻灯片49	Saccade	Partial	1	159	181	22							119.13	121.34				0.17335	0.4852			9	5
8	Timeline1	幻灯片5 (3)	3	1	幻灯片5	Saccade	Whole	1	190	223	33						355.83	71.68	117.72	2.28			0.17595	0.49766	0.21306	0.50037	11	4
8	Timeline1	幻灯片50 (1)	3	1	幻灯片50	Saccade	Partial	1	0	22	22							52.63	69.31				0.18336	0.51927	0.21515	0.50952	15	6
8	Timeline1	幻灯片51 (1)	3	1	幻灯片51	Saccade	Whole	1	35	57	22						358.04	105.33	109.75	3.42			0.1782	0.48694	0.23575	0.48891	13	7
8	Timeline1	幻灯片52 (1)	3	1	幻灯片52	Saccade	Partial	1	151	173	22							148.41	152.16				0.18378	0.49548			18	12
8	Timeline1	幻灯片53 (1)	3	1	幻灯片53	Saccade	Partial	1	0	20	20							35.89	37.13				0.18215	0.49542			16	8
8	Timeline1	幻灯片8 (3)	3	1	幻灯片8	Saccade	Partial	1	28	39	11							30.21	30.21								10	2
8	Timeline1	幻灯片9 (3)	3	1	幻灯片9	Saccade	Partial	1	261	272	11							47.84	47.84				0.18262	0.50068			5	4
8	Timeline1	幻灯片35 (2)	4	1	幻灯片35	Saccade	Whole	1	160	182	22						339.71	111.59	125.27	2.49			0.17492	0.4906	0.21705	0.50618	18	8
8	Timeline1	幻灯片36 (2)	4	1	幻灯片36	Saccade	Whole	1	152	185	33						16.72	103.98	170.61	3.54			0.19353	0.51334	0.24612	0.49755	12	4
8	Timeline1	幻灯片37 (2)	4	1	幻灯片37	Saccade	Partial	1	0	1	1							169.11	211.11				0.17953	0.51935	0.2389	0.51152	18	13
8	Timeline1	幻灯片38 (2)	4	1	幻灯片38	Saccade	Whole	1	171	193	22						356.25	74.86	97.68	1.93			0.17767	0.50842	0.20981	0.51052	25	8
8	Timeline1	幻灯片39 (2)	4	1	幻灯片39	Saccade	Whole	1	180	213	33						352.62	71.76	100.29	3.14			0.17956	0.50881	0.23087	0.51545	8	3
8	Timeline1	幻灯片40 (2)	4	1	幻灯片40	Saccade	Whole	1	171	215	44						95.31	186.76	347.31	9.36			0.1812	0.50471	0.15672	0.24129	4	3
8	Timeline1	幻灯片41 (2)	4	1	幻灯片41	Saccade	Partial	1	0	9	9							46.81	46.81						0.17575	0.49163	13	7
8	Timeline1	幻灯片42 (2)	4	1	幻灯片42	Saccade	Whole	1	158	180	22						357.63	105.61	114.13	2.71			0.17748	0.51574	0.21955	0.51748	6	2
8	Timeline1	幻灯片43 (2)	4	1	幻灯片43	Saccade	Whole	1	157	180	22						17.25	98.52	137.7	2.73			0.17618	0.49665	0.21939	0.48323	35	17
8	Timeline1	幻灯片44 (2)	4	1	幻灯片44	Saccade	Whole	1	168	213	44						351.38	68.91	154.36	2.95			0.17761	0.49958	0.22434	0.50666	17	6
8	Timeline1	幻灯片45 (2)	4	1	幻灯片45	Saccade	Whole	1	195	217	22						349.42	53.13	60.36	1.43			0.17501	0.49993	0.1999	0.50458	16	5
8	Timeline1	幻灯片46 (2)	4	1	幻灯片46	Saccade	Whole	1	222	233	11						350.92	63.14	63.14	1.07			0.18766	0.49651	0.20857	0.49986	15	6
8	Timeline1	幻灯片47 (2)	4	1	幻灯片47	Saccade	Partial	1	0	9	9							55.91	55.91				0.18197	0.49805	0.19533	0.491	23	8
8	Timeline1	幻灯片48 (2)	4	1	幻灯片48	Saccade	Whole	1	160	193	33						11.35	82.08	139.48	2.41			0.18039	0.50415	0.21878	0.49644	21	11
8	Timeline1	幻灯片50 (2)	4	1	幻灯片50	Saccade	Whole	1	164	197	33						6.22	93.46	192.51	3.29			0.18574	0.51826	0.23813	0.51254	14	3
8	Timeline1	幻灯片17 (2)	5	1	幻灯片17	Saccade	Whole	1	2	24	22						11.08	83.05	95.68	2.43			0.1773	0.48725	0.21604	0.47966	5	2
8	Timeline1	幻灯片18 (1)	5	1	幻灯片18	Saccade	Partial	1	168	190	22							120.87	142.95				0.17923	0.50157			11	1
8	Timeline1	幻灯片20 (2)	5	1	幻灯片20	Saccade	Partial	1	186	208	22							52.22	55.57				0.18963	0.49948			5	1
8	Timeline1	幻灯片21 (3)	5	1	幻灯片21	Saccade	Partial	1	0	5	5							83.91	130.64				0.18685	0.49109	0.23134	0.50313	13	4
8	Timeline1	幻灯片22 (3)	5	1	幻灯片22	Saccade	Whole	1	145	179	33						356.65	141.67	323.17	4.74			0.18314	0.50235	0.25824	0.50674	5	0
8	Timeline1	幻灯片23 (3)	5	1	幻灯片23	Saccade	Whole	1	183	239	56						355.78	78.29	129.24	4.48			0.25392	0.50063	0.32296	0.50572	13	6
8	Timeline1	幻灯片24 (3)	5	1	幻灯片24	Saccade	Partial	1	0	6	6							65.5	73.6				0.18811	0.51624			7	4
8	Timeline1	幻灯片25 (3)	5	1	幻灯片25	Saccade	Whole	1	105	116	11						297.83	37.96	37.96	0.66			0.18961	0.5004	0.1952	0.51098	22	9
8	Timeline1	幻灯片26 (3)	5	1	幻灯片26	Saccade	Whole	1	24	68	44						328.49	56.95	86.22	1.59			0.18374	0.48892	0.20831	0.50398	20	10
8	Timeline1	幻灯片27 (3)	5	1	幻灯片27	Saccade	Whole	1	150	183	33						348.09	79.94	105.2	2.62			0.17791	0.50867	0.21953	0.51745	10	6
8	Timeline1	幻灯片28 (2)	5	1	幻灯片28	Saccade	Partial	1	19	30	11							35.81	35.81				0.17057	0.4878			18	10
8	Timeline1	幻灯片29 (2)	5	1	幻灯片29	Saccade	Whole	1	163	197	33						337.29	59.5	80.53	2.14			0.18135	0.50673	0.21244	0.51974	18	11
8	Timeline1	幻灯片31 (2)	5	1	幻灯片31	Saccade	Whole	1	3	70	67						97.51	137.72	238.6	8.56			0.18293	0.50877	0.15172	0.27214	14	9
8	Timeline1	幻灯片32 (2)	5	1	幻灯片32	Saccade	Whole	1	152	207	56						93.11	167.37	357.31	8.94			0.18322	0.52001	0.16945	0.26676	16	7
8	Timeline1	幻灯片33 (2)	5	1	幻灯片33	Saccade	Whole	1	177	210	33						358.31	98.9	140.75	3.87			0.17183	0.52133	0.22867	0.523	24	9
8	Timeline1	幻灯片34 (1)	6	1	幻灯片34	Saccade	Whole	1	186	219	33						247.89	42.54	48.86	1.56			0.26265	0.47189	0.2479	0.50822	12	8
8	Timeline1	幻灯片35 (1)	6	1	幻灯片35	Saccade	Whole	1	157	213	56						355.47	78.96	115.83	4.26			0.22479	0.50084	0.2905	0.50605	15	5
8	Timeline1	幻灯片36 (1)	6	1	幻灯片36	Saccade	Whole	1	179	223	44						178.74	115.34	185.15	5.69			0.38129	0.5199	0.29524	0.51801	20	17
8	Timeline1	幻灯片37 (1)	6	1	幻灯片37	Saccade	Whole	1	151	206	56						199.67	84.6	139.94	4.6			0.39905	0.48378	0.33408	0.507	12	7
8	Timeline1	幻灯片38 (1)	6	1	幻灯片38	Saccade	Partial	1	0	26	26							100.39	178.44				0.41746	0.49515	0.3497	0.49483	15	8
8	Timeline1	幻灯片39 (1)	6	1	幻灯片39	Saccade	Whole	1	94	150	56						8.44	308.78	430.91	17.13			0.18548	0.49787	0.443	0.45966	15	9
8	Timeline1	幻灯片40 (1)	6	1	幻灯片40	Saccade	Partial	1	127	138	11							50.96	50.96				0.1792	0.50011			14	5
8	Timeline1	幻灯片41 (1)	6	1	幻灯片41	Saccade	Partial	1	156	178	22							115.63	150.25				0.18302	0.49674			16	6
8	Timeline1	幻灯片42 (1)	6	1	幻灯片42	Saccade	Partial	1	138	160	22							55.45	77.27				0.18276	0.49255			21	13
8	Timeline1	幻灯片43 (1)	6	1	幻灯片43	Saccade	Whole	1	76	87	11						240.76	47.5	47.5	0.56			0.17938	0.47118	0.17381	0.48113	18	9
8	Timeline1	幻灯片44 (1)	6	1	幻灯片44	Saccade	Partial	1	0	32	32							52.36	71.96				0.21366	0.52869	0.17558	0.50771	18	8
8	Timeline1	幻灯片45 (1)	6	1	幻灯片45	Saccade	Whole	1	154	187	33						17.91	92.3	143.9	3.34			0.18679	0.5143	0.24379	0.49588	20	9
8	Timeline1	幻灯片46 (1)	6	1	幻灯片46	Saccade	Whole	1	161	216	56						8.24	89.47	168.94	4.57			0.17739	0.51005	0.25245	0.49918	16	5
8	Timeline1	幻灯片47 (1)	6	1	幻灯片47	Saccade	Partial	1	143	165	22							171.13	177.06				0.1792	0.50689			13	4
8	Timeline1	幻灯片48 (1)	6	1	幻灯片48	Saccade	Whole	1	153	197	44						357.64	92.95	206.95	4			0.18096	0.50316	0.25304	0.50613	15	7
9	Timeline1	幻灯片1 (2)	1	1	幻灯片1	Saccade	Partial	1	0	18	18							525.69	525.69								4	1
9	Timeline1	幻灯片10 (2)	1	1	幻灯片10	Saccade	Partial	1	0	16	16							98.77	141.26						0.28206	0.5072	8	4
9	Timeline1	幻灯片11 (2)	1	1	幻灯片11	Saccade	Whole	1	46	57	11						148.01	39.56	39.56	0.29			0.52467	0.53579	0.52131	0.5337	7	5
9	Timeline1	幻灯片12 (2)	1	1	幻灯片12	Saccade	Partial	1	198	220	22							441.34	702.38				0.38218	0.5343			9	1
9	Timeline1	幻灯片14 (1)	1	1	幻灯片14	Saccade	Partial	1	0	4	4							939.1	1320.31								9	3
9	Timeline1	幻灯片16 (1)	1	1	幻灯片16	Saccade	Partial	1	0	1	1							61.84	61.84								5	2
9	Timeline1	幻灯片17 (1)	1	1	幻灯片17	Saccade	Partial	1	17	28	11							50.19	50.19				0.653	0.54958			12	5
9	Timeline1	幻灯片2 (2)	1	1	幻灯片2	Saccade	Partial	1	0	1	1							321.17	383.41								11	1
9	Timeline1	幻灯片3 (2)	1	1	幻灯片3	Saccade	Partial	1	0	4	4							45.96	55.27						0.33956	0.51227	7	1
9	Timeline1	幻灯片4 (2)	1	1	幻灯片4	Saccade	Partial	1	0	11	11							50.13	50.13								7	7
9	Timeline1	幻灯片5 (2)	1	1	幻灯片5	Saccade	Partial	1	4	26	22							51.24	71.8								7	3
9	Timeline1	幻灯片6 (2)	1	1	幻灯片6	Saccade	Partial	1	0	16	16							317.28	320.28								9	3
9	Timeline1	幻灯片7 (2)	1	1	幻灯片7	Saccade	Partial	1	0	18	18							75.56	102.28			1			0.36617	0.52833	8	5
9	Timeline1	幻灯片8 (2)	1	1	幻灯片8	Saccade	Partial	1	0	12	12							61	88.39								12	6
9	Timeline1	幻灯片9 (2)	1	1	幻灯片9	Saccade	Partial	1	0	31	31							376.4	838.53								7	6
9	Timeline1	幻灯片19 (1)	2	1	幻灯片19	Saccade	Whole	1	224	268	44						167.46	132.5	182.73	5.98			0.24772	0.54179	0.15796	0.52183	7	1
9	Timeline1	幻灯片20 (1)	2	1	幻灯片20	Saccade	Partial	1	63	75	11							49.4	49.4				0.60584	0.51453			7	3
9	Timeline1	幻灯片21 (2)	2	1	幻灯片21	Saccade	Partial	1	52	74	22							216.79	279.03				0.63145	0.54295			6	5
9	Timeline1	幻灯片22 (2)	2	1	幻灯片22	Saccade	Partial	1	0	7	7							1137.53	1411.97								10	3
9	Timeline1	幻灯片23 (2)	2	1	幻灯片23	Saccade	Partial	1	0	9	9							66.3	66.69				0.13552	0.23445			9	5
9	Timeline1	幻灯片24 (2)	2	1	幻灯片24	Saccade	Partial	1	19	30	11							80.58	80.58								9	5
9	Timeline1	幻灯片25 (2)	2	1	幻灯片25	Saccade	Partial	1	2	13	11							71.81	71.81								10	4
9	Timeline1	幻灯片26 (2)	2	1	幻灯片26	Saccade	Partial	1	0	7	7							70.86	103.02				0.74395	0.55094			9	4
9	Timeline1	幻灯片27 (2)	2	1	幻灯片27	Saccade	Partial	1	7	29	22							434.79	647.76								7	0
9	Timeline1	幻灯片28 (1)	2	1	幻灯片28	Saccade	Partial	1	0	12	12							1064.74	1279.87								6	0
9	Timeline1	幻灯片29 (1)	2	1	幻灯片29	Saccade	Partial	1	0	12	12							541.7	819.35						0.26049	0.53142	11	3
9	Timeline1	幻灯片30 (1)	2	1	幻灯片30	Saccade	Partial	1	137	159	22							96.31	127.25				0.17782	0.53395			9	4
9	Timeline1	幻灯片31 (1)	2	1	幻灯片31	Saccade	Partial	1	3	25	22							47.58	64.22								2	1
9	Timeline1	幻灯片32 (1)	2	1	幻灯片32	Saccade	Partial	1	147	158	11							269.16	269.16				0.30069	0.54633			4	2
9	Timeline1	幻灯片33 (1)	2	1	幻灯片33	Saccade	Partial	1	6	17	11							34.77	34.77				0.61219	0.55096			9	9
9	Timeline1	幻灯片10 (3)	3	1	幻灯片10	Saccade	Partial	1	76	98	22							114.94	135.56				0.26407	0.5517			9	6
9	Timeline1	幻灯片11 (3)	3	1	幻灯片11	Saccade	Partial	1	20	31	11							63.17	63.17								13	5
9	Timeline1	幻灯片12 (3)	3	1	幻灯片12	Saccade	Partial	1	13	24	11							70.37	70.37								7	2
9	Timeline1	幻灯片13 (1)	3	1	幻灯片13	Saccade	Partial	1	17	28	11							41.1	41.1								11	5
9	Timeline1	幻灯片15 (1)	3	1	幻灯片15	Saccade	Partial	1	35	46	11							31.41	31.41				0.2023	0.51497			8	2
9	Timeline1	幻灯片2 (3)	3	1	幻灯片2	Saccade	Partial	1	1	13	11							230.21	230.21								10	3
9	Timeline1	幻灯片4 (3)	3	1	幻灯片4	Saccade	Partial	1	0	4	4							70.86	70.86				0.18804	0.54248			7	1
9	Timeline1	幻灯片49 (1)	3	1	幻灯片49	Saccade	Partial	1	188	199	11							62.25	62.25				0.2336	0.50233			13	5
9	Timeline1	幻灯片5 (3)	3	1	幻灯片5	Saccade	Partial	1	1	12	11							55.99	55.99								11	4
9	Timeline1	幻灯片50 (1)	3	1	幻灯片50	Saccade	Partial	1	47	58	11							49.7	49.7						0.17529	0.52282	11	7
9	Timeline1	幻灯片51 (1)	3	1	幻灯片51	Saccade	Partial	1	95	106	11							66.54	66.54				0.18905	0.5297			10	6
9	Timeline1	幻灯片52 (1)	3	1	幻灯片52	Saccade	Partial	1	17	29	11							59.53	59.53								7	3
9	Timeline1	幻灯片53 (1)	3	1	幻灯片53	Saccade	Partial	1	1	12	11							68.1	68.1								5	8
9	Timeline1	幻灯片8 (3)	3	1	幻灯片8	Saccade	Partial	1	0	1	1							73.06	73.06								17	8
9	Timeline1	幻灯片9 (3)	3	1	幻灯片9	Saccade	Partial	1	13	24	11							91.69	91.69								12	4
9	Timeline1	幻灯片35 (2)	4	1	幻灯片35	Saccade	Partial	1	66	88	22							364.86	526.36				0.62048	0.52321			14	6
9	Timeline1	幻灯片36 (2)	4	1	幻灯片36	Saccade	Partial	1	54	65	11							53.82	53.82				0.24005	0.52021			11	2
9	Timeline1	幻灯片37 (2)	4	1	幻灯片37	Saccade	Partial	1	27	38	11							70.05	70.05								12	4
9	Timeline1	幻灯片38 (2)	4	1	幻灯片38	Saccade	Partial	1	40	62	22							274.87	461.98				0.34105	0.53644			14	10
9	Timeline1	幻灯片39 (2)	4	1	幻灯片39	Saccade	Partial	1	0	21	21							987.92	1263.59								8	5
9	Timeline1	幻灯片40 (2)	4	1	幻灯片40	Saccade	Partial	1	46	57	11							213.58	213.58				0.29023	0.52661			12	4
9	Timeline1	幻灯片41 (2)	4	1	幻灯片41	Saccade	Partial	1	3	14	11							64.98	64.98				0.2535	0.54497			15	12
9	Timeline1	幻灯片42 (2)	4	1	幻灯片42	Saccade	Partial	1	0	14	14							34.29	35.64						0.26108	0.55278	8	4
9	Timeline1	幻灯片43 (2)	4	1	幻灯片43	Saccade	Partial	1	11	33	22							216.89	367.76				0.33506	0.53052			12	3
9	Timeline1	幻灯片44 (2)	4	1	幻灯片44	Saccade	Partial	1	180	191	11							174.46	174.46				0.27464	0.54139			14	5
9	Timeline1	幻灯片45 (2)	4	1	幻灯片45	Saccade	Partial	1	0	1	1							187.33	187.33								11	4
9	Timeline1	幻灯片46 (2)	4	1	幻灯片46	Saccade	Partial	1	7	18	11							49.86	49.86								14	5
9	Timeline1	幻灯片47 (2)	4	1	幻灯片47	Saccade	Partial	1	0	2	2							76.13	76.13								8	1
9	Timeline1	幻灯片48 (2)	4	1	幻灯片48	Saccade	Partial	1	14	26	11							32.91	32.91								7	5
9	Timeline1	幻灯片50 (2)	4	1	幻灯片50	Saccade	Partial	1	9	20	11							51.36	51.36						0.20501	0.52449	10	2
9	Timeline1	幻灯片17 (2)	5	1	幻灯片17	Saccade	Partial	1	11	22	11							90.84	90.84								11	1
9	Timeline1	幻灯片18 (1)	5	1	幻灯片18	Saccade	Partial	1	94	106	11							282.12	282.12				0.21209	0.51969			12	2
9	Timeline1	幻灯片20 (2)	5	1	幻灯片20	Saccade	Partial	1	1	12	11							92.6	92.6								8	3
9	Timeline1	幻灯片21 (3)	5	1	幻灯片21	Saccade	Partial	1	0	10	10							96.76	159.59				0.24572	0.53261			9	4
9	Timeline1	幻灯片22 (3)	5	1	幻灯片22	Saccade	Partial	1	17	28	11							45.39	45.39						0.21766	0.52067	9	4
9	Timeline1	幻灯片23 (3)	5	1	幻灯片23	Saccade	Partial	1	10	21	11							94.34	94.34								13	8
9	Timeline1	幻灯片24 (3)	5	1	幻灯片24	Saccade	Partial	1	17	39	22							48.89	54.42								11	2
9	Timeline1	幻灯片25 (3)	5	1	幻灯片25	Saccade	Partial	1	136	147	11							81.15	81.15				0.27325	0.53601			9	2
9	Timeline1	幻灯片26 (3)	5	1	幻灯片26	Saccade	Partial	1	63	74	11							52.07	52.07				0.2386	0.52963			13	4
9	Timeline1	幻灯片27 (3)	5	1	幻灯片27	Saccade	Partial	1	29	40	11							415.95	415.95				0.31104	0.53344			10	5
9	Timeline1	幻灯片28 (2)	5	1	幻灯片28	Saccade	Partial	1	0	5	5							49.23	49.23				0.39578	0.51309	0.39508	0.50053	13	4
9	Timeline1	幻灯片29 (2)	5	1	幻灯片29	Saccade	Partial	1	45	67	22							280.38	452.94				0.3224	0.52874			12	3
9	Timeline1	幻灯片31 (2)	5	1	幻灯片31	Saccade	Partial	1	30	41	11							135.87	135.87				0.28881	0.533			11	2
9	Timeline1	幻灯片32 (2)	5	1	幻灯片32	Saccade	Partial	1	71	93	22							268.84	441.93				0.33262	0.53097			11	2
9	Timeline1	幻灯片33 (2)	5	1	幻灯片33	Saccade	Partial	1	177	199	22							354.29	594.93				0.62511	0.54551			11	2
9	Timeline1	幻灯片34 (1)	6	1	幻灯片34	Saccade	Partial	1	20	31	11							63.81	63.81								8	0
9	Timeline1	幻灯片35 (1)	6	1	幻灯片35	Saccade	Partial	1	0	5	5							50.61	50.61						0.24928	0.55036	7	2
9	Timeline1	幻灯片36 (1)	6	1	幻灯片36	Saccade	Partial	1	43	54	11							64.25	64.25				0.26399	0.54236			11	0
9	Timeline1	幻灯片37 (1)	6	1	幻灯片37	Saccade	Partial	1	111	122	11							55.23	55.23				0.25711	0.54635			11	1
9	Timeline1	幻灯片38 (1)	6	1	幻灯片38	Saccade	Partial	1	45	56	11							45.99	45.99				0.24017	0.50418			12	10
9	Timeline1	幻灯片39 (1)	6	1	幻灯片39	Saccade	Partial	1	16	27	11							51.7	51.7						0.15098	0.24398	13	3
9	Timeline1	幻灯片40 (1)	6	1	幻灯片40	Saccade	Partial	1	0	43	43							144.28	486.76				0.31837	0.52217	0.24475	0.52748	9	5
9	Timeline1	幻灯片41 (1)	6	1	幻灯片41	Saccade	Partial	1	5	27	22							535.4	535.4								9	3
9	Timeline1	幻灯片42 (1)	6	1	幻灯片42	Saccade	Partial	1	7	29	22							700.32	722.65								11	2
9	Timeline1	幻灯片43 (1)	6	1	幻灯片43	Saccade	Whole	1	239	262	22						154.28	58.44	83.45	1.4			0.2709	0.53704	0.24473	0.52443	8	5
9	Timeline1	幻灯片44 (1)	6	1	幻灯片44	Saccade	Partial	1	14	26	11							109.69	109.69				0.70981	0.53576			11	8
9	Timeline1	幻灯片45 (1)	6	1	幻灯片45	Saccade	Partial	1	182	193	11							381.75	381.75				0.28197	0.52263			4	4
9	Timeline1	幻灯片46 (1)	6	1	幻灯片46	Saccade	Partial	1	68	79	11							61.13	61.13				0.13335	0.26659			13	1
9	Timeline1	幻灯片47 (1)	6	1	幻灯片47	Saccade	Partial	1	28	50	22							51.69	69.26				0.24375	0.55641			8	0
9	Timeline1	幻灯片48 (1)	6	1	幻灯片48	Saccade	Partial	1	147	158	11							79.54	79.54				0.20654	0.51697			6	1
10	Timeline1	幻灯片34	1	1	幻灯片34	Saccade	Whole	1	158	247	89						154.56	393.86	801.71	34.42			0.75723	0.51658	0.19785	0.25045	9	5
10	Timeline1	幻灯片35	1	1	幻灯片35	Saccade	Partial	1	0	32	32							326	701.66								11	2
10	Timeline1	幻灯片36	1	1	幻灯片36	Saccade	Whole	1	142	175	33						216.36	72.87	97.73	2.26			0.327	0.50741	0.29111	0.53383	5	1
10	Timeline1	幻灯片37	1	1	幻灯片37	Saccade	Whole	1	59	103	44						179.45	130.57	224.34	5.89			0.34604	0.53824	0.24655	0.53729	10	5
10	Timeline1	幻灯片38	1	1	幻灯片38	Saccade	Whole	1	26	70	44						191.92	88.27	134.07	4.32			0.30237	0.52076	0.22812	0.53643	12	5
10	Timeline1	幻灯片39	1	1	幻灯片39	Saccade	Partial	1	0	8	8							167.52	191.09				0.23836	0.56602	0.36164	0.50512	10	5
10	Timeline1	幻灯片40	1	1	幻灯片40	Saccade	Whole	1	196	230	33						182.87	58.43	68.68	2.2			0.30889	0.54203	0.27245	0.54386	11	5
10	Timeline1	幻灯片41	1	1	幻灯片41	Saccade	Whole	1	157	201	44						5.42	79.91	157.31	3.56			0.24505	0.52282	0.30501	0.51713	13	7
10	Timeline1	幻灯片42	1	1	幻灯片42	Saccade	Partial	1	0	17	17							143.08	214.77				0.21307	0.52126	0.29901	0.53183	10	3
10	Timeline1	幻灯片43	1	1	幻灯片43	Saccade	Whole	1	333	366	33						352.9	105.33	170.12	4.04			0.25003	0.52363	0.31839	0.53214	13	3
10	Timeline1	幻灯片44	1	1	幻灯片44	Saccade	Whole	1	160	193	33						13.21	101	113.19	3.81			0.23615	0.53436	0.29938	0.51951	14	4
10	Timeline1	幻灯片45	1	1	幻灯片45	Saccade	Whole	1	131	187	56						197.58	266.46	334.67	15.09			0.51268	0.45854	0.26695	0.53638	9	1
10	Timeline1	幻灯片46	1	1	幻灯片46	Saccade	Partial	1	53	64	11							54.94	54.94				0.37015	0.48294			15	7
10	Timeline1	幻灯片47	1	1	幻灯片47	Saccade	Whole	1	171	205	33						232.75	52.56	74.35	1.48			0.29136	0.49645	0.27028	0.52418	9	3
10	Timeline1	幻灯片48	1	1	幻灯片48	Saccade	Whole	1	137	182	44						156.57	108.01	176.91	4.57			0.34908	0.57573	0.27404	0.54321	12	7
10	Timeline1	幻灯片1	2	1	幻灯片1	Saccade	Partial	1	165	198	33							89.85	106.68				0.27725	0.54544			7	4
10	Timeline1	幻灯片10	2	1	幻灯片10	Saccade	Whole	1	149	183	33						6.42	75.11	97.59	2.95			0.17171	0.54182	0.22329	0.53601	8	3
10	Timeline1	幻灯片11	2	1	幻灯片11	Saccade	Whole	1	88	110	22						169.02	128.6	145.72	3.05			0.24703	0.53893	0.19568	0.52896	12	9
10	Timeline1	幻灯片12	2	1	幻灯片12	Saccade	Whole	1	170	192	22						2.89	108.79	109.79	3.08			0.18725	0.53593	0.23886	0.53333	8	2
10	Timeline1	幻灯片14	2	1	幻灯片14	Saccade	Whole	1	205	227	22						198.53	87.4	94.81	2.4			0.19596	0.52963	0.15407	0.54367	6	1
10	Timeline1	幻灯片16	2	1	幻灯片16	Saccade	Whole	1	55	99	44						167.5	151.56	453.78	6.56			0.29199	0.55468	0.18226	0.53034	9	7
10	Timeline1	幻灯片17	2	1	幻灯片17	Saccade	Whole	1	195	229	33						1.63	77.39	129.89	2.95			0.19159	0.53148	0.24263	0.53003	5	0
10	Timeline1	幻灯片2	2	1	幻灯片2	Saccade	Whole	1	164	209	44						4.76	95.16	169.48	4.16			0.21789	0.54639	0.28426	0.54087	14	6
10	Timeline1	幻灯片3	2	1	幻灯片3	Saccade	Partial	1	0	6	6							545.15	1641.19						0.26325	0.5859	22	12
10	Timeline1	幻灯片4	2	1	幻灯片4	Saccade	Whole	1	191	213	22						139.43	31.09	31.58	0.71			0.21981	0.55265	0.20734	0.54197	6	4
10	Timeline1	幻灯片5	2	1	幻灯片5	Saccade	Whole	1	152	196	44						165.83	89.9	125.85	4			0.28538	0.56208	0.22072	0.54575	6	1
10	Timeline1	幻灯片6	2	1	幻灯片6	Saccade	Partial	1	0	1	1							30.39	30.39						0.28044	0.57955	11	6
10	Timeline1	幻灯片7	2	1	幻灯片7	Saccade	Whole	1	195	239	44						183.37	164.58	326.95	7.15			0.28338	0.54681	0.16381	0.55385	7	2
10	Timeline1	幻灯片8	2	1	幻灯片8	Saccade	Whole	1	194	205	11						29.52	32.16	32.16	1.16			0.18142	0.53313	0.19965	0.52281	19	8
10	Timeline1	幻灯片9	2	1	幻灯片9	Saccade	Partial	1	148	159	11							62.19	62.19				0.17532	0.52217			8	3
10	Timeline1	幻灯片19	3	1	幻灯片19	Saccade	Whole	1	162	195	33						339.38	73.12	91.39	2.43			0.20235	0.52663	0.23897	0.54041	7	2
10	Timeline1	幻灯片20	3	1	幻灯片20	Saccade	Whole	1	156	200	44						20.21	64.55	86.61	3.18			0.23834	0.55646	0.28806	0.53816	4	1
10	Timeline1	幻灯片21	3	1	幻灯片21	Saccade	Partial	1	0	39	39							121.46	260.08				0.32283	0.51241	0.2149	0.53967	4	1
10	Timeline1	幻灯片22	3	1	幻灯片22	Saccade	Whole	1	133	177	44						9.83	58.72	96.82	2.69			0.22599	0.5409	0.26898	0.53345	8	2
10	Timeline1	幻灯片23	3	1	幻灯片23	Saccade	Whole	1	199	221	22						190.46	52.13	53.1	1.48			0.26457	0.52668	0.23916	0.53137	5	1
10	Timeline1	幻灯片24	3	1	幻灯片24	Saccade	Whole	1	171	204	33						9.27	79.42	115.53	2.86			0.25675	0.53599	0.3017	0.52865	6	5
10	Timeline1	幻灯片25	3	1	幻灯片25	Saccade	Partial	1	48	93	44							126.01	348.86						0.30188	0.52079	18	14
10	Timeline1	幻灯片26	3	1	幻灯片26	Saccade	Whole	1	194	228	33						20.57	88.45	105.39	3.34			0.25071	0.55821	0.30375	0.53831	6	0
10	Timeline1	幻灯片27	3	1	幻灯片27	Saccade	Whole	1	361	405	44						357.58	109.36	150.31	4.55			0.27418	0.53648	0.34624	0.53952	4	0
10	Timeline1	幻灯片28	3	1	幻灯片28	Saccade	Whole	1	66	122	56						176.06	216.96	326.7	12.38			0.62745	0.52051	0.43427	0.50721	3	3
10	Timeline1	幻灯片29	3	1	幻灯片29	Saccade	Partial	1	177	210	33							106.43	137.66				0.31352	0.5298			6	2
10	Timeline1	幻灯片30	3	1	幻灯片30	Saccade	Whole	1	127	160	33						5.16	95.76	128.83	3.62			0.22989	0.53245	0.28823	0.52718	3	0
10	Timeline1	幻灯片31	3	1	幻灯片31	Saccade	Whole	1	187	232	44						196.14	251.86	407.53	11.6			0.45005	0.51555	0.27143	0.56725	7	8
10	Timeline1	幻灯片32	3	1	幻灯片32	Saccade	Whole	1	237	270	33						170.1	49.47	68.89	1.76			0.2874	0.54679	0.25357	0.54089	7	3
10	Timeline1	幻灯片33	3	1	幻灯片33	Saccade	Whole	1	303	336	33						359.07	107.81	161.13	3.61			0.26593	0.53544	0.32685	0.53643	9	3
10	Timeline1	幻灯片10 (1)	4	1	幻灯片10	Saccade	Partial	1	0	38	38							359.32	1081.77						0.24536	0.50434	2	1
10	Timeline1	幻灯片11 (1)	4	1	幻灯片11	Saccade	Whole	1	165	199	33						140.88	57.49	77.14	1.94			0.27074	0.5699	0.23957	0.54455	3	2
10	Timeline1	幻灯片12 (1)	4	1	幻灯片12	Saccade	Whole	1	71	104	33						200.05	120.03	180.95	4.35			0.32001	0.50375	0.2476	0.53016	13	10
10	Timeline1	幻灯片13	4	1	幻灯片13	Saccade	Whole	1	164	197	33						221.04	44.08	47.41	1.44			0.27253	0.53391	0.25125	0.55244	11	4
10	Timeline1	幻灯片15	4	1	幻灯片15	Saccade	Whole	1	165	198	33						345.68	86.25	100.73	2.73			0.24445	0.5194	0.29193	0.53152	8	3
10	Timeline1	幻灯片2 (1)	4	1	幻灯片2	Saccade	Whole	1	118	174	56						123.82	114.34	219.87	6.85			0.23132	0.38711	0.13102	0.2374	7	5
10	Timeline1	幻灯片4 (1)	4	1	幻灯片4	Saccade	Whole	1	151	195	44						158.85	76.81	121.93	3.6			0.30584	0.55819	0.24624	0.53514	2	2
10	Timeline1	幻灯片49	4	1	幻灯片49	Saccade	Whole	1	42	87	44						168.25	143.71	195.07	6.52			0.33988	0.58424	0.22986	0.56136	10	6
10	Timeline1	幻灯片5 (1)	4	1	幻灯片5	Saccade	Whole	1	17	40	22						188.02	230.07	270.96	5.3			0.33675	0.53574	0.24693	0.5484	7	2
10	Timeline1	幻灯片50	4	1	幻灯片50	Saccade	Whole	1	147	180	33						359.95	185.6	267.11	6.53			0.18305	0.51881	0.29584	0.51891	13	8
10	Timeline1	幻灯片51	4	1	幻灯片51	Saccade	Whole	1	182	205	22						204.66	77.95	92.06	2.2			0.29782	0.53431	0.25973	0.55179	7	2
10	Timeline1	幻灯片52	4	1	幻灯片52	Saccade	Whole	1	152	185	33						106.36	80.23	111.78	2.88			0.32695	0.61695	0.30523	0.54296	2	1
10	Timeline1	幻灯片53	4	1	幻灯片53	Saccade	Whole	1	24	57	33						154.45	178.87	245.79	6.06			0.37297	0.60956	0.27599	0.5632	4	2
10	Timeline1	幻灯片8 (1)	4	1	幻灯片8	Saccade	Partial	1	56	100	44							133.57	215.86						0.24187	0.59426	6	1
10	Timeline1	幻灯片9 (1)	4	1	幻灯片9	Saccade	Whole	1	150	183	33						210.5	136.58	160.98	4.77			0.30934	0.50465	0.23208	0.55015	10	6
10	Timeline1	幻灯片35 (1)	5	1	幻灯片35	Saccade	Whole	1	153	186	33						6.7	71.97	85.57	2.71			0.2277	0.52981	0.27412	0.52435	9	1
10	Timeline1	幻灯片36 (1)	5	1	幻灯片36	Saccade	Whole	1	230	263	33						4.04	98.54	146.62	3.86			0.26015	0.54032	0.32511	0.53573	7	3
10	Timeline1	幻灯片37 (1)	5	1	幻灯片37	Saccade	Whole	1	163	196	33						10.73	71.76	100.55	2.44			0.26497	0.54134	0.30668	0.53344	9	1
10	Timeline1	幻灯片38 (1)	5	1	幻灯片38	Saccade	Whole	1	318	329	11						206.33	59.68	59.68	1.1			0.22096	0.53714	0.20095	0.54704	11	5
10	Timeline1	幻灯片39 (1)	5	1	幻灯片39	Saccade	Whole	1	162	195	33						127.68	94.37	119.15	3.04			0.29123	0.60533	0.25082	0.55301	9	4
10	Timeline1	幻灯片40 (1)	5	1	幻灯片40	Saccade	Partial	1	44	100	56							251.55	407.53						0.27287	0.56805	8	3
10	Timeline1	幻灯片41 (1)	5	1	幻灯片41	Saccade	Partial	1	0	12	12							472.06	1566.47				1.0219	1.61656	0.26948	0.48971	5	1
10	Timeline1	幻灯片42 (1)	5	1	幻灯片42	Saccade	Whole	1	161	194	33						227.07	68.84	94.56	2.29			0.28838	0.51037	0.25569	0.54551	8	6
10	Timeline1	幻灯片43 (1)	5	1	幻灯片43	Saccade	Partial	1	0	19	19							575.25	1298.52						0.29551	0.55172	11	6
10	Timeline1	幻灯片44 (1)	5	1	幻灯片44	Saccade	Whole	1	157	190	33						151.47	108.92	139.49	3.74			0.3088	0.57973	0.24735	0.54633	16	7
10	Timeline1	幻灯片45 (1)	5	1	幻灯片45	Saccade	Partial	1	0	15	15							506.56	2060.31						0.29029	0.51673	7	1
10	Timeline1	幻灯片46 (1)	5	1	幻灯片46	Saccade	Whole	1	159	181	22						204.39	165.44	173.41	3.97			0.29104	0.50759	0.22541	0.53734	11	4
10	Timeline1	幻灯片47 (1)	5	1	幻灯片47	Saccade	Partial	1	164	197	33							65.7	92.83				0.19423	0.51305			8	1
10	Timeline1	幻灯片48 (1)	5	1	幻灯片48	Saccade	Whole	1	147	191	44						354.23	76.72	119.13	3.22			0.2037	0.5396	0.25858	0.54515	6	0
10	Timeline1	幻灯片50 (1)	5	1	幻灯片50	Saccade	Whole	1	180	202	22						218.59	36.35	42.46	1.04			0.27907	0.52649	0.262	0.54012	7	4
10	Timeline1	幻灯片17 (1)	6	1	幻灯片17	Saccade	Whole	1	187	220	33						176.77	58.9	64.82	1.92			0.26216	0.54511	0.2287	0.54322	13	6
10	Timeline1	幻灯片18	6	1	幻灯片18	Saccade	Whole	1	141	175	33						206.48	182.98	347.45	6.43			0.36838	0.49966	0.26309	0.55211	24	26
10	Timeline1	幻灯片20 (1)	6	1	幻灯片20	Saccade	Partial	1	0	9	9							131.52	131.52						0.21055	0.50797	6	2
10	Timeline1	幻灯片21 (1)	6	1	幻灯片21	Saccade	Partial	1	292	381	89							292.62	552.13								9	5
10	Timeline1	幻灯片22 (1)	6	1	幻灯片22	Saccade	Whole	1	175	208	33						201.91	51.7	78.92	2.06			0.30457	0.52538	0.27113	0.53883	11	6
10	Timeline1	幻灯片23 (1)	6	1	幻灯片23	Saccade	Whole	1	138	171	33						209.52	115.84	143.82	4.14			0.31704	0.50427	0.25115	0.54158	10	8
10	Timeline1	幻灯片24 (1)	6	1	幻灯片24	Saccade	Whole	1	193	226	33						206.82	90.05	119.35	2.58			0.24467	0.50045	0.2014	0.52232	5	1
10	Timeline1	幻灯片25 (1)	6	1	幻灯片25	Saccade	Whole	1	142	165	22						0.35	98.93	100.73	2.68			0.21027	0.53348	0.25598	0.5332	9	4
10	Timeline1	幻灯片26 (1)	6	1	幻灯片26	Saccade	Whole	1	159	192	33						202.25	81.56	95.62	2.89			0.30652	0.52301	0.25849	0.54266	7	4
10	Timeline1	幻灯片27 (1)	6	1	幻灯片27	Saccade	Partial	1	6	51	44							405.73	739.33						0.25401	0.52207	6	2
10	Timeline1	幻灯片28 (1)	6	1	幻灯片28	Saccade	Whole	1	167	200	33						3.95	104.02	133.67	3.36			0.20644	0.53215	0.26346	0.52821	7	3
10	Timeline1	幻灯片29 (1)	6	1	幻灯片29	Saccade	Whole	1	150	183	33						201.12	87.6	125.97	2.91			0.28472	0.53	0.23566	0.54895	4	2
10	Timeline1	幻灯片31 (1)	6	1	幻灯片31	Saccade	Whole	1	50	83	33						205.21	182.53	267.66	6.55			0.34529	0.50259	0.23712	0.55352	7	2
10	Timeline1	幻灯片32 (1)	6	1	幻灯片32	Saccade	Partial	1	16	38	22							58.71	58.71								10	5
10	Timeline1	幻灯片33 (1)	6	1	幻灯片33	Saccade	Whole	1	237	282	44						353.16	63.32	109.69	2.78			0.25571	0.51831	0.30409	0.52412	12	9
11	Timeline1	幻灯片34	1	1	幻灯片34	Saccade	Partial	1	22	33	11							55.46	55.46						0.1547	0.52652	20	10
11	Timeline1	幻灯片35	1	1	幻灯片35	Saccade	Partial	1	0	12	12							95.05	118.06								9	1
11	Timeline1	幻灯片36	1	1	幻灯片36	Saccade	Partial	1	39	62	22							38.53	43.93				0.15119	0.53168			12	6
11	Timeline1	幻灯片37	1	1	幻灯片37	Saccade	Partial	1	0	16	16							45.17	45.53				0.59134	0.43929	0.58627	0.49149	8	5
11	Timeline1	幻灯片38	1	1	幻灯片38	Saccade	Whole	1	147	202	56						190.36	137.59	260.94	7.61			0.41148	0.51091	0.28359	0.53429	10	4
11	Timeline1	幻灯片39	1	1	幻灯片39	Saccade	Whole	1	112	157	44						12.75	92.63	149.47	4.86			0.19659	0.532	0.28099	0.5129	11	7
11	Timeline1	幻灯片40	1	1	幻灯片40	Saccade	Whole	1	0	67	67						5.72	158.99	373.58	10.19			0.15001	0.52221	0.33077	0.5041	10	3
11	Timeline1	幻灯片41	1	1	幻灯片41	Saccade	Partial	1	122	188	67							134.79	396.26				0.15713	0.52621			15	4
11	Timeline1	幻灯片42	1	1	幻灯片42	Saccade	Whole	1	232	243	11						350.31	30.5	30.5	1.04			0.25893	0.52164	0.27897	0.52506	10	3
11	Timeline1	幻灯片43	1	1	幻灯片43	Saccade	Partial	1	181	237	56							378.23	792.87				0.68867	0.48998			10	4
11	Timeline1	幻灯片44	1	1	幻灯片44	Saccade	Whole	1	141	163	22						359.24	185.5	271.94	4.12			0.16097	0.52832	0.23684	0.52933	14	6
11	Timeline1	幻灯片45	1	1	幻灯片45	Saccade	Whole	1	129	162	33						1.73	147.15	186.02	5.13			0.1644	0.52274	0.25813	0.51991	15	8
11	Timeline1	幻灯片46	1	1	幻灯片46	Saccade	Whole	1	128	161	33						10.57	187.04	463.54	6.46			0.16827	0.51808	0.28351	0.49658	18	8
11	Timeline1	幻灯片47	1	1	幻灯片47	Saccade	Whole	1	37	71	33						15.6	108.77	126.45	3.62			0.15586	0.53413	0.2207	0.51602	21	10
11	Timeline1	幻灯片48	1	1	幻灯片48	Saccade	Whole	1	97	141	44						7.69	118.68	147.84	5.47			0.17005	0.52685	0.26921	0.51346	8	5
11	Timeline1	幻灯片1	2	1	幻灯片1	Saccade	Partial	1	87	98	11							30.92	30.92				0.53141	0.50508			14	11
11	Timeline1	幻灯片10	2	1	幻灯片10	Saccade	Partial	1	122	178	56							224.08	804.92				0.40856	0.47772			3	4
11	Timeline1	幻灯片11	2	1	幻灯片11	Saccade	Partial	1	0	38	38							174.1	283.01								8	4
11	Timeline1	幻灯片12	2	1	幻灯片12	Saccade	Partial	1	32	54	22							54.66	66.13						0.18649	0.53364	7	3
11	Timeline1	幻灯片14	2	1	幻灯片14	Saccade	Whole	1	156	189	33						214.8	58.93	79	2.13			0.16737	0.53251	0.13063	0.55804	11	5
11	Timeline1	幻灯片16	2	1	幻灯片16	Saccade	Whole	1	116	149	33						200.71	206.07	262.69	7.7			0.67188	0.43206	0.54033	0.48178	8	9
11	Timeline1	幻灯片17	2	1	幻灯片17	Saccade	Whole	1	86	97	11						96.52	32.36	32.36	0.22			0.16605	0.53006	0.16519	0.5225	7	4
11	Timeline1	幻灯片2	2	1	幻灯片2	Saccade	Partial	1	0	2	2							69.87	69.87								14	10
11	Timeline1	幻灯片3	2	1	幻灯片3	Saccade	Partial	1	1	23	22							54.84	65.87								10	8
11	Timeline1	幻灯片4	2	1	幻灯片4	Saccade	Partial	1	0	61	61							347.46	650.78				0.15697	0.5247			12	11
11	Timeline1	幻灯片5	2	1	幻灯片5	Saccade	Whole	1	141	185	44						4.91	58.04	97.2	2.26			0.16532	0.54321	0.20704	0.53963	8	4
11	Timeline1	幻灯片6	2	1	幻灯片6	Saccade	Whole	1	183	227	44						184.18	462.7	1021.17	21			0.59042	0.50072	0.23317	0.52683	10	6
11	Timeline1	幻灯片7	2	1	幻灯片7	Saccade	Partial	1	2	13	11							46.64	46.64								8	7
11	Timeline1	幻灯片8	2	1	幻灯片8	Saccade	Partial	1	143	199	56							269.11	442.2				0.46134	0.46797			8	4
11	Timeline1	幻灯片9	2	1	幻灯片9	Saccade	Partial	1	26	48	22							92.55	109.14				0.16351	0.51904			9	6
11	Timeline1	幻灯片19	3	1	幻灯片19	Saccade	Whole	1	135	157	22						347.79	103.53	160.08	2.27			0.15066	0.51449	0.1938	0.52383	8	4
11	Timeline1	幻灯片20	3	1	幻灯片20	Saccade	Partial	1	156	212	56							254.93	578.3				0.54595	0.48691			11	7
11	Timeline1	幻灯片21	3	1	幻灯片21	Saccade	Partial	1	127	150	22							137.91	173.58				0.15088	0.52934			10	8
11	Timeline1	幻灯片22	3	1	幻灯片22	Saccade	Whole	1	110	154	44						2.85	122.87	322.37	5.22			0.14998	0.54258	0.24769	0.53772	11	5
11	Timeline1	幻灯片23	3	1	幻灯片23	Saccade	Whole	1	115	148	33						4.47	88.89	129.22	3.45			0.15388	0.53444	0.2178	0.52944	11	6
11	Timeline1	幻灯片24	3	1	幻灯片24	Saccade	Whole	1	117	151	33						357.78	116.22	174.77	4.72			0.1569	0.51984	0.24505	0.52327	13	5
11	Timeline1	幻灯片25	3	1	幻灯片25	Saccade	Whole	1	127	150	22						5.87	132.38	132.9	2.86			0.15863	0.51861	0.20962	0.51336	9	4
11	Timeline1	幻灯片26	3	1	幻灯片26	Saccade	Whole	1	116	149	33						1.41	151.96	215.29	5.01			0.15537	0.5318	0.24722	0.52954	15	8
11	Timeline1	幻灯片27	3	1	幻灯片27	Saccade	Partial	1	0	4	4							110.62	176.97						0.21549	0.49794	6	5
11	Timeline1	幻灯片28	3	1	幻灯片28	Saccade	Partial	1	0	4	4							224.02	430.07				0.16095	0.53262	0.38095	0.50105	16	5
11	Timeline1	幻灯片29	3	1	幻灯片29	Saccade	Partial	1	154	165	11							34.07	34.07				0.51162	0.48102			12	8
11	Timeline1	幻灯片30	3	1	幻灯片30	Saccade	Partial	1	47	81	33							708.6	1817.42						0.58413	0.49608	14	8
11	Timeline1	幻灯片31	3	1	幻灯片31	Saccade	Whole	1	138	193	56						6.62	101.17	164.03	6.03			0.15779	0.54238	0.26696	0.52971	8	2
11	Timeline1	幻灯片32	3	1	幻灯片32	Saccade	Partial	1	0	31	31							69.17	93.4								9	7
11	Timeline1	幻灯片33	3	1	幻灯片33	Saccade	Whole	1	123	156	33						10.15	145.95	174.32	5.36			0.15241	0.52781	0.24855	0.5106	11	2
11	Timeline1	幻灯片10 (1)	4	1	幻灯片10	Saccade	Whole	1	127	160	33						4.84	98.45	153.75	3.81			0.15396	0.53095	0.22413	0.52501	10	4
11	Timeline1	幻灯片11 (1)	4	1	幻灯片11	Saccade	Partial	1	0	7	7							52.38	52.38				0.16105	0.5222	0.16439	0.52093	6	2
11	Timeline1	幻灯片12 (1)	4	1	幻灯片12	Saccade	Whole	1	154	176	22						194.69	199.4	294.92	4.94			0.30993	0.5134	0.22328	0.53612	7	3
11	Timeline1	幻灯片13	4	1	幻灯片13	Saccade	Partial	1	76	120	44							226.47	333.47								10	5
11	Timeline1	幻灯片15	4	1	幻灯片15	Saccade	Whole	1	115	159	44						354.15	117.51	223.28	4.83			0.14821	0.5234	0.23809	0.53261	10	5
11	Timeline1	幻灯片2 (1)	4	1	幻灯片2	Saccade	Partial	1	139	172	33							136.98	248.2				0.15602	0.54454			4	3
11	Timeline1	幻灯片4 (1)	4	1	幻灯片4	Saccade	Partial	1	0	5	5							541.04	541.04								9	3
11	Timeline1	幻灯片49	4	1	幻灯片49	Saccade	Whole	1	126	159	33						355.24	177.54	339.87	6.31			0.16046	0.53879	0.27531	0.54835	16	10
11	Timeline1	幻灯片5 (1)	4	1	幻灯片5	Saccade	Partial	1	4	15	11							40.54	40.54				0.19219	0.55439			4	4
11	Timeline1	幻灯片50	4	1	幻灯片50	Saccade	Partial	1	14	25	11							49.75	49.75						0.17198	0.53508	14	8
11	Timeline1	幻灯片51	4	1	幻灯片51	Saccade	Partial	1	0	7	7							119.38	249.36						0.27025	0.5179	7	7
11	Timeline1	幻灯片52	4	1	幻灯片52	Saccade	Partial	1	34	45	11							57.07	57.07								7	1
11	Timeline1	幻灯片53	4	1	幻灯片53	Saccade	Whole	1	123	156	33						8.06	116.15	199.53	4.27			0.16343	0.52915	0.24268	0.51792	3	1
11	Timeline1	幻灯片8 (1)	4	1	幻灯片8	Saccade	Partial	1	0	17	17							278.54	644.05				0.15878	0.53081	0.3297	0.50852	4	2
11	Timeline1	幻灯片9 (1)	4	1	幻灯片9	Saccade	Whole	1	161	194	33						3.78	90.85	142.19	3.63			0.15458	0.52761	0.22233	0.52313	9	2
11	Timeline1	幻灯片35 (1)	5	1	幻灯片35	Saccade	Whole	1	160	193	33						197.08	92.86	107.23	3.38			0.28222	0.51293	0.22392	0.53084	11	3
11	Timeline1	幻灯片36 (1)	5	1	幻灯片36	Saccade	Whole	1	72	117	44						1.13	201.84	292.89	9.13			0.15919	0.52676	0.32191	0.52355	10	4
11	Timeline1	幻灯片37 (1)	5	1	幻灯片37	Saccade	Partial	1	31	53	22							627.1	681.69								11	9
11	Timeline1	幻灯片38 (1)	5	1	幻灯片38	Saccade	Partial	1	0	4	4							777.95	1232.15								16	3
11	Timeline1	幻灯片39 (1)	5	1	幻灯片39	Saccade	Whole	1	131	165	33						8.29	124.27	184.73	4.36			0.1609	0.53928	0.23917	0.52787	21	6
11	Timeline1	幻灯片40 (1)	5	1	幻灯片40	Saccade	Whole	1	124	169	44						355.68	107.05	144.57	4.51			0.16064	0.5221	0.24354	0.52836	8	1
11	Timeline1	幻灯片41 (1)	5	1	幻灯片41	Saccade	Whole	1	125	147	22						2.98	233.94	235.92	5.29			0.16189	0.52984	0.25611	0.52495	13	4
11	Timeline1	幻灯片42 (1)	5	1	幻灯片42	Saccade	Whole	1	113	147	33						6.85	126.69	191.66	4.76			0.16605	0.53833	0.25228	0.52797	5	1
11	Timeline1	幻灯片43 (1)	5	1	幻灯片43	Saccade	Partial	1	13	35	22							419.08	419.08								15	5
11	Timeline1	幻灯片44 (1)	5	1	幻灯片44	Saccade	Whole	1	106	151	44						1.7	87.89	131.24	4.26			0.16419	0.52998	0.24056	0.52772	18	4
11	Timeline1	幻灯片45 (1)	5	1	幻灯片45	Saccade	Partial	1	0	5	5							51.62	51.62						0.22031	0.51779	14	9
11	Timeline1	幻灯片46 (1)	5	1	幻灯片46	Saccade	Whole	1	132	165	33						354.51	70.69	91.86	2.62			0.16306	0.53388	0.21117	0.53851	15	3
11	Timeline1	幻灯片47 (1)	5	1	幻灯片47	Saccade	Whole	1	155	188	33						202	64.52	99.13	2.8			0.23404	0.51241	0.18489	0.53228	13	5
11	Timeline1	幻灯片48 (1)	5	1	幻灯片48	Saccade	Partial	1	82	93	11							55.09	55.09				0.15678	0.51835			15	4
11	Timeline1	幻灯片50 (1)	5	1	幻灯片50	Saccade	Partial	1	85	96	11							572.41	572.41								13	7
11	Timeline1	幻灯片17 (1)	6	1	幻灯片17	Saccade	Whole	1	59	81	22						5.84	89.96	95.09	2.93			0.16664	0.52608	0.22138	0.52048	9	1
11	Timeline1	幻灯片18	6	1	幻灯片18	Saccade	Whole	1	140	173	33						12.27	121.76	153.82	4.89			0.16608	0.52827	0.25502	0.50892	9	4
11	Timeline1	幻灯片20 (1)	6	1	幻灯片20	Saccade	Whole	1	139	172	33						11.9	80.16	111.18	2.89			0.16937	0.5437	0.22313	0.53238	14	5
11	Timeline1	幻灯片21 (1)	6	1	幻灯片21	Saccade	Partial	1	0	10	10							51.56	70.12				0.15723	0.52684	0.18445	0.5203	14	6
11	Timeline1	幻灯片22 (1)	6	1	幻灯片22	Saccade	Whole	1	137	182	44						357.23	124.4	176.97	6.04			0.16931	0.51836	0.27899	0.52367	13	5
11	Timeline1	幻灯片23 (1)	6	1	幻灯片23	Saccade	Whole	1	119	153	33						1.24	87.08	110.17	2.94			0.18661	0.52207	0.24113	0.52089	15	8
11	Timeline1	幻灯片24 (1)	6	1	幻灯片24	Saccade	Whole	1	7	18	11						280.05	32.23	32.23	0.61			0.19085	0.50123	0.19397	0.51883	13	6
11	Timeline1	幻灯片25 (1)	6	1	幻灯片25	Saccade	Partial	1	5	17	11							33.16	33.16						0.16193	0.54168	8	7
11	Timeline1	幻灯片26 (1)	6	1	幻灯片26	Saccade	Partial	1	0	16	16							254.79	526.52				0.16062	0.53111			13	4
11	Timeline1	幻灯片27 (1)	6	1	幻灯片27	Saccade	Partial	1	0	5	5							40.7	40.7						0.15164	0.53184	14	6
11	Timeline1	幻灯片28 (1)	6	1	幻灯片28	Saccade	Partial	1	0	13	13							89.19	102.48								10	4
11	Timeline1	幻灯片29 (1)	6	1	幻灯片29	Saccade	Partial	1	0	17	17							136.7	210.67				0.15733	0.52672	0.22643	0.51926	12	3
11	Timeline1	幻灯片31 (1)	6	1	幻灯片31	Saccade	Whole	1	5	61	56						195.83	170.06	276.34	9.81			0.50579	0.47783	0.34062	0.52466	8	3
11	Timeline1	幻灯片32 (1)	6	1	幻灯片32	Saccade	Whole	1	169	180	11						184.63	51.37	51.37	0.93			0.26619	0.53984	0.25106	0.54107	10	6
11	Timeline1	幻灯片33 (1)	6	1	幻灯片33	Saccade	Whole	1	107	152	44						2.32	141.94	191.95	6.39			0.17781	0.51988	0.2933	0.5152	13	4
12	Timeline1	幻灯片34	1	1	幻灯片34	Saccade	Whole	1	58	70	11						55.68	37.21	37.21	0.57			0.16462	0.51027	0.17111	0.50075	6	0
12	Timeline1	幻灯片35	1	1	幻灯片35	Saccade	Partial	1	8	19	11							42.03	42.03						0.23427	0.51029	4	0
12	Timeline1	幻灯片36	1	1	幻灯片36	Saccade	Whole	1	52	97	44						9.47	72.65	121.06	3.45			0.2714	0.53168	0.32591	0.52259	4	1
12	Timeline1	幻灯片37	1	1	幻灯片37	Saccade	Partial	1	33	77	44							197.6	344.88				0.25516	0.50535			4	1
12	Timeline1	幻灯片38	1	1	幻灯片38	Saccade	Whole	1	55	110	56						359.14	154.72	228.42	8.51			0.31751	0.50976	0.44914	0.51174	4	6
12	Timeline1	幻灯片39	1	1	幻灯片39	Saccade	Partial	1	0	21	21							33.71	36.34								5	3
12	Timeline1	幻灯片40	1	1	幻灯片40	Saccade	Whole	1	38	49	11						330.46	50.9	50.9	0.43			0.22275	0.50977	0.22747	0.51244	6	0
12	Timeline1	幻灯片41	1	1	幻灯片41	Saccade	Whole	1	159	181	22						319.78	164.36	241.28	3.31			0.21756	0.48173	0.26631	0.52296	3	1
12	Timeline1	幻灯片42	1	1	幻灯片42	Saccade	Whole	1	181	203	22						146.88	61.27	74.56	2.14			0.27986	0.53173	0.24534	0.50921	2	3
12	Timeline1	幻灯片43	1	1	幻灯片43	Saccade	Whole	1	236	292	56						6.65	109.91	233.29	5.93			0.26346	0.52831	0.35455	0.51768	4	0
12	Timeline1	幻灯片44	1	1	幻灯片44	Saccade	Partial	1	0	1	1							51.86	51.86								5	4
12	Timeline1	幻灯片45	1	1	幻灯片45	Saccade	Whole	1	161	205	44						298.41	67.33	118.22	2.85			0.21065	0.47378	0.24304	0.53367	7	3
12	Timeline1	幻灯片46	1	1	幻灯片46	Saccade	Partial	1	0	2	2							43	68.43						0.25734	0.52503	2	2
12	Timeline1	幻灯片47	1	1	幻灯片47	Saccade	Partial	1	0	8	8							866.8	1423.3								5	3
12	Timeline1	幻灯片48	1	1	幻灯片48	Saccade	Whole	1	146	190	44						7.16	104.06	166.64	4.61			0.15124	0.52096	0.22712	0.51143	5	1
12	Timeline1	幻灯片1	2	1	幻灯片1	Saccade	Partial	1	0	17	17							220.27	461.67				0.15881	0.50441			3	4
12	Timeline1	幻灯片10	2	1	幻灯片10	Saccade	Partial	1	163	219	56							68.79	117.31				0.14993	0.53157			8	2
12	Timeline1	幻灯片11	2	1	幻灯片11	Saccade	Partial	1	143	154	11							35.31	35.31				0.14261	0.51535			5	2
12	Timeline1	幻灯片12	2	1	幻灯片12	Saccade	Partial	1	40	62	22							38.31	45.82								6	2
12	Timeline1	幻灯片14	2	1	幻灯片14	Saccade	Whole	1	221	243	22						183.78	54.86	57.16	1.84			0.15259	0.52751	0.11987	0.52967	9	8
12	Timeline1	幻灯片16	2	1	幻灯片16	Saccade	Whole	1	161	217	56						5.02	76.99	144.68	3.99			0.15488	0.53336	0.22295	0.52738	6	1
12	Timeline1	幻灯片17	2	1	幻灯片17	Saccade	Partial	1	47	58	11							47.06	47.06				0.15339	0.51733			5	0
12	Timeline1	幻灯片2	2	1	幻灯片2	Saccade	Partial	1	149	160	11							53.89	53.89				0.14722	0.51375			5	2
12	Timeline1	幻灯片3	2	1	幻灯片3	Saccade	Whole	1	165	209	44						17.82	73.58	134.54	3.69			0.16424	0.51671	0.22613	0.49682	5	1
12	Timeline1	幻灯片4	2	1	幻灯片4	Saccade	Partial	1	0	20	20							216.07	274.24								7	2
12	Timeline1	幻灯片5	2	1	幻灯片5	Saccade	Partial	1	136	147	11							53.38	53.38				0.14516	0.5282			6	6
12	Timeline1	幻灯片6	2	1	幻灯片6	Saccade	Whole	1	162	184	22						8.6	159.04	166.33	4.14			0.14884	0.52534	0.22046	0.5145	6	0
12	Timeline1	幻灯片7	2	1	幻灯片7	Saccade	Whole	1	178	201	22						11.82	134.95	146.54	3.29			0.15224	0.52536	0.20875	0.51353	4	2
12	Timeline1	幻灯片8	2	1	幻灯片8	Saccade	Whole	1	158	203	44						6.39	40.57	52.4	1.6			0.15501	0.51917	0.18255	0.51609	4	1
12	Timeline1	幻灯片9	2	1	幻灯片9	Saccade	Partial	1	36	47	11							39.88	39.88								3	3
12	Timeline1	幻灯片19	3	1	幻灯片19	Saccade	Whole	1	41	52	11						235.95	38.63	38.63	0.58			0.17339	0.51584	0.16576	0.52713	6	3
12	Timeline1	幻灯片20	3	1	幻灯片20	Saccade	Partial	1	97	108	11							47.62	47.62				0.16645	0.51822			10	4
12	Timeline1	幻灯片21	3	1	幻灯片21	Saccade	Partial	1	71	82	11							39.7	39.7				0.17797	0.50382			4	1
12	Timeline1	幻灯片22	3	1	幻灯片22	Saccade	Whole	1	138	193	56						356.32	72.83	138.13	4.28			0.18383	0.5188	0.25113	0.52313	2	0
12	Timeline1	幻灯片23	3	1	幻灯片23	Saccade	Whole	1	179	201	22						214.72	60.05	75.58	1.6			0.22019	0.49557	0.19526	0.51284	5	2
12	Timeline1	幻灯片24	3	1	幻灯片24	Saccade	Partial	1	62	73	11							39.8	39.8				0.14874	0.52836			7	2
12	Timeline1	幻灯片25	3	1	幻灯片25	Saccade	Whole	1	22	67	44						27.41	111.01	133.5	4.95			0.19211	0.50879	0.26925	0.46878	4	2
12	Timeline1	幻灯片26	3	1	幻灯片26	Saccade	Partial	1	0	6	6							618.93	618.93								3	0
12	Timeline1	幻灯片27	3	1	幻灯片27	Saccade	Partial	1	188	233	44							135.17	252.08				0.2145	0.53041			3	1
12	Timeline1	幻灯片28	3	1	幻灯片28	Saccade	Whole	1	99	166	67						22	104.93	200.62	6.29			0.15465	0.55482	0.25814	0.51301	5	1
12	Timeline1	幻灯片29	3	1	幻灯片29	Saccade	Whole	1	164	197	33						0.51	58.45	83.46	2.57			0.15164	0.52839	0.19798	0.52798	3	3
12	Timeline1	幻灯片30	3	1	幻灯片30	Saccade	Partial	1	69	80	11							36.97	36.97				0.15331	0.52715			6	4
12	Timeline1	幻灯片31	3	1	幻灯片31	Saccade	Whole	1	132	177	44						19.51	125.95	231.59	5.79			0.15604	0.53702	0.2532	0.50259	5	1
12	Timeline1	幻灯片32	3	1	幻灯片32	Saccade	Whole	1	21	32	11						125.88	30.14	30.14	0.46			0.15013	0.51689	0.14409	0.50854	7	9
12	Timeline1	幻灯片33	3	1	幻灯片33	Saccade	Whole	1	29	51	22						344.28	98.89	129.88	2.46			0.13398	0.51002	0.17382	0.52123	4	2
12	Timeline1	幻灯片10 (1)	4	1	幻灯片10	Saccade	Whole	1	178	200	22						245.98	44.74	53.4	1.44			0.20981	0.49225	0.19468	0.5262	6	2
12	Timeline1	幻灯片11 (1)	4	1	幻灯片11	Saccade	Whole	1	197	253	56						8.1	119.41	185.12	5.79			0.20939	0.52558	0.3024	0.51234	8	2
12	Timeline1	幻灯片12 (1)	4	1	幻灯片12	Saccade	Partial	1	94	105	11							76.34	76.34				0.19503	0.52843			4	0
12	Timeline1	幻灯片13	4	1	幻灯片13	Saccade	Whole	1	27	38	11						350.82	52.63	52.63	0.65			0.26952	0.52853	0.27934	0.53012	4	1
12	Timeline1	幻灯片15	4	1	幻灯片15	Saccade	Partial	1	88	99	11							44.49	44.49				0.15512	0.53661			5	0
12	Timeline1	幻灯片2 (1)	4	1	幻灯片2	Saccade	Whole	1	172	194	22						34.13	78.81	89.74	2.69			0.2028	0.51934	0.24592	0.49012	5	2
12	Timeline1	幻灯片4 (1)	4	1	幻灯片4	Saccade	Partial	1	171	227	56							72.83	102.59				0.28549	0.51089			5	1
12	Timeline1	幻灯片49	4	1	幻灯片49	Saccade	Whole	1	162	184	22						2.08	342.42	381.83	8.08			0.14564	0.51495	0.28062	0.51005	9	5
12	Timeline1	幻灯片5 (1)	4	1	幻灯片5	Saccade	Whole	1	188	243	56						195.37	110.83	202.16	6.26			0.26172	0.51236	0.15604	0.54141	5	1
12	Timeline1	幻灯片50	4	1	幻灯片50	Saccade	Whole	1	154	177	22						0.7	327.84	345.06	8.06			0.14468	0.51272	0.28552	0.51099	12	5
12	Timeline1	幻灯片51	4	1	幻灯片51	Saccade	Partial	1	90	123	33							65.3	81.91				0.19093	0.46491			5	3
12	Timeline1	幻灯片52	4	1	幻灯片52	Saccade	Whole	1	178	212	33						7.86	235.98	613.93	8.01			0.14394	0.51636	0.28124	0.49741	4	2
12	Timeline1	幻灯片53	4	1	幻灯片53	Saccade	Whole	1	172	206	33						320.07	79.61	98.84	2.78			0.19395	0.4868	0.2368	0.52267	6	1
12	Timeline1	幻灯片8 (1)	4	1	幻灯片8	Saccade	Whole	1	182	215	33						172.08	96.4	170.94	3.07			0.27719	0.52968	0.22314	0.52216	4	2
12	Timeline1	幻灯片9 (1)	4	1	幻灯片9	Saccade	Whole	1	107	118	11						272.08	36.52	36.52	0.78			0.28091	0.50389	0.2817	0.52592	10	9
12	Timeline1	幻灯片35 (1)	5	1	幻灯片35	Saccade	Partial	1	194	216	22							41.13	44.91				0.27887	0.48708			10	6
12	Timeline1	幻灯片36 (1)	5	1	幻灯片36	Saccade	Partial	1	99	110	11							48.8	48.8				0.18128	0.51062			8	4
12	Timeline1	幻灯片37 (1)	5	1	幻灯片37	Saccade	Partial	1	356	367	11							58.33	58.33				0.21632	0.50443			9	3
12	Timeline1	幻灯片38 (1)	5	1	幻灯片38	Saccade	Whole	1	141	185	44						291.88	67.19	104.82	3.31			0.17995	0.44219	0.21282	0.52406	10	3
12	Timeline1	幻灯片39 (1)	5	1	幻灯片39	Saccade	Partial	1	7	29	22							42.28	50.14						0.1892	0.50592	8	4
12	Timeline1	幻灯片40 (1)	5	1	幻灯片40	Saccade	Whole	1	68	79	11						164.87	39.66	39.66	0.51			0.24227	0.51281	0.23333	0.51039	9	3
12	Timeline1	幻灯片41 (1)	5	1	幻灯片41	Saccade	Partial	1	139	150	11							88.07	88.07				0.15865	0.51551			10	3
12	Timeline1	幻灯片42 (1)	5	1	幻灯片42	Saccade	Partial	1	172	194	22							50.08	55.64				0.18531	0.5211			7	3
12	Timeline1	幻灯片43 (1)	5	1	幻灯片43	Saccade	Whole	1	177	222	44						198.28	58.94	97.4	2.59			0.23651	0.5099	0.19084	0.52499	7	3
12	Timeline1	幻灯片44 (1)	5	1	幻灯片44	Saccade	Whole	1	388	399	11						280.49	36.08	36.08	0.6			0.22466	0.49495	0.22735	0.50948	8	3
12	Timeline1	幻灯片45 (1)	5	1	幻灯片45	Saccade	Partial	1	126	137	11							44.82	44.82				0.16064	0.52475			9	4
12	Timeline1	幻灯片46 (1)	5	1	幻灯片46	Saccade	Partial	1	155	166	11							40.83	40.83				0.16004	0.52412			10	4
12	Timeline1	幻灯片47 (1)	5	1	幻灯片47	Saccade	Partial	1	130	141	11							63.05	63.05				0.20497	0.51645			8	2
12	Timeline1	幻灯片48 (1)	5	1	幻灯片48	Saccade	Partial	1	251	285	33							52.12	67.28				0.20514	0.51808			5	2
12	Timeline1	幻灯片50 (1)	5	1	幻灯片50	Saccade	Partial	1	190	201	11							32.9	32.9				0.22835	0.52174			9	6
12	Timeline1	幻灯片17 (1)	6	1	幻灯片17	Saccade	Partial	1	188	199	11							46.47	46.47				0.23664	0.5083			9	3
12	Timeline1	幻灯片18	6	1	幻灯片18	Saccade	Whole	1	156	201	44						351	89.11	104.06	4.37			0.19641	0.5023	0.26361	0.51294	12	8
12	Timeline1	幻灯片20 (1)	6	1	幻灯片20	Saccade	Partial	1	176	209	33							98.41	157.06				0.25697	0.50904			7	2
12	Timeline1	幻灯片21 (1)	6	1	幻灯片21	Saccade	Partial	1	183	206	22							44.77	50.86				0.18592	0.50185			5	2
12	Timeline1	幻灯片22 (1)	6	1	幻灯片22	Saccade	Whole	1	183	228	44						12.75	130.09	160.93	5.96			0.22403	0.52318	0.31848	0.50181	11	6
12	Timeline1	幻灯片23 (1)	6	1	幻灯片23	Saccade	Partial	1	198	221	22							38.6	38.64				0.22656	0.51262			12	10
12	Timeline1	幻灯片24 (1)	6	1	幻灯片24	Saccade	Partial	1	141	152	11							64.81	64.81				0.15855	0.51573			9	4
12	Timeline1	幻灯片25 (1)	6	1	幻灯片25	Saccade	Partial	1	3	14	11							48.41	48.41						0.22359	0.55811	8	1
12	Timeline1	幻灯片26 (1)	6	1	幻灯片26	Saccade	Whole	1	263	286	22						9.01	227.46	409.85	5.08			0.21334	0.52608	0.29458	0.5132	8	6
12	Timeline1	幻灯片27 (1)	6	1	幻灯片27	Saccade	Whole	1	43	54	11						304.19	43.47	43.47	0.58			0.22715	0.50976	0.23353	0.51916	7	1
12	Timeline1	幻灯片28 (1)	6	1	幻灯片28	Saccade	Partial	1	31	53	22							47.33	62.4				0.24783	0.49348			6	2
12	Timeline1	幻灯片29 (1)	6	1	幻灯片29	Saccade	Partial	1	158	170	11							31.18	31.18				0.17058	0.52763			9	2
12	Timeline1	幻灯片31 (1)	6	1	幻灯片31	Saccade	Partial	1	164	175	11							51.58	51.58				0.20362	0.52988			6	1
12	Timeline1	幻灯片32 (1)	6	1	幻灯片32	Saccade	Partial	1	146	191	44							160.28	428.13				0.15026	0.52342			9	4
12	Timeline1	幻灯片33 (1)	6	1	幻灯片33	Saccade	Whole	1	173	207	33						168.67	50.38	58.67	1.88			0.2393	0.5277	0.20725	0.52128	6	3
13	Timeline1	幻灯片34	1	1	幻灯片34	Saccade	Partial	1	10	21	11							59.67	59.67								7	6
13	Timeline1	幻灯片35	1	1	幻灯片35	Saccade	Partial	1	28	50	22							54.72	75.17								8	5
13	Timeline1	幻灯片36	1	1	幻灯片36	Saccade	Partial	1	31	53	22							490.5	618.86				0.19505	0.5985			3	0
13	Timeline1	幻灯片37	1	1	幻灯片37	Saccade	Partial	1	0	3	3							42	42.01								4	0
13	Timeline1	幻灯片38	1	1	幻灯片38	Saccade	Partial	1	63	75	11							61.35	61.35				0.21343	0.60745			4	1
13	Timeline1	幻灯片39	1	1	幻灯片39	Saccade	Partial	1	13	24	11							46.57	46.57				0.22041	0.61008			1	0
13	Timeline1	幻灯片40	1	1	幻灯片40	Saccade	Partial	1	83	94	11							67.92	67.92				0.33575	0.51031			3	1
13	Timeline1	幻灯片41	1	1	幻灯片41	Saccade	Partial	1	0	10	10							66.03	66.03								1	1
13	Timeline1	幻灯片42	1	1	幻灯片42	Saccade	Partial	1	16	27	11							131.35	131.35						0.21661	0.51016	2	0
13	Timeline1	幻灯片43	1	1	幻灯片43	Saccade	Partial	1	16	27	11							71.21	71.21								3	0
13	Timeline1	幻灯片44	1	1	幻灯片44	Saccade	Partial	1	15	26	11							69.48	69.48						0.18777	0.54142	4	4
13	Timeline1	幻灯片45	1	1	幻灯片45	Saccade	Partial	1	48	59	11							67.64	67.64				0.1847	0.56162			8	0
13	Timeline1	幻灯片46	1	1	幻灯片46	Saccade	Partial	1	0	4	4							167.95	167.95								5	1
13	Timeline1	幻灯片47	1	1	幻灯片47	Saccade	Partial	1	0	5	5							61.7	61.7				0.19418	0.5873			4	2
13	Timeline1	幻灯片48	1	1	幻灯片48	Saccade	Partial	1	115	137	22							137.52	165.78				0.19772	0.5976			3	1
13	Timeline1	幻灯片1	2	1	幻灯片1	Saccade	Partial	1	92	104	11							59.65	59.65				0.18864	0.58948			7	4
13	Timeline1	幻灯片10	2	1	幻灯片10	Saccade	Partial	1	50	61	11							216.01	216.01				0.19523	0.60191			3	2
13	Timeline1	幻灯片11	2	1	幻灯片11	Saccade	Partial	1	183	205	22							131.64	152.16				0.19939	0.60021			4	1
13	Timeline1	幻灯片12	2	1	幻灯片12	Saccade	Partial	1	27	38	11							47.37	47.37				0.20091	0.60425			5	2
13	Timeline1	幻灯片14	2	1	幻灯片14	Saccade	Partial	1	134	157	22							132.46	209.11				0.19067	0.59854			0	0
13	Timeline1	幻灯片16	2	1	幻灯片16	Saccade	Partial	1	12	23	11							43.19	43.19						0.18905	0.59125	4	2
13	Timeline1	幻灯片17	2	1	幻灯片17	Saccade	Partial	1	51	73	22							46.45	53.85				0.19398	0.60279			2	1
13	Timeline1	幻灯片2	2	1	幻灯片2	Saccade	Partial	1	0	3	3							41.72	49.66						0.19531	0.58941	9	3
13	Timeline1	幻灯片3	2	1	幻灯片3	Saccade	Whole	1	1	23	22						113.06	48.46	65.76	1.03			0.20314	0.6047	0.19549	0.58673	8	8
13	Timeline1	幻灯片4	2	1	幻灯片4	Saccade	Partial	1	19	42	22							46.13	57.43						0.18761	0.58604	2	4
13	Timeline1	幻灯片5	2	1	幻灯片5	Saccade	Partial	1	152	174	22							114.23	182.73				0.19392	0.60849			7	2
13	Timeline1	幻灯片6	2	1	幻灯片6	Saccade	Partial	1	34	45	11							58.76	58.76				0.19591	0.60525			8	3
13	Timeline1	幻灯片7	2	1	幻灯片7	Saccade	Partial	1	173	184	11							54.93	54.93				0.19716	0.59844			7	1
13	Timeline1	幻灯片8	2	1	幻灯片8	Saccade	Partial	1	243	254	11							52.41	52.41				0.19555	0.61036			6	3
13	Timeline1	幻灯片9	2	1	幻灯片9	Saccade	Partial	1	31	53	22							34.95	37.57								5	4
13	Timeline1	幻灯片19	3	1	幻灯片19	Saccade	Whole	1	17	28	11						106.4	52.09	52.09	0.04			0.2005	0.58858	0.20029	0.58784	1	1
13	Timeline1	幻灯片20	3	1	幻灯片20	Saccade	Partial	1	0	11	11							297.98	297.98						0.25921	0.57226	4	2
13	Timeline1	幻灯片21	3	1	幻灯片21	Saccade	Partial	1	53	64	11							916.81	916.81						0.3347	0.57123	0	2
13	Timeline1	幻灯片22	3	1	幻灯片22	Saccade	Partial	1	64	75	11							48.58	48.58				0.1942	0.60341			2	0
13	Timeline1	幻灯片23	3	1	幻灯片23	Saccade	Partial	1	3	14	11							565.38	565.38								5	1
13	Timeline1	幻灯片24	3	1	幻灯片24	Saccade	Partial	1	88	110	22							533.64	846.51				0.2173	0.59947			3	1
13	Timeline1	幻灯片25	3	1	幻灯片25	Saccade	Partial	1	0	10	10							58.02	58.02				0.20022	0.60076			6	1
13	Timeline1	幻灯片26	3	1	幻灯片26	Saccade	Partial	1	40	62	22							449.34	637.99				0.20606	0.59403			3	0
13	Timeline1	幻灯片27	3	1	幻灯片27	Saccade	Partial	1	1	12	11							50.68	50.68				0.21167	0.59416			2	0
13	Timeline1	幻灯片28	3	1	幻灯片28	Saccade	Partial	1	0	12	12							216.49	357.5								0	2
13	Timeline1	幻灯片29	3	1	幻灯片29	Saccade	Partial	1	0	6	6							30.18	30.18								1	3
13	Timeline1	幻灯片30	3	1	幻灯片30	Saccade	Partial	1	0	15	15							80.95	108.15								2	1
13	Timeline1	幻灯片31	3	1	幻灯片31	Saccade	Partial	1	0	4	4							62.36	62.36								0	3
13	Timeline1	幻灯片32	3	1	幻灯片32	Saccade	Whole	1	214	237	22						201.52	65.77	85.37	1.69			0.28216	0.56965	0.26361	0.57696	4	3
13	Timeline1	幻灯片33	3	1	幻灯片33	Saccade	Partial	1	53	64	11							41.14	41.14								8	6
13	Timeline1	幻灯片10 (1)	4	1	幻灯片10	Saccade	Partial	1	12	35	22							68.62	75.51								2	1
13	Timeline1	幻灯片11 (1)	4	1	幻灯片11	Saccade	Partial	1	29	40	11							229.3	229.3				0.19322	0.62696			4	2
13	Timeline1	幻灯片12 (1)	4	1	幻灯片12	Saccade	Partial	1	1	46	44							173.52	327.81				0.19773	0.61361			2	3
13	Timeline1	幻灯片13	4	1	幻灯片13	Saccade	Partial	1	27	50	22							72.66	74.46				0.19874	0.59703			7	0
13	Timeline1	幻灯片15	4	1	幻灯片15	Saccade	Partial	1	10	21	11							191.56	191.56								3	2
13	Timeline1	幻灯片2 (1)	4	1	幻灯片2	Saccade	Partial	1	73	84	11							646.49	646.49				0.2026	0.61809			2	0
13	Timeline1	幻灯片4 (1)	4	1	幻灯片4	Saccade	Partial	1	89	100	11							90.85	90.85				0.20045	0.65258			1	0
13	Timeline1	幻灯片49	4	1	幻灯片49	Saccade	Partial	1	70	92	22							55.99	58				0.20289	0.60758			7	2
13	Timeline1	幻灯片5 (1)	4	1	幻灯片5	Saccade	Partial	1	5	27	22							195.95	358.07								3	0
13	Timeline1	幻灯片50	4	1	幻灯片50	Saccade	Partial	1	0	13	13							37.51	37.73								3	2
13	Timeline1	幻灯片51	4	1	幻灯片51	Saccade	Partial	1	6	29	22							43.85	55.39						0.1987	0.61601	2	0
13	Timeline1	幻灯片52	4	1	幻灯片52	Saccade	Partial	1	0	2	2							70.17	109.03				0.19133	0.64177			6	3
13	Timeline1	幻灯片53	4	1	幻灯片53	Saccade	Partial	1	102	124	22							51.38	54.78				0.19538	0.62097			4	1
13	Timeline1	幻灯片8 (1)	4	1	幻灯片8	Saccade	Partial	1	27	49	22							43.07	43.07						0.24849	0.5853	1	1
13	Timeline1	幻灯片9 (1)	4	1	幻灯片9	Saccade	Partial	1	29	41	11							52.66	52.66				0.20281	0.60491			3	0
13	Timeline1	幻灯片35 (1)	5	1	幻灯片35	Saccade	Partial	1	0	4	4							113.63	113.63								2	1
13	Timeline1	幻灯片36 (1)	5	1	幻灯片36	Saccade	Partial	1	43	54	11							51.15	51.15				0.24787	0.58917			3	0
13	Timeline1	幻灯片37 (1)	5	1	幻灯片37	Saccade	Partial	1	26	48	22							166.18	207.84				0.23049	0.6004			1	0
13	Timeline1	幻灯片38 (1)	5	1	幻灯片38	Saccade	Partial	1	0	4	4							34.82	34.82								4	1
13	Timeline1	幻灯片39 (1)	5	1	幻灯片39	Saccade	Partial	1	92	103	11							30.42	30.42				0.24204	0.58772			2	1
13	Timeline1	幻灯片40 (1)	5	1	幻灯片40	Saccade	Partial	1	9	20	11							310.99	310.99				0.2412	0.58082			3	0
13	Timeline1	幻灯片41 (1)	5	1	幻灯片41	Saccade	Partial	1	0	9	9							45.05	45.05								3	1
13	Timeline1	幻灯片42 (1)	5	1	幻灯片42	Saccade	Partial	1	3	36	33							107.54	209.34								2	0
13	Timeline1	幻灯片43 (1)	5	1	幻灯片43	Saccade	Partial	1	16	27	11							162.58	162.58								1	1
13	Timeline1	幻灯片44 (1)	5	1	幻灯片44	Saccade	Partial	1	35	57	22							46.86	51.29				0.23947	0.59818			4	1
13	Timeline1	幻灯片45 (1)	5	1	幻灯片45	Saccade	Partial	1	51	62	11							43.42	43.42				0.21124	0.60974			2	2
13	Timeline1	幻灯片46 (1)	5	1	幻灯片46	Saccade	Partial	1	1	12	11							66.56	66.56						0.24531	0.60349	3	0
13	Timeline1	幻灯片47 (1)	5	1	幻灯片47	Saccade	Partial	1	17	39	22							45.25	51.09				0.24606	0.5929			3	2
13	Timeline1	幻灯片48 (1)	5	1	幻灯片48	Saccade	Partial	1	3	14	11							69.85	69.85						0.23722	0.6159	2	1
13	Timeline1	幻灯片50 (1)	5	1	幻灯片50	Saccade	Partial	1	86	108	22							369.33	380.14								2	0
13	Timeline1	幻灯片17 (1)	6	1	幻灯片17	Saccade	Partial	1	160	182	22							152.42	184.36				0.20496	0.60186			3	2
13	Timeline1	幻灯片18	6	1	幻灯片18	Saccade	Partial	1	43	65	22							49	59.92				0.20529	0.60087			5	2
13	Timeline1	幻灯片20 (1)	6	1	幻灯片20	Saccade	Partial	1	0	40	40							154.63	413								3	2
13	Timeline1	幻灯片21 (1)	6	1	幻灯片21	Saccade	Partial	1	98	120	22							122.27	175.27				0.2107	0.60814			3	2
13	Timeline1	幻灯片22 (1)	6	1	幻灯片22	Saccade	Partial	1	17	28	11							30.31	30.31				0.2195	0.63888			5	0
13	Timeline1	幻灯片23 (1)	6	1	幻灯片23	Saccade	Partial	1	103	114	11							67.76	67.76				0.22521	0.59343			3	2
13	Timeline1	幻灯片24 (1)	6	1	幻灯片24	Saccade	Partial	1	72	94	22							52.02	64.3				0.20989	0.61708			3	1
13	Timeline1	幻灯片25 (1)	6	1	幻灯片25	Saccade	Partial	1	5	27	22							50.62	54.49								4	1
13	Timeline1	幻灯片26 (1)	6	1	幻灯片26	Saccade	Partial	1	121	132	11							48.94	48.94				0.26064	0.58339			4	1
13	Timeline1	幻灯片27 (1)	6	1	幻灯片27	Saccade	Whole	1	271	282	11						221.11	105.04	105.04	1.08			0.25693	0.58684	0.24662	0.59585	2	1
13	Timeline1	幻灯片28 (1)	6	1	幻灯片28	Saccade	Partial	1	11	33	22							291.84	436.11				0.24763	0.59747			3	1
13	Timeline1	幻灯片29 (1)	6	1	幻灯片29	Saccade	Partial	1	84	95	11							43.75	43.75				0.27091	0.5762			1	0
13	Timeline1	幻灯片31 (1)	6	1	幻灯片31	Saccade	Partial	1	5	16	11							353.07	353.07						0.28631	0.58084	3	1
13	Timeline1	幻灯片32 (1)	6	1	幻灯片32	Saccade	Partial	1	188	199	11							36.86	36.86				0.24871	0.59603			1	0
13	Timeline1	幻灯片33 (1)	6	1	幻灯片33	Saccade	Partial	1	41	52	11							311.07	311.07								6	1
14	Timeline1	幻灯片34	1	1	幻灯片34	Saccade	Whole	1	8	53	44						5.62	81.15	119.19	3.88			0.2027	0.54063	0.26598	0.53441	8	2
14	Timeline1	幻灯片35	1	1	幻灯片35	Saccade	Whole	1	13	46	33						41.21	67.84	70.02	2.62			0.23851	0.55469	0.27589	0.52197	8	3
14	Timeline1	幻灯片36	1	1	幻灯片36	Saccade	Whole	1	185	218	33						6.52	147.01	268.14	5.26			0.24935	0.52915	0.33657	0.51918	8	2
14	Timeline1	幻灯片37	1	1	幻灯片37	Saccade	Whole	1	223	279	56						20.65	74	102.84	4.58			0.28192	0.54326	0.34999	0.5176	7	4
14	Timeline1	幻灯片38	1	1	幻灯片38	Saccade	Whole	1	17	51	33						6.97	133.56	280.3	4.51			0.20032	0.54101	0.27432	0.53196	11	2
14	Timeline1	幻灯片39	1	1	幻灯片39	Saccade	Whole	1	5	50	44						5.01	111.32	139.5	5.44			0.20352	0.54154	0.29307	0.53369	8	1
14	Timeline1	幻灯片40	1	1	幻灯片40	Saccade	Whole	1	105	138	33						17.07	106.47	121.4	4.11			0.20518	0.54479	0.27189	0.5243	9	3
14	Timeline1	幻灯片41	1	1	幻灯片41	Saccade	Partial	1	0	26	26							121.24	227.27				0.21639	0.53388	0.28852	0.52074	11	7
14	Timeline1	幻灯片42	1	1	幻灯片42	Saccade	Partial	1	0	29	29							62.91	78.16				0.17989	0.543	0.21797	0.52953	12	2
14	Timeline1	幻灯片43	1	1	幻灯片43	Saccade	Partial	1	140	151	11							88.13	88.13				0.22438	0.55309			8	1
14	Timeline1	幻灯片44	1	1	幻灯片44	Saccade	Whole	1	256	278	22						143.34	35.48	38.3	0.94			0.25605	0.53453	0.23993	0.52253	9	5
14	Timeline1	幻灯片45	1	1	幻灯片45	Saccade	Whole	1	172	183	11						196.83	31.99	31.99	0.86			0.25969	0.52822	0.24721	0.53199	3	3
14	Timeline1	幻灯片46	1	1	幻灯片46	Saccade	Whole	1	105	149	44						12.73	62.84	91.94	3.05			0.20442	0.54567	0.25067	0.53522	4	0
14	Timeline1	幻灯片47	1	1	幻灯片47	Saccade	Whole	1	155	188	33						10.41	75.44	85	3.18			0.24707	0.54832	0.29182	0.54009	5	3
14	Timeline1	幻灯片48	1	1	幻灯片48	Saccade	Whole	1	99	143	44						6.57	63.83	94.1	3.34			0.19794	0.53874	0.24787	0.53299	6	2
14	Timeline1	幻灯片1	2	1	幻灯片1	Saccade	Whole	1	157	190	33						22.31	53.96	61.51	1.99			0.1943	0.53655	0.22401	0.52436	10	2
14	Timeline1	幻灯片10	2	1	幻灯片10	Saccade	Whole	1	155	188	33						19.01	52.66	81.16	1.97			0.16987	0.53596	0.20194	0.52491	17	14
14	Timeline1	幻灯片11	2	1	幻灯片11	Saccade	Partial	1	156	167	11							157.12	157.12				0.16135	0.53883			10	5
14	Timeline1	幻灯片12	2	1	幻灯片12	Saccade	Whole	1	203	236	33						199.61	54.51	70	1.72			0.17637	0.53839	0.14721	0.54878	6	3
14	Timeline1	幻灯片14	2	1	幻灯片14	Saccade	Partial	1	202	213	11							51.55	51.55				0.1819	0.54842			7	5
14	Timeline1	幻灯片16	2	1	幻灯片16	Saccade	Whole	1	157	179	22						37.74	73.26	84.15	2.15			0.17121	0.54293	0.20311	0.51824	4	2
14	Timeline1	幻灯片17	2	1	幻灯片17	Saccade	Whole	1	168	212	44						14.62	80.33	152.67	3.28			0.18183	0.5454	0.2357	0.53135	3	1
14	Timeline1	幻灯片2	2	1	幻灯片2	Saccade	Whole	1	190	201	11						62.11	33.88	33.88	0.97			0.18563	0.55574	0.19597	0.5362	10	3
14	Timeline1	幻灯片3	2	1	幻灯片3	Saccade	Whole	1	156	200	44						26.26	84.19	114.33	3.8			0.18967	0.54508	0.24669	0.51696	11	4
14	Timeline1	幻灯片4	2	1	幻灯片4	Saccade	Whole	1	161	194	33						14.94	64.93	78.77	2.45			0.18314	0.53309	0.22181	0.52277	9	0
14	Timeline1	幻灯片5	2	1	幻灯片5	Saccade	Whole	1	155	166	11						90.32	44.61	44.61	1.47			0.21045	0.59551	0.21021	0.551	9	5
14	Timeline1	幻灯片6	2	1	幻灯片6	Saccade	Whole	1	171	215	44						16.87	115.58	260.47	4.99			0.1778	0.5387	0.25975	0.51385	19	9
14	Timeline1	幻灯片7	2	1	幻灯片7	Saccade	Partial	1	40	63	22							49.37	49.37								12	8
14	Timeline1	幻灯片8	2	1	幻灯片8	Saccade	Partial	1	56	78	22							31.79	31.79								9	3
14	Timeline1	幻灯片9	2	1	幻灯片9	Saccade	Whole	1	155	167	11						15.77	112.39	112.39	2.18			0.18935	0.54183	0.22145	0.53277	11	2
14	Timeline1	幻灯片19	3	1	幻灯片19	Saccade	Whole	1	157	190	33						15.88	76.54	143.29	2.74			0.18936	0.5421	0.23521	0.52905	3	1
14	Timeline1	幻灯片20	3	1	幻灯片20	Saccade	Whole	1	143	177	33						14.56	98.76	130.32	3.8			0.19187	0.5549	0.25571	0.53832	8	3
14	Timeline1	幻灯片21	3	1	幻灯片21	Saccade	Whole	1	143	187	44						15.77	47.79	53.39	2.34			0.18848	0.5391	0.22636	0.5284	9	3
14	Timeline1	幻灯片22	3	1	幻灯片22	Saccade	Whole	1	131	153	22						24.18	96.03	117.61	2.37			0.1994	0.54359	0.23784	0.52633	8	3
14	Timeline1	幻灯片23	3	1	幻灯片23	Saccade	Whole	1	159	203	44						18.26	78.05	108.57	3.79			0.19918	0.54436	0.26082	0.52402	10	6
14	Timeline1	幻灯片24	3	1	幻灯片24	Saccade	Whole	1	106	139	33						16.16	98	186.38	3.26			0.18962	0.54712	0.24352	0.5315	8	3
14	Timeline1	幻灯片25	3	1	幻灯片25	Saccade	Whole	1	161	194	33						11.01	84.36	98.07	3.43			0.19802	0.53264	0.25559	0.52144	5	1
14	Timeline1	幻灯片26	3	1	幻灯片26	Saccade	Whole	1	127	172	44						15.09	83.02	104.24	3.89			0.17693	0.54138	0.24203	0.52382	6	1
14	Timeline1	幻灯片27	3	1	幻灯片27	Saccade	Whole	1	188	221	33						9.43	84.37	151.5	3.02			0.23192	0.53699	0.27997	0.52901	7	1
14	Timeline1	幻灯片28	3	1	幻灯片28	Saccade	Whole	1	143	199	56						16.36	84.83	129.64	4.62			0.19906	0.54821	0.27379	0.52627	5	1
14	Timeline1	幻灯片29	3	1	幻灯片29	Saccade	Partial	1	154	165	11							34.79	34.79				0.19149	0.55195			3	1
14	Timeline1	幻灯片30	3	1	幻灯片30	Saccade	Whole	1	104	137	33						19.81	110.84	221.9	3.74			0.18751	0.54697	0.24858	0.52497	3	0
14	Timeline1	幻灯片31	3	1	幻灯片31	Saccade	Whole	1	176	231	56						188.79	244.64	368.07	14.47			0.51036	0.49979	0.28259	0.53502	1	1
14	Timeline1	幻灯片32	3	1	幻灯片32	Saccade	Whole	1	48	81	33						356.98	60.32	72.9	2.03			0.20732	0.52731	0.242	0.52915	7	2
14	Timeline1	幻灯片33	3	1	幻灯片33	Saccade	Whole	1	131	153	22						13.75	242.25	444.63	4.63			0.17182	0.5467	0.24946	0.5277	10	4
14	Timeline1	幻灯片10 (1)	4	1	幻灯片10	Saccade	Whole	1	240	273	33						26.47	67.41	98.71	2.86			0.22829	0.53967	0.27495	0.51643	2	0
14	Timeline1	幻灯片11 (1)	4	1	幻灯片11	Saccade	Whole	1	223	245	22						26.66	108.88	136.05	2.93			0.22436	0.54591	0.27088	0.52255	4	0
14	Timeline1	幻灯片12 (1)	4	1	幻灯片12	Saccade	Whole	1	234	256	22						26.31	65.5	66.79	2.25			0.2207	0.55127	0.2561	0.53376	9	1
14	Timeline1	幻灯片13	4	1	幻灯片13	Saccade	Partial	1	128	139	11							39.17	39.17				0.16595	0.54428			7	4
14	Timeline1	幻灯片15	4	1	幻灯片15	Saccade	Whole	1	133	166	33						11.89	55.7	75.56	2.24			0.21072	0.53048	0.24649	0.52295	7	1
14	Timeline1	幻灯片2 (1)	4	1	幻灯片2	Saccade	Whole	1	291	335	44						17.25	67.49	105.95	3.31			0.27195	0.53545	0.32605	0.51866	9	4
14	Timeline1	幻灯片4 (1)	4	1	幻灯片4	Saccade	Whole	1	207	251	44						27.26	53.31	73.53	2.51			0.23146	0.55775	0.26942	0.53819	5	1
14	Timeline1	幻灯片49	4	1	幻灯片49	Saccade	Whole	1	104	148	44						13.78	113.21	150.78	5.26			0.19939	0.53787	0.28283	0.51741	10	2
14	Timeline1	幻灯片5 (1)	4	1	幻灯片5	Saccade	Whole	1	135	179	44						181.75	81.28	102.29	3.97			0.2795	0.53481	0.20867	0.53698	1	2
14	Timeline1	幻灯片50	4	1	幻灯片50	Saccade	Whole	1	53	98	44						11.16	79.57	119.5	3.54			0.20922	0.53477	0.26785	0.52321	9	2
14	Timeline1	幻灯片51	4	1	幻灯片51	Saccade	Whole	1	158	191	33						17.11	109.42	221.24	3.94			0.23135	0.54334	0.29475	0.52382	5	3
14	Timeline1	幻灯片52	4	1	幻灯片52	Saccade	Partial	1	108	130	22							80.77	129.57				0.23432	0.5352			3	1
14	Timeline1	幻灯片53	4	1	幻灯片53	Saccade	Whole	1	208	230	22						176.02	32.54	33.31	1.2			0.27918	0.53316	0.25865	0.53173	0	2
14	Timeline1	幻灯片8 (1)	4	1	幻灯片8	Saccade	Whole	1	157	190	33						12.61	60.57	71.22	2.16			0.21227	0.54076	0.24665	0.53307	1	0
14	Timeline1	幻灯片9 (1)	4	1	幻灯片9	Saccade	Whole	1	162	195	33						15.59	49.13	58.26	2.2			0.22454	0.53767	0.26181	0.52727	1	0
14	Timeline1	幻灯片35 (1)	5	1	幻灯片35	Saccade	Whole	1	65	98	33						181.41	52.08	69.99	1.87			0.26748	0.5489	0.23446	0.54971	8	6
14	Timeline1	幻灯片36 (1)	5	1	幻灯片36	Saccade	Partial	1	0	20	20							385.22	1216.14						0.20199	0.57748	4	0
14	Timeline1	幻灯片37 (1)	5	1	幻灯片37	Saccade	Whole	1	225	236	11						173.83	39.69	39.69	0.94			0.26659	0.53041	0.24908	0.52852	6	1
14	Timeline1	幻灯片38 (1)	5	1	幻灯片38	Saccade	Partial	1	130	219	89							279.56	609.56				0.70082	0.52917			9	5
14	Timeline1	幻灯片39 (1)	5	1	幻灯片39	Saccade	Partial	1	0	2	2							52.63	77.83				0.22121	0.54556	0.25458	0.52916	6	0
14	Timeline1	幻灯片40 (1)	5	1	幻灯片40	Saccade	Whole	1	263	296	33						17.7	142.01	211.21	4.9			0.25951	0.53414	0.33724	0.50934	3	0
14	Timeline1	幻灯片41 (1)	5	1	幻灯片41	Saccade	Partial	1	151	185	33							57.53	71.84				0.29168	0.52899			7	3
14	Timeline1	幻灯片42 (1)	5	1	幻灯片42	Saccade	Whole	1	225	269	44						18.69	83.05	114.6	3.83			0.23254	0.54304	0.29435	0.52213	2	0
14	Timeline1	幻灯片43 (1)	5	1	幻灯片43	Saccade	Whole	1	141	186	44						189.02	176.42	302.52	8.34			0.36596	0.52459	0.23146	0.54594	6	2
14	Timeline1	幻灯片44 (1)	5	1	幻灯片44	Saccade	Whole	1	174	196	22						189.05	123.29	142.28	3.4			0.29704	0.52925	0.23962	0.53839	6	1
14	Timeline1	幻灯片45 (1)	5	1	幻灯片45	Saccade	Whole	1	157	213	56						176.54	75.35	135.19	4.31			0.27993	0.55034	0.20403	0.54575	7	4
14	Timeline1	幻灯片46 (1)	5	1	幻灯片46	Saccade	Whole	1	192	203	11						40.42	42.15	42.15	1.06			0.22514	0.54362	0.24059	0.53047	7	1
14	Timeline1	幻灯片47 (1)	5	1	幻灯片47	Saccade	Whole	1	153	164	11						168.61	71.65	71.65	1.48			0.23894	0.54434	0.21361	0.53924	7	1
14	Timeline1	幻灯片48 (1)	5	1	幻灯片48	Saccade	Whole	1	175	208	33						31.27	80.34	128.41	2.9			0.2147	0.55092	0.26056	0.52306	7	0
14	Timeline1	幻灯片50 (1)	5	1	幻灯片50	Saccade	Whole	1	175	263	89						182.17	304.73	590.57	27.19			0.72349	0.52474	0.2838	0.54137	6	3
14	Timeline1	幻灯片17 (1)	6	1	幻灯片17	Saccade	Whole	1	171	205	33						186.77	50.54	57.04	1.96			0.25867	0.53176	0.22376	0.53591	8	2
14	Timeline1	幻灯片18	6	1	幻灯片18	Saccade	Whole	1	138	171	33						17.5	50.79	62.43	2.01			0.21436	0.52441	0.24717	0.51407	7	3
14	Timeline1	幻灯片20 (1)	6	1	幻灯片20	Saccade	Partial	1	0	9	9							145.83	145.83								8	1
14	Timeline1	幻灯片21 (1)	6	1	幻灯片21	Saccade	Whole	1	142	176	33						19.68	65.23	99.49	2.15			0.20087	0.53154	0.23555	0.51913	7	0
14	Timeline1	幻灯片22 (1)	6	1	幻灯片22	Saccade	Partial	1	0	20	20							105.26	144.68				0.17076	0.53726	0.22084	0.52821	13	9
14	Timeline1	幻灯片23 (1)	6	1	幻灯片23	Saccade	Whole	1	152	196	44						25.84	64.34	94.93	2.62			0.21571	0.54468	0.2569	0.52473	10	4
14	Timeline1	幻灯片24 (1)	6	1	幻灯片24	Saccade	Whole	1	174	185	11						6.59	37.04	37.04	0.98			0.20936	0.52151	0.22288	0.51995	9	2
14	Timeline1	幻灯片25 (1)	6	1	幻灯片25	Saccade	Whole	1	168	190	22						15.95	123.16	158.52	3.15			0.2379	0.53859	0.28799	0.52428	6	1
14	Timeline1	幻灯片26 (1)	6	1	幻灯片26	Saccade	Whole	1	29	62	33						42.24	65.55	81.88	2.35			0.22336	0.56931	0.25652	0.5392	7	1
14	Timeline1	幻灯片27 (1)	6	1	幻灯片27	Saccade	Partial	1	156	167	11							49.44	49.44				0.25167	0.53969			5	1
14	Timeline1	幻灯片28 (1)	6	1	幻灯片28	Saccade	Whole	1	128	161	33						170.23	56.17	80.25	2.4			0.26154	0.54749	0.21923	0.54021	5	2
14	Timeline1	幻灯片29 (1)	6	1	幻灯片29	Saccade	Whole	1	222	266	44						22.59	119.38	198.99	5.51			0.22811	0.5615	0.31572	0.52506	2	1
14	Timeline1	幻灯片31 (1)	6	1	幻灯片31	Saccade	Whole	1	161	172	11						169.64	37.06	37.06	0.86			0.26887	0.53513	0.25334	0.53229	7	2
14	Timeline1	幻灯片32 (1)	6	1	幻灯片32	Saccade	Whole	1	260	305	44						17.56	87.65	110.89	4.39			0.27102	0.54467	0.34032	0.52274	6	0
14	Timeline1	幻灯片33 (1)	6	1	幻灯片33	Saccade	Whole	1	160	193	33						22.98	87.43	104.04	3.4			0.2198	0.55726	0.26803	0.53681	8	2
15	Timeline1	幻灯片34	1	1	幻灯片34	Saccade	Partial	1	0	38	38							509.01	1751.08								6	3
15	Timeline1	幻灯片35	1	1	幻灯片35	Saccade	Partial	1	51	74	22							44.22	52				0.1908	0.56498			7	2
15	Timeline1	幻灯片36	1	1	幻灯片36	Saccade	Partial	1	34	45	11							42.5	42.5								11	4
15	Timeline1	幻灯片37	1	1	幻灯片37	Saccade	Partial	1	0	11	11							88.03	88.03								8	2
15	Timeline1	幻灯片38	1	1	幻灯片38	Saccade	Partial	1	191	214	22							231.41	231.41								16	11
15	Timeline1	幻灯片39	1	1	幻灯片39	Saccade	Partial	1	29	41	11							34.12	34.12				0.18772	0.54878			8	1
15	Timeline1	幻灯片40	1	1	幻灯片40	Saccade	Partial	1	0	8	8							787.87	2741.58								7	5
15	Timeline1	幻灯片41	1	1	幻灯片41	Saccade	Partial	1	2	13	11							46.99	46.99				0.19121	0.5321			14	4
15	Timeline1	幻灯片42	1	1	幻灯片42	Saccade	Partial	1	68	79	11							43.93	43.93				0.18733	0.5364			10	2
15	Timeline1	幻灯片43	1	1	幻灯片43	Saccade	Whole	1	171	193	22						12.67	198.47	322.66	5.07			0.22228	0.54017	0.29125	0.52466	6	3
15	Timeline1	幻灯片44	1	1	幻灯片44	Saccade	Partial	1	109	120	11							243.17	243.17				0.1846	0.51763			6	3
15	Timeline1	幻灯片45	1	1	幻灯片45	Saccade	Partial	1	75	86	11							53.58	53.58				0.17955	0.4692			7	4
15	Timeline1	幻灯片46	1	1	幻灯片46	Saccade	Partial	1	0	15	15							135.85	239.12								6	2
15	Timeline1	幻灯片47	1	1	幻灯片47	Saccade	Partial	1	43	54	11							44.56	44.56								4	1
15	Timeline1	幻灯片48	1	1	幻灯片48	Saccade	Partial	1	0	14	14							66.33	130								4	1
15	Timeline1	幻灯片1	2	1	幻灯片1	Saccade	Partial	1	0	3	3							63.7	63.7				0.17722	0.53375			5	2
15	Timeline1	幻灯片10	2	1	幻灯片10	Saccade	Partial	1	49	60	11							46.96	46.96								3	0
15	Timeline1	幻灯片11	2	1	幻灯片11	Saccade	Partial	1	35	46	11							49.7	49.7								7	4
15	Timeline1	幻灯片12	2	1	幻灯片12	Saccade	Partial	1	20	31	11							61.71	61.71				0.18573	0.49996			3	5
15	Timeline1	幻灯片14	2	1	幻灯片14	Saccade	Partial	1	211	233	22							300.23	563.19				0.19188	0.56923			3	2
15	Timeline1	幻灯片16	2	1	幻灯片16	Saccade	Partial	1	39	50	11							73.4	73.4								0	2
15	Timeline1	幻灯片17	2	1	幻灯片17	Saccade	Partial	1	258	280	22							581.03	1085.19				0.20194	0.56566			3	2
15	Timeline1	幻灯片2	2	1	幻灯片2	Saccade	Whole	1	95	106	11						95.75	89.73	89.73	0.78			0.21782	0.55871	0.21581	0.53876	7	7
15	Timeline1	幻灯片3	2	1	幻灯片3	Saccade	Partial	1	14	25	11							43.8	43.8						0.18977	0.55126	12	7
15	Timeline1	幻灯片4	2	1	幻灯片4	Saccade	Partial	1	46	57	11							54.41	54.41								3	0
15	Timeline1	幻灯片5	2	1	幻灯片5	Saccade	Partial	1	16	27	11							78.28	78.28								4	5
15	Timeline1	幻灯片6	2	1	幻灯片6	Saccade	Partial	1	0	9	9							32.16	32.16				0.17812	0.52532			8	5
15	Timeline1	幻灯片7	2	1	幻灯片7	Saccade	Partial	1	0	3	3							58.72	58.72				0.17888	0.52279			5	3
15	Timeline1	幻灯片8	2	1	幻灯片8	Saccade	Partial	1	44	55	11							37.85	37.85								13	8
15	Timeline1	幻灯片9	2	1	幻灯片9	Saccade	Partial	1	38	49	11							38.87	38.87				0.17544	0.5504			3	0
15	Timeline1	幻灯片19	3	1	幻灯片19	Saccade	Partial	1	0	2	2							55.5	55.5						0.25385	0.54319	4	1
15	Timeline1	幻灯片20	3	1	幻灯片20	Saccade	Partial	1	0	2	2							57.19	57.19								3	2
15	Timeline1	幻灯片21	3	1	幻灯片21	Saccade	Partial	1	157	168	11							104.88	104.88				0.18967	0.54056			2	1
15	Timeline1	幻灯片22	3	1	幻灯片22	Saccade	Partial	1	90	101	11							49.13	49.13				0.18177	0.55848			4	2
15	Timeline1	幻灯片23	3	1	幻灯片23	Saccade	Partial	1	80	92	11							83.28	83.28				0.18178	0.558			11	5
15	Timeline1	幻灯片24	3	1	幻灯片24	Saccade	Partial	1	96	107	11							75.6	75.6				0.1842	0.55237			4	1
15	Timeline1	幻灯片25	3	1	幻灯片25	Saccade	Partial	1	162	174	11							187.88	187.88				0.20571	0.54675			3	1
15	Timeline1	幻灯片26	3	1	幻灯片26	Saccade	Partial	1	12	23	11							61.07	61.07				0.18264	0.56618			7	4
15	Timeline1	幻灯片27	3	1	幻灯片27	Saccade	Whole	1	45	56	11						350.18	59.02	59.02	0.28			0.22254	0.55512	0.22602	0.55572	3	0
15	Timeline1	幻灯片28	3	1	幻灯片28	Saccade	Partial	1	128	139	11							125.71	125.71				0.20646	0.56053			6	0
15	Timeline1	幻灯片29	3	1	幻灯片29	Saccade	Partial	1	44	55	11							60.83	60.83				0.20301	0.56447			5	2
15	Timeline1	幻灯片30	3	1	幻灯片30	Saccade	Whole	1	144	155	11						7.5	618.17	618.17	6.73			0.19293	0.56779	0.28641	0.55548	6	6
15	Timeline1	幻灯片31	3	1	幻灯片31	Saccade	Partial	1	46	57	11							71.08	71.08				0.19538	0.56237			7	2
15	Timeline1	幻灯片32	3	1	幻灯片32	Saccade	Partial	1	79	90	11							65.22	65.22				0.19637	0.54881			5	1
15	Timeline1	幻灯片33	3	1	幻灯片33	Saccade	Partial	1	129	140	11							421.52	421.52				0.19541	0.56759			8	2
15	Timeline1	幻灯片10 (1)	4	1	幻灯片10	Saccade	Partial	1	0	29	29							594.92	1463.3								1	2
15	Timeline1	幻灯片11 (1)	4	1	幻灯片11	Saccade	Partial	1	1	12	11							79.74	79.74								3	1
15	Timeline1	幻灯片12 (1)	4	1	幻灯片12	Saccade	Partial	1	0	11	11							83.68	83.68								7	6
15	Timeline1	幻灯片13	4	1	幻灯片13	Saccade	Partial	1	9	31	22							185.13	185.13								2	0
15	Timeline1	幻灯片15	4	1	幻灯片15	Saccade	Partial	1	23	34	11							42.66	42.66								10	5
15	Timeline1	幻灯片2 (1)	4	1	幻灯片2	Saccade	Partial	1	9	20	11							32.6	32.6								7	1
15	Timeline1	幻灯片4 (1)	4	1	幻灯片4	Saccade	Partial	1	0	2	2							441.39	823.26								1	0
15	Timeline1	幻灯片49	4	1	幻灯片49	Saccade	Partial	1	58	70	11							43.27	43.27				0.16954	0.51071			8	3
15	Timeline1	幻灯片5 (1)	4	1	幻灯片5	Saccade	Partial	1	12	23	11							148.08	148.08				0.3547	0.59684			4	1
15	Timeline1	幻灯片50	4	1	幻灯片50	Saccade	Partial	1	41	52	11							111.86	111.86				0.19375	0.52549			8	4
15	Timeline1	幻灯片51	4	1	幻灯片51	Saccade	Partial	1	0	7	7							38.56	38.56								8	2
15	Timeline1	幻灯片52	4	1	幻灯片52	Saccade	Partial	1	51	62	11							31.99	31.99				0.27381	0.48914			5	1
15	Timeline1	幻灯片53	4	1	幻灯片53	Saccade	Partial	1	106	117	11							41.75	41.75				0.28933	0.50994			5	2
15	Timeline1	幻灯片8 (1)	4	1	幻灯片8	Saccade	Partial	1	0	6	6							43.25	43.25								6	1
15	Timeline1	幻灯片9 (1)	4	1	幻灯片9	Saccade	Partial	1	131	143	11							41.99	41.99				0.32725	0.53746			4	1
15	Timeline1	幻灯片35 (1)	5	1	幻灯片35	Saccade	Partial	1	40	51	11							40.76	40.76								11	8
15	Timeline1	幻灯片36 (1)	5	1	幻灯片36	Saccade	Partial	1	65	76	11							62.77	62.77				0.18494	0.5266			4	0
15	Timeline1	幻灯片37 (1)	5	1	幻灯片37	Saccade	Partial	1	1	12	11							33.82	33.82						0.1954	0.53706	5	1
15	Timeline1	幻灯片38 (1)	5	1	幻灯片38	Saccade	Partial	1	39	50	11							49.07	49.07								3	2
15	Timeline1	幻灯片39 (1)	5	1	幻灯片39	Saccade	Partial	1	0	16	16							462.85	2602.59								4	2
15	Timeline1	幻灯片40 (1)	5	1	幻灯片40	Saccade	Partial	1	0	32	32							533.73	1603.38				0.98128	1.58685			7	2
15	Timeline1	幻灯片41 (1)	5	1	幻灯片41	Saccade	Whole	1	4	15	11						294.09	31.95	31.95	0.74			0.266	0.50779	0.27253	0.5224	7	0
15	Timeline1	幻灯片42 (1)	5	1	幻灯片42	Saccade	Partial	1	0	11	11							732.29	1410.65								1	1
15	Timeline1	幻灯片43 (1)	5	1	幻灯片43	Saccade	Partial	1	0	2	2							60.44	60.44								7	2
15	Timeline1	幻灯片44 (1)	5	1	幻灯片44	Saccade	Partial	1	0	13	13							562.08	1432.87						0.27499	0.49921	3	2
15	Timeline1	幻灯片45 (1)	5	1	幻灯片45	Saccade	Partial	1	0	33	33							559.84	1546.79								7	5
15	Timeline1	幻灯片46 (1)	5	1	幻灯片46	Saccade	Partial	1	10	32	22							34.76	36.52								7	1
15	Timeline1	幻灯片47 (1)	5	1	幻灯片47	Saccade	Partial	1	10	21	11							89.43	89.43						0.21036	0.54642	4	2
15	Timeline1	幻灯片48 (1)	5	1	幻灯片48	Saccade	Whole	1	96	107	11						79.66	40.73	40.73	0.29			0.24501	0.54492	0.24643	0.53714	5	2
15	Timeline1	幻灯片50 (1)	5	1	幻灯片50	Saccade	Whole	1	46	57	11						77.78	76.96	76.96	0.82			0.23961	0.54877	0.24382	0.52928	5	0
15	Timeline1	幻灯片17 (1)	6	1	幻灯片17	Saccade	Partial	1	0	38	38							619.85	2160.86								3	0
15	Timeline1	幻灯片18	6	1	幻灯片18	Saccade	Whole	1	43	54	11						284.86	38.28	38.28	1.02			0.32028	0.49738	0.32487	0.5147	6	3
15	Timeline1	幻灯片20 (1)	6	1	幻灯片20	Saccade	Partial	1	0	37	37							560.53	1123.08								3	0
15	Timeline1	幻灯片21 (1)	6	1	幻灯片21	Saccade	Partial	1	0	36	36							711.92	1489.23								4	3
15	Timeline1	幻灯片22 (1)	6	1	幻灯片22	Saccade	Partial	1	0	91	91							536.77	1589.72								10	4
15	Timeline1	幻灯片23 (1)	6	1	幻灯片23	Saccade	Partial	1	0	22	22							404.61	1222.24						0.39448	0.50119	12	9
15	Timeline1	幻灯片24 (1)	6	1	幻灯片24	Saccade	Partial	1	3	14	11							37.1	37.1								10	1
15	Timeline1	幻灯片25 (1)	6	1	幻灯片25	Saccade	Partial	1	0	40	40							86.62	130.75								9	3
15	Timeline1	幻灯片26 (1)	6	1	幻灯片26	Saccade	Partial	1	17	39	22							226.63	226.63								6	4
15	Timeline1	幻灯片27 (1)	6	1	幻灯片27	Saccade	Partial	1	14	25	11							54.67	54.67								5	1
15	Timeline1	幻灯片28 (1)	6	1	幻灯片28	Saccade	Partial	1	5	16	11							70.99	70.99						0.22424	0.54668	4	0
15	Timeline1	幻灯片29 (1)	6	1	幻灯片29	Saccade	Whole	1	121	132	11						31.25	60.56	60.56	0.22			0.25721	0.55139	0.26067	0.5493	14	4
15	Timeline1	幻灯片31 (1)	6	1	幻灯片31	Saccade	Partial	1	0	2	2							34.46	34.46						0.19977	0.50192	6	0
15	Timeline1	幻灯片32 (1)	6	1	幻灯片32	Saccade	Whole	1	41	52	11						69.45	35.11	35.11	0.61			0.20271	0.54414	0.20714	0.53232	6	1
15	Timeline1	幻灯片33 (1)	6	1	幻灯片33	Saccade	Partial	1	0	18	18							150.49	150.49								4	2
16	Timeline1	幻灯片34	1	1	幻灯片34	Saccade	Partial	1	25	37	11							56.26	56.26						0.4415	0.49016	3	4
16	Timeline1	幻灯片35	1	1	幻灯片35	Saccade	Partial	1	158	169	11							45.43	45.43				0.33338	0.52103			7	4
16	Timeline1	幻灯片36	1	1	幻灯片36	Saccade	Partial	1	180	202	22							106.84	112.25				0.26315	0.50716			4	0
16	Timeline1	幻灯片37	1	1	幻灯片37	Saccade	Partial	1	91	102	11							51.24	51.24				0.41552	0.50627			7	2
16	Timeline1	幻灯片38	1	1	幻灯片38	Saccade	Partial	1	126	137	11							168.07	168.07				0.16301	0.49994			11	6
16	Timeline1	幻灯片39	1	1	幻灯片39	Saccade	Partial	1	0	6	6							40.76	40.76				0.29984	0.50762	0.30611	0.50062	13	5
16	Timeline1	幻灯片40	1	1	幻灯片40	Saccade	Partial	1	127	138	11							293.37	293.37				0.17272	0.48869			12	6
16	Timeline1	幻灯片41	1	1	幻灯片41	Saccade	Partial	1	29	40	11							51.54	51.54				0.26414	0.49917			4	2
16	Timeline1	幻灯片42	1	1	幻灯片42	Saccade	Partial	1	0	6	6							47.33	47.33				0.46349	0.49824			8	9
16	Timeline1	幻灯片43	1	1	幻灯片43	Saccade	Partial	1	150	172	22							229.96	271.13				0.44953	0.4927			5	2
16	Timeline1	幻灯片44	1	1	幻灯片44	Saccade	Whole	1	78	89	11						259.78	69.19	69.19	0.64			0.44538	0.49374	0.44238	0.51037	10	6
16	Timeline1	幻灯片45	1	1	幻灯片45	Saccade	Partial	1	197	208	11							40.37	40.37				0.26319	0.48994			12	9
16	Timeline1	幻灯片46	1	1	幻灯片46	Saccade	Partial	1	0	10	10							46.61	46.61								4	3
16	Timeline1	幻灯片47	1	1	幻灯片47	Saccade	Partial	1	32	43	11							67.19	67.19								2	0
16	Timeline1	幻灯片48	1	1	幻灯片48	Saccade	Partial	1	4	15	11							56.51	56.51						0.43667	0.50451	1	2
16	Timeline1	幻灯片1	2	1	幻灯片1	Saccade	Partial	1	62	73	11							631.38	631.38				0.22271	0.50102			6	3
16	Timeline1	幻灯片10	2	1	幻灯片10	Saccade	Whole	1	159	181	22						11.56	147.57	154.31	3.07			0.30227	0.52565	0.34834	0.51623	7	2
16	Timeline1	幻灯片11	2	1	幻灯片11	Saccade	Partial	1	136	158	22							381.8	396.87				0.19764	0.51712			8	6
16	Timeline1	幻灯片12	2	1	幻灯片12	Saccade	Partial	1	63	74	11							50.45	50.45				0.20581	0.50855			2	2
16	Timeline1	幻灯片14	2	1	幻灯片14	Saccade	Whole	1	196	241	44						189.73	134.32	263.66	5.92			0.27534	0.49648	0.17911	0.51298	0	2
16	Timeline1	幻灯片16	2	1	幻灯片16	Saccade	Whole	1	191	213	22						355.48	53.16	69.81	1.36			0.18424	0.49251	0.20746	0.49435	4	0
16	Timeline1	幻灯片17	2	1	幻灯片17	Saccade	Whole	1	202	246	44						187.08	163.24	302.84	7.55	17		0.3269	0.50308	0.20609	0.51809	2	1
16	Timeline1	幻灯片2	2	1	幻灯片2	Saccade	Partial	1	0	9	9							57.47	71.58								12	9
16	Timeline1	幻灯片3	2	1	幻灯片3	Saccade	Partial	1	150	161	11							486.35	486.35				0.17648	0.50247			10	1
16	Timeline1	幻灯片4	2	1	幻灯片4	Saccade	Partial	1	76	87	11							37.09	37.09				0.17157	0.50884			3	0
16	Timeline1	幻灯片5	2	1	幻灯片5	Saccade	Partial	1	153	175	22							234.3	397.51				0.17156	0.50174			11	4
16	Timeline1	幻灯片6	2	1	幻灯片6	Saccade	Partial	1	0	5	5							56.15	56.15						0.16452	0.51431	9	7
16	Timeline1	幻灯片7	2	1	幻灯片7	Saccade	Partial	1	160	182	22							107.26	148.8				0.19421	0.52507			7	7
16	Timeline1	幻灯片8	2	1	幻灯片8	Saccade	Whole	1	26	37	11						158.68	51.47	51.47	1.01			0.20487	0.50018	0.18581	0.49274	5	4
16	Timeline1	幻灯片9	2	1	幻灯片9	Saccade	Whole	1	270	281	11						157.58	66.19	66.19	0.99			0.21791	0.50974	0.19973	0.50223	4	1
16	Timeline1	幻灯片19	3	1	幻灯片19	Saccade	Partial	1	163	174	11							35.49	35.49				0.3782	0.50349			0	2
16	Timeline1	幻灯片20	3	1	幻灯片20	Saccade	Whole	1	24	46	22						1.98	105.15	124.38	3.04			0.2243	0.50734	0.27262	0.50566	5	1
16	Timeline1	幻灯片21	3	1	幻灯片21	Saccade	Whole	1	12	57	44						181.17	108.89	170.22	4.96			0.63716	0.49678	0.56476	0.49826	4	3
16	Timeline1	幻灯片22	3	1	幻灯片22	Saccade	Whole	1	195	240	44						180.82	163.65	281.19	7.55			0.43614	0.50791	0.32212	0.50954	7	6
16	Timeline1	幻灯片23	3	1	幻灯片23	Saccade	Whole	1	184	206	22						181.16	140.36	241.7	3.99			0.2967	0.52037	0.23358	0.52165	9	5
16	Timeline1	幻灯片24	3	1	幻灯片24	Saccade	Whole	1	104	115	11						356.03	360.58	360.58	4.22			0.21826	0.52086	0.28668	0.52561	5	1
16	Timeline1	幻灯片25	3	1	幻灯片25	Saccade	Partial	1	171	182	11							601.67	601.67				0.32681	0.52135			0	1
16	Timeline1	幻灯片26	3	1	幻灯片26	Saccade	Partial	1	0	4	4							53.43	53.43								1	1
16	Timeline1	幻灯片27	3	1	幻灯片27	Saccade	Partial	1	9	31	22							100.46	134.93				0.45835	0.50499			1	2
16	Timeline1	幻灯片28	3	1	幻灯片28	Saccade	Whole	1	176	198	22						169.92	107.35	116.4	2.81			0.28146	0.51283	0.2344	0.50446	0	1
16	Timeline1	幻灯片29	3	1	幻灯片29	Saccade	Partial	1	103	114	11							79.27	79.27				0.23616	0.49493			0	2
16	Timeline1	幻灯片30	3	1	幻灯片30	Saccade	Partial	1	170	181	11							258.67	258.67				0.19817	0.49132			3	1
16	Timeline1	幻灯片31	3	1	幻灯片31	Saccade	Whole	1	225	247	22						351.55	94.13	140.31	2.4			0.26885	0.49676	0.30563	0.50223	2	0
16	Timeline1	幻灯片32	3	1	幻灯片32	Saccade	Partial	1	225	247	22							157.06	221.63				0.38791	0.52548			3	2
16	Timeline1	幻灯片33	3	1	幻灯片33	Saccade	Partial	1	0	3	3							310.42	397.5						0.38845	0.53013	2	3
16	Timeline1	幻灯片10 (1)	4	1	幻灯片10	Saccade	Partial	1	171	194	22							104.79	178.69				0.33187	0.50379			1	1
16	Timeline1	幻灯片11 (1)	4	1	幻灯片11	Saccade	Whole	1	288	310	22						21.86	107.02	117.56	2.45			0.2867	0.50885	0.32497	0.4935	2	1
16	Timeline1	幻灯片12 (1)	4	1	幻灯片12	Saccade	Partial	1	0	1	1							108.67	153.97						0.21377	0.49307	1	0
16	Timeline1	幻灯片13	4	1	幻灯片13	Saccade	Whole	1	195	217	22						181	73.44	77.33	1.51			0.26049	0.51163	0.23592	0.51205	1	1
16	Timeline1	幻灯片15	4	1	幻灯片15	Saccade	Whole	1	139	161	22						6.78	305.53	514.39	7			0.17833	0.51889	0.29179	0.50541	4	2
16	Timeline1	幻灯片2 (1)	4	1	幻灯片2	Saccade	Partial	1	167	178	11							430.53	430.53				0.3601	0.49186			2	3
16	Timeline1	幻灯片4 (1)	4	1	幻灯片4	Saccade	Partial	1	66	78	11							33.21	33.21				0.44528	0.49003			1	1
16	Timeline1	幻灯片49	4	1	幻灯片49	Saccade	Partial	1	82	93	11							114.75	114.75				0.39301	0.50535			6	4
16	Timeline1	幻灯片5 (1)	4	1	幻灯片5	Saccade	Partial	1	139	161	22							179.33	295.65				0.30247	0.49831			0	1
16	Timeline1	幻灯片50	4	1	幻灯片50	Saccade	Partial	1	81	92	11							49.01	49.01				0.46729	0.5024			6	14
16	Timeline1	幻灯片51	4	1	幻灯片51	Saccade	Partial	1	0	21	21							178.69	307.34				0.27105	0.50401			7	3
16	Timeline1	幻灯片52	4	1	幻灯片52	Saccade	Partial	1	134	145	11							66.51	66.51				0.55619	0.4881			2	2
16	Timeline1	幻灯片53	4	1	幻灯片53	Saccade	Partial	1	0	12	11							52.07	52.07						0.44958	0.51173	4	1
16	Timeline1	幻灯片8 (1)	4	1	幻灯片8	Saccade	Partial	1	172	194	22							95.64	151.97				0.26686	0.4924			1	1
16	Timeline1	幻灯片9 (1)	4	1	幻灯片9	Saccade	Whole	1	188	210	22						191.65	105.6	143.84	2.92			0.29323	0.51424	0.24548	0.52409	0	1
16	Timeline1	幻灯片35 (1)	5	1	幻灯片35	Saccade	Whole	1	238	260	22						12.1	124.56	201.77	3.31			0.21774	0.52443	0.27418	0.51233	4	0
16	Timeline1	幻灯片36 (1)	5	1	幻灯片36	Saccade	Whole	1	71	94	22						188.8	253.76	262.91	6.03			0.33295	0.51909	0.22917	0.53515	6	1
16	Timeline1	幻灯片37 (1)	5	1	幻灯片37	Saccade	Partial	1	0	19	19							188.24	239.84				0.47979	0.50237	0.37062	0.51336	8	4
16	Timeline1	幻灯片38 (1)	5	1	幻灯片38	Saccade	Partial	1	35	69	33							175.62	205.26						0.49901	0.50552	7	4
16	Timeline1	幻灯片39 (1)	5	1	幻灯片39	Saccade	Whole	1	163	196	33						186.67	171.33	225.2	5.91			0.40083	0.49925	0.30143	0.51087	8	12
16	Timeline1	幻灯片40 (1)	5	1	幻灯片40	Saccade	Partial	1	139	184	44							153.39	263.63				0.42885	0.50236			2	1
16	Timeline1	幻灯片41 (1)	5	1	幻灯片41	Saccade	Partial	1	43	66	22							39.76	39.76						0.36358	0.52053	8	8
16	Timeline1	幻灯片42 (1)	5	1	幻灯片42	Saccade	Whole	1	176	209	33						184.77	81.92	111.19	3.23			0.31979	0.53231	0.26354	0.537	6	6
16	Timeline1	幻灯片43 (1)	5	1	幻灯片43	Saccade	Whole	1	142	175	33						188.55	154.65	202.72	6			0.35981	0.52377	0.25768	0.53912	7	4
16	Timeline1	幻灯片44 (1)	5	1	幻灯片44	Saccade	Partial	1	14	25	11							114.39	114.39						0.46744	0.50644	11	5
16	Timeline1	幻灯片45 (1)	5	1	幻灯片45	Saccade	Whole	1	12	56	44						177.47	219.71	238.88	9.74			0.41524	0.52013	0.2487	0.51276	7	4
16	Timeline1	幻灯片46 (1)	5	1	幻灯片46	Saccade	Partial	1	145	156	11							42.64	42.64				0.30608	0.52275			5	5
16	Timeline1	幻灯片47 (1)	5	1	幻灯片47	Saccade	Whole	1	173	206	33						187.77	65.23	90.79	2.73			0.25759	0.5193	0.20671	0.52624	4	2
16	Timeline1	幻灯片48 (1)	5	1	幻灯片48	Saccade	Partial	1	150	161	11							331.44	331.44				0.35289	0.52197			5	1
16	Timeline1	幻灯片50 (1)	5	1	幻灯片50	Saccade	Whole	1	33	44	11						116.97	48.05	48.05	0.15			0.27837	0.5186	0.27627	0.51447	5	5
16	Timeline1	幻灯片17 (1)	6	1	幻灯片17	Saccade	Partial	1	139	150	11							421.66	421.66				0.19387	0.50517			4	2
16	Timeline1	幻灯片18	6	1	幻灯片18	Saccade	Partial	1	0	27	27							83.64	119.61						0.40014	0.5067	14	11
16	Timeline1	幻灯片20 (1)	6	1	幻灯片20	Saccade	Whole	1	63	97	33						356.05	113.1	120.44	4.11			0.29086	0.54187	0.35138	0.54605	5	2
16	Timeline1	幻灯片21 (1)	6	1	幻灯片21	Saccade	Partial	1	0	39	39							324.21	576.5				0.72099	0.50544	0.37805	0.53313	10	5
16	Timeline1	幻灯片22 (1)	6	1	幻灯片22	Saccade	Partial	1	128	139	11							54.91	54.91				0.50575	0.49575			3	5
16	Timeline1	幻灯片23 (1)	6	1	幻灯片23	Saccade	Whole	1	28	39	11						344.94	89.85	89.85	1.69			0.49002	0.50965	0.51709	0.51693	12	7
16	Timeline1	幻灯片24 (1)	6	1	幻灯片24	Saccade	Partial	1	206	217	11							79.62	79.62				0.32433	0.5254			4	11
16	Timeline1	幻灯片25 (1)	6	1	幻灯片25	Saccade	Partial	1	0	22	22							165.06	239.46				0.36542	0.52941	0.2652	0.53928	19	15
16	Timeline1	幻灯片26 (1)	6	1	幻灯片26	Saccade	Whole	1	31	64	33						3.12	111.16	140.03	4.23			0.25484	0.51405	0.3258	0.51018	6	4
16	Timeline1	幻灯片27 (1)	6	1	幻灯片27	Saccade	Whole	1	169	202	33						168.6	137.85	250.74	5.34			0.33313	0.5415	0.2404	0.52281	6	1
16	Timeline1	幻灯片28 (1)	6	1	幻灯片28	Saccade	Whole	1	166	199	33						182.02	200.03	447.49	7.17			0.37235	0.52009	0.25115	0.52436	4	3
16	Timeline1	幻灯片29 (1)	6	1	幻灯片29	Saccade	Whole	1	60	104	44						182.13	108.58	160.07	4.72			0.44747	0.5127	0.37038	0.51556	6	3
16	Timeline1	幻灯片31 (1)	6	1	幻灯片31	Saccade	Whole	1	182	193	11						182.33	194.73	194.73	2.5			0.29758	0.51644	0.25336	0.51824	6	2
16	Timeline1	幻灯片32 (1)	6	1	幻灯片32	Saccade	Whole	1	154	198	44						182	138.96	199.24	6.73			0.40716	0.51198	0.29593	0.51586	8	3
16	Timeline1	幻灯片33 (1)	6	1	幻灯片33	Saccade	Whole	1	164	198	33						169.66	85.8	125.62	2.14			0.32507	0.54023	0.27541	0.53117	8	6
17	Timeline1	幻灯片34	1	1	幻灯片34	Saccade	Whole	1	11	22	11						321.52	39.42	39.42	0.57			0.33706	0.55142	0.34302	0.55615	6	2
17	Timeline1	幻灯片35	1	1	幻灯片35	Saccade	Whole	1	127	171	44						179.86	59.76	106.81	2.5			0.33424	0.4955	0.29275	0.4954	5	3
17	Timeline1	幻灯片36	1	1	幻灯片36	Saccade	Partial	1	0	5	5							39.09	39.09								4	2
17	Timeline1	幻灯片37	1	1	幻灯片37	Saccade	Whole	1	176	199	22						167.24	52.52	58.05	1.27			0.2956	0.49706	0.27414	0.4922	4	3
17	Timeline1	幻灯片38	1	1	幻灯片38	Saccade	Partial	1	0	4	4							69.17	89.64				0.29008	0.45227	0.33116	0.47382	6	4
17	Timeline1	幻灯片39	1	1	幻灯片39	Saccade	Whole	1	59	70	11						79.04	64.99	64.99	0.92			0.32061	0.52338	0.3255	0.49817	10	4
17	Timeline1	幻灯片40	1	1	幻灯片40	Saccade	Whole	1	147	191	44						207.56	117.43	239.43	6			0.38824	0.44761	0.29295	0.49733	6	4
17	Timeline1	幻灯片41	1	1	幻灯片41	Saccade	Whole	1	74	85	11						96.84	48.56	48.56	0.28			0.32222	0.47444	0.32109	0.46501	6	5
17	Timeline1	幻灯片42	1	1	幻灯片42	Saccade	Whole	1	151	185	33						183.9	59.6	87.47	2.3			0.29333	0.50106	0.25458	0.5037	9	6
17	Timeline1	幻灯片43	1	1	幻灯片43	Saccade	Whole	1	151	184	33						182.72	59.1	83.18	2.14			0.28376	0.50362	0.24745	0.50534	7	2
17	Timeline1	幻灯片44	1	1	幻灯片44	Saccade	Partial	1	39	50	11							39.87	39.87				0.3151	0.47396			7	4
17	Timeline1	幻灯片45	1	1	幻灯片45	Saccade	Whole	1	139	183	44						116.94	50.51	66.57	2.2			0.34525	0.53487	0.32016	0.48552	6	3
17	Timeline1	幻灯片46	1	1	幻灯片46	Saccade	Partial	1	22	33	11							60.47	60.47				0.37838	0.52519			5	2
17	Timeline1	幻灯片47	1	1	幻灯片47	Saccade	Partial	1	88	99	11							40.34	40.34				0.32661	0.47592			3	1
17	Timeline1	幻灯片48	1	1	幻灯片48	Saccade	Whole	1	138	193	56						161.29	87.43	138.86	4.74			0.36258	0.51928	0.28478	0.49294	2	1
17	Timeline1	幻灯片1	2	1	幻灯片1	Saccade	Whole	1	100	111	11						262.23	31.42	31.42	0.23			0.29505	0.45757	0.29429	0.46318	3	4
17	Timeline1	幻灯片10	2	1	幻灯片10	Saccade	Partial	1	0	19	19							130.45	201.26				0.69203	0.49077	0.5451	0.46698	2	4
17	Timeline1	幻灯片11	2	1	幻灯片11	Saccade	Partial	1	0	7	7							751.44	2237.55				0.99861	1.61372			3	3
17	Timeline1	幻灯片12	2	1	幻灯片12	Saccade	Partial	1	0	1	1							47.3	47.34						0.22452	0.49887	1	1
17	Timeline1	幻灯片14	2	1	幻灯片14	Saccade	Partial	1	184	240	56							75.76	111.99				0.23918	0.50443			6	5
17	Timeline1	幻灯片16	2	1	幻灯片16	Saccade	Whole	1	64	75	11						321.62	44.67	44.67	0.31			0.20485	0.49613	0.20935	0.49969	10	8
17	Timeline1	幻灯片17	2	1	幻灯片17	Saccade	Whole	1	166	211	44						217.38	58	89.14	2.52			0.23162	0.48789	0.19131	0.51868	3	1
17	Timeline1	幻灯片2	2	1	幻灯片2	Saccade	Whole	1	67	111	44						18.11	178.19	431.85	7.61			0.20187	0.50011	0.32695	0.45919	6	4
17	Timeline1	幻灯片3	2	1	幻灯片3	Saccade	Partial	1	16	27	11							64.19	64.19						0.34585	0.48002	6	3
17	Timeline1	幻灯片4	2	1	幻灯片4	Saccade	Whole	1	171	193	22						215.76	74.57	103	2.05			0.2338	0.47484	0.2016	0.49803	10	7
17	Timeline1	幻灯片5	2	1	幻灯片5	Saccade	Whole	1	198	265	67						202.39	82.58	189.74	4.93			0.30273	0.48875	0.22168	0.52215	4	2
17	Timeline1	幻灯片6	2	1	幻灯片6	Saccade	Whole	1	131	187	56						339.55	64.9	110.77	3.46			0.19905	0.48628	0.25406	0.50679	5	1
17	Timeline1	幻灯片7	2	1	幻灯片7	Saccade	Whole	1	164	209	44						208.61	66.55	89.44	3.26			0.23771	0.47226	0.18333	0.50192	7	4
17	Timeline1	幻灯片8	2	1	幻灯片8	Saccade	Partial	1	97	108	11							43.97	43.97				0.23626	0.47073			6	4
17	Timeline1	幻灯片9	2	1	幻灯片9	Saccade	Whole	1	246	280	33						210.71	46.81	57.06	1.63			0.24018	0.48867	0.21353	0.5045	3	1
17	Timeline1	幻灯片19	3	1	幻灯片19	Saccade	Partial	1	0	11	11							414.78	450.23								3	0
17	Timeline1	幻灯片20	3	1	幻灯片20	Saccade	Whole	1	166	188	22						352.11	138.68	159.87	3.3			0.22567	0.48415	0.28064	0.49177	5	0
17	Timeline1	幻灯片21	3	1	幻灯片21	Saccade	Partial	1	16	27	11							63.43	63.43						0.26379	0.48175	5	1
17	Timeline1	幻灯片22	3	1	幻灯片22	Saccade	Whole	1	132	165	33						9.7	105.73	140.25	3.96			0.20057	0.50705	0.26624	0.49582	7	3
17	Timeline1	幻灯片23	3	1	幻灯片23	Saccade	Partial	1	0	37	37							336.12	559.15								4	2
17	Timeline1	幻灯片24	3	1	幻灯片24	Saccade	Partial	1	81	92	11							53.5	53.5				0.36216	0.48915			3	3
17	Timeline1	幻灯片25	3	1	幻灯片25	Saccade	Partial	1	153	220	67							82.9	152.53				0.31027	0.4992			4	2
17	Timeline1	幻灯片26	3	1	幻灯片26	Saccade	Whole	1	236	314	78						6.73	173.86	433.41	13.49			0.23388	0.4996	0.45683	0.47329	10	8
17	Timeline1	幻灯片27	3	1	幻灯片27	Saccade	Whole	1	30	52	22						16.77	174.31	233.07	4.18			0.22459	0.50254	0.29327	0.48184	3	1
17	Timeline1	幻灯片28	3	1	幻灯片28	Saccade	Partial	1	0	13	13							265.41	512.18				0.67488	0.47307	0.28626	0.50199	6	2
17	Timeline1	幻灯片29	3	1	幻灯片29	Saccade	Whole	1	18	40	22						29.82	137.56	160.04	3.08			0.25292	0.50471	0.30194	0.47661	5	1
17	Timeline1	幻灯片30	3	1	幻灯片30	Saccade	Whole	1	245	301	56						6.73	208.88	376.93	11.37			0.27031	0.49411	0.45761	0.472	2	1
17	Timeline1	幻灯片31	3	1	幻灯片31	Saccade	Whole	1	167	223	56						190.37	145.63	237.15	7.9			0.39935	0.47719	0.26955	0.50096	2	2
17	Timeline1	幻灯片32	3	1	幻灯片32	Saccade	Whole	1	162	217	56						190.17	150.25	208.01	8.19			0.46018	0.47765	0.32627	0.50167	3	2
17	Timeline1	幻灯片33	3	1	幻灯片33	Saccade	Partial	1	195	206	11							45.08	45.08				0.2351	0.48758			5	4
17	Timeline1	幻灯片10 (1)	4	1	幻灯片10	Saccade	Whole	1	44	55	11						27.53	34.2	34.2	0.76			0.18162	0.50656	0.19206	0.50111	12	2
17	Timeline1	幻灯片11 (1)	4	1	幻灯片11	Saccade	Whole	1	143	176	33						60.59	45.53	47.61	2.14			0.22676	0.51972	0.25041	0.47778	10	4
17	Timeline1	幻灯片12 (1)	4	1	幻灯片12	Saccade	Partial	1	0	26	26							601.12	1025.22								5	4
17	Timeline1	幻灯片13	4	1	幻灯片13	Saccade	Partial	1	0	33	33							76.11	92.22				0.23213	0.48491	0.27809	0.48872	6	3
17	Timeline1	幻灯片15	4	1	幻灯片15	Saccade	Whole	1	232	255	22						318.61	50.33	69.34	1.17			0.2644	0.46406	0.28048	0.47823	5	5
17	Timeline1	幻灯片2 (1)	4	1	幻灯片2	Saccade	Whole	1	180	202	22						176.23	38.63	43.93	1.1			0.27549	0.48497	0.25399	0.48355	5	2
17	Timeline1	幻灯片4 (1)	4	1	幻灯片4	Saccade	Partial	1	13	35	22							72.01	72.98								11	5
17	Timeline1	幻灯片49	4	1	幻灯片49	Saccade	Partial	1	21	32	11							53.74	53.74						0.43382	0.46541	8	5
17	Timeline1	幻灯片5 (1)	4	1	幻灯片5	Saccade	Partial	1	0	15	15							520.88	2049.63				1.03278	1.68667	0.24864	0.4965	14	8
17	Timeline1	幻灯片50	4	1	幻灯片50	Saccade	Partial	1	0	9	9							651.65	1989.41						0.36031	0.61036	13	11
17	Timeline1	幻灯片51	4	1	幻灯片51	Saccade	Whole	1	248	281	33						356.34	135.12	240.16	4.18			0.24204	0.4755	0.31084	0.47991	6	1
17	Timeline1	幻灯片52	4	1	幻灯片52	Saccade	Whole	1	142	186	44						353.99	102.25	253.35	4.85			0.22827	0.49219	0.30782	0.50056	6	1
17	Timeline1	幻灯片53	4	1	幻灯片53	Saccade	Partial	1	3	14	11							34.5	34.5						0.22208	0.50303	6	1
17	Timeline1	幻灯片8 (1)	4	1	幻灯片8	Saccade	Partial	1	39	84	44							171.78	286.27						0.2409	0.50342	5	2
17	Timeline1	幻灯片9 (1)	4	1	幻灯片9	Saccade	Partial	1	11	22	11							35.54	35.54						0.22102	0.43555	9	4
17	Timeline1	幻灯片35 (1)	5	1	幻灯片35	Saccade	Whole	1	10	21	11						23.28	59.83	59.83	1.4			0.24693	0.49476	0.26985	0.4849	8	3
17	Timeline1	幻灯片36 (1)	5	1	幻灯片36	Saccade	Partial	1	4	15	11							34.73	34.73						0.25187	0.48722	4	1
17	Timeline1	幻灯片37 (1)	5	1	幻灯片37	Saccade	Partial	1	0	48	48							509.21	1908.3				1.06731	1.70733	0.26593	0.53543	4	3
17	Timeline1	幻灯片38 (1)	5	1	幻灯片38	Saccade	Partial	1	126	137	11							42.29	42.29				0.2741	0.50622			8	4
17	Timeline1	幻灯片39 (1)	5	1	幻灯片39	Saccade	Partial	1	147	192	44							57.7	94.62				0.31947	0.52424			5	2
17	Timeline1	幻灯片40 (1)	5	1	幻灯片40	Saccade	Whole	1	147	202	56						174.27	86.11	127.25	4.96			0.38278	0.51803	0.2967	0.50938	4	2
17	Timeline1	幻灯片41 (1)	5	1	幻灯片41	Saccade	Whole	1	74	85	11						336.95	41.48	41.48	0.51			0.31583	0.54393	0.32429	0.54753	9	1
17	Timeline1	幻灯片42 (1)	5	1	幻灯片42	Saccade	Whole	1	124	180	56						109.29	60.86	85.87	2.89			0.35131	0.55262	0.32595	0.48016	5	2
17	Timeline1	幻灯片43 (1)	5	1	幻灯片43	Saccade	Partial	1	0	12	12							414.93	976.51				0.9948	1.61144	0.29129	0.52082	6	4
17	Timeline1	幻灯片44 (1)	5	1	幻灯片44	Saccade	Whole	1	79	90	11						310.22	31.75	31.75	0.64			0.26616	0.49004	0.27398	0.49928	7	3
17	Timeline1	幻灯片45 (1)	5	1	幻灯片45	Saccade	Partial	1	0	28	28							567.96	1229.61						0.30045	0.50011	4	4
17	Timeline1	幻灯片46 (1)	5	1	幻灯片46	Saccade	Partial	1	0	28	28							95.12	169.49						0.32144	0.50089	8	6
17	Timeline1	幻灯片47 (1)	5	1	幻灯片47	Saccade	Partial	1	177	221	44							75.59	92.26				0.28397	0.48834			9	7
17	Timeline1	幻灯片48 (1)	5	1	幻灯片48	Saccade	Whole	1	4	26	22						12.32	226.01	230.78	5.27			0.19346	0.50382	0.28371	0.4841	6	1
17	Timeline1	幻灯片50 (1)	5	1	幻灯片50	Saccade	Partial	1	0	26	26							82.2	110.21				0.23035	0.48612	0.2743	0.50865	5	2
17	Timeline1	幻灯片17 (1)	6	1	幻灯片17	Saccade	Whole	1	182	215	33						198.56	87.43	118.54	3.53			0.30515	0.4701	0.24823	0.48921	6	5
17	Timeline1	幻灯片18	6	1	幻灯片18	Saccade	Partial	1	0	9	9							81.89	81.89								9	4
17	Timeline1	幻灯片20 (1)	6	1	幻灯片20	Saccade	Partial	1	164	219	56							61.61	105.44				0.31121	0.48347			6	1
17	Timeline1	幻灯片21 (1)	6	1	幻灯片21	Saccade	Partial	1	0	8	8							32.95	32.95						0.22304	0.49356	5	2
17	Timeline1	幻灯片22 (1)	6	1	幻灯片22	Saccade	Partial	1	30	41	11							48.69	48.69				0.29426	0.51426			9	4
17	Timeline1	幻灯片23 (1)	6	1	幻灯片23	Saccade	Partial	1	0	23	23							447.69	1068.28				0.91026	1.68388	0.32189	0.51425	18	15
17	Timeline1	幻灯片24 (1)	6	1	幻灯片24	Saccade	Partial	1	5	16	11							43.84	43.84				0.31759	0.43743			8	3
17	Timeline1	幻灯片25 (1)	6	1	幻灯片25	Saccade	Partial	1	0	16	16							59.29	62.94								6	2
17	Timeline1	幻灯片26 (1)	6	1	幻灯片26	Saccade	Whole	1	10	54	44						163.33	50.73	63.63	1.98			0.34488	0.49565	0.31132	0.4856	6	3
17	Timeline1	幻灯片27 (1)	6	1	幻灯片27	Saccade	Whole	1	159	204	44						208.14	80.5	104.98	4.19			0.31594	0.47128	0.24812	0.50756	6	4
17	Timeline1	幻灯片28 (1)	6	1	幻灯片28	Saccade	Partial	1	109	120	11							90.37	90.37				0.33887	0.48624			5	5
17	Timeline1	幻灯片29 (1)	6	1	幻灯片29	Saccade	Partial	1	142	197	56							89.31	144.96				0.3547	0.4553			6	4
17	Timeline1	幻灯片31 (1)	6	1	幻灯片31	Saccade	Partial	1	0	19	19							91.32	128.71				0.40095	0.41206	0.34694	0.45093	6	4
17	Timeline1	幻灯片32 (1)	6	1	幻灯片32	Saccade	Partial	1	135	202	67							53.68	115.48				0.317	0.50365			7	5
17	Timeline1	幻灯片33 (1)	6	1	幻灯片33	Saccade	Partial	1	0	1	1							95.75	95.75								16	19
18	Timeline1	幻灯片17 (1)	1	1	幻灯片17	Saccade	Whole	1	131	153	22						2.2	128.29	185.2	3.13			0.18775	0.51556	0.24103	0.51351	10	0
18	Timeline1	幻灯片18	1	1	幻灯片18	Saccade	Partial	1	61	72	11							31.78	31.78				0.15625	0.53685			9	3
18	Timeline1	幻灯片20 (1)	1	1	幻灯片20	Saccade	Partial	1	0	10	10							34.92	38.86				0.17303	0.54525			9	0
18	Timeline1	幻灯片21 (1)	1	1	幻灯片21	Saccade	Partial	1	39	50	11							48.12	48.12				0.1572	0.54287			14	4
18	Timeline1	幻灯片22 (1)	1	1	幻灯片22	Saccade	Partial	1	42	53	11							44.27	44.27								8	3
18	Timeline1	幻灯片23 (1)	1	1	幻灯片23	Saccade	Partial	1	91	113	22							52.21	60.11				0.24619	0.50445			6	3
18	Timeline1	幻灯片24 (1)	1	1	幻灯片24	Saccade	Whole	1	41	74	33						2.51	82.95	138.8	3.28			0.18314	0.51523	0.2376	0.51284	11	4
18	Timeline1	幻灯片25 (1)	1	1	幻灯片25	Saccade	Partial	1	107	129	22							165	179.05				0.17415	0.51689			10	1
18	Timeline1	幻灯片26 (1)	1	1	幻灯片26	Saccade	Partial	1	0	17	17							67.07	94.11				0.1798	0.52318	0.21833	0.511	10	1
18	Timeline1	幻灯片27 (1)	1	1	幻灯片27	Saccade	Partial	1	105	128	22							185.31	326.54				0.16955	0.52806			9	1
18	Timeline1	幻灯片28 (1)	1	1	幻灯片28	Saccade	Partial	1	83	94	11							47.68	47.68				0.21927	0.52129			12	0
18	Timeline1	幻灯片29 (1)	1	1	幻灯片29	Saccade	Partial	1	0	4	4							56.22	56.22								7	3
18	Timeline1	幻灯片31 (1)	1	1	幻灯片31	Saccade	Partial	1	0	7	7							59.84	59.84						0.19658	0.5114	5	5
18	Timeline1	幻灯片32 (1)	1	1	幻灯片32	Saccade	Partial	1	12	23	11							59.04	59.04				0.19592	0.53093			7	0
18	Timeline1	幻灯片33 (1)	1	1	幻灯片33	Saccade	Partial	1	50	62	11							58.39	58.39				0.19463	0.54637			5	1
18	Timeline1	幻灯片34	2	1	幻灯片34	Saccade	Whole	1	70	103	33						12.25	88.15	188.72	2.73			0.16329	0.51561	0.21546	0.50429	26	21
18	Timeline1	幻灯片35	2	1	幻灯片35	Saccade	Partial	1	6	50	44							85.24	179.65						0.23535	0.52867	6	1
18	Timeline1	幻灯片36	2	1	幻灯片36	Saccade	Whole	1	108	130	22						6.21	154.91	196.2	4.2			0.16258	0.51754	0.23586	0.50956	9	2
18	Timeline1	幻灯片37	2	1	幻灯片37	Saccade	Whole	1	27	49	22						346.14	68.87	90.43	1.94			0.18704	0.50964	0.21956	0.51766	9	3
18	Timeline1	幻灯片38	2	1	幻灯片38	Saccade	Partial	1	132	143	11							40.27	40.27				0.23317	0.49722			6	1
18	Timeline1	幻灯片39	2	1	幻灯片39	Saccade	Partial	1	68	90	22							182.77	335.06				0.18625	0.50976			10	5
18	Timeline1	幻灯片40	2	1	幻灯片40	Saccade	Whole	1	162	206	44						17.86	78.47	89.62	3.84			0.1645	0.53896	0.23156	0.51735	8	3
18	Timeline1	幻灯片41	2	1	幻灯片41	Saccade	Partial	1	153	175	22							90.37	127.07				0.17408	0.53761			8	3
18	Timeline1	幻灯片42	2	1	幻灯片42	Saccade	Partial	1	325	358	33							150.28	226.27				0.18948	0.5004			11	2
18	Timeline1	幻灯片43	2	1	幻灯片43	Saccade	Partial	1	0	5	5							42.12	42.12				0.15818	0.45736			11	10
18	Timeline1	幻灯片44	2	1	幻灯片44	Saccade	Partial	1	7	18	11							98.73	98.73						0.163	0.49037	13	9
18	Timeline1	幻灯片45	2	1	幻灯片45	Saccade	Partial	1	0	1	1							89	89				0.16684	0.54547			18	9
18	Timeline1	幻灯片46	2	1	幻灯片46	Saccade	Partial	1	61	72	11							62.49	62.49				0.15908	0.51406			4	3
18	Timeline1	幻灯片47	2	1	幻灯片47	Saccade	Partial	1	179	202	22							57.93	66.08				0.16954	0.52725			6	1
18	Timeline1	幻灯片48	2	1	幻灯片48	Saccade	Whole	1	140	151	11						7.41	51.14	51.14	0.84			0.18368	0.52742	0.19891	0.52544	6	0
18	Timeline1	幻灯片1	3	1	幻灯片1	Saccade	Partial	1	0	3	3							34.65	34.65				0.16181	0.51817	0.15831	0.53641	10	7
18	Timeline1	幻灯片10	3	1	幻灯片10	Saccade	Partial	1	96	107	11							413.43	413.43				0.16647	0.51624			7	3
18	Timeline1	幻灯片11	3	1	幻灯片11	Saccade	Partial	1	49	71	22							95.74	134.39				0.20485	0.57855			6	1
18	Timeline1	幻灯片12	3	1	幻灯片12	Saccade	Partial	1	43	54	11							93.4	93.4								12	5
18	Timeline1	幻灯片14	3	1	幻灯片14	Saccade	Partial	1	18	40	22							40.47	44.24						0.20041	0.51467	12	4
18	Timeline1	幻灯片16	3	1	幻灯片16	Saccade	Whole	1	67	100	33						350.75	60.2	99.23	2.54			0.17379	0.51948	0.21776	0.52663	7	3
18	Timeline1	幻灯片17	3	1	幻灯片17	Saccade	Whole	1	13	24	11						18.29	84.96	84.96	1.84			0.17969	0.53084	0.2084	0.52136	10	1
18	Timeline1	幻灯片2	3	1	幻灯片2	Saccade	Partial	1	30	64	33							79.7	161.65						0.21663	0.52761	22	11
18	Timeline1	幻灯片3	3	1	幻灯片3	Saccade	Whole	1	15	37	22						353.07	81.9	100.25	1.56			0.16248	0.52572	0.19066	0.52914	10	1
18	Timeline1	幻灯片4	3	1	幻灯片4	Saccade	Whole	1	109	153	44						355.79	64.08	109.23	2.86			0.16694	0.51833	0.21752	0.52205	5	5
18	Timeline1	幻灯片5	3	1	幻灯片5	Saccade	Whole	1	61	72	11						350.11	89.41	89.41	1.31			0.16522	0.5234	0.19335	0.52831	12	1
18	Timeline1	幻灯片6	3	1	幻灯片6	Saccade	Whole	1	99	132	33						6.08	121.66	149.58	3.53			0.17536	0.51344	0.23638	0.50694	16	8
18	Timeline1	幻灯片7	3	1	幻灯片7	Saccade	Partial	1	57	68	11							37.98	37.98				0.17696	0.52052			9	5
18	Timeline1	幻灯片8	3	1	幻灯片8	Saccade	Whole	1	118	162	44						21.01	76.06	132.01	2.9			0.17606	0.51573	0.22481	0.49701	9	1
18	Timeline1	幻灯片9	3	1	幻灯片9	Saccade	Partial	1	0	1	1							83.53	114.52						0.22099	0.51026	9	3
18	Timeline1	幻灯片19	4	1	幻灯片19	Saccade	Whole	1	7	18	11						83.46	35.52	35.52	0.56			0.17787	0.53405	0.17976	0.51752	12	3
18	Timeline1	幻灯片20	4	1	幻灯片20	Saccade	Whole	1	81	114	33						4.69	137.33	268.15	5			0.17455	0.52032	0.26153	0.51318	10	4
18	Timeline1	幻灯片21	4	1	幻灯片21	Saccade	Partial	1	42	53	11							48.98	48.98				0.19025	0.52173			7	0
18	Timeline1	幻灯片22	4	1	幻灯片22	Saccade	Partial	1	35	46	11							90.77	90.77				0.19801	0.52011			4	0
18	Timeline1	幻灯片23	4	1	幻灯片23	Saccade	Whole	1	74	118	44						3.8	159.87	429.26	6.99			0.1794	0.52733	0.29763	0.51948	9	2
18	Timeline1	幻灯片24	4	1	幻灯片24	Saccade	Whole	1	68	134	67						13.32	84.51	171.43	5.28			0.1989	0.53247	0.28514	0.51206	8	6
18	Timeline1	幻灯片25	4	1	幻灯片25	Saccade	Whole	1	167	200	33						1.32	69.63	138.27	2.81			0.23642	0.52677	0.28602	0.52562	10	5
18	Timeline1	幻灯片26	4	1	幻灯片26	Saccade	Partial	1	0	1	1							98.81	98.81								10	3
18	Timeline1	幻灯片27	4	1	幻灯片27	Saccade	Whole	1	86	131	44						5.28	121.7	267.71	6.01			0.18422	0.51277	0.28591	0.50337	10	3
18	Timeline1	幻灯片28	4	1	幻灯片28	Saccade	Whole	1	71	94	22						53.49	45.04	59.44	1.4			0.22669	0.54147	0.24515	0.51653	7	1
18	Timeline1	幻灯片29	4	1	幻灯片29	Saccade	Partial	1	0	10	10							65.47	65.47								4	3
18	Timeline1	幻灯片30	4	1	幻灯片30	Saccade	Whole	1	179	201	22						359.77	101.01	103.77	2.74			0.27806	0.51597	0.32302	0.51615	5	1
18	Timeline1	幻灯片31	4	1	幻灯片31	Saccade	Partial	1	38	49	11							39.77	39.77								6	1
18	Timeline1	幻灯片32	4	1	幻灯片32	Saccade	Whole	1	111	156	44						11.48	109.59	209.88	5.15			0.22428	0.51683	0.30684	0.50006	5	5
18	Timeline1	幻灯片33	4	1	幻灯片33	Saccade	Partial	1	0	18	18							55.85	75.13						0.23305	0.50787	15	4
18	Timeline1	幻灯片10 (2)	5	1	幻灯片10	Saccade	Partial	1	126	137	11							39.9	39.9				0.17365	0.5106			3	0
18	Timeline1	幻灯片11 (2)	5	1	幻灯片11	Saccade	Partial	1	31	42	11							42.48	42.48				0.17782	0.50361			8	1
18	Timeline1	幻灯片12 (2)	5	1	幻灯片12	Saccade	Partial	1	14	47	33							76.62	148.56								9	5
18	Timeline1	幻灯片13 (1)	5	1	幻灯片13	Saccade	Whole	1	97	130	33						7.99	125.08	248.84	4.22			0.16018	0.5031	0.23566	0.4925	22	12
18	Timeline1	幻灯片15 (1)	5	1	幻灯片15	Saccade	Whole	1	79	123	44						1.86	152.37	250.23	5.47			0.18141	0.51497	0.27392	0.51197	10	2
18	Timeline1	幻灯片2 (2)	5	1	幻灯片2	Saccade	Whole	1	107	151	44						0.42	125.98	271.99	5.95			0.16591	0.50713	0.26644	0.50639	2	1
18	Timeline1	幻灯片4 (2)	5	1	幻灯片4	Saccade	Partial	1	0	22	22							94.61	149.01								1	2
18	Timeline1	幻灯片49 (1)	5	1	幻灯片49	Saccade	Partial	1	120	153	33							167.19	316.91				0.17709	0.53227			21	11
18	Timeline1	幻灯片5 (2)	5	1	幻灯片5	Saccade	Partial	1	150	194	44							70.2	127.83				0.16894	0.48468			1	0
18	Timeline1	幻灯片50 (2)	5	1	幻灯片50	Saccade	Partial	1	68	79	11							30.71	30.71				0.17319	0.50979			9	3
18	Timeline1	幻灯片51 (1)	5	1	幻灯片51	Saccade	Partial	1	128	161	33							113.64	176.08				0.17038	0.52356			6	2
18	Timeline1	幻灯片52 (1)	5	1	幻灯片52	Saccade	Partial	1	117	139	22							266.65	404.9				0.17313	0.49567			3	1
18	Timeline1	幻灯片53 (1)	5	1	幻灯片53	Saccade	Whole	1	116	150	33						5.96	113.07	155.8	4.06			0.18766	0.51331	0.25417	0.50637	3	0
18	Timeline1	幻灯片8 (2)	5	1	幻灯片8	Saccade	Partial	1	66	77	11							37.19	37.19				0.16982	0.49619			10	3
18	Timeline1	幻灯片9 (2)	5	1	幻灯片9	Saccade	Partial	1	21	32	11							36.45	36.45				0.15782	0.48999			6	0
18	Timeline1	幻灯片35 (1)	6	1	幻灯片35	Saccade	Whole	1	81	103	22						15.43	108.49	126.79	2.22			0.20133	0.51733	0.23827	0.50714	8	1
18	Timeline1	幻灯片36 (1)	6	1	幻灯片36	Saccade	Partial	1	2	25	22							53.58	64.65				0.19231	0.54467			5	0
18	Timeline1	幻灯片37 (1)	6	1	幻灯片37	Saccade	Partial	1	120	176	56							100.88	264.91				0.17014	0.51296			4	2
18	Timeline1	幻灯片38 (1)	6	1	幻灯片38	Saccade	Whole	1	148	170	22						12.51	107.34	121.15	2.44			0.17562	0.52173	0.21818	0.51229	7	2
18	Timeline1	幻灯片39 (1)	6	1	幻灯片39	Saccade	Partial	1	103	147	44							97.22	154.33				0.1885	0.51703			8	0
18	Timeline1	幻灯片40 (1)	6	1	幻灯片40	Saccade	Partial	1	3	36	33							104.58	199.73				0.17685	0.53426			18	8
18	Timeline1	幻灯片41 (1)	6	1	幻灯片41	Saccade	Whole	1	135	157	22						19	106.9	113.32	3.17			0.22493	0.53954	0.27765	0.52138	9	1
18	Timeline1	幻灯片42 (1)	6	1	幻灯片42	Saccade	Whole	1	15	37	22						359.02	94.86	133.64	1.94			0.17774	0.50737	0.2125	0.50796	10	2
18	Timeline1	幻灯片43 (1)	6	1	幻灯片43	Saccade	Whole	1	141	174	33						17.44	62.37	120.95	2.04			0.18116	0.51506	0.21769	0.50359	11	3
18	Timeline1	幻灯片44 (1)	6	1	幻灯片44	Saccade	Partial	1	107	140	33							92.05	186.57				0.18188	0.51408			13	1
18	Timeline1	幻灯片45 (1)	6	1	幻灯片45	Saccade	Whole	1	46	68	22						29.16	77.25	83.12	2.15			0.178	0.53688	0.21347	0.51709	10	3
18	Timeline1	幻灯片46 (1)	6	1	幻灯片46	Saccade	Whole	1	126	148	22						4.65	110.03	135.76	2.71			0.18707	0.5139	0.23215	0.51024	10	2
18	Timeline1	幻灯片47 (1)	6	1	幻灯片47	Saccade	Partial	1	27	49	22							37.73	37.85				0.1825	0.52023			10	2
18	Timeline1	幻灯片48 (1)	6	1	幻灯片48	Saccade	Partial	1	32	66	33							67.67	117.37				0.20417	0.54512			9	3
18	Timeline1	幻灯片50 (1)	6	1	幻灯片50	Saccade	Whole	1	115	159	44						16.2	113.41	225.54	4.75			0.18455	0.53486	0.26199	0.51236	8	1
19	Timeline1	幻灯片17 (1)	1	1	幻灯片17	Saccade	Partial	1	27	50	22							164.79	191.58						0.21893	0.45547	12	4
19	Timeline1	幻灯片18	1	1	幻灯片18	Saccade	Partial	1	0	39	39							73.05	99.78				0.27409	0.50789	0.22517	0.50508	10	1
19	Timeline1	幻灯片20 (1)	1	1	幻灯片20	Saccade	Whole	1	172	205	33						349.67	79.76	125.39	3.4			0.21926	0.49133	0.26595	0.49984	11	3
19	Timeline1	幻灯片21 (1)	1	1	幻灯片21	Saccade	Whole	1	164	186	22						340.26	129.79	141.97	3.07			0.21284	0.47031	0.25563	0.48566	8	0
19	Timeline1	幻灯片22 (1)	1	1	幻灯片22	Saccade	Whole	1	147	191	44						4.03	110.73	181.5	5.27			0.21377	0.50615	0.28738	0.50096	9	1
19	Timeline1	幻灯片23 (1)	1	1	幻灯片23	Saccade	Partial	1	807	830	22							86.97	126.28						0.30592	0.48423	3	0
19	Timeline1	幻灯片24 (1)	1	1	幻灯片24	Saccade	Partial	1	19	30	11							44.59	44.59						0.23215	0.50727	4	1
19	Timeline1	幻灯片25 (1)	1	1	幻灯片25	Saccade	Partial	1	0	5	5							343.72	675.12				0.73341	0.49624	0.3923	0.47449	7	2
19	Timeline1	幻灯片26 (1)	1	1	幻灯片26	Saccade	Partial	1	0	34	34							366.88	675.99				0.72008	0.50274	0.30348	0.50798	6	4
19	Timeline1	幻灯片27 (1)	1	1	幻灯片27	Saccade	Whole	1	174	208	33						180.41	103.63	123.32	3.83			0.28014	0.51401	0.22427	0.51441	6	1
19	Timeline1	幻灯片28 (1)	1	1	幻灯片28	Saccade	Whole	1	162	206	44						151.43	61.89	97.81	2.4			0.25204	0.52451	0.21675	0.50529	6	1
19	Timeline1	幻灯片29 (1)	1	1	幻灯片29	Saccade	Partial	1	0	26	26							380.91	646.18				0.72822	0.49849	0.29553	0.52871	8	3
19	Timeline1	幻灯片31 (1)	1	1	幻灯片31	Saccade	Whole	1	123	145	22						301.91	71.67	80.47	2.63			0.2156	0.44061	0.24165	0.48243	6	4
19	Timeline1	幻灯片32 (1)	1	1	幻灯片32	Saccade	Partial	1	13	46	33							424.93	850.48								4	2
19	Timeline1	幻灯片33 (1)	1	1	幻灯片33	Saccade	Partial	1	168	179	11							33.68	33.68				0.21948	0.53084			6	0
19	Timeline1	幻灯片34	2	1	幻灯片34	Saccade	Partial	1	100	111	11							38.03	38.03				0.19053	0.48658			14	4
19	Timeline1	幻灯片35	2	1	幻灯片35	Saccade	Whole	1	209	220	11						185.93	190.2	190.2	2.89			0.25257	0.49613	0.20932	0.50062	7	1
19	Timeline1	幻灯片36	2	1	幻灯片36	Saccade	Whole	1	385	429	44						14.86	92.4	144.23	4.94			0.2099	0.49087	0.27848	0.47268	5	0
19	Timeline1	幻灯片37	2	1	幻灯片37	Saccade	Whole	1	168	223	56						181.2	100.84	125.65	5.58			0.31085	0.49819	0.23088	0.49986	3	1
19	Timeline1	幻灯片38	2	1	幻灯片38	Saccade	Partial	1	0	1	1							433.18	592.19				0.72264	0.48331	0.28947	0.50036	4	2
19	Timeline1	幻灯片39	2	1	幻灯片39	Saccade	Whole	1	184	228	44						178.08	73.94	104.03	3.26			0.28271	0.51071	0.23391	0.50908	4	1
19	Timeline1	幻灯片40	2	1	幻灯片40	Saccade	Partial	1	0	31	31							375.31	732.15				0.76776	0.48078	0.28262	0.5164	8	4
19	Timeline1	幻灯片41	2	1	幻灯片41	Saccade	Partial	1	11	100	89							309.96	1003.73				0.76109	0.47868			10	3
19	Timeline1	幻灯片42	2	1	幻灯片42	Saccade	Partial	1	5	27	22							777.1	1258.17								9	4
19	Timeline1	幻灯片43	2	1	幻灯片43	Saccade	Whole	1	153	198	44						185.19	92.66	245.99	4.19			0.24738	0.49316	0.18375	0.49894	6	2
19	Timeline1	幻灯片44	2	1	幻灯片44	Saccade	Whole	1	144	200	56						194.42	135.93	273.57	7.7			0.29531	0.4864	0.18322	0.51522	7	5
19	Timeline1	幻灯片45	2	1	幻灯片45	Saccade	Partial	1	0	12	12							202.18	513.95				0.33593	0.45795	0.21213	0.50864	9	8
19	Timeline1	幻灯片46	2	1	幻灯片46	Saccade	Whole	1	161	195	33						192.2	107.15	142.02	3.8			0.24815	0.48796	0.19091	0.50034	6	1
19	Timeline1	幻灯片47	2	1	幻灯片47	Saccade	Partial	1	0	72	72							433.2	709.08						0.26579	0.49521	5	1
19	Timeline1	幻灯片48	2	1	幻灯片48	Saccade	Partial	1	0	24	24							376.22	529.31				0.62369	0.50018	0.24502	0.47301	1	2
19	Timeline1	幻灯片1	3	1	幻灯片1	Saccade	Whole	1	210	221	11						189.47	36.56	36.56	1.13			0.24361	0.48679	0.22346	0.49015	9	7
19	Timeline1	幻灯片10	3	1	幻灯片10	Saccade	Partial	1	0	15	15							425.48	776.43				0.73433	0.48187	0.23965	0.50544	4	1
19	Timeline1	幻灯片11	3	1	幻灯片11	Saccade	Whole	1	3	81	78						164.69	222.24	372.12	16.97			0.67489	0.49713	0.46032	0.4384	5	3
19	Timeline1	幻灯片12	3	1	幻灯片12	Saccade	Partial	1	61	127	67							370.81	711.78				0.7124	0.49179			6	3
19	Timeline1	幻灯片14	3	1	幻灯片14	Saccade	Partial	1	0	74	74							404.4	881.85				0.74434	0.48251	0.28141	0.49794	4	2
19	Timeline1	幻灯片16	3	1	幻灯片16	Saccade	Partial	1	0	21	21							344.45	702.15				0.66377	0.47547	0.27459	0.49877	5	2
19	Timeline1	幻灯片17	3	1	幻灯片17	Saccade	Partial	1	0	35	35							370.97	762.72				0.71986	0.49165	0.24769	0.48927	4	1
19	Timeline1	幻灯片2	3	1	幻灯片2	Saccade	Partial	1	177	188	11							35.81	35.81				0.24376	0.51195			9	5
19	Timeline1	幻灯片3	3	1	幻灯片3	Saccade	Whole	1	285	319	33						352.99	86.01	168.55	3.17			0.1997	0.48841	0.24355	0.4938	9	5
19	Timeline1	幻灯片4	3	1	幻灯片4	Saccade	Whole	1	179	213	33						153.95	48.57	69.18	1.83			0.24081	0.51257	0.21319	0.49907	5	2
19	Timeline1	幻灯片5	3	1	幻灯片5	Saccade	Whole	1	242	265	22						329.2	88.36	95.15	2.75			0.26263	0.47038	0.29927	0.49222	7	0
19	Timeline1	幻灯片6	3	1	幻灯片6	Saccade	Whole	1	222	233	11						211.69	42.18	42.18	0.77			0.25992	0.50244	0.24899	0.50919	10	4
19	Timeline1	幻灯片7	3	1	幻灯片7	Saccade	Partial	1	0	20	20							413.02	731.14				0.73543	0.46044	0.24977	0.50201	6	3
19	Timeline1	幻灯片8	3	1	幻灯片8	Saccade	Partial	1	0	46	46							407.6	894.34				0.7441	0.47167	0.26734	0.48674	7	2
19	Timeline1	幻灯片9	3	1	幻灯片9	Saccade	Partial	1	0	28	28							391.72	599.73				0.68233	0.39094	0.22624	0.48511	7	2
19	Timeline1	幻灯片19	4	1	幻灯片19	Saccade	Partial	1	0	1	1							315.74	481.42				0.64621	0.48826	0.32594	0.47462	8	3
19	Timeline1	幻灯片20	4	1	幻灯片20	Saccade	Partial	1	0	17	17							361.95	691.07				0.72401	0.47597	0.30874	0.49297	7	3
19	Timeline1	幻灯片21	4	1	幻灯片21	Saccade	Partial	1	0	47	47							305.73	492.34				0.58778	0.50488	0.28165	0.49426	7	2
19	Timeline1	幻灯片22	4	1	幻灯片22	Saccade	Partial	1	74	118	44							87.79	119.89						0.26959	0.46885	4	0
19	Timeline1	幻灯片23	4	1	幻灯片23	Saccade	Whole	1	4	82	78						182.91	318.94	579.65	24.79			0.62753	0.47243	0.31012	0.48854	5	2
19	Timeline1	幻灯片24	4	1	幻灯片24	Saccade	Partial	1	0	59	59							320.85	630.86				0.67649	0.48213	0.30885	0.49532	5	1
19	Timeline1	幻灯片25	4	1	幻灯片25	Saccade	Partial	1	0	39	39							250.6	448.19				0.57802	0.51155	0.36696	0.48439	3	2
19	Timeline1	幻灯片26	4	1	幻灯片26	Saccade	Partial	1	0	47	47							332.23	430.45				0.60422	0.49034	0.31801	0.48837	4	2
19	Timeline1	幻灯片27	4	1	幻灯片27	Saccade	Whole	1	216	260	44						24.37	80.45	149.89	3.78			0.28682	0.52962	0.33526	0.50769	1	1
19	Timeline1	幻灯片28	4	1	幻灯片28	Saccade	Whole	1	166	199	33						343.05	70.64	76.28	3.01			0.27089	0.50214	0.31263	0.51486	7	0
19	Timeline1	幻灯片29	4	1	幻灯片29	Saccade	Partial	1	0	47	47							397.14	563.2				0.69174	0.47566	0.29239	0.50573	6	4
19	Timeline1	幻灯片30	4	1	幻灯片30	Saccade	Partial	1	0	57	57							338.46	657.64				0.70235	0.47674	0.31639	0.46826	5	1
19	Timeline1	幻灯片31	4	1	幻灯片31	Saccade	Whole	1	142	187	44						197.43	161.1	266.46	6.86			0.39286	0.47383	0.30348	0.50189	5	1
19	Timeline1	幻灯片32	4	1	幻灯片32	Saccade	Whole	1	194	239	44						199.83	136.83	223.07	6.35			0.38961	0.47436	0.30736	0.50403	6	3
19	Timeline1	幻灯片33	4	1	幻灯片33	Saccade	Whole	1	276	320	44						349.25	67.9	98.83	3.28			0.30241	0.49255	0.34599	0.50083	8	3
19	Timeline1	幻灯片10 (2)	5	1	幻灯片10	Saccade	Whole	1	416	460	44						7.92	128.9	186.24	6.36			0.25879	0.52977	0.34563	0.51768	1	0
19	Timeline1	幻灯片11 (2)	5	1	幻灯片11	Saccade	Partial	1	0	32	32							132.96	264.11				0.34563	0.51768	0.19815	0.45635	6	3
19	Timeline1	幻灯片12 (2)	5	1	幻灯片12	Saccade	Whole	1	163	218	56						0.36	109.64	156.14	6.79			0.51344	0.51125	0.59737	0.51072	9	2
19	Timeline1	幻灯片13 (1)	5	1	幻灯片13	Saccade	Partial	1	175	198	22							242.56	255.03				0.18104	0.49992			6	1
19	Timeline1	幻灯片15 (1)	5	1	幻灯片15	Saccade	Whole	1	152	174	22						353.78	302.46	488.53	7.24			0.17665	0.47403	0.28503	0.48585	8	3
19	Timeline1	幻灯片2 (2)	5	1	幻灯片2	Saccade	Partial	1	96	118	22							106.57	106.57								6	1
19	Timeline1	幻灯片4 (2)	5	1	幻灯片4	Saccade	Partial	1	0	56	56							328.5	621.8				0.67374	0.50347	0.34921	0.50197	4	2
19	Timeline1	幻灯片49 (1)	5	1	幻灯片49	Saccade	Partial	1	0	35	35							231.83	661.29				0.39673	0.4955	0.25546	0.50372	12	4
19	Timeline1	幻灯片5 (2)	5	1	幻灯片5	Saccade	Partial	1	0	3	3							305.11	605.02				0.64426	0.5087	0.30423	0.50867	7	3
19	Timeline1	幻灯片50 (2)	5	1	幻灯片50	Saccade	Whole	1	167	211	44						2.83	82.08	119.82	3.98			0.26198	0.49249	0.31566	0.48984	8	3
19	Timeline1	幻灯片51 (1)	5	1	幻灯片51	Saccade	Whole	1	181	215	33						333.69	67.22	75.21	2.62			0.243	0.47715	0.27707	0.494	11	4
19	Timeline1	幻灯片52 (1)	5	1	幻灯片52	Saccade	Whole	1	153	197	44						350.41	88.46	125.47	4.23			0.24797	0.48656	0.30451	0.49611	5	0
19	Timeline1	幻灯片53 (1)	5	1	幻灯片53	Saccade	Whole	1	30	86	56						166.46	260.37	457.28	15.02			0.69735	0.50456	0.50934	0.45928	6	3
19	Timeline1	幻灯片8 (2)	5	1	幻灯片8	Saccade	Partial	1	0	71	71							356.02	678.09						0.30351	0.503	4	2
19	Timeline1	幻灯片9 (2)	5	1	幻灯片9	Saccade	Partial	1	0	18	18							320.84	468.93				0.48014	0.50336	0.24763	0.50911	9	3
19	Timeline1	幻灯片35 (1)	6	1	幻灯片35	Saccade	Whole	1	269	314	44						10.64	145.62	232.74	6.62			0.264	0.52701	0.35255	0.51037	8	1
19	Timeline1	幻灯片36 (1)	6	1	幻灯片36	Saccade	Partial	1	0	3	3							144.48	450.09				0.33398	0.47536	0.22524	0.49877	5	1
19	Timeline1	幻灯片37 (1)	6	1	幻灯片37	Saccade	Partial	1	0	13	13							332.38	605.41				0.67799	0.49488	0.34993	0.48246	8	6
19	Timeline1	幻灯片38 (1)	6	1	幻灯片38	Saccade	Whole	1	206	240	33						193.28	152.6	327.6	5.61			0.31332	0.51123	0.23678	0.52931	7	2
19	Timeline1	幻灯片39 (1)	6	1	幻灯片39	Saccade	Whole	1	292	314	22						354.22	90.84	148.48	2.53			0.25095	0.49842	0.28553	0.50192	7	1
19	Timeline1	幻灯片40 (1)	6	1	幻灯片40	Saccade	Partial	1	0	25	25							219.15	956				0.60483	0.51338	0.28606	0.52791	7	5
19	Timeline1	幻灯片41 (1)	6	1	幻灯片41	Saccade	Whole	1	13	47	33						183.44	136.68	196.99	4.83			0.31509	0.5141	0.24825	0.51812	6	3
19	Timeline1	幻灯片42 (1)	6	1	幻灯片42	Saccade	Partial	1	0	27	27							246.48	463.78				0.59575	0.50824	0.39411	0.49098	4	4
19	Timeline1	幻灯片43 (1)	6	1	幻灯片43	Saccade	Partial	1	141	196	56							143.56	291.17				0.32156	0.49721			6	1
19	Timeline1	幻灯片44 (1)	6	1	幻灯片44	Saccade	Partial	1	0	2	2							426	819.31				0.76197	0.4822	0.33803	0.51408	6	3
19	Timeline1	幻灯片45 (1)	6	1	幻灯片45	Saccade	Partial	1	0	33	33							393.89	597.49				0.71452	0.50126	0.26794	0.50846	3	2
19	Timeline1	幻灯片46 (1)	6	1	幻灯片46	Saccade	Partial	1	5	60	56							159.96	273.49						0.53703	0.49016	3	2
19	Timeline1	幻灯片47 (1)	6	1	幻灯片47	Saccade	Partial	1	332	343	11							31.77	31.77				0.24923	0.52387			3	0
19	Timeline1	幻灯片48 (1)	6	1	幻灯片48	Saccade	Partial	1	318	329	11							138.92	138.92				0.23035	0.50903			4	0
19	Timeline1	幻灯片50 (1)	6	1	幻灯片50	Saccade	Partial	1	0	34	34							360.29	699.99				0.68453	0.4994			3	2
20	Timeline1	幻灯片17 (1)	1	1	幻灯片17	Saccade	Whole	1	167	201	33						176.01	68.27	81.2	2.5			0.26657	0.55297	0.21751	0.54955	8	4
20	Timeline1	幻灯片18	1	1	幻灯片18	Saccade	Whole	1	133	167	33						6.01	66.77	93.09	2.63			0.2073	0.55378	0.25728	0.54852	9	2
20	Timeline1	幻灯片20 (1)	1	1	幻灯片20	Saccade	Whole	1	144	177	33						359.1	94.21	151.94	3.53			0.17414	0.5489	0.24442	0.55	8	0
20	Timeline1	幻灯片21 (1)	1	1	幻灯片21	Saccade	Partial	1	165	221	56							391.82	943.13				0.67694	0.53587			8	5
20	Timeline1	幻灯片22 (1)	1	1	幻灯片22	Saccade	Partial	1	232	265	33							76.4	97.21				0.25196	0.54766			9	6
20	Timeline1	幻灯片23 (1)	1	1	幻灯片23	Saccade	Whole	1	303	325	22						197.7	43.19	44.94	1.06			0.24641	0.5525	0.22567	0.55911	10	5
20	Timeline1	幻灯片24 (1)	1	1	幻灯片24	Saccade	Whole	1	258	302	44						13.94	67.12	96.82	3.3			0.23628	0.57508	0.29969	0.55934	6	0
20	Timeline1	幻灯片25 (1)	1	1	幻灯片25	Saccade	Partial	1	0	8	8							98.75	98.75				0.17077	0.55161	0.19847	0.54615	9	1
20	Timeline1	幻灯片26 (1)	1	1	幻灯片26	Saccade	Whole	1	185	207	22						348.51	103.08	104.86	2.9			0.19895	0.55163	0.25715	0.56346	7	0
20	Timeline1	幻灯片27 (1)	1	1	幻灯片27	Saccade	Partial	1	235	257	22							230.37	364.09				0.22399	0.56268			7	1
20	Timeline1	幻灯片28 (1)	1	1	幻灯片28	Saccade	Whole	1	12	34	22						25.07	66.88	75.22	1.56			0.21204	0.57291	0.24214	0.55882	8	0
20	Timeline1	幻灯片29 (1)	1	1	幻灯片29	Saccade	Whole	1	223	267	44						4.15	78.3	106.68	3.64			0.22582	0.56045	0.29746	0.55525	8	1
20	Timeline1	幻灯片31 (1)	1	1	幻灯片31	Saccade	Whole	1	183	217	33						16.16	71.32	94.41	2.74			0.21512	0.55791	0.26879	0.54235	8	1
20	Timeline1	幻灯片32 (1)	1	1	幻灯片32	Saccade	Whole	1	177	188	11						197.74	33.61	33.61	0.98			0.27695	0.55851	0.25773	0.56466	6	1
20	Timeline1	幻灯片33 (1)	1	1	幻灯片33	Saccade	Whole	1	155	177	22						8.07	80.09	95.87	2.76			0.19636	0.56671	0.25146	0.5589	9	2
20	Timeline1	幻灯片34	2	1	幻灯片34	Saccade	Whole	1	206	250	44						185.21	125.27	196.32	6.06			0.26164	0.53989	0.144	0.55061	7	4
20	Timeline1	幻灯片35	2	1	幻灯片35	Saccade	Whole	1	5	17	11						40.09	37.62	37.62	0.88			0.16552	0.5576	0.17926	0.54604	6	4
20	Timeline1	幻灯片36	2	1	幻灯片36	Saccade	Whole	1	360	405	44						10.72	159.6	290.78	6.69			0.21412	0.54953	0.33797	0.52608	6	4
20	Timeline1	幻灯片37	2	1	幻灯片37	Saccade	Whole	1	271	315	44						6.15	170.28	286.35	8.11			0.20015	0.54412	0.35347	0.52761	7	2
20	Timeline1	幻灯片38	2	1	幻灯片38	Saccade	Whole	1	159	226	67						183.35	388.27	1201.58	25.83			0.70028	0.52353	0.22676	0.55122	8	6
20	Timeline1	幻灯片39	2	1	幻灯片39	Saccade	Whole	1	153	209	56						6.51	96.97	163.39	5.42			0.1749	0.54901	0.27938	0.5371	7	4
20	Timeline1	幻灯片40	2	1	幻灯片40	Saccade	Whole	1	186	219	33						11.71	123.18	186.14	4.63			0.19536	0.56644	0.28373	0.54812	7	4
20	Timeline1	幻灯片41	2	1	幻灯片41	Saccade	Whole	1	241	285	44						9.36	124.83	212.45	5.76			0.17187	0.55098	0.28316	0.53264	8	1
20	Timeline1	幻灯片42	2	1	幻灯片42	Saccade	Whole	1	240	285	44						7.83	170.26	479.11	7.57			0.18221	0.55778	0.32802	0.53772	7	3
20	Timeline1	幻灯片43	2	1	幻灯片43	Saccade	Whole	1	168	201	33						16.35	114.45	153.65	4.2			0.20331	0.55796	0.28293	0.5346	9	4
20	Timeline1	幻灯片44	2	1	幻灯片44	Saccade	Partial	1	261	295	33							67.07	94.33				0.17573	0.55339			4	1
20	Timeline1	幻灯片45	2	1	幻灯片45	Saccade	Whole	1	239	272	33						357.96	62.38	91.67	2.35			0.16639	0.54914	0.2139	0.55083	3	2
20	Timeline1	幻灯片46	2	1	幻灯片46	Saccade	Whole	1	183	216	33						6.16	121.85	168.25	4.33			0.19033	0.5522	0.27478	0.54309	5	1
20	Timeline1	幻灯片47	2	1	幻灯片47	Saccade	Partial	1	161	183	22							293.62	315.68				0.31006	0.54658			3	1
20	Timeline1	幻灯片48	2	1	幻灯片48	Saccade	Whole	1	177	210	33						186.51	65.15	88.27	2.28			0.24175	0.55334	0.19693	0.55846	1	1
20	Timeline1	幻灯片1	3	1	幻灯片1	Saccade	Partial	1	155	188	33							102.77	207.4				0.18499	0.54604			6	3
20	Timeline1	幻灯片10	3	1	幻灯片10	Saccade	Whole	1	158	191	33						7.68	158.12	217.99	5.53			0.16868	0.55549	0.27356	0.54135	4	1
20	Timeline1	幻灯片11	3	1	幻灯片11	Saccade	Whole	1	241	285	44						8.76	89	133.23	4.26			0.1948	0.55019	0.27435	0.53793	5	0
20	Timeline1	幻灯片12	3	1	幻灯片12	Saccade	Whole	1	13	24	11						114.91	54.68	54.68	0.22			0.17647	0.55293	0.1722	0.54373	4	4
20	Timeline1	幻灯片14	3	1	幻灯片14	Saccade	Whole	1	162	196	33						5.59	173.61	241.63	6.38			0.1824	0.54487	0.3016	0.5332	4	1
20	Timeline1	幻灯片16	3	1	幻灯片16	Saccade	Whole	1	57	112	56						9.16	198.74	352.98	11.45			0.18121	0.5549	0.39258	0.52081	4	1
20	Timeline1	幻灯片17	3	1	幻灯片17	Saccade	Whole	1	151	195	44						10.3	103.09	174.35	4.93			0.18401	0.55524	0.27589	0.53855	4	1
20	Timeline1	幻灯片2	3	1	幻灯片2	Saccade	Partial	1	0	21	21							275.59	662.21				0.16319	0.53556	0.55239	0.54207	7	7
20	Timeline1	幻灯片3	3	1	幻灯片3	Saccade	Whole	1	142	176	33						9.75	96.63	142.65	3.35			0.1778	0.55737	0.23845	0.54695	8	2
20	Timeline1	幻灯片4	3	1	幻灯片4	Saccade	Whole	1	147	170	22						3.12	134.09	226.83	3.83			0.16845	0.54774	0.24266	0.5437	5	2
20	Timeline1	幻灯片5	3	1	幻灯片5	Saccade	Whole	1	153	186	33						18.48	109.37	200.62	3.35			0.21967	0.56435	0.28066	0.54397	6	4
20	Timeline1	幻灯片6	3	1	幻灯片6	Saccade	Whole	1	91	135	44						5.52	288.04	345.22	13.06		6	0.17274	0.55347	0.41343	0.53022	7	7
20	Timeline1	幻灯片7	3	1	幻灯片7	Saccade	Whole	1	101	146	44						14.84	80.05	111.79	3.76			0.17646	0.56491	0.24751	0.54609	7	3
20	Timeline1	幻灯片8	3	1	幻灯片8	Saccade	Whole	1	168	212	44						7.79	150.28	404.92	6.65			0.17001	0.55256	0.29668	0.53522	10	10
20	Timeline1	幻灯片9	3	1	幻灯片9	Saccade	Whole	1	141	186	44						350.35	87.9	171.37	4.01			0.18133	0.55028	0.25889	0.56346	6	3
20	Timeline1	幻灯片19	4	1	幻灯片19	Saccade	Partial	1	0	51	51							186.58	675.46				0.21394	0.57064	0.44241	0.545	5	2
20	Timeline1	幻灯片20	4	1	幻灯片20	Saccade	Partial	1	111	122	11							35.77	35.77				0.18781	0.56144			4	1
20	Timeline1	幻灯片21	4	1	幻灯片21	Saccade	Whole	1	228	283	56						8.73	134.99	232.02	7.7			0.24804	0.55247	0.3864	0.53122	1	1
20	Timeline1	幻灯片22	4	1	幻灯片22	Saccade	Whole	1	216	250	33						5.78	139.72	304.96	4.95			0.27366	0.5529	0.36309	0.54384	4	0
20	Timeline1	幻灯片23	4	1	幻灯片23	Saccade	Whole	1	266	299	33						3.79	76.39	115.22	2.81			0.24111	0.55083	0.29286	0.5474	11	4
20	Timeline1	幻灯片24	4	1	幻灯片24	Saccade	Whole	1	154	199	44						18.48	79.54	145.59	3.84			0.24381	0.55952	0.31367	0.53617	6	2
20	Timeline1	幻灯片25	4	1	幻灯片25	Saccade	Whole	1	187	209	22						182.02	41.55	51.57	1.58			0.29895	0.55268	0.27057	0.55368	6	3
20	Timeline1	幻灯片26	4	1	幻灯片26	Saccade	Whole	1	203	248	44						6.81	101.61	136.52	4.52			0.2821	0.55105	0.36525	0.54112	5	2
20	Timeline1	幻灯片27	4	1	幻灯片27	Saccade	Whole	1	159	192	33						190.02	76.14	104.56	2.98			0.35198	0.54783	0.2992	0.55715	4	2
20	Timeline1	幻灯片28	4	1	幻灯片28	Saccade	Whole	1	231	286	56						7.26	99.76	166.55	5.91			0.32585	0.54489	0.43192	0.53138	4	1
20	Timeline1	幻灯片29	4	1	幻灯片29	Saccade	Whole	1	247	302	56						8.43	122.56	268.28	7.22			0.29494	0.55786	0.42328	0.53883	5	2
20	Timeline1	幻灯片30	4	1	幻灯片30	Saccade	Whole	1	219	263	44						12.16	96.02	125.18	4.79			0.30606	0.55042	0.39184	0.53194	5	1
20	Timeline1	幻灯片31	4	1	幻灯片31	Saccade	Whole	1	224	268	44						5.49	86.87	128.85	3.54			0.29921	0.54184	0.36264	0.53575	6	1
20	Timeline1	幻灯片32	4	1	幻灯片32	Saccade	Partial	1	212	246	33							48.11	58.04				0.30444	0.54304			6	1
20	Timeline1	幻灯片33	4	1	幻灯片33	Saccade	Whole	1	168	201	33						180.11	48.31	53.31	1.81			0.31753	0.54833	0.28397	0.54839	7	3
20	Timeline1	幻灯片10 (2)	5	1	幻灯片10	Saccade	Whole	1	212	256	44						7.33	81.03	130.6	3.72			0.18731	0.55313	0.25969	0.54381	6	0
20	Timeline1	幻灯片11 (2)	5	1	幻灯片11	Saccade	Whole	1	162	195	33						34.94	48.18	72.37	1.66			0.22718	0.56723	0.2552	0.54765	8	1
20	Timeline1	幻灯片12 (2)	5	1	幻灯片12	Saccade	Whole	1	272	305	33						5.2	128.37	171.21	5.17			0.25016	0.55021	0.34702	0.54139	14	4
20	Timeline1	幻灯片13 (1)	5	1	幻灯片13	Saccade	Whole	1	155	188	33						4	108.72	150.32	4.28			0.21951	0.55251	0.29809	0.54702	9	4
20	Timeline1	幻灯片15 (1)	5	1	幻灯片15	Saccade	Whole	1	154	198	44						16.23	131.33	220.71	5.77			0.16587	0.57463	0.274	0.54315	10	4
20	Timeline1	幻灯片2 (2)	5	1	幻灯片2	Saccade	Partial	1	71	93	22							67.84	85.05						0.26487	0.4986	14	8
20	Timeline1	幻灯片4 (2)	5	1	幻灯片4	Saccade	Whole	1	214	258	44						8.39	72.26	90.63	3.35			0.23386	0.56299	0.29697	0.55369	1	1
20	Timeline1	幻灯片49 (1)	5	1	幻灯片49	Saccade	Whole	1	149	194	44						7.71	118.67	216.68	5.4			0.19927	0.5541	0.30294	0.54007	9	6
20	Timeline1	幻灯片5 (2)	5	1	幻灯片5	Saccade	Whole	1	175	208	33						186.8	74.51	112.32	2.67			0.27027	0.55519	0.21761	0.56147	2	2
20	Timeline1	幻灯片50 (2)	5	1	幻灯片50	Saccade	Whole	1	222	255	33						13.96	92.37	133.06	3.19			0.28463	0.54672	0.34359	0.53206	6	2
20	Timeline1	幻灯片51 (1)	5	1	幻灯片51	Saccade	Partial	1	177	199	22							46.75	61.82				0.28724	0.55538			7	2
20	Timeline1	幻灯片52 (1)	5	1	幻灯片52	Saccade	Whole	1	149	194	44						15.43	94.58	178.96	4.24			0.24659	0.55226	0.32251	0.53132	6	3
20	Timeline1	幻灯片53 (1)	5	1	幻灯片53	Saccade	Whole	1	26	60	33						196.05	80.64	96.95	3.11			0.34174	0.52684	0.28445	0.54332	7	2
20	Timeline1	幻灯片8 (2)	5	1	幻灯片8	Saccade	Whole	1	163	197	33						9.33	81.11	86.5	2.94			0.18929	0.56875	0.24786	0.55912	6	2
20	Timeline1	幻灯片9 (2)	5	1	幻灯片9	Saccade	Partial	1	180	191	11							33.98	33.98				0.17011	0.55717			13	9
20	Timeline1	幻灯片35 (1)	6	1	幻灯片35	Saccade	Whole	1	165	199	33						12.42	97.13	131.63	3.36			0.21868	0.55527	0.28513	0.54064	10	3
20	Timeline1	幻灯片36 (1)	6	1	幻灯片36	Saccade	Whole	1	120	165	44						358.8	96.35	173.64	4.31			0.18936	0.55938	0.27652	0.5612	5	0
20	Timeline1	幻灯片37 (1)	6	1	幻灯片37	Saccade	Whole	1	76	87	11						29.71	33.34	33.34	0.89			0.21871	0.57034	0.23499	0.56105	7	2
20	Timeline1	幻灯片38 (1)	6	1	幻灯片38	Saccade	Partial	1	194	239	44							56.97	73.74				0.27467	0.5522			7	1
20	Timeline1	幻灯片39 (1)	6	1	幻灯片39	Saccade	Partial	1	150	172	22							160.25	188.6				0.33647	0.5602			7	1
20	Timeline1	幻灯片40 (1)	6	1	幻灯片40	Saccade	Partial	1	107	141	33							102.53	203.65				0.19237	0.56417			7	1
20	Timeline1	幻灯片41 (1)	6	1	幻灯片41	Saccade	Partial	1	0	18	18							133.27	205.27				0.34025	0.55556	0.21581	0.55506	7	2
20	Timeline1	幻灯片42 (1)	6	1	幻灯片42	Saccade	Whole	1	162	206	44						185.18	67.33	116.66	3.42			0.32048	0.5556	0.25408	0.56162	5	2
20	Timeline1	幻灯片43 (1)	6	1	幻灯片43	Saccade	Whole	1	34	56	22						15.59	80.91	112.72	1.82			0.20338	0.55215	0.23947	0.54208	9	1
20	Timeline1	幻灯片44 (1)	6	1	幻灯片44	Saccade	Whole	1	161	194	33						183.74	67.69	96.2	2.45			0.28213	0.5573	0.23215	0.56056	7	3
20	Timeline1	幻灯片45 (1)	6	1	幻灯片45	Saccade	Whole	1	172	216	44						15.19	76.18	134.49	3.9			0.2154	0.57469	0.29092	0.55418	9	4
20	Timeline1	幻灯片46 (1)	6	1	幻灯片46	Saccade	Partial	1	0	32	32							86.92	129.53				0.20615	0.54482	0.26284	0.54617	9	3
20	Timeline1	幻灯片47 (1)	6	1	幻灯片47	Saccade	Whole	1	159	193	33						12.25	126.19	134.88	4.49			0.17609	0.56235	0.26654	0.54272	10	3
20	Timeline1	幻灯片48 (1)	6	1	幻灯片48	Saccade	Whole	1	159	181	22						201.35	83.75	86.11	2.78			0.27309	0.54579	0.21907	0.5669	5	3
20	Timeline1	幻灯片50 (1)	6	1	幻灯片50	Saccade	Whole	1	158	192	33						7.51	146.92	197.23	5.07			0.18912	0.56477	0.28854	0.55167	5	0
21	Timeline1	幻灯片17 (1)	1	1	幻灯片17	Saccade	Partial	1	179	202	22							351.98	511.39				0.47864	0.49805			1	2
21	Timeline1	幻灯片18	1	1	幻灯片18	Saccade	Whole	1	77	88	11						326.21	126.58	126.58	1.87			0.39874	0.49508	0.4223	0.51084	4	1
21	Timeline1	幻灯片20 (1)	1	1	幻灯片20	Saccade	Whole	1	203	225	22						168.64	134.32	198.8	3.42			0.30672	0.52242	0.25845	0.51271	2	1
21	Timeline1	幻灯片21 (1)	1	1	幻灯片21	Saccade	Partial	1	269	291	22							265.5	445.03				0.36158	0.52502			3	4
21	Timeline1	幻灯片22 (1)	1	1	幻灯片22	Saccade	Partial	1	17	40	22							276.96	435.67				0.23008	0.51496			8	1
21	Timeline1	幻灯片23 (1)	1	1	幻灯片23	Saccade	Partial	1	173	195	22							175.23	284.45				0.31715	0.51279			3	1
21	Timeline1	幻灯片24 (1)	1	1	幻灯片24	Saccade	Partial	1	162	195	33							150.79	311.65				0.33648	0.4991			2	1
21	Timeline1	幻灯片25 (1)	1	1	幻灯片25	Saccade	Partial	1	167	178	11							106.41	106.41				0.33434	0.49734			3	2
21	Timeline1	幻灯片26 (1)	1	1	幻灯片26	Saccade	Partial	1	306	328	22							141.89	234.24				0.38461	0.49656			5	3
21	Timeline1	幻灯片27 (1)	1	1	幻灯片27	Saccade	Whole	1	169	202	33						186.81	113.88	223.54	4.16			0.30518	0.50745	0.24445	0.5147	2	2
21	Timeline1	幻灯片28 (1)	1	1	幻灯片28	Saccade	Partial	1	14	25	11							151.92	151.92				0.24504	0.50945			10	5
21	Timeline1	幻灯片29 (1)	1	1	幻灯片29	Saccade	Partial	1	0	7	7							56.47	56.47				0.25247	0.52444			5	3
21	Timeline1	幻灯片31 (1)	1	1	幻灯片31	Saccade	Partial	1	52	63	11							90.11	90.11				0.36267	0.51928			7	1
21	Timeline1	幻灯片32 (1)	1	1	幻灯片32	Saccade	Whole	1	174	207	33						193.58	79.19	127.55	3.39			0.33678	0.5073	0.29097	0.51836	5	2
21	Timeline1	幻灯片33 (1)	1	1	幻灯片33	Saccade	Whole	1	177	233	56						189.57	207.96	553.22	11.84			0.46019	0.49691	0.29987	0.52395	4	3
21	Timeline1	幻灯片34	2	1	幻灯片34	Saccade	Partial	1	153	198	44							118.24	307.79				0.1768	0.50418			6	1
21	Timeline1	幻灯片35	2	1	幻灯片35	Saccade	Partial	1	333	344	11							99.36	99.36								2	0
21	Timeline1	幻灯片36	2	1	幻灯片36	Saccade	Partial	1	90	101	11							51.53	51.53				0.17448	0.51196			8	0
21	Timeline1	幻灯片37	2	1	幻灯片37	Saccade	Partial	1	233	244	11							37.79	37.79				0.18056	0.51017			4	1
21	Timeline1	幻灯片38	2	1	幻灯片38	Saccade	Partial	1	15	26	11							35.33	35.33								6	4
21	Timeline1	幻灯片39	2	1	幻灯片39	Saccade	Partial	1	51	73	22							42.72	53.01				0.17386	0.49654			6	1
21	Timeline1	幻灯片40	2	1	幻灯片40	Saccade	Partial	1	169	191	22							225.59	339.77				0.17603	0.50759			5	0
21	Timeline1	幻灯片41	2	1	幻灯片41	Saccade	Partial	1	0	7	7							69.51	69.51				0.17461	0.50766			5	0
21	Timeline1	幻灯片42	2	1	幻灯片42	Saccade	Whole	1	160	182	22						350	105.97	167.47	2.63			0.23105	0.48991	0.26748	0.49633	4	1
21	Timeline1	幻灯片43	2	1	幻灯片43	Saccade	Whole	1	177	199	22						320.65	48.97	61.6	1.39			0.31446	0.47511	0.33214	0.48961	4	2
21	Timeline1	幻灯片44	2	1	幻灯片44	Saccade	Partial	1	40	51	11							107.85	107.85				0.18254	0.51341			13	8
21	Timeline1	幻灯片45	2	1	幻灯片45	Saccade	Whole	1	166	188	22						6.8	94.92	144.15	2.16			0.17861	0.51909	0.21154	0.51516	6	0
21	Timeline1	幻灯片46	2	1	幻灯片46	Saccade	Whole	1	411	488	78						356.15	124.7	535.71	9.68			0.23875	0.50324	0.37363	0.51232	3	1
21	Timeline1	幻灯片47	2	1	幻灯片47	Saccade	Partial	1	81	103	22							50.45	50.45								2	1
21	Timeline1	幻灯片48	2	1	幻灯片48	Saccade	Whole	1	178	189	11						11.8	143.54	143.54	2.75			0.17387	0.5292	0.21451	0.52071	6	2
21	Timeline1	幻灯片1	3	1	幻灯片1	Saccade	Partial	1	153	175	22							152.99	255.98				0.17711	0.51177			7	3
21	Timeline1	幻灯片10	3	1	幻灯片10	Saccade	Partial	1	57	68	11							373.14	373.14				0.18101	0.53235			7	1
21	Timeline1	幻灯片11	3	1	幻灯片11	Saccade	Partial	1	59	81	22							31.94	31.94						0.17176	0.51199	5	2
21	Timeline1	幻灯片12	3	1	幻灯片12	Saccade	Partial	1	98	109	11							33.35	33.35				0.17336	0.5242			2	0
21	Timeline1	幻灯片14	3	1	幻灯片14	Saccade	Partial	1	148	159	11							163.98	163.98				0.17299	0.51699			6	2
21	Timeline1	幻灯片16	3	1	幻灯片16	Saccade	Whole	1	147	169	22						12.25	125.19	208.91	2.95			0.18118	0.5124	0.22628	0.50261	6	0
21	Timeline1	幻灯片17	3	1	幻灯片17	Saccade	Partial	1	141	163	22							108.33	180.9								2	0
21	Timeline1	幻灯片2	3	1	幻灯片2	Saccade	Partial	1	62	73	11							52.05	52.05								6	1
21	Timeline1	幻灯片3	3	1	幻灯片3	Saccade	Partial	1	527	538	11							32.56	32.56				0.3175	0.50796			3	3
21	Timeline1	幻灯片4	3	1	幻灯片4	Saccade	Partial	1	72	84	11							50.68	50.68				0.16986	0.5046			8	1
21	Timeline1	幻灯片5	3	1	幻灯片5	Saccade	Whole	1	55	66	11						92.54	46.94	46.94	0.47			0.17331	0.50209	0.17267	0.48756	2	1
21	Timeline1	幻灯片6	3	1	幻灯片6	Saccade	Whole	1	148	171	22						354.85	70.23	90.28	1.74			0.53262	0.50717	0.55667	0.50934	5	6
21	Timeline1	幻灯片7	3	1	幻灯片7	Saccade	Partial	1	12	23	11							75.3	75.3								8	10
21	Timeline1	幻灯片8	3	1	幻灯片8	Saccade	Partial	1	0	5	5							44.43	44.43				0.17822	0.50367			7	1
21	Timeline1	幻灯片9	3	1	幻灯片9	Saccade	Whole	1	142	153	11						359.24	435.29	435.29	5.2			0.16526	0.48324	0.24559	0.48432	6	2
21	Timeline1	幻灯片19	4	1	幻灯片19	Saccade	Partial	1	130	153	22							271.09	389.33				0.18323	0.50561			2	0
21	Timeline1	幻灯片20	4	1	幻灯片20	Saccade	Partial	1	0	41	41							256.31	678.04				0.21591	0.51317	0.4252	0.48963	3	2
21	Timeline1	幻灯片21	4	1	幻灯片21	Saccade	Partial	1	161	172	11							128.24	128.24				0.52293	0.50855			5	3
21	Timeline1	幻灯片22	4	1	幻灯片22	Saccade	Partial	1	141	163	22							283.93	432.95				0.17353	0.5056			7	0
21	Timeline1	幻灯片23	4	1	幻灯片23	Saccade	Partial	1	90	101	11							43.46	43.46								3	0
21	Timeline1	幻灯片24	4	1	幻灯片24	Saccade	Partial	1	140	162	22							159.58	265.78								5	2
21	Timeline1	幻灯片25	4	1	幻灯片25	Saccade	Partial	1	83	94	11							37.57	37.57								6	0
21	Timeline1	幻灯片26	4	1	幻灯片26	Saccade	Partial	1	72	83	11							33.41	33.41				0.17722	0.50359			5	2
21	Timeline1	幻灯片27	4	1	幻灯片27	Saccade	Whole	1	23	46	22						8.16	78.2	95.12	1.87			0.29496	0.50882	0.32192	0.50496	5	1
21	Timeline1	幻灯片28	4	1	幻灯片28	Saccade	Partial	1	131	153	22							264.98	413.73				0.18654	0.49557			6	3
21	Timeline1	幻灯片29	4	1	幻灯片29	Saccade	Partial	1	5	17	11							44.07	44.07				0.18089	0.51452			7	0
21	Timeline1	幻灯片30	4	1	幻灯片30	Saccade	Partial	1	7	18	11							52.91	52.91								5	0
21	Timeline1	幻灯片31	4	1	幻灯片31	Saccade	Partial	1	23	34	11							46.91	46.91				0.18015	0.51078			5	0
21	Timeline1	幻灯片32	4	1	幻灯片32	Saccade	Partial	1	0	11	11							493.16	493.16				0.27614	0.49444	0.19212	0.51078	1	1
21	Timeline1	幻灯片33	4	1	幻灯片33	Saccade	Partial	1	17	29	11							407.53	407.53								4	0
21	Timeline1	幻灯片10 (2)	5	1	幻灯片10	Saccade	Partial	1	14	36	22							295.6	483.08				0.18485	0.51504			8	0
21	Timeline1	幻灯片11 (2)	5	1	幻灯片11	Saccade	Partial	1	163	185	22							190.23	301.37				0.34363	0.49955			5	1
21	Timeline1	幻灯片12 (2)	5	1	幻灯片12	Saccade	Whole	1	151	184	33						1.16	71.7	121.97	2.43			0.29529	0.51339	0.32935	0.5127	7	3
21	Timeline1	幻灯片13 (1)	5	1	幻灯片13	Saccade	Whole	1	121	144	22						9.82	243.6	396.79	5.71			0.18141	0.52571	0.26243	0.51168	7	1
21	Timeline1	幻灯片15 (1)	5	1	幻灯片15	Saccade	Whole	1	213	235	22						178.51	139.76	216.77	3.96			0.32384	0.51057	0.26893	0.50915	1	1
21	Timeline1	幻灯片2 (2)	5	1	幻灯片2	Saccade	Partial	1	6	17	11							43.19	43.19				0.21348	0.50688			4	0
21	Timeline1	幻灯片4 (2)	5	1	幻灯片4	Saccade	Partial	1	0	28	28							60.35	78.55				0.5252	0.51663	0.49771	0.51117	1	2
21	Timeline1	幻灯片49 (1)	5	1	幻灯片49	Saccade	Partial	1	58	69	11							33.78	33.78				0.17859	0.51907			10	2
21	Timeline1	幻灯片5 (2)	5	1	幻灯片5	Saccade	Whole	1	116	128	11						160.6	38.16	38.16	0.42			0.4076	0.51592	0.4023	0.51405	1	2
21	Timeline1	幻灯片50 (2)	5	1	幻灯片50	Saccade	Partial	1	153	175	22							79.8	127.18				0.25736	0.49423			8	0
21	Timeline1	幻灯片51 (1)	5	1	幻灯片51	Saccade	Partial	1	0	8	8							55.45	55.45				0.16746	0.51835	0.1835	0.51025	5	1
21	Timeline1	幻灯片52 (1)	5	1	幻灯片52	Saccade	Partial	1	152	175	22							187.28	284.82				0.21639	0.51844			4	2
21	Timeline1	幻灯片53 (1)	5	1	幻灯片53	Saccade	Partial	1	57	68	11							38.45	38.45								2	1
21	Timeline1	幻灯片8 (2)	5	1	幻灯片8	Saccade	Whole	1	183	249	67						183.52	129.11	356.71	8.58			0.41272	0.51666	0.29682	0.52379	7	2
21	Timeline1	幻灯片9 (2)	5	1	幻灯片9	Saccade	Partial	1	460	471	11							46.2	46.2				0.29938	0.5085			3	0
21	Timeline1	幻灯片35 (1)	6	1	幻灯片35	Saccade	Partial	1	230	241	11							75.86	75.86				0.30733	0.50238			3	1
21	Timeline1	幻灯片36 (1)	6	1	幻灯片36	Saccade	Partial	1	185	207	22							575.66	760.86				0.55235	0.48769			4	2
21	Timeline1	幻灯片37 (1)	6	1	幻灯片37	Saccade	Partial	1	146	157	11							46.48	46.48						0.30948	0.50851	3	3
21	Timeline1	幻灯片38 (1)	6	1	幻灯片38	Saccade	Partial	1	116	127	11							36.78	36.78						0.32143	0.50736	5	1
21	Timeline1	幻灯片39 (1)	6	1	幻灯片39	Saccade	Partial	1	167	178	11							151.73	151.73				0.32542	0.51999			3	1
21	Timeline1	幻灯片40 (1)	6	1	幻灯片40	Saccade	Partial	1	218	240	22							48.95	48.95						0.37165	0.52164	1	2
21	Timeline1	幻灯片41 (1)	6	1	幻灯片41	Saccade	Partial	1	489	500	11							45.84	45.84								0	0
21	Timeline1	幻灯片42 (1)	6	1	幻灯片42	Saccade	Partial	1	158	169	11							130.09	130.09				0.31136	0.50953			2	1
21	Timeline1	幻灯片43 (1)	6	1	幻灯片43	Saccade	Partial	1	158	169	11							214.79	214.79				0.3395	0.49196			2	1
21	Timeline1	幻灯片44 (1)	6	1	幻灯片44	Saccade	Partial	1	141	152	11							31.25	31.25				0.36244	0.50463			3	2
21	Timeline1	幻灯片45 (1)	6	1	幻灯片45	Saccade	Whole	1	162	217	56						188.6	184.2	332.88	10.8			0.43953	0.50049	0.29662	0.52209	7	6
21	Timeline1	幻灯片46 (1)	6	1	幻灯片46	Saccade	Partial	1	195	206	11							94.02	94.02				0.40879	0.51467			5	5
21	Timeline1	幻灯片47 (1)	6	1	幻灯片47	Saccade	Partial	1	13	35	22							139.88	139.88								4	2
21	Timeline1	幻灯片48 (1)	6	1	幻灯片48	Saccade	Partial	1	17	40	22							872.53	872.53								3	2
21	Timeline1	幻灯片50 (1)	6	1	幻灯片50	Saccade	Partial	1	94	105	11							45.35	45.35				0.32844	0.51721			2	1
22	Timeline1	幻灯片17 (1)	1	1	幻灯片17	Saccade	Whole	1	165	209	44						181.75	272.82	592.78	12.66			0.39398	0.51358	0.22162	0.51886	3	1
22	Timeline1	幻灯片18	1	1	幻灯片18	Saccade	Partial	1	0	54	54							146.24	210.59						0.36439	0.53325	5	2
22	Timeline1	幻灯片20 (1)	1	1	幻灯片20	Saccade	Partial	1	0	45	45							335.98	638.47				0.57566	0.51711	0.29446	0.52866	4	2
22	Timeline1	幻灯片21 (1)	1	1	幻灯片21	Saccade	Partial	1	0	56	56							623.45	1511.23				1.06716	1.72823	0.29288	0.53943	1	1
22	Timeline1	幻灯片22 (1)	1	1	幻灯片22	Saccade	Partial	1	272	316	44							130.94	267.14				0.26123	0.532			5	2
22	Timeline1	幻灯片23 (1)	1	1	幻灯片23	Saccade	Partial	1	55	66	11							45.02	45.02				0.27767	0.52614			1	2
22	Timeline1	幻灯片24 (1)	1	1	幻灯片24	Saccade	Whole	1	60	105	44						194.04	108.29	192.35	5.01			0.35258	0.50661	0.28792	0.52278	3	2
22	Timeline1	幻灯片25 (1)	1	1	幻灯片25	Saccade	Whole	1	60	82	22						108.73	30.86	31.4	0.43			0.33416	0.5369	0.33306	0.53366	5	2
22	Timeline1	幻灯片26 (1)	1	1	幻灯片26	Saccade	Partial	1	243	276	33							248.42	654.95				0.23464	0.52715			8	2
22	Timeline1	幻灯片27 (1)	1	1	幻灯片27	Saccade	Partial	1	6	17	11							36.36	36.36						0.24273	0.53637	6	2
22	Timeline1	幻灯片28 (1)	1	1	幻灯片28	Saccade	Partial	1	0	67	67							209.21	400.19				0.47423	0.63113			3	2
22	Timeline1	幻灯片29 (1)	1	1	幻灯片29	Saccade	Whole	1	155	178	22						80.78	35.77	40.46	0.86			0.24803	0.53643	0.25182	0.51306	4	1
22	Timeline1	幻灯片32 (1)	1	1	幻灯片32	Saccade	Partial	1	177	188	11							55.35	55.35				0.27782	0.53396			3	1
22	Timeline1	幻灯片33 (1)	1	1	幻灯片33	Saccade	Partial	1	255	266	11							44.81	44.81				0.27132	0.54563			1	0
22	Timeline1	幻灯片34	2	1	幻灯片34	Saccade	Partial	1	0	48	48							87.62	128.57				0.39992	0.53007	0.3418	0.49436	5	4
22	Timeline1	幻灯片35	2	1	幻灯片35	Saccade	Whole	1	258	281	22						185.21	295.09	444.57	6.7			0.29886	0.51035	0.20401	0.51899	5	2
22	Timeline1	幻灯片36	2	1	幻灯片36	Saccade	Whole	1	195	217	22						187.42	288.92	298.07	6.83			0.30288	0.51902	0.20734	0.53147	6	3
22	Timeline1	幻灯片37	2	1	幻灯片37	Saccade	Partial	1	150	206	56							115.92	236.05				0.29597	0.51016			8	3
22	Timeline1	幻灯片38	2	1	幻灯片38	Saccade	Partial	1	177	199	22							394.18	625.41				0.30437	0.5261			3	1
22	Timeline1	幻灯片39	2	1	幻灯片39	Saccade	Partial	1	0	10	10							312.44	762.87				0.57931	0.51901	0.31136	0.51273	4	3
22	Timeline1	幻灯片40	2	1	幻灯片40	Saccade	Partial	1	177	199	22							116.76	119.84				0.3022	0.5022			3	1
22	Timeline1	幻灯片41	2	1	幻灯片41	Saccade	Whole	1	193	215	22						184.46	549.36	875.94	12.06			0.33804	0.52523	0.17301	0.5381	6	1
22	Timeline1	幻灯片42	2	1	幻灯片42	Saccade	Partial	1	226	270	44							388.13	941.17				0.42534	0.51051			4	4
22	Timeline1	幻灯片43	2	1	幻灯片43	Saccade	Partial	1	170	248	78							174.29	478.37				0.36017	0.51514			6	4
22	Timeline1	幻灯片44	2	1	幻灯片44	Saccade	Partial	1	136	159	22							35.44	38.56				0.39621	0.50346			7	4
22	Timeline1	幻灯片45	2	1	幻灯片45	Saccade	Whole	1	213	269	56						190.89	255.75	527.79	14.27			0.35788	0.51846	0.16899	0.55479	7	3
22	Timeline1	幻灯片46	2	1	幻灯片46	Saccade	Partial	1	291	302	11							1131.07	1131.07				0.34571	0.51372			4	2
22	Timeline1	幻灯片47	2	1	幻灯片47	Saccade	Whole	1	157	213	56						169.98	263.63	872.61	14.18			0.40737	0.57543	0.2182	0.542	3	2
22	Timeline1	幻灯片48	2	1	幻灯片48	Saccade	Whole	1	151	207	56						166.02	278.07	608.66	15.65			0.43762	0.59541	0.23403	0.54471	4	1
22	Timeline1	幻灯片1	3	1	幻灯片1	Saccade	Whole	1	176	231	56						201.85	136.99	263.83	7.49			0.31761	0.50242	0.21774	0.54246	5	4
22	Timeline1	幻灯片10	3	1	幻灯片10	Saccade	Partial	1	0	54	54							332.73	761.45				0.53499	0.51128	0.25343	0.53565	3	2
22	Timeline1	幻灯片11	3	1	幻灯片11	Saccade	Whole	1	154	209	56						176.17	254.34	738.13	14.15			0.4706	0.54128	0.28831	0.52909	4	2
22	Timeline1	幻灯片12	3	1	幻灯片12	Saccade	Whole	1	225	259	33						172.75	202.82	480.72	6.36			0.28585	0.52564	0.19138	0.51362	2	1
22	Timeline1	幻灯片14	3	1	幻灯片14	Saccade	Whole	1	171	182	11						153.15	41.06	41.06	0.28			0.24027	0.53346	0.23385	0.53021	4	1
22	Timeline1	幻灯片16	3	1	幻灯片16	Saccade	Whole	1	160	204	44						189.3	119.88	223.15	5.35			0.30432	0.50901	0.22966	0.52124	3	2
22	Timeline1	幻灯片17	3	1	幻灯片17	Saccade	Whole	1	171	226	56						183.99	182.49	602.28	10.02	17		0.38106	0.51083	0.24618	0.52023	4	2
22	Timeline1	幻灯片2	3	1	幻灯片2	Saccade	Partial	1	83	94	11							60.54	60.54				0.21692	0.52297			5	2
22	Timeline1	幻灯片3	3	1	幻灯片3	Saccade	Partial	1	207	229	22							121.03	145.58				0.25189	0.53579			5	2
22	Timeline1	幻灯片4	3	1	幻灯片4	Saccade	Partial	1	184	195	11							105.03	105.03				0.31177	0.52616			2	2
22	Timeline1	幻灯片5	3	1	幻灯片5	Saccade	Partial	1	0	40	40							602.31	1214.59						0.31129	0.50685	5	3
22	Timeline1	幻灯片6	3	1	幻灯片6	Saccade	Partial	1	50	61	11							57.57	57.57								4	1
22	Timeline1	幻灯片7	3	1	幻灯片7	Saccade	Whole	1	272	294	22						183.03	148.46	222.59	3.33			0.24517	0.50583	0.19549	0.50846	8	3
22	Timeline1	幻灯片8	3	1	幻灯片8	Saccade	Partial	1	183	194	11							43.7	43.7				0.3184	0.50943			7	6
22	Timeline1	幻灯片9	3	1	幻灯片9	Saccade	Whole	1	32	76	44						127.74	132.96	207.24	5.92			0.42457	0.5813	0.36411	0.5032	3	3
22	Timeline1	幻灯片19	4	1	幻灯片19	Saccade	Whole	1	215	270	56						189.08	178.64	368.57	9.83			0.40302	0.50693	0.27589	0.52724	5	2
22	Timeline1	幻灯片20	4	1	幻灯片20	Saccade	Whole	1	190	234	44						207.39	105.13	177.56	4.22			0.35317	0.51002	0.30148	0.5368	3	1
22	Timeline1	幻灯片21	4	1	幻灯片21	Saccade	Whole	1	172	228	56						187.38	154.16	201.17	8.54			0.35402	0.51483	0.23908	0.52972	3	1
22	Timeline1	幻灯片22	4	1	幻灯片22	Saccade	Whole	1	222	256	33						30.67	111.57	192.5	3.96			0.24457	0.53715	0.29371	0.50801	6	1
22	Timeline1	幻灯片23	4	1	幻灯片23	Saccade	Whole	1	177	233	56						182.7	159.3	292.4	9.05			0.37768	0.51871	0.25831	0.52433	3	2
22	Timeline1	幻灯片24	4	1	幻灯片24	Saccade	Whole	1	416	460	44						8.07	141.65	206.9	6.31			0.32993	0.52691	0.40901	0.5157	5	1
22	Timeline1	幻灯片25	4	1	幻灯片25	Saccade	Whole	1	338	382	44						16.28	122.95	245.44	5.35			0.28948	0.52516	0.35755	0.50529	5	1
22	Timeline1	幻灯片26	4	1	幻灯片26	Saccade	Whole	1	296	341	44						2.68	158.38	353.48	7.16			0.28867	0.50304	0.38122	0.49871	4	0
22	Timeline1	幻灯片27	4	1	幻灯片27	Saccade	Whole	1	229	263	33						195.48	152.87	247.46	5.47			0.3554	0.50098	0.28365	0.52084	3	1
22	Timeline1	幻灯片28	4	1	幻灯片28	Saccade	Whole	1	373	418	44						1.49	107.18	129.56	5.07			0.31284	0.50513	0.37718	0.50346	4	0
22	Timeline1	幻灯片29	4	1	幻灯片29	Saccade	Partial	1	184	195	11							41.21	41.21				0.33868	0.52031			5	2
22	Timeline1	幻灯片30	4	1	幻灯片30	Saccade	Partial	1	0	46	46							162.26	462.79				0.43304	0.50507	0.3154	0.5041	4	1
22	Timeline1	幻灯片31	4	1	幻灯片31	Saccade	Whole	1	185	230	44						179.28	70.96	133.59	3.13			0.34252	0.51355	0.30012	0.51301	3	1
22	Timeline1	幻灯片32	4	1	幻灯片32	Saccade	Whole	1	201	246	44						182.28	259.63	464.41	12.06			0.45679	0.51473	0.30218	0.52089	5	2
22	Timeline1	幻灯片33	4	1	幻灯片33	Saccade	Whole	1	176	209	33						183.38	148.55	204.65	5.06			0.34779	0.52201	0.2799	0.52602	5	2
22	Timeline1	幻灯片10 (2)	5	1	幻灯片10	Saccade	Partial	1	0	5	5							705.69	2109				0.98067	1.78414			2	1
22	Timeline1	幻灯片11 (2)	5	1	幻灯片11	Saccade	Partial	1	0	5	5							33.48	36.5				0.43497	0.52179	0.42485	0.51982	1	2
22	Timeline1	幻灯片12 (2)	5	1	幻灯片12	Saccade	Partial	1	5	16	11							51.04	51.04				0.35599	0.52055			6	3
22	Timeline1	幻灯片13 (1)	5	1	幻灯片13	Saccade	Whole	1	27	82	56						183.47	227.73	407.47	12.48			0.47126	0.53792	0.31167	0.54759	2	3
22	Timeline1	幻灯片15 (1)	5	1	幻灯片15	Saccade	Partial	1	0	54	54							315.05	490.18				0.61914	0.51929	0.35583	0.534	6	2
22	Timeline1	幻灯片2 (2)	5	1	幻灯片2	Saccade	Whole	1	452	496	44						359.56	110.22	171.16	5			0.34518	0.5135	0.40905	0.51398	4	1
22	Timeline1	幻灯片4 (2)	5	1	幻灯片4	Saccade	Partial	1	0	51	51							869.93	1973.19						0.38108	0.53623	5	6
22	Timeline1	幻灯片49 (1)	5	1	幻灯片49	Saccade	Partial	1	0	15	15							422.56	761.82				0.57927	0.52247	0.27769	0.54432	7	4
22	Timeline1	幻灯片5 (2)	5	1	幻灯片5	Saccade	Partial	1	73	84	11							36.17	36.17				0.18782	0.54925			3	2
22	Timeline1	幻灯片50 (2)	5	1	幻灯片50	Saccade	Partial	1	12	23	11							44.24	44.24						0.25632	0.52037	7	2
22	Timeline1	幻灯片51 (1)	5	1	幻灯片51	Saccade	Partial	1	180	236	56							225.59	612.51				0.41715	0.53585			4	1
22	Timeline1	幻灯片52 (1)	5	1	幻灯片52	Saccade	Partial	1	0	36	36							370.81	629.12				0.58661	0.51511			1	1
22	Timeline1	幻灯片53 (1)	5	1	幻灯片53	Saccade	Whole	1	46	91	44						173.66	183.65	272.11	8.4			0.44506	0.52007	0.33984	0.50838	1	2
22	Timeline1	幻灯片8 (2)	5	1	幻灯片8	Saccade	Partial	1	201	245	44							239.41	424.94				0.40074	0.52512			1	2
22	Timeline1	幻灯片9 (2)	5	1	幻灯片9	Saccade	Partial	1	114	159	44							210.08	545.47				1.05401	1.62557			5	4
22	Timeline1	幻灯片35 (1)	6	1	幻灯片35	Saccade	Partial	1	177	199	22							31.01	31.88				0.3017	0.52447			2	2
22	Timeline1	幻灯片36 (1)	6	1	幻灯片36	Saccade	Partial	1	190	201	11							37.32	37.32				0.28467	0.53054			14	4
22	Timeline1	幻灯片37 (1)	6	1	幻灯片37	Saccade	Partial	1	144	155	11							46.19	46.19				0.37015	0.56162			6	3
22	Timeline1	幻灯片38 (1)	6	1	幻灯片38	Saccade	Partial	1	0	10	10							31.88	32.68				0.30066	0.48925			7	4
22	Timeline1	幻灯片39 (1)	6	1	幻灯片39	Saccade	Whole	1	387	431	44						22.36	128.98	226.88	5.99			0.27242	0.5355	0.34436	0.50591	4	0
22	Timeline1	幻灯片40 (1)	6	1	幻灯片40	Saccade	Partial	1	109	120	11							44.96	44.96				0.26174	0.5392			2	1
22	Timeline1	幻灯片41 (1)	6	1	幻灯片41	Saccade	Partial	1	15	26	11							149.45	149.45						0.30292	0.54272	10	4
22	Timeline1	幻灯片42 (1)	6	1	幻灯片42	Saccade	Partial	1	55	67	11							31.61	31.61				0.36349	0.5548			12	4
22	Timeline1	幻灯片43 (1)	6	1	幻灯片43	Saccade	Partial	1	99	110	11							77.16	77.16				0.28536	0.52072			5	3
22	Timeline1	幻灯片44 (1)	6	1	幻灯片44	Saccade	Partial	1	21	32	11							43.68	43.68						0.30196	0.5178	10	5
22	Timeline1	幻灯片45 (1)	6	1	幻灯片45	Saccade	Whole	1	9	31	22						161.19	182.75	193.81	3.67			0.3286	0.52686	0.28186	0.51094	6	3
22	Timeline1	幻灯片46 (1)	6	1	幻灯片46	Saccade	Partial	1	130	141	11							111.66	111.66				0.29751	0.52239			5	0
22	Timeline1	幻灯片47 (1)	6	1	幻灯片47	Saccade	Partial	1	191	213	22							93.81	128.57				0.3016	0.52734			5	0
22	Timeline1	幻灯片48 (1)	6	1	幻灯片48	Saccade	Partial	1	35	46	11							100.85	100.85								5	1
22	Timeline1	幻灯片50 (1)	6	1	幻灯片50	Saccade	Partial	1	7	18	11							74.16	74.16								6	1
23	Timeline1	幻灯片17 (1)	1	1	幻灯片17	Saccade	Whole	1	136	191	56						182.97	104.74	302.85	5.51			0.3081	0.5975	0.23376	0.60137	7	4
23	Timeline1	幻灯片18	1	1	幻灯片18	Saccade	Partial	1	0	39	39							146.89	456.76								5	2
23	Timeline1	幻灯片20 (1)	1	1	幻灯片20	Saccade	Partial	1	0	22	22							175.79	402.27				0.38474	0.58159			2	1
23	Timeline1	幻灯片21 (1)	1	1	幻灯片21	Saccade	Partial	1	4	48	44							157.99	246.01								3	2
23	Timeline1	幻灯片22 (1)	1	1	幻灯片22	Saccade	Partial	1	151	173	22							174.7	271.63				0.31415	0.59247			4	5
23	Timeline1	幻灯片23 (1)	1	1	幻灯片23	Saccade	Whole	1	51	95	44						339.41	54.96	97.97	1.99			0.27974	0.59705	0.30493	0.60652	7	0
23	Timeline1	幻灯片24 (1)	1	1	幻灯片24	Saccade	Partial	1	130	142	11							119.28	119.28				0.3152	0.58229			7	2
23	Timeline1	幻灯片25 (1)	1	1	幻灯片25	Saccade	Partial	1	0	3	3							159.68	547.21				0.40941	0.5841			4	5
23	Timeline1	幻灯片26 (1)	1	1	幻灯片26	Saccade	Partial	1	0	10	10							87.76	184.16								0	0
23	Timeline1	幻灯片27 (1)	1	1	幻灯片27	Saccade	Partial	1	98	109	11							130.88	130.88				0.21765	0.56308			4	1
23	Timeline1	幻灯片28 (1)	1	1	幻灯片28	Saccade	Partial	1	89	100	11							78.7	78.7								0	0
23	Timeline1	幻灯片29 (1)	1	1	幻灯片29	Saccade	Partial	1	145	157	11							45.37	45.37				0.22653	0.5579			3	0
23	Timeline1	幻灯片31 (1)	1	1	幻灯片31	Saccade	Partial	1	144	166	22							54.52	70.63								2	2
23	Timeline1	幻灯片32 (1)	1	1	幻灯片32	Saccade	Partial	1	26	37	11							35.97	35.97				0.29015	0.52495			3	3
23	Timeline1	幻灯片33 (1)	1	1	幻灯片33	Saccade	Partial	1	104	115	11							195.97	195.97								1	1
23	Timeline1	幻灯片34	2	1	幻灯片34	Saccade	Whole	1	136	203	67						186.29	144.21	388.81	9.55			0.34036	0.58052	0.21346	0.5945	3	4
23	Timeline1	幻灯片35	2	1	幻灯片35	Saccade	Whole	1	133	189	56						194.58	149.74	511.06	8.09			0.37851	0.55883	0.27503	0.58574	6	3
23	Timeline1	幻灯片36	2	1	幻灯片36	Saccade	Whole	1	41	63	22						169.29	342.68	643.54	7.67			0.31983	0.58294	0.21589	0.56328	4	3
23	Timeline1	幻灯片37	2	1	幻灯片37	Saccade	Partial	1	0	7	7							40.88	45.36						0.21267	0.57188	2	1
23	Timeline1	幻灯片38	2	1	幻灯片38	Saccade	Partial	1	0	2	2							41.2	41.2								3	0
23	Timeline1	幻灯片39	2	1	幻灯片39	Saccade	Partial	1	51	62	11							59.03	59.03				0.21176	0.56188			3	0
[truncated: 2,404 more rows]
