# Supplementary material for: Visual Word Segmentation Cues in Tibetan Reading: Comparing Dictionary-Based and Psychological Word Segmentation
Source: J Eye Mov Res. 2025 Aug 4;18(4):33. doi: 10.3390/jemr18040033 (PMC12387474; doi:10.3390/jemr18040033)
Supplement: Supplementary file 1 [file jemr-18-00033-s001.zip › global/1_number_of_whole_fixations/analysis_results.txt]

===== 固定效应分析结果 =====

Linear mixed model fit by REML. t-tests use Satterthwaite's method ['lmerModLmerTest']
Formula: formula
   Data: data

REML criterion at convergence: 25409.1

Scaled residuals: 
    Min      1Q  Median      3Q     Max 
-2.9694 -0.6166 -0.1248  0.5271  3.7525 

Random effects:
 Groups    Name        Variance Std.Dev.
 Recording (Intercept) 16.12    4.015   
 Residual              22.84    4.779   
Number of obs: 4225, groups:  Recording, 49

Fixed effects:
                             Estimate Std. Error        df t value Pr(>|t|)    
(Intercept)                   10.7448     0.6009   55.8258  17.882  < 2e-16 ***
factor1Level2                 -0.7382     0.2546 4171.0128  -2.899 0.003765 ** 
factor1Level3                 -1.1789     0.2543 4170.9588  -4.635 3.68e-06 ***
factor2Level2                 -0.8868     0.2538 4170.9403  -3.494 0.000481 ***
factor1Level2:factor2Level2    0.7185     0.3599 4170.9557   1.996 0.045991 *  
factor1Level3:factor2Level2    1.4517     0.3600 4170.9819   4.033 5.61e-05 ***
---
Signif. codes:  0 ‘***’ 0.001 ‘**’ 0.01 ‘*’ 0.05 ‘.’ 0.1 ‘ ’ 1

Correlation of Fixed Effects:
            (Intr) fct1L2 fct1L3 fct2L2 f1L2:2
factor1Lvl2 -0.210                            
factor1Lvl3 -0.210  0.496                     
factor2Lvl2 -0.210  0.496  0.497              
fctr1L2:2L2  0.148 -0.707 -0.351 -0.705       
fctr1L3:2L2  0.148 -0.350 -0.707 -0.705  0.497


===== 自定义对比分析结果 =====

## 对比 1 : 2 vs 3 
 contrast                      estimate    SE  df z.ratio p.value
 Level3:Level1 - Level2:Level1   -0.441 0.256 Inf  -1.724  0.0847

Degrees-of-freedom method: asymptotic 

## 对比 2 : 5 vs 6 
 contrast                      estimate    SE  df z.ratio p.value
 Level3:Level2 - Level2:Level2    0.293 0.255 Inf   1.148  0.2511

Degrees-of-freedom method: asymptotic 
