# Supplementary material for: Visual Word Segmentation Cues in Tibetan Reading: Comparing Dictionary-Based and Psychological Word Segmentation
Source: J Eye Mov Res. 2025 Aug 4;18(4):33. doi: 10.3390/jemr18040033 (PMC12387474; doi:10.3390/jemr18040033)
Supplement: Supplementary file 1 [file jemr-18-00033-s001.zip › global/1_number_of_whole_fixations.xlsx]

## Sheet: Sheet1
Number_of_whole_fixations	Recording	TOI	Group
11	1	幻灯片1 (2)	1
18	1	幻灯片2 (2)	1
15	1	幻灯片3 (2)	1
11	1	幻灯片4 (2)	1
14	1	幻灯片5 (2)	1
23	1	幻灯片6 (2)	1
5	1	幻灯片7 (2)	1
17	1	幻灯片8 (2)	1
18	1	幻灯片9 (2)	1
4	1	幻灯片10 (2)	1
10	1	幻灯片11 (2)	1
9	1	幻灯片12 (2)	1
11	1	幻灯片14 (1)	1
11	1	幻灯片16 (1)	1
10	1	幻灯片17 (1)	1
17	2	幻灯片1 (2)	1
15	2	幻灯片2 (2)	1
23	2	幻灯片3 (2)	1
16	2	幻灯片4 (2)	1
17	2	幻灯片5 (2)	1
17	2	幻灯片6 (2)	1
15	2	幻灯片7 (2)	1
13	2	幻灯片8 (2)	1
10	2	幻灯片9 (2)	1
10	2	幻灯片10 (2)	1
15	2	幻灯片11 (2)	1
16	2	幻灯片12 (2)	1
19	2	幻灯片14 (1)	1
14	2	幻灯片16 (1)	1
10	2	幻灯片17 (1)	1
30	3	幻灯片1 (2)	1
16	3	幻灯片4 (2)	1
27	3	幻灯片5 (2)	1
20	3	幻灯片6 (2)	1
30	3	幻灯片7 (2)	1
25	3	幻灯片8 (2)	1
19	3	幻灯片9 (2)	1
15	3	幻灯片10 (2)	1
15	3	幻灯片11 (2)	1
16	3	幻灯片12 (2)	1
18	3	幻灯片14 (1)	1
16	3	幻灯片16 (1)	1
14	3	幻灯片17 (1)	1
13	4	幻灯片1 (2)	1
20	4	幻灯片2 (2)	1
11	4	幻灯片4 (2)	1
10	4	幻灯片5 (2)	1
13	4	幻灯片6 (2)	1
8	4	幻灯片7 (2)	1
10	4	幻灯片8 (2)	1
15	4	幻灯片9 (2)	1
11	4	幻灯片10 (2)	1
9	4	幻灯片11 (2)	1
6	4	幻灯片12 (2)	1
6	4	幻灯片14 (1)	1
13	4	幻灯片16 (1)	1
11	4	幻灯片17 (1)	1
4	5	幻灯片1 (2)	1
4	5	幻灯片2 (2)	1
1	5	幻灯片3 (2)	1
1	5	幻灯片4 (2)	1
2	5	幻灯片5 (2)	1
3	5	幻灯片6 (2)	1
3	5	幻灯片7 (2)	1
8	5	幻灯片8 (2)	1
3	5	幻灯片9 (2)	1
1	5	幻灯片10 (2)	1
2	5	幻灯片11 (2)	1
5	5	幻灯片12 (2)	1
3	5	幻灯片14 (1)	1
4	5	幻灯片16 (1)	1
4	5	幻灯片17 (1)	1
19	6	幻灯片1 (2)	1
20	6	幻灯片2 (2)	1
17	6	幻灯片3 (2)	1
28	6	幻灯片4 (2)	1
11	6	幻灯片5 (2)	1
26	6	幻灯片6 (2)	1
30	6	幻灯片7 (2)	1
10	6	幻灯片8 (2)	1
16	6	幻灯片9 (2)	1
12	6	幻灯片10 (2)	1
8	6	幻灯片11 (2)	1
23	6	幻灯片12 (2)	1
12	6	幻灯片14 (1)	1
26	6	幻灯片16 (1)	1
11	6	幻灯片17 (1)	1
18	7	幻灯片1 (2)	1
19	7	幻灯片2 (2)	1
12	7	幻灯片3 (2)	1
21	7	幻灯片4 (2)	1
11	7	幻灯片5 (2)	1
8	7	幻灯片6 (2)	1
17	7	幻灯片7 (2)	1
19	7	幻灯片8 (2)	1
11	7	幻灯片9 (2)	1
2	7	幻灯片10 (2)	1
8	7	幻灯片11 (2)	1
17	7	幻灯片12 (2)	1
5	7	幻灯片14 (1)	1
2	7	幻灯片16 (1)	1
14	7	幻灯片17 (1)	1
18	8	幻灯片1 (2)	1
15	8	幻灯片3 (2)	1
14	8	幻灯片4 (2)	1
15	8	幻灯片5 (2)	1
19	8	幻灯片6 (2)	1
21	8	幻灯片8 (2)	1
17	8	幻灯片9 (2)	1
10	8	幻灯片10 (2)	1
13	8	幻灯片11 (2)	1
27	8	幻灯片12 (2)	1
20	8	幻灯片14 (1)	1
16	8	幻灯片16 (1)	1
24	8	幻灯片17 (1)	1
5	9	幻灯片1 (2)	1
13	9	幻灯片2 (2)	1
8	9	幻灯片3 (2)	1
13	9	幻灯片4 (2)	1
10	9	幻灯片5 (2)	1
12	9	幻灯片6 (2)	1
13	9	幻灯片7 (2)	1
18	9	幻灯片8 (2)	1
14	9	幻灯片9 (2)	1
12	9	幻灯片10 (2)	1
11	9	幻灯片11 (2)	1
9	9	幻灯片12 (2)	1
11	9	幻灯片14 (1)	1
8	9	幻灯片16 (1)	1
15	9	幻灯片17 (1)	1
13	10	幻灯片34	1
13	10	幻灯片35	1
5	10	幻灯片36	1
14	10	幻灯片37	1
16	10	幻灯片38	1
14	10	幻灯片39	1
15	10	幻灯片40	1
19	10	幻灯片41	1
12	10	幻灯片42	1
16	10	幻灯片43	1
18	10	幻灯片44	1
9	10	幻灯片45	1
21	10	幻灯片46	1
11	10	幻灯片47	1
18	10	幻灯片48	1
30	11	幻灯片34	1
10	11	幻灯片35	1
15	11	幻灯片36	1
13	11	幻灯片37	1
13	11	幻灯片38	1
17	11	幻灯片39	1
12	11	幻灯片40	1
18	11	幻灯片41	1
12	11	幻灯片42	1
13	11	幻灯片43	1
19	11	幻灯片44	1
22	11	幻灯片45	1
25	11	幻灯片46	1
29	11	幻灯片47	1
11	11	幻灯片48	1
5	12	幻灯片34	1
5	12	幻灯片35	1
5	12	幻灯片36	1
4	12	幻灯片37	1
9	12	幻灯片38	1
7	12	幻灯片39	1
5	12	幻灯片40	1
3	12	幻灯片41	1
4	12	幻灯片42	1
3	12	幻灯片43	1
9	12	幻灯片44	1
9	12	幻灯片45	1
4	12	幻灯片46	1
9	12	幻灯片47	1
5	12	幻灯片48	1
14	13	幻灯片34	1
13	13	幻灯片35	1
3	13	幻灯片36	1
5	13	幻灯片37	1
4	13	幻灯片38	1
2	13	幻灯片39	1
5	13	幻灯片40	1
3	13	幻灯片41	1
2	13	幻灯片42	1
4	13	幻灯片43	1
8	13	幻灯片44	1
8	13	幻灯片45	1
5	13	幻灯片46	1
7	13	幻灯片47	1
5	13	幻灯片48	1
9	14	幻灯片34	1
10	14	幻灯片35	1
9	14	幻灯片36	1
10	14	幻灯片37	1
12	14	幻灯片38	1
8	14	幻灯片39	1
11	14	幻灯片40	1
18	14	幻灯片41	1
13	14	幻灯片42	1
8	14	幻灯片43	1
13	14	幻灯片44	1
5	14	幻灯片45	1
3	14	幻灯片46	1
7	14	幻灯片47	1
7	14	幻灯片48	1
10	15	幻灯片34	1
8	15	幻灯片35	1
15	15	幻灯片36	1
11	15	幻灯片37	1
9	15	幻灯片39	1
12	15	幻灯片40	1
18	15	幻灯片41	1
8	15	幻灯片42	1
7	15	幻灯片43	1
8	15	幻灯片44	1
11	15	幻灯片45	1
8	15	幻灯片46	1
5	15	幻灯片47	1
6	15	幻灯片48	1
8	16	幻灯片34	1
10	16	幻灯片35	1
2	16	幻灯片36	1
8	16	幻灯片37	1
18	16	幻灯片38	1
17	16	幻灯片39	1
17	16	幻灯片40	1
6	16	幻灯片41	1
15	16	幻灯片42	1
7	16	幻灯片43	1
15	16	幻灯片44	1
21	16	幻灯片45	1
8	16	幻灯片46	1
2	16	幻灯片47	1
3	16	幻灯片48	1
7	17	幻灯片34	1
8	17	幻灯片35	1
6	17	幻灯片36	1
6	17	幻灯片37	1
9	17	幻灯片38	1
13	17	幻灯片39	1
10	17	幻灯片40	1
10	17	幻灯片41	1
14	17	幻灯片42	1
8	17	幻灯片43	1
10	17	幻灯片44	1
8	17	幻灯片45	1
6	17	幻灯片46	1
3	17	幻灯片47	1
2	17	幻灯片48	1
10	18	幻灯片17 (1)	1
11	18	幻灯片18	1
8	18	幻灯片20 (1)	1
15	18	幻灯片21 (1)	1
11	18	幻灯片22 (1)	1
8	18	幻灯片23 (1)	1
15	18	幻灯片24 (1)	1
11	18	幻灯片25 (1)	1
10	18	幻灯片26 (1)	1
9	18	幻灯片27 (1)	1
11	18	幻灯片28 (1)	1
10	18	幻灯片29 (1)	1
11	18	幻灯片31 (1)	1
6	18	幻灯片32 (1)	1
5	18	幻灯片33 (1)	1
16	19	幻灯片17 (1)	1
10	19	幻灯片18	1
12	19	幻灯片20 (1)	1
7	19	幻灯片21 (1)	1
9	19	幻灯片22 (1)	1
3	19	幻灯片23 (1)	1
5	19	幻灯片24 (1)	1
8	19	幻灯片25 (1)	1
9	19	幻灯片26 (1)	1
6	19	幻灯片27 (1)	1
6	19	幻灯片28 (1)	1
11	19	幻灯片29 (1)	1
9	19	幻灯片31 (1)	1
6	19	幻灯片32 (1)	1
5	19	幻灯片33 (1)	1
11	20	幻灯片17 (1)	1
10	20	幻灯片18	1
7	20	幻灯片20 (1)	1
12	20	幻灯片21 (1)	1
13	20	幻灯片22 (1)	1
14	20	幻灯片23 (1)	1
5	20	幻灯片24 (1)	1
9	20	幻灯片25 (1)	1
5	20	幻灯片26 (1)	1
7	20	幻灯片27 (1)	1
8	20	幻灯片28 (1)	1
8	20	幻灯片29 (1)	1
7	20	幻灯片31 (1)	1
6	20	幻灯片32 (1)	1
9	20	幻灯片33 (1)	1
3	21	幻灯片17 (1)	1
3	21	幻灯片18	1
2	21	幻灯片20 (1)	1
6	21	幻灯片21 (1)	1
8	21	幻灯片22 (1)	1
3	21	幻灯片23 (1)	1
3	21	幻灯片24 (1)	1
4	21	幻灯片25 (1)	1
7	21	幻灯片26 (1)	1
2	21	幻灯片27 (1)	1
12	21	幻灯片28 (1)	1
4	21	幻灯片29 (1)	1
6	21	幻灯片31 (1)	1
6	21	幻灯片32 (1)	1
6	21	幻灯片33 (1)	1
4	22	幻灯片17 (1)	1
7	22	幻灯片18	1
4	22	幻灯片20 (1)	1
1	22	幻灯片21 (1)	1
6	22	幻灯片22 (1)	1
2	22	幻灯片23 (1)	1
5	22	幻灯片24 (1)	1
4	22	幻灯片25 (1)	1
9	22	幻灯片26 (1)	1
8	22	幻灯片27 (1)	1
4	22	幻灯片28 (1)	1
4	22	幻灯片29 (1)	1
3	22	幻灯片32 (1)	1
1	22	幻灯片33 (1)	1
10	23	幻灯片17 (1)	1
7	23	幻灯片18	1
2	23	幻灯片20 (1)	1
5	23	幻灯片21 (1)	1
9	23	幻灯片22 (1)	1
7	23	幻灯片23 (1)	1
8	23	幻灯片24 (1)	1
7	23	幻灯片25 (1)	1
5	23	幻灯片27 (1)	1
1	23	幻灯片28 (1)	1
3	23	幻灯片29 (1)	1
4	23	幻灯片31 (1)	1
4	23	幻灯片32 (1)	1
8	24	幻灯片17 (1)	1
9	24	幻灯片18	1
10	24	幻灯片20 (1)	1
8	24	幻灯片21 (1)	1
7	24	幻灯片22 (1)	1
13	24	幻灯片23 (1)	1
7	24	幻灯片24 (1)	1
10	24	幻灯片25 (1)	1
13	24	幻灯片26 (1)	1
8	24	幻灯片27 (1)	1
5	24	幻灯片28 (1)	1
3	24	幻灯片29 (1)	1
7	24	幻灯片31 (1)	1
5	24	幻灯片32 (1)	1
4	24	幻灯片33 (1)	1
8	25	幻灯片17 (1)	1
20	25	幻灯片18	1
3	25	幻灯片20 (1)	1
11	25	幻灯片21 (1)	1
14	25	幻灯片22 (1)	1
15	25	幻灯片23 (1)	1
23	25	幻灯片24 (1)	1
12	25	幻灯片25 (1)	1
16	25	幻灯片26 (1)	1
18	25	幻灯片27 (1)	1
10	25	幻灯片28 (1)	1
6	25	幻灯片29 (1)	1
23	25	幻灯片31 (1)	1
15	25	幻灯片32 (1)	1
9	25	幻灯片33 (1)	1
5	26	幻灯片35 (2)	1
6	26	幻灯片36 (2)	1
3	26	幻灯片37 (2)	1
5	26	幻灯片38 (2)	1
5	26	幻灯片39 (2)	1
4	26	幻灯片40 (2)	1
3	26	幻灯片41 (2)	1
2	26	幻灯片42 (2)	1
4	26	幻灯片43 (2)	1
2	26	幻灯片44 (2)	1
3	26	幻灯片45 (2)	1
4	26	幻灯片46 (2)	1
2	26	幻灯片47 (2)	1
2	26	幻灯片48 (2)	1
2	26	幻灯片50 (2)	1
5	27	幻灯片35 (2)	1
7	27	幻灯片36 (2)	1
4	27	幻灯片37 (2)	1
2	27	幻灯片38 (2)	1
3	27	幻灯片39 (2)	1
4	27	幻灯片40 (2)	1
5	27	幻灯片41 (2)	1
4	27	幻灯片42 (2)	1
7	27	幻灯片43 (2)	1
7	27	幻灯片44 (2)	1
5	27	幻灯片45 (2)	1
5	27	幻灯片46 (2)	1
10	27	幻灯片47 (2)	1
2	27	幻灯片48 (2)	1
4	27	幻灯片50 (2)	1
21	28	幻灯片35 (2)	1
18	28	幻灯片36 (2)	1
10	28	幻灯片37 (2)	1
27	28	幻灯片38 (2)	1
20	28	幻灯片39 (2)	1
25	28	幻灯片41 (2)	1
18	28	幻灯片42 (2)	1
25	28	幻灯片43 (2)	1
14	28	幻灯片45 (2)	1
25	28	幻灯片46 (2)	1
23	28	幻灯片47 (2)	1
17	28	幻灯片48 (2)	1
15	28	幻灯片50 (2)	1
5	29	幻灯片35 (2)	1
3	29	幻灯片36 (2)	1
2	29	幻灯片37 (2)	1
2	29	幻灯片38 (2)	1
3	29	幻灯片39 (2)	1
6	29	幻灯片40 (2)	1
4	29	幻灯片41 (2)	1
8	29	幻灯片42 (2)	1
7	29	幻灯片43 (2)	1
8	29	幻灯片44 (2)	1
8	29	幻灯片45 (2)	1
6	29	幻灯片46 (2)	1
4	29	幻灯片47 (2)	1
7	29	幻灯片48 (2)	1
6	29	幻灯片50 (2)	1
15	30	幻灯片35 (2)	1
15	30	幻灯片36 (2)	1
14	30	幻灯片37 (2)	1
20	30	幻灯片38 (2)	1
13	30	幻灯片39 (2)	1
7	30	幻灯片40 (2)	1
18	30	幻灯片41 (2)	1
7	30	幻灯片42 (2)	1
11	30	幻灯片43 (2)	1
14	30	幻灯片44 (2)	1
15	30	幻灯片45 (2)	1
9	30	幻灯片46 (2)	1
6	30	幻灯片47 (2)	1
13	30	幻灯片48 (2)	1
7	30	幻灯片50 (2)	1
9	31	幻灯片35 (2)	1
11	31	幻灯片36 (2)	1
9	31	幻灯片37 (2)	1
26	31	幻灯片38 (2)	1
19	31	幻灯片39 (2)	1
20	31	幻灯片40 (2)	1
16	31	幻灯片41 (2)	1
9	31	幻灯片42 (2)	1
24	31	幻灯片43 (2)	1
19	31	幻灯片44 (2)	1
8	31	幻灯片45 (2)	1
5	31	幻灯片46 (2)	1
8	31	幻灯片47 (2)	1
8	31	幻灯片48 (2)	1
17	31	幻灯片50 (2)	1
1	32	幻灯片35 (2)	1
3	32	幻灯片36 (2)	1
2	32	幻灯片38 (2)	1
3	32	幻灯片39 (2)	1
4	32	幻灯片40 (2)	1
3	32	幻灯片42 (2)	1
1	32	幻灯片44 (2)	1
2	32	幻灯片45 (2)	1
1	32	幻灯片48 (2)	1
8	33	幻灯片35 (2)	1
6	33	幻灯片36 (2)	1
8	33	幻灯片37 (2)	1
13	33	幻灯片38 (2)	1
13	33	幻灯片39 (2)	1
5	33	幻灯片40 (2)	1
9	33	幻灯片41 (2)	1
9	33	幻灯片42 (2)	1
11	33	幻灯片43 (2)	1
16	33	幻灯片44 (2)	1
12	33	幻灯片45 (2)	1
6	33	幻灯片46 (2)	1
9	33	幻灯片47 (2)	1
10	33	幻灯片48 (2)	1
9	33	幻灯片50 (2)	1
6	34	幻灯片2 (1)	1
7	34	幻灯片4 (1)	1
10	34	幻灯片5 (1)	1
6	34	幻灯片8 (1)	1
7	34	幻灯片9 (1)	1
11	34	幻灯片10 (1)	1
7	34	幻灯片11 (1)	1
11	34	幻灯片12 (1)	1
17	34	幻灯片13	1
8	34	幻灯片15	1
21	34	幻灯片49	1
23	34	幻灯片50	1
17	34	幻灯片51	1
11	34	幻灯片52	1
10	34	幻灯片53	1
10	35	幻灯片2 (1)	1
7	35	幻灯片4 (1)	1
5	35	幻灯片5 (1)	1
17	35	幻灯片8 (1)	1
15	35	幻灯片9 (1)	1
10	35	幻灯片10 (1)	1
15	35	幻灯片11 (1)	1
10	35	幻灯片12 (1)	1
21	35	幻灯片13	1
7	35	幻灯片15	1
13	35	幻灯片49	1
15	35	幻灯片50	1
8	35	幻灯片51	1
12	35	幻灯片52	1
6	35	幻灯片53	1
1	36	幻灯片2 (1)	1
3	36	幻灯片4 (1)	1
3	36	幻灯片5 (1)	1
4	36	幻灯片8 (1)	1
3	36	幻灯片9 (1)	1
1	36	幻灯片10 (1)	1
2	36	幻灯片11 (1)	1
5	36	幻灯片12 (1)	1
1	36	幻灯片13	1
4	36	幻灯片15	1
6	36	幻灯片49	1
7	36	幻灯片50	1
2	36	幻灯片51	1
4	36	幻灯片52	1
3	36	幻灯片53	1
5	37	幻灯片2 (1)	1
1	37	幻灯片4 (1)	1
15	37	幻灯片5 (1)	1
3	37	幻灯片8 (1)	1
7	37	幻灯片9 (1)	1
6	37	幻灯片10 (1)	1
6	37	幻灯片11 (1)	1
5	37	幻灯片12 (1)	1
5	37	幻灯片13	1
6	37	幻灯片15	1
12	37	幻灯片49	1
6	37	幻灯片50	1
6	37	幻灯片51	1
4	37	幻灯片52	1
6	37	幻灯片53	1
18	38	幻灯片2 (1)	1
25	38	幻灯片4 (1)	1
24	38	幻灯片5 (1)	1
25	38	幻灯片8 (1)	1
6	38	幻灯片9 (1)	1
14	38	幻灯片10 (1)	1
9	38	幻灯片11 (1)	1
14	38	幻灯片12 (1)	1
8	38	幻灯片13	1
6	38	幻灯片15	1
26	38	幻灯片49	1
14	38	幻灯片50	1
18	38	幻灯片51	1
5	38	幻灯片52	1
3	38	幻灯片53	1
8	39	幻灯片2 (1)	1
8	39	幻灯片4 (1)	1
8	39	幻灯片5 (1)	1
6	39	幻灯片8 (1)	1
6	39	幻灯片9 (1)	1
8	39	幻灯片10 (1)	1
9	39	幻灯片11 (1)	1
13	39	幻灯片12 (1)	1
16	39	幻灯片13	1
7	39	幻灯片15	1
28	39	幻灯片49	1
15	39	幻灯片50	1
30	39	幻灯片51	1
9	39	幻灯片52	1
23	39	幻灯片53	1
30	40	幻灯片2 (1)	1
25	40	幻灯片5 (1)	1
9	40	幻灯片8 (1)	1
8	40	幻灯片10 (1)	1
8	40	幻灯片11 (1)	1
11	40	幻灯片12 (1)	1
15	40	幻灯片15	1
19	40	幻灯片50	1
22	40	幻灯片51	1
14	40	幻灯片52	1
6	40	幻灯片53	1
21	41	幻灯片2 (1)	1
26	41	幻灯片4 (1)	1
29	41	幻灯片5 (1)	1
14	41	幻灯片8 (1)	1
12	41	幻灯片9 (1)	1
19	41	幻灯片10 (1)	1
10	41	幻灯片11 (1)	1
20	41	幻灯片12 (1)	1
12	41	幻灯片13	1
6	41	幻灯片15	1
19	41	幻灯片49	1
16	41	幻灯片50	1
12	41	幻灯片51	1
10	41	幻灯片52	1
4	41	幻灯片53	1
7	42	幻灯片19	1
11	42	幻灯片20	1
10	42	幻灯片21	1
8	42	幻灯片22	1
10	42	幻灯片23	1
11	42	幻灯片24	1
15	42	幻灯片25	1
7	42	幻灯片26	1
7	42	幻灯片27	1
14	42	幻灯片28	1
13	42	幻灯片29	1
7	42	幻灯片30	1
2	42	幻灯片31	1
10	42	幻灯片32	1
12	42	幻灯片33	1
8	43	幻灯片19	1
24	43	幻灯片20	1
10	43	幻灯片21	1
12	43	幻灯片22	1
20	43	幻灯片23	1
6	43	幻灯片24	1
8	43	幻灯片25	1
7	43	幻灯片26	1
2	43	幻灯片27	1
21	43	幻灯片29	1
2	43	幻灯片30	1
1	43	幻灯片31	1
10	43	幻灯片32	1
14	43	幻灯片33	1
9	44	幻灯片19	1
16	44	幻灯片20	1
13	44	幻灯片21	1
11	44	幻灯片22	1
12	44	幻灯片23	1
7	44	幻灯片24	1
8	44	幻灯片25	1
11	44	幻灯片26	1
9	44	幻灯片27	1
11	44	幻灯片28	1
16	44	幻灯片29	1
9	44	幻灯片30	1
7	44	幻灯片31	1
9	44	幻灯片32	1
14	44	幻灯片33	1
6	45	幻灯片19	1
18	45	幻灯片20	1
8	45	幻灯片21	1
16	45	幻灯片22	1
20	45	幻灯片24	1
17	45	幻灯片25	1
25	45	幻灯片26	1
25	45	幻灯片27	1
12	45	幻灯片28	1
13	45	幻灯片29	1
13	45	幻灯片30	1
29	45	幻灯片31	1
14	45	幻灯片32	1
19	45	幻灯片33	1
11	46	幻灯片19	1
17	46	幻灯片20	1
8	46	幻灯片21	1
8	46	幻灯片22	1
12	46	幻灯片23	1
7	46	幻灯片24	1
11	46	幻灯片25	1
10	46	幻灯片26	1
7	46	幻灯片27	1
10	46	幻灯片28	1
16	46	幻灯片29	1
12	46	幻灯片30	1
6	46	幻灯片31	1
7	46	幻灯片32	1
10	46	幻灯片33	1
17	47	幻灯片19	1
18	47	幻灯片20	1
8	47	幻灯片21	1
17	47	幻灯片22	1
25	47	幻灯片23	1
17	47	幻灯片24	1
18	47	幻灯片25	1
15	47	幻灯片26	1
13	47	幻灯片27	1
14	47	幻灯片28	1
24	47	幻灯片29	1
15	47	幻灯片30	1
17	47	幻灯片31	1
11	47	幻灯片32	1
16	47	幻灯片33	1
16	48	幻灯片19	1
21	48	幻灯片20	1
17	48	幻灯片21	1
11	48	幻灯片22	1
13	48	幻灯片23	1
11	48	幻灯片24	1
12	48	幻灯片25	1
10	48	幻灯片26	1
12	48	幻灯片27	1
11	48	幻灯片28	1
16	48	幻灯片29	1
11	48	幻灯片30	1
12	48	幻灯片31	1
14	48	幻灯片32	1
20	48	幻灯片33	1
14	49	幻灯片19	1
9	49	幻灯片20	1
13	49	幻灯片21	1
9	49	幻灯片22	1
22	49	幻灯片23	1
17	49	幻灯片24	1
3	49	幻灯片25	1
21	49	幻灯片26	1
3	49	幻灯片27	1
8	49	幻灯片28	1
19	49	幻灯片29	1
12	49	幻灯片30	1
6	49	幻灯片31	1
8	49	幻灯片32	1
8	49	幻灯片33	1
22	1	幻灯片19 (1)	2
17	1	幻灯片20 (1)	2
10	1	幻灯片21 (2)	2
13	1	幻灯片22 (2)	2
16	1	幻灯片24 (2)	2
10	1	幻灯片25 (2)	2
12	1	幻灯片26 (2)	2
9	1	幻灯片27 (2)	2
14	1	幻灯片28 (1)	2
10	1	幻灯片29 (1)	2
7	1	幻灯片30 (1)	2
7	1	幻灯片31 (1)	2
12	1	幻灯片32 (1)	2
8	1	幻灯片33 (1)	2
8	2	幻灯片19 (1)	2
14	2	幻灯片20 (1)	2
11	2	幻灯片21 (2)	2
8	2	幻灯片22 (2)	2
15	2	幻灯片23 (2)	2
14	2	幻灯片24 (2)	2
14	2	幻灯片25 (2)	2
11	2	幻灯片26 (2)	2
8	2	幻灯片27 (2)	2
14	2	幻灯片28 (1)	2
13	2	幻灯片29 (1)	2
7	2	幻灯片30 (1)	2
7	2	幻灯片31 (1)	2
14	2	幻灯片32 (1)	2
11	2	幻灯片33 (1)	2
18	3	幻灯片19 (1)	2
18	3	幻灯片20 (1)	2
17	3	幻灯片21 (2)	2
15	3	幻灯片22 (2)	2
12	3	幻灯片23 (2)	2
14	3	幻灯片24 (2)	2
13	3	幻灯片25 (2)	2
12	3	幻灯片26 (2)	2
11	3	幻灯片27 (2)	2
10	3	幻灯片28 (1)	2
10	3	幻灯片29 (1)	2
10	3	幻灯片30 (1)	2
11	3	幻灯片31 (1)	2
13	3	幻灯片32 (1)	2
10	3	幻灯片33 (1)	2
7	4	幻灯片19 (1)	2
14	4	幻灯片20 (1)	2
8	4	幻灯片21 (2)	2
13	4	幻灯片22 (2)	2
22	4	幻灯片23 (2)	2
21	4	幻灯片24 (2)	2
16	4	幻灯片25 (2)	2
12	4	幻灯片26 (2)	2
10	4	幻灯片27 (2)	2
16	4	幻灯片28 (1)	2
20	4	幻灯片29 (1)	2
14	4	幻灯片30 (1)	2
14	4	幻灯片31 (1)	2
10	4	幻灯片32 (1)	2
12	4	幻灯片33 (1)	2
3	5	幻灯片19 (1)	2
2	5	幻灯片20 (1)	2
3	5	幻灯片21 (2)	2
1	5	幻灯片23 (2)	2
2	5	幻灯片25 (2)	2
1	5	幻灯片26 (2)	2
2	5	幻灯片27 (2)	2
4	5	幻灯片28 (1)	2
3	5	幻灯片29 (1)	2
3	5	幻灯片30 (1)	2
6	5	幻灯片32 (1)	2
3	5	幻灯片33 (1)	2
16	6	幻灯片19 (1)	2
18	6	幻灯片20 (1)	2
16	6	幻灯片21 (2)	2
13	6	幻灯片22 (2)	2
19	6	幻灯片23 (2)	2
19	6	幻灯片24 (2)	2
13	6	幻灯片25 (2)	2
11	6	幻灯片26 (2)	2
8	6	幻灯片27 (2)	2
11	6	幻灯片28 (1)	2
20	6	幻灯片29 (1)	2
11	6	幻灯片30 (1)	2
18	6	幻灯片31 (1)	2
14	6	幻灯片32 (1)	2
17	6	幻灯片33 (1)	2
17	7	幻灯片19 (1)	2
12	7	幻灯片20 (1)	2
2	7	幻灯片21 (2)	2
3	7	幻灯片22 (2)	2
20	7	幻灯片23 (2)	2
7	7	幻灯片24 (2)	2
3	7	幻灯片25 (2)	2
10	7	幻灯片26 (2)	2
1	7	幻灯片27 (2)	2
1	7	幻灯片28 (1)	2
10	7	幻灯片29 (1)	2
1	7	幻灯片30 (1)	2
2	7	幻灯片31 (1)	2
7	7	幻灯片32 (1)	2
11	7	幻灯片33 (1)	2
17	8	幻灯片19 (1)	2
4	8	幻灯片21 (2)	2
24	8	幻灯片23 (2)	2
22	8	幻灯片24 (2)	2
21	8	幻灯片25 (2)	2
17	8	幻灯片26 (2)	2
28	8	幻灯片27 (2)	2
27	8	幻灯片28 (1)	2
16	8	幻灯片30 (1)	2
16	8	幻灯片31 (1)	2
22	8	幻灯片32 (1)	2
22	8	幻灯片33 (1)	2
7	9	幻灯片19 (1)	2
9	9	幻灯片20 (1)	2
11	9	幻灯片21 (2)	2
14	9	幻灯片22 (2)	2
14	9	幻灯片23 (2)	2
14	9	幻灯片24 (2)	2
14	9	幻灯片25 (2)	2
11	9	幻灯片26 (2)	2
7	9	幻灯片27 (2)	2
7	9	幻灯片28 (1)	2
13	9	幻灯片29 (1)	2
12	9	幻灯片30 (1)	2
4	9	幻灯片31 (1)	2
5	9	幻灯片32 (1)	2
15	9	幻灯片33 (1)	2
10	10	幻灯片1	2
19	10	幻灯片2	2
9	10	幻灯片4	2
7	10	幻灯片5	2
17	10	幻灯片6	2
8	10	幻灯片7	2
26	10	幻灯片8	2
9	10	幻灯片9	2
11	10	幻灯片10	2
20	10	幻灯片11	2
10	10	幻灯片12	2
6	10	幻灯片14	2
15	10	幻灯片16	2
4	10	幻灯片17	2
23	11	幻灯片1	2
24	11	幻灯片2	2
18	11	幻灯片3	2
20	11	幻灯片4	2
11	11	幻灯片5	2
13	11	幻灯片6	2
15	11	幻灯片7	2
10	11	幻灯片8	2
14	11	幻灯片9	2
6	11	幻灯片10	2
11	11	幻灯片11	2
10	11	幻灯片12	2
15	11	幻灯片14	2
16	11	幻灯片16	2
10	11	幻灯片17	2
7	12	幻灯片1	2
6	12	幻灯片2	2
6	12	幻灯片3	2
9	12	幻灯片4	2
9	12	幻灯片5	2
6	12	幻灯片6	2
6	12	幻灯片7	2
5	12	幻灯片8	2
6	12	幻灯片9	2
9	12	幻灯片10	2
6	12	幻灯片11	2
8	12	幻灯片12	2
16	12	幻灯片14	2
7	12	幻灯片16	2
5	12	幻灯片17	2
10	13	幻灯片1	2
12	13	幻灯片2	2
6	13	幻灯片4	2
9	13	幻灯片5	2
11	13	幻灯片6	2
8	13	幻灯片7	2
8	13	幻灯片8	2
10	13	幻灯片9	2
4	13	幻灯片10	2
5	13	幻灯片11	2
7	13	幻灯片12	2
1	13	幻灯片14	2
6	13	幻灯片16	2
2	13	幻灯片17	2
12	14	幻灯片1	2
12	14	幻灯片2	2
14	14	幻灯片3	2
9	14	幻灯片4	2
14	14	幻灯片5	2
20	14	幻灯片7	2
12	14	幻灯片8	2
12	14	幻灯片9	2
14	14	幻灯片11	2
8	14	幻灯片12	2
11	14	幻灯片14	2
5	14	幻灯片16	2
3	14	幻灯片17	2
7	15	幻灯片1	2
14	15	幻灯片2	2
19	15	幻灯片3	2
4	15	幻灯片4	2
10	15	幻灯片5	2
12	15	幻灯片6	2
7	15	幻灯片7	2
22	15	幻灯片8	2
3	15	幻灯片9	2
4	15	幻灯片10	2
10	15	幻灯片11	2
8	15	幻灯片12	2
4	15	幻灯片14	2
2	15	幻灯片16	2
5	15	幻灯片17	2
9	16	幻灯片1	2
22	16	幻灯片2	2
10	16	幻灯片3	2
2	16	幻灯片4	2
16	16	幻灯片5	2
17	16	幻灯片6	2
13	16	幻灯片7	2
8	16	幻灯片8	2
5	16	幻灯片9	2
8	16	幻灯片10	2
13	16	幻灯片11	2
3	16	幻灯片12	2
1	16	幻灯片14	2
3	16	幻灯片16	2
2	16	幻灯片17	2
6	17	幻灯片1	2
9	17	幻灯片2	2
9	17	幻灯片3	2
17	17	幻灯片4	2
5	17	幻灯片5	2
5	17	幻灯片6	2
10	17	幻灯片7	2
9	17	幻灯片8	2
3	17	幻灯片9	2
5	17	幻灯片10	2
5	17	幻灯片11	2
2	17	幻灯片12	2
10	17	幻灯片14	2
17	17	幻灯片16	2
3	17	幻灯片17	2
7	18	幻灯片35	2
10	18	幻灯片36	2
11	18	幻灯片37	2
5	18	幻灯片38	2
12	18	幻灯片39	2
9	18	幻灯片40	2
10	18	幻灯片41	2
13	18	幻灯片42	2
20	18	幻灯片43	2
23	18	幻灯片44	2
26	18	幻灯片45	2
6	18	幻灯片46	2
6	18	幻灯片47	2
5	18	幻灯片48	2
17	19	幻灯片34	2
8	19	幻灯片35	2
4	19	幻灯片36	2
3	19	幻灯片37	2
5	19	幻灯片38	2
4	19	幻灯片39	2
11	19	幻灯片40	2
12	19	幻灯片41	2
14	19	幻灯片42	2
7	19	幻灯片43	2
11	19	幻灯片44	2
16	19	幻灯片45	2
6	19	幻灯片46	2
6	19	幻灯片47	2
2	19	幻灯片48	2
9	20	幻灯片34	2
8	20	幻灯片35	2
9	20	幻灯片36	2
8	20	幻灯片37	2
13	20	幻灯片38	2
10	20	幻灯片39	2
10	20	幻灯片40	2
9	20	幻灯片41	2
9	20	幻灯片42	2
12	20	幻灯片43	2
4	20	幻灯片44	2
4	20	幻灯片45	2
5	20	幻灯片46	2
3	20	幻灯片47	2
1	20	幻灯片48	2
6	21	幻灯片34	2
1	21	幻灯片35	2
6	21	幻灯片36	2
3	21	幻灯片37	2
8	21	幻灯片38	2
5	21	幻灯片39	2
4	21	幻灯片40	2
4	21	幻灯片41	2
4	21	幻灯片42	2
5	21	幻灯片43	2
4	21	幻灯片45	2
2	21	幻灯片46	2
4	21	幻灯片47	2
6	21	幻灯片48	2
8	22	幻灯片34	2
6	22	幻灯片35	2
8	22	幻灯片36	2
13	22	幻灯片37	2
3	22	幻灯片38	2
6	22	幻灯片39	2
3	22	幻灯片40	2
6	22	幻灯片41	2
6	22	幻灯片42	2
9	22	幻灯片43	2
11	22	幻灯片44	2
8	22	幻灯片45	2
5	22	幻灯片46	2
4	22	幻灯片47	2
2	22	幻灯片48	2
7	23	幻灯片34	2
8	23	幻灯片35	2
6	23	幻灯片36	2
4	23	幻灯片37	2
3	23	幻灯片38	2
2	23	幻灯片39	2
5	23	幻灯片40	2
10	23	幻灯片41	2
4	23	幻灯片42	2
6	23	幻灯片43	2
2	23	幻灯片44	2
4	23	幻灯片45	2
8	23	幻灯片46	2
7	23	幻灯片47	2
3	23	幻灯片48	2
11	24	幻灯片34	2
5	24	幻灯片35	2
2	24	幻灯片36	2
4	24	幻灯片37	2
11	24	幻灯片38	2
6	24	幻灯片39	2
7	24	幻灯片40	2
6	24	幻灯片41	2
4	24	幻灯片42	2
17	24	幻灯片43	2
6	24	幻灯片44	2
12	24	幻灯片45	2
3	24	幻灯片46	2
2	24	幻灯片47	2
1	24	幻灯片48	2
15	25	幻灯片34	2
19	25	幻灯片35	2
17	25	幻灯片36	2
15	25	幻灯片37	2
21	25	幻灯片38	2
13	25	幻灯片39	2
16	25	幻灯片40	2
8	25	幻灯片41	2
19	25	幻灯片42	2
23	25	幻灯片43	2
18	25	幻灯片44	2
8	25	幻灯片45	2
2	25	幻灯片46	2
3	25	幻灯片47	2
2	25	幻灯片48	2
1	26	幻灯片17 (1)	2
4	26	幻灯片18	2
2	26	幻灯片20 (1)	2
2	26	幻灯片21 (1)	2
4	26	幻灯片22 (1)	2
3	26	幻灯片23 (1)	2
4	26	幻灯片24 (1)	2
4	26	幻灯片25 (1)	2
8	26	幻灯片26 (1)	2
3	26	幻灯片27 (1)	2
2	26	幻灯片28 (1)	2
3	26	幻灯片29 (1)	2
4	26	幻灯片31 (1)	2
3	26	幻灯片32 (1)	2
3	26	幻灯片33 (1)	2
13	27	幻灯片17 (1)	2
3	27	幻灯片20 (1)	2
9	27	幻灯片21 (1)	2
6	27	幻灯片22 (1)	2
5	27	幻灯片23 (1)	2
7	27	幻灯片24 (1)	2
14	27	幻灯片25 (1)	2
10	27	幻灯片26 (1)	2
6	27	幻灯片27 (1)	2
7	27	幻灯片28 (1)	2
7	27	幻灯片29 (1)	2
2	27	幻灯片31 (1)	2
2	27	幻灯片32 (1)	2
4	27	幻灯片33 (1)	2
29	28	幻灯片17 (1)	2
19	28	幻灯片18	2
20	28	幻灯片21 (1)	2
27	28	幻灯片22 (1)	2
18	28	幻灯片23 (1)	2
28	28	幻灯片25 (1)	2
28	28	幻灯片27 (1)	2
20	28	幻灯片28 (1)	2
25	28	幻灯片29 (1)	2
21	28	幻灯片31 (1)	2
19	28	幻灯片32 (1)	2
7	29	幻灯片18	2
3	29	幻灯片20 (1)	2
6	29	幻灯片21 (1)	2
4	29	幻灯片22 (1)	2
5	29	幻灯片23 (1)	2
4	29	幻灯片24 (1)	2
4	29	幻灯片25 (1)	2
5	29	幻灯片26 (1)	2
6	29	幻灯片27 (1)	2
3	29	幻灯片28 (1)	2
4	29	幻灯片29 (1)	2
5	29	幻灯片31 (1)	2
6	29	幻灯片32 (1)	2
5	29	幻灯片33 (1)	2
19	30	幻灯片17 (1)	2
22	30	幻灯片18	2
12	30	幻灯片20 (1)	2
21	30	幻灯片23 (1)	2
16	30	幻灯片24 (1)	2
10	30	幻灯片25 (1)	2
9	30	幻灯片26 (1)	2
5	30	幻灯片27 (1)	2
8	30	幻灯片28 (1)	2
8	30	幻灯片29 (1)	2
10	30	幻灯片31 (1)	2
13	30	幻灯片32 (1)	2
9	30	幻灯片33 (1)	2
10	31	幻灯片17 (1)	2
6	31	幻灯片18	2
6	31	幻灯片20 (1)	2
3	31	幻灯片21 (1)	2
3	31	幻灯片22 (1)	2
5	31	幻灯片23 (1)	2
14	31	幻灯片24 (1)	2
6	31	幻灯片25 (1)	2
11	31	幻灯片26 (1)	2
8	31	幻灯片27 (1)	2
11	31	幻灯片28 (1)	2
8	31	幻灯片29 (1)	2
8	31	幻灯片31 (1)	2
6	31	幻灯片32 (1)	2
11	31	幻灯片33 (1)	2
1	32	幻灯片17 (1)	2
1	32	幻灯片23 (1)	2
1	32	幻灯片24 (1)	2
2	32	幻灯片29 (1)	2
2	32	幻灯片31 (1)	2
3	33	幻灯片17 (1)	2
9	33	幻灯片18	2
7	33	幻灯片20 (1)	2
7	33	幻灯片21 (1)	2
8	33	幻灯片22 (1)	2
15	33	幻灯片23 (1)	2
16	33	幻灯片24 (1)	2
11	33	幻灯片25 (1)	2
14	33	幻灯片26 (1)	2
8	33	幻灯片27 (1)	2
16	33	幻灯片28 (1)	2
14	33	幻灯片29 (1)	2
11	33	幻灯片31 (1)	2
15	33	幻灯片32 (1)	2
13	33	幻灯片33 (1)	2
7	34	幻灯片35 (1)	2
10	34	幻灯片36 (1)	2
4	34	幻灯片37 (1)	2
8	34	幻灯片38 (1)	2
14	34	幻灯片39 (1)	2
4	34	幻灯片40 (1)	2
13	34	幻灯片41 (1)	2
8	34	幻灯片42 (1)	2
8	34	幻灯片43 (1)	2
9	34	幻灯片44 (1)	2
6	34	幻灯片45 (1)	2
5	34	幻灯片46 (1)	2
5	34	幻灯片47 (1)	2
5	34	幻灯片48 (1)	2
8	34	幻灯片50 (1)	2
5	35	幻灯片35 (1)	2
6	35	幻灯片36 (1)	2
8	35	幻灯片37 (1)	2
12	35	幻灯片38 (1)	2
18	35	幻灯片39 (1)	2
5	35	幻灯片40 (1)	2
6	35	幻灯片41 (1)	2
9	35	幻灯片42 (1)	2
12	35	幻灯片43 (1)	2
18	35	幻灯片44 (1)	2
10	35	幻灯片45 (1)	2
12	35	幻灯片46 (1)	2
16	35	幻灯片47 (1)	2
6	35	幻灯片48 (1)	2
3	35	幻灯片50 (1)	2
6	36	幻灯片35 (1)	2
11	36	幻灯片36 (1)	2
7	36	幻灯片37 (1)	2
7	36	幻灯片38 (1)	2
6	36	幻灯片39 (1)	2
6	36	幻灯片40 (1)	2
9	36	幻灯片41 (1)	2
4	36	幻灯片42 (1)	2
7	36	幻灯片43 (1)	2
13	36	幻灯片44 (1)	2
4	36	幻灯片45 (1)	2
5	36	幻灯片46 (1)	2
9	36	幻灯片47 (1)	2
8	36	幻灯片48 (1)	2
9	36	幻灯片50 (1)	2
5	37	幻灯片35 (1)	2
4	37	幻灯片36 (1)	2
6	37	幻灯片37 (1)	2
7	37	幻灯片38 (1)	2
4	37	幻灯片39 (1)	2
16	37	幻灯片41 (1)	2
6	37	幻灯片42 (1)	2
11	37	幻灯片43 (1)	2
15	37	幻灯片44 (1)	2
6	37	幻灯片45 (1)	2
4	37	幻灯片46 (1)	2
3	37	幻灯片47 (1)	2
2	37	幻灯片48 (1)	2
3	37	幻灯片50 (1)	2
20	38	幻灯片35 (1)	2
16	38	幻灯片36 (1)	2
19	38	幻灯片37 (1)	2
13	38	幻灯片38 (1)	2
11	38	幻灯片39 (1)	2
14	38	幻灯片40 (1)	2
15	38	幻灯片41 (1)	2
11	38	幻灯片42 (1)	2
11	38	幻灯片43 (1)	2
20	38	幻灯片44 (1)	2
13	38	幻灯片45 (1)	2
8	38	幻灯片46 (1)	2
14	38	幻灯片47 (1)	2
12	38	幻灯片48 (1)	2
11	38	幻灯片50 (1)	2
11	39	幻灯片35 (1)	2
22	39	幻灯片36 (1)	2
14	39	幻灯片37 (1)	2
7	39	幻灯片38 (1)	2
8	39	幻灯片39 (1)	2
17	39	幻灯片40 (1)	2
4	39	幻灯片41 (1)	2
11	39	幻灯片42 (1)	2
6	39	幻灯片43 (1)	2
11	39	幻灯片44 (1)	2
16	39	幻灯片45 (1)	2
6	39	幻灯片46 (1)	2
7	39	幻灯片47 (1)	2
3	39	幻灯片48 (1)	2
8	39	幻灯片50 (1)	2
23	40	幻灯片35 (1)	2
8	40	幻灯片36 (1)	2
11	40	幻灯片37 (1)	2
16	40	幻灯片38 (1)	2
10	40	幻灯片39 (1)	2
7	40	幻灯片40 (1)	2
8	40	幻灯片41 (1)	2
5	40	幻灯片42 (1)	2
24	40	幻灯片43 (1)	2
8	40	幻灯片44 (1)	2
19	40	幻灯片45 (1)	2
16	40	幻灯片46 (1)	2
27	40	幻灯片47 (1)	2
13	40	幻灯片48 (1)	2
7	40	幻灯片50 (1)	2
18	41	幻灯片35 (1)	2
14	41	幻灯片36 (1)	2
9	41	幻灯片37 (1)	2
24	41	幻灯片38 (1)	2
10	41	幻灯片39 (1)	2
11	41	幻灯片40 (1)	2
13	41	幻灯片41 (1)	2
20	41	幻灯片42 (1)	2
16	41	幻灯片43 (1)	2
28	41	幻灯片44 (1)	2
23	41	幻灯片45 (1)	2
21	41	幻灯片46 (1)	2
13	41	幻灯片47 (1)	2
11	41	幻灯片48 (1)	2
13	41	幻灯片50 (1)	2
6	42	幻灯片2 (1)	2
14	42	幻灯片4 (1)	2
17	42	幻灯片8 (1)	2
18	42	幻灯片9 (1)	2
5	42	幻灯片10 (1)	2
19	42	幻灯片11 (1)	2
10	42	幻灯片12 (1)	2
7	42	幻灯片13	2
9	42	幻灯片15	2
19	42	幻灯片49	2
10	42	幻灯片50	2
22	42	幻灯片52	2
21	42	幻灯片53	2
3	43	幻灯片2 (1)	2
8	43	幻灯片4 (1)	2
9	43	幻灯片5 (1)	2
16	43	幻灯片8 (1)	2
16	43	幻灯片9 (1)	2
19	43	幻灯片10 (1)	2
12	43	幻灯片11 (1)	2
7	43	幻灯片12 (1)	2
12	43	幻灯片13	2
15	43	幻灯片15	2
14	43	幻灯片49	2
10	43	幻灯片50	2
9	43	幻灯片51	2
6	43	幻灯片52	2
5	43	幻灯片53	2
19	44	幻灯片2 (1)	2
6	44	幻灯片4 (1)	2
16	44	幻灯片5 (1)	2
6	44	幻灯片8 (1)	2
12	44	幻灯片9 (1)	2
9	44	幻灯片10 (1)	2
9	44	幻灯片11 (1)	2
11	44	幻灯片12 (1)	2
9	44	幻灯片13	2
10	44	幻灯片15	2
10	44	幻灯片49	2
16	44	幻灯片50	2
19	44	幻灯片51	2
17	44	幻灯片52	2
5	44	幻灯片53	2
6	45	幻灯片4 (1)	2
10	45	幻灯片5 (1)	2
9	45	幻灯片8 (1)	2
5	45	幻灯片9 (1)	2
15	45	幻灯片10 (1)	2
6	45	幻灯片11 (1)	2
12	45	幻灯片12 (1)	2
5	45	幻灯片13	2
5	45	幻灯片15	2
18	45	幻灯片49	2
17	45	幻灯片50	2
11	45	幻灯片51	2
10	45	幻灯片52	2
15	45	幻灯片53	2
4	46	幻灯片2 (1)	2
3	46	幻灯片4 (1)	2
15	46	幻灯片5 (1)	2
5	46	幻灯片8 (1)	2
3	46	幻灯片9 (1)	2
2	46	幻灯片10 (1)	2
3	46	幻灯片11 (1)	2
13	46	幻灯片12 (1)	2
5	46	幻灯片13	2
8	46	幻灯片15	2
7	46	幻灯片49	2
10	46	幻灯片50	2
6	46	幻灯片51	2
8	46	幻灯片52	2
6	46	幻灯片53	2
7	47	幻灯片2 (1)	2
12	47	幻灯片4 (1)	2
5	47	幻灯片5 (1)	2
10	47	幻灯片8 (1)	2
14	47	幻灯片9 (1)	2
19	47	幻灯片10 (1)	2
14	47	幻灯片11 (1)	2
14	47	幻灯片12 (1)	2
16	47	幻灯片13	2
12	47	幻灯片15	2
24	47	幻灯片50	2
18	47	幻灯片51	2
21	47	幻灯片52	2
22	47	幻灯片53	2
5	48	幻灯片2 (1)	2
3	48	幻灯片4 (1)	2
13	48	幻灯片5 (1)	2
3	48	幻灯片8 (1)	2
11	48	幻灯片9 (1)	2
11	48	幻灯片10 (1)	2
7	48	幻灯片11 (1)	2
19	48	幻灯片12 (1)	2
11	48	幻灯片13	2
11	48	幻灯片15	2
25	48	幻灯片49	2
10	48	幻灯片50	2
2	48	幻灯片51	2
2	48	幻灯片52	2
4	48	幻灯片53	2
15	49	幻灯片2 (1)	2
22	49	幻灯片4 (1)	2
23	49	幻灯片8 (1)	2
18	49	幻灯片9 (1)	2
19	49	幻灯片10 (1)	2
12	49	幻灯片11 (1)	2
13	49	幻灯片12 (1)	2
11	49	幻灯片13	2
9	49	幻灯片15	2
18	49	幻灯片49	2
12	49	幻灯片50	2
15	49	幻灯片51	2
6	49	幻灯片52	2
9	49	幻灯片53	2
10	1	幻灯片2 (3)	3
10	1	幻灯片4 (3)	3
8	1	幻灯片5 (3)	3
8	1	幻灯片8 (3)	3
6	1	幻灯片9 (3)	3
9	1	幻灯片10 (3)	3
6	1	幻灯片11 (3)	3
12	1	幻灯片12 (3)	3
7	1	幻灯片13 (1)	3
10	1	幻灯片15 (1)	3
8	1	幻灯片49 (1)	3
7	1	幻灯片50 (1)	3
4	1	幻灯片51 (1)	3
6	1	幻灯片52 (1)	3
6	1	幻灯片53 (1)	3
11	2	幻灯片2 (3)	3
10	2	幻灯片4 (3)	3
11	2	幻灯片5 (3)	3
7	2	幻灯片8 (3)	3
20	2	幻灯片9 (3)	3
9	2	幻灯片10 (3)	3
18	2	幻灯片11 (3)	3
9	2	幻灯片12 (3)	3
16	2	幻灯片13 (1)	3
19	2	幻灯片15 (1)	3
10	2	幻灯片49 (1)	3
12	2	幻灯片50 (1)	3
9	2	幻灯片51 (1)	3
6	2	幻灯片52 (1)	3
9	2	幻灯片53 (1)	3
7	3	幻灯片2 (3)	3
11	3	幻灯片4 (3)	3
9	3	幻灯片5 (3)	3
24	3	幻灯片8 (3)	3
17	3	幻灯片9 (3)	3
17	3	幻灯片10 (3)	3
18	3	幻灯片11 (3)	3
17	3	幻灯片12 (3)	3
12	3	幻灯片13 (1)	3
16	3	幻灯片15 (1)	3
22	3	幻灯片49 (1)	3
14	3	幻灯片50 (1)	3
17	3	幻灯片51 (1)	3
10	3	幻灯片52 (1)	3
8	3	幻灯片53 (1)	3
15	4	幻灯片2 (3)	3
8	4	幻灯片4 (3)	3
11	4	幻灯片5 (3)	3
4	4	幻灯片8 (3)	3
14	4	幻灯片9 (3)	3
4	4	幻灯片10 (3)	3
16	4	幻灯片11 (3)	3
14	4	幻灯片12 (3)	3
5	4	幻灯片13 (1)	3
6	4	幻灯片15 (1)	3
17	4	幻灯片49 (1)	3
20	4	幻灯片50 (1)	3
11	4	幻灯片51 (1)	3
4	4	幻灯片52 (1)	3
6	4	幻灯片53 (1)	3
3	5	幻灯片2 (3)	3
2	5	幻灯片4 (3)	3
1	5	幻灯片5 (3)	3
2	5	幻灯片9 (3)	3
1	5	幻灯片10 (3)	3
1	5	幻灯片11 (3)	3
1	5	幻灯片12 (3)	3
6	5	幻灯片13 (1)	3
3	5	幻灯片15 (1)	3
4	5	幻灯片51 (1)	3
1	5	幻灯片53 (1)	3
15	6	幻灯片2 (3)	3
18	6	幻灯片4 (3)	3
6	6	幻灯片9 (3)	3
10	6	幻灯片10 (3)	3
7	6	幻灯片11 (3)	3
17	6	幻灯片12 (3)	3
12	6	幻灯片15 (1)	3
16	6	幻灯片49 (1)	3
24	6	幻灯片50 (1)	3
26	6	幻灯片51 (1)	3
15	6	幻灯片52 (1)	3
4	6	幻灯片53 (1)	3
5	7	幻灯片2 (3)	3
8	7	幻灯片4 (3)	3
23	7	幻灯片5 (3)	3
5	7	幻灯片8 (3)	3
1	7	幻灯片9 (3)	3
1	7	幻灯片10 (3)	3
15	7	幻灯片12 (3)	3
3	7	幻灯片13 (1)	3
4	7	幻灯片15 (1)	3
19	7	幻灯片49 (1)	3
6	7	幻灯片50 (1)	3
26	7	幻灯片51 (1)	3
7	7	幻灯片52 (1)	3
2	7	幻灯片53 (1)	3
6	8	幻灯片2 (3)	3
5	8	幻灯片4 (3)	3
14	8	幻灯片5 (3)	3
13	8	幻灯片8 (3)	3
8	8	幻灯片9 (3)	3
25	8	幻灯片10 (3)	3
12	8	幻灯片11 (3)	3
23	8	幻灯片13 (1)	3
12	8	幻灯片49 (1)	3
19	8	幻灯片50 (1)	3
19	8	幻灯片51 (1)	3
25	8	幻灯片52 (1)	3
22	8	幻灯片53 (1)	3
13	9	幻灯片2 (3)	3
6	9	幻灯片4 (3)	3
17	9	幻灯片5 (3)	3
24	9	幻灯片8 (3)	3
16	9	幻灯片9 (3)	3
14	9	幻灯片10 (3)	3
18	9	幻灯片11 (3)	3
10	9	幻灯片12 (3)	3
16	9	幻灯片13 (1)	3
9	9	幻灯片15 (1)	3
18	9	幻灯片49 (1)	3
18	9	幻灯片50 (1)	3
15	9	幻灯片51 (1)	3
10	9	幻灯片52 (1)	3
13	9	幻灯片53 (1)	3
8	10	幻灯片19	3
4	10	幻灯片20	3
4	10	幻灯片21	3
9	10	幻灯片22	3
5	10	幻灯片23	3
10	10	幻灯片24	3
5	10	幻灯片26	3
3	10	幻灯片27	3
5	10	幻灯片28	3
7	10	幻灯片29	3
2	10	幻灯片30	3
14	10	幻灯片31	3
9	10	幻灯片32	3
11	10	幻灯片33	3
11	11	幻灯片19	3
18	11	幻灯片20	3
17	11	幻灯片21	3
15	11	幻灯片22	3
16	11	幻灯片23	3
18	11	幻灯片24	3
12	11	幻灯片25	3
23	11	幻灯片26	3
11	11	幻灯片27	3
20	11	幻灯片28	3
19	11	幻灯片29	3
21	11	幻灯片30	3
9	11	幻灯片31	3
16	11	幻灯片32	3
12	11	幻灯片33	3
9	12	幻灯片19	3
13	12	幻灯片20	3
4	12	幻灯片21	3
1	12	幻灯片22	3
6	12	幻灯片23	3
9	12	幻灯片24	3
6	12	幻灯片25	3
3	12	幻灯片26	3
3	12	幻灯片27	3
5	12	幻灯片28	3
6	12	幻灯片29	3
10	12	幻灯片30	3
5	12	幻灯片31	3
15	12	幻灯片32	3
6	12	幻灯片33	3
2	13	幻灯片19	3
6	13	幻灯片20	3
2	13	幻灯片21	3
2	13	幻灯片22	3
7	13	幻灯片23	3
4	13	幻灯片24	3
7	13	幻灯片25	3
2	13	幻灯片26	3
2	13	幻灯片27	3
3	13	幻灯片28	3
4	13	幻灯片29	3
3	13	幻灯片30	3
3	13	幻灯片31	3
6	13	幻灯片32	3
14	13	幻灯片33	3
3	14	幻灯片19	3
10	14	幻灯片20	3
10	14	幻灯片21	3
10	14	幻灯片22	3
15	14	幻灯片23	3
10	14	幻灯片24	3
5	14	幻灯片25	3
6	14	幻灯片26	3
7	14	幻灯片27	3
6	14	幻灯片28	3
3	14	幻灯片29	3
2	14	幻灯片30	3
8	14	幻灯片32	3
13	14	幻灯片33	3
5	15	幻灯片19	3
5	15	幻灯片20	3
3	15	幻灯片21	3
7	15	幻灯片22	3
16	15	幻灯片23	3
4	15	幻灯片24	3
4	15	幻灯片25	3
10	15	幻灯片26	3
3	15	幻灯片27	3
6	15	幻灯片28	3
8	15	幻灯片29	3
11	15	幻灯片30	3
9	15	幻灯片31	3
5	15	幻灯片32	3
11	15	幻灯片33	3
1	16	幻灯片19	3
5	16	幻灯片20	3
6	16	幻灯片21	3
12	16	幻灯片22	3
13	16	幻灯片23	3
6	16	幻灯片24	3
1	16	幻灯片25	3
2	16	幻灯片26	3
2	16	幻灯片27	3
1	16	幻灯片29	3
3	16	幻灯片30	3
1	16	幻灯片31	3
4	16	幻灯片32	3
5	16	幻灯片33	3
3	17	幻灯片19	3
4	17	幻灯片20	3
6	17	幻灯片21	3
9	17	幻灯片22	3
7	17	幻灯片23	3
5	17	幻灯片24	3
5	17	幻灯片25	3
17	17	幻灯片26	3
3	17	幻灯片27	3
7	17	幻灯片28	3
5	17	幻灯片29	3
2	17	幻灯片30	3
3	17	幻灯片31	3
5	17	幻灯片32	3
8	17	幻灯片33	3
15	18	幻灯片1	3
11	18	幻灯片3	3
8	18	幻灯片4	3
12	18	幻灯片5	3
23	18	幻灯片6	3
13	18	幻灯片7	3
10	18	幻灯片8	3
12	18	幻灯片9	3
9	18	幻灯片10	3
6	18	幻灯片11	3
17	18	幻灯片12	3
16	18	幻灯片14	3
9	18	幻灯片16	3
10	18	幻灯片17	3
15	19	幻灯片1	3
12	19	幻灯片2	3
12	19	幻灯片3	3
8	19	幻灯片4	3
6	19	幻灯片5	3
13	19	幻灯片6	3
8	19	幻灯片7	3
9	19	幻灯片8	3
8	19	幻灯片9	3
4	19	幻灯片10	3
6	19	幻灯片11	3
8	19	幻灯片12	3
5	19	幻灯片14	3
6	19	幻灯片16	3
4	19	幻灯片17	3
8	20	幻灯片1	3
13	20	幻灯片2	3
9	20	幻灯片3	3
6	20	幻灯片4	3
9	20	幻灯片5	3
13	20	幻灯片6	3
9	20	幻灯片7	3
20	20	幻灯片8	3
8	20	幻灯片9	3
4	20	幻灯片10	3
4	20	幻灯片11	3
7	20	幻灯片12	3
4	20	幻灯片14	3
4	20	幻灯片16	3
4	20	幻灯片17	3
5	21	幻灯片1	3
6	21	幻灯片2	3
6	21	幻灯片3	3
6	21	幻灯片4	3
2	21	幻灯片5	3
10	21	幻灯片6	3
3	21	幻灯片8	3
5	21	幻灯片9	3
4	21	幻灯片10	3
4	21	幻灯片11	3
1	21	幻灯片12	3
6	21	幻灯片14	3
4	21	幻灯片16	3
1	21	幻灯片17	3
8	22	幻灯片1	3
6	22	幻灯片2	3
6	22	幻灯片3	3
3	22	幻灯片4	3
8	22	幻灯片5	3
5	22	幻灯片6	3
10	22	幻灯片7	3
12	22	幻灯片8	3
4	22	幻灯片9	3
5	22	幻灯片10	3
5	22	幻灯片11	3
2	22	幻灯片12	3
4	22	幻灯片14	3
4	22	幻灯片16	3
5	22	幻灯片17	3
6	23	幻灯片1	3
7	23	幻灯片3	3
6	23	幻灯片4	3
6	23	幻灯片5	3
8	23	幻灯片6	3
4	23	幻灯片7	3
7	23	幻灯片8	3
8	23	幻灯片9	3
6	23	幻灯片10	3
4	23	幻灯片11	3
3	23	幻灯片12	3
8	23	幻灯片14	3
5	23	幻灯片16	3
3	23	幻灯片17	3
3	24	幻灯片1	3
4	24	幻灯片2	3
13	24	幻灯片3	3
9	24	幻灯片4	3
12	24	幻灯片5	3
7	24	幻灯片6	3
3	24	幻灯片7	3
6	24	幻灯片8	3
3	24	幻灯片9	3
8	24	幻灯片10	3
5	24	幻灯片11	3
2	24	幻灯片12	3
4	24	幻灯片14	3
3	24	幻灯片16	3
2	24	幻灯片17	3
28	25	幻灯片1	3
23	25	幻灯片2	3
9	25	幻灯片4	3
27	25	幻灯片5	3
27	25	幻灯片6	3
22	25	幻灯片7	3
24	25	幻灯片8	3
26	25	幻灯片9	3
11	25	幻灯片10	3
24	25	幻灯片11	3
16	25	幻灯片12	3
8	25	幻灯片14	3
11	25	幻灯片16	3
6	25	幻灯片17	3
6	26	幻灯片34	3
4	26	幻灯片36	3
2	26	幻灯片37	3
1	26	幻灯片38	3
1	26	幻灯片39	3
1	26	幻灯片40	3
4	26	幻灯片41	3
4	26	幻灯片42	3
1	26	幻灯片43	3
3	26	幻灯片44	3
5	26	幻灯片45	3
6	26	幻灯片46	3
7	26	幻灯片47	3
4	26	幻灯片48	3
10	27	幻灯片34	3
8	27	幻灯片35	3
3	27	幻灯片36	3
2	27	幻灯片37	3
1	27	幻灯片38	3
1	27	幻灯片39	3
5	27	幻灯片40	3
2	27	幻灯片41	3
5	27	幻灯片42	3
5	27	幻灯片43	3
12	27	幻灯片44	3
9	27	幻灯片45	3
8	27	幻灯片46	3
10	27	幻灯片47	3
5	27	幻灯片48	3
16	28	幻灯片34	3
10	28	幻灯片35	3
11	28	幻灯片36	3
13	28	幻灯片37	3
15	28	幻灯片38	3
14	28	幻灯片39	3
17	28	幻灯片40	3
12	28	幻灯片41	3
10	28	幻灯片42	3
20	28	幻灯片43	3
15	28	幻灯片46	3
12	28	幻灯片47	3
15	28	幻灯片48	3
5	29	幻灯片34	3
5	29	幻灯片35	3
5	29	幻灯片36	3
6	29	幻灯片37	3
10	29	幻灯片38	3
12	29	幻灯片39	3
8	29	幻灯片40	3
6	29	幻灯片41	3
7	29	幻灯片42	3
4	29	幻灯片43	3
5	29	幻灯片44	3
7	29	幻灯片45	3
3	29	幻灯片46	3
1	29	幻灯片47	3
1	29	幻灯片48	3
10	30	幻灯片34	3
8	30	幻灯片35	3
7	30	幻灯片36	3
10	30	幻灯片37	3
8	30	幻灯片38	3
8	30	幻灯片39	3
11	30	幻灯片40	3
10	30	幻灯片41	3
4	30	幻灯片42	3
6	30	幻灯片43	3
20	30	幻灯片44	3
9	30	幻灯片45	3
8	30	幻灯片46	3
8	30	幻灯片47	3
8	30	幻灯片48	3
12	31	幻灯片34	3
12	31	幻灯片35	3
13	31	幻灯片36	3
14	31	幻灯片37	3
15	31	幻灯片40	3
18	31	幻灯片41	3
15	31	幻灯片42	3
10	31	幻灯片43	3
16	31	幻灯片44	3
14	31	幻灯片45	3
17	31	幻灯片46	3
11	31	幻灯片47	3
6	31	幻灯片48	3
1	32	幻灯片34	3
2	32	幻灯片35	3
1	32	幻灯片36	3
1	32	幻灯片39	3
5	32	幻灯片40	3
2	32	幻灯片41	3
2	32	幻灯片45	3
1	32	幻灯片46	3
2	32	幻灯片47	3
4	32	幻灯片48	3
14	33	幻灯片34	3
9	33	幻灯片35	3
19	33	幻灯片36	3
12	33	幻灯片37	3
17	33	幻灯片38	3
16	33	幻灯片39	3
17	33	幻灯片40	3
15	33	幻灯片41	3
16	33	幻灯片42	3
13	33	幻灯片43	3
9	33	幻灯片44	3
8	33	幻灯片45	3
4	33	幻灯片46	3
3	33	幻灯片47	3
5	33	幻灯片48	3
3	34	幻灯片17 (1)	3
9	34	幻灯片18	3
8	34	幻灯片20 (1)	3
10	34	幻灯片21 (1)	3
5	34	幻灯片22 (1)	3
9	34	幻灯片23 (1)	3
5	34	幻灯片24 (1)	3
16	34	幻灯片25 (1)	3
9	34	幻灯片26 (1)	3
11	34	幻灯片27 (1)	3
13	34	幻灯片28 (1)	3
3	34	幻灯片29 (1)	3
11	34	幻灯片31 (1)	3
7	34	幻灯片32 (1)	3
6	34	幻灯片33 (1)	3
7	35	幻灯片17 (1)	3
18	35	幻灯片18	3
8	35	幻灯片20 (1)	3
5	35	幻灯片21 (1)	3
11	35	幻灯片22 (1)	3
9	35	幻灯片23 (1)	3
10	35	幻灯片24 (1)	3
8	35	幻灯片26 (1)	3
5	35	幻灯片27 (1)	3
8	35	幻灯片28 (1)	3
8	35	幻灯片29 (1)	3
8	35	幻灯片31 (1)	3
4	35	幻灯片32 (1)	3
6	35	幻灯片33 (1)	3
4	36	幻灯片18	3
11	36	幻灯片20 (1)	3
4	36	幻灯片21 (1)	3
7	36	幻灯片22 (1)	3
6	36	幻灯片23 (1)	3
14	36	幻灯片24 (1)	3
12	36	幻灯片25 (1)	3
6	36	幻灯片26 (1)	3
4	36	幻灯片27 (1)	3
3	36	幻灯片28 (1)	3
3	36	幻灯片29 (1)	3
2	36	幻灯片31 (1)	3
8	36	幻灯片32 (1)	3
5	36	幻灯片33 (1)	3
4	37	幻灯片17 (1)	3
11	37	幻灯片18	3
6	37	幻灯片20 (1)	3
9	37	幻灯片21 (1)	3
5	37	幻灯片22 (1)	3
13	37	幻灯片23 (1)	3
12	37	幻灯片24 (1)	3
5	37	幻灯片25 (1)	3
3	37	幻灯片26 (1)	3
5	37	幻灯片27 (1)	3
12	37	幻灯片28 (1)	3
9	37	幻灯片29 (1)	3
3	37	幻灯片31 (1)	3
3	37	幻灯片32 (1)	3
6	37	幻灯片33 (1)	3
15	38	幻灯片17 (1)	3
5	38	幻灯片18	3
7	38	幻灯片20 (1)	3
8	38	幻灯片21 (1)	3
23	38	幻灯片23 (1)	3
23	38	幻灯片24 (1)	3
14	38	幻灯片25 (1)	3
11	38	幻灯片26 (1)	3
17	38	幻灯片27 (1)	3
26	38	幻灯片28 (1)	3
26	38	幻灯片29 (1)	3
15	38	幻灯片31 (1)	3
27	38	幻灯片32 (1)	3
15	38	幻灯片33 (1)	3
5	39	幻灯片17 (1)	3
8	39	幻灯片18	3
15	39	幻灯片20 (1)	3
9	39	幻灯片21 (1)	3
10	39	幻灯片22 (1)	3
7	39	幻灯片23 (1)	3
16	39	幻灯片24 (1)	3
19	39	幻灯片25 (1)	3
11	39	幻灯片26 (1)	3
8	39	幻灯片27 (1)	3
7	39	幻灯片28 (1)	3
7	39	幻灯片29 (1)	3
7	39	幻灯片31 (1)	3
8	39	幻灯片32 (1)	3
13	39	幻灯片33 (1)	3
9	40	幻灯片17 (1)	3
10	40	幻灯片18	3
23	40	幻灯片20 (1)	3
20	40	幻灯片21 (1)	3
24	40	幻灯片22 (1)	3
8	40	幻灯片23 (1)	3
26	40	幻灯片24 (1)	3
23	40	幻灯片25 (1)	3
21	40	幻灯片26 (1)	3
10	40	幻灯片27 (1)	3
17	40	幻灯片28 (1)	3
19	40	幻灯片29 (1)	3
20	40	幻灯片31 (1)	3
23	40	幻灯片33 (1)	3
22	41	幻灯片17 (1)	3
17	41	幻灯片20 (1)	3
5	41	幻灯片21 (1)	3
21	41	幻灯片22 (1)	3
19	41	幻灯片23 (1)	3
9	41	幻灯片24 (1)	3
10	41	幻灯片25 (1)	3
13	41	幻灯片26 (1)	3
15	41	幻灯片27 (1)	3
14	41	幻灯片28 (1)	3
13	41	幻灯片29 (1)	3
22	41	幻灯片31 (1)	3
12	41	幻灯片32 (1)	3
6	41	幻灯片33 (1)	3
20	42	幻灯片35 (1)	3
12	42	幻灯片36 (1)	3
8	42	幻灯片37 (1)	3
14	42	幻灯片38 (1)	3
14	42	幻灯片39 (1)	3
14	42	幻灯片40 (1)	3
[truncated: 2,226 more rows]
