# Supplementary material for: Visual Word Segmentation Cues in Tibetan Reading: Comparing Dictionary-Based and Psychological Word Segmentation
Source: J Eye Mov Res. 2025 Aug 4;18(4):33. doi: 10.3390/jemr18040033 (PMC12387474; doi:10.3390/jemr18040033)
Supplement: Supplementary file 1 [file jemr-18-00033-s001.zip › global/1_number_of_whole_fixations2/analysis_results.txt]

===== 固定效应分析结果 =====

Linear mixed model fit by REML. t-tests use Satterthwaite's method ['lmerModLmerTest']
Formula: formula
   Data: data

REML criterion at convergence: 12755.1

Scaled residuals: 
    Min      1Q  Median      3Q     Max 
-2.7674 -0.6630 -0.1236  0.5100  3.8551 

Random effects:
 Groups    Name        Variance Std.Dev.
 Recording (Intercept) 15.66    3.957   
 Residual              22.78    4.773   
Number of obs: 2111, groups:  Recording, 49

Fixed effects:
               Estimate Std. Error        df t value Pr(>|t|)    
(Intercept)     10.7411     0.5930   54.0591  18.113  < 2e-16 ***
factor1Level2   -0.7224     0.2544 2059.9965  -2.840  0.00456 ** 
factor1Level3   -1.1642     0.2541 2059.8956  -4.582 4.87e-06 ***
---
Signif. codes:  0 ‘***’ 0.001 ‘**’ 0.01 ‘*’ 0.05 ‘.’ 0.1 ‘ ’ 1

Correlation of Fixed Effects:
            (Intr) fct1L2
factor1Lvl2 -0.212       
factor1Lvl3 -0.213  0.495
