# Supplementary material for: Visual Word Segmentation Cues in Tibetan Reading: Comparing Dictionary-Based and Psychological Word Segmentation
Source: J Eye Mov Res. 2025 Aug 4;18(4):33. doi: 10.3390/jemr18040033 (PMC12387474; doi:10.3390/jemr18040033)
Supplement: Supplementary file 1 [file jemr-18-00033-s001.zip › global/1_number_of_whole_fixations3/analysis_results.txt]

===== 固定效应分析结果 =====

Linear mixed model fit by REML. t-tests use Satterthwaite's method ['lmerModLmerTest']
Formula: formula
   Data: data

REML criterion at convergence: 12688.3

Scaled residuals: 
    Min      1Q  Median      3Q     Max 
-3.0715 -0.5967 -0.1197  0.5188  3.9294 

Random effects:
 Groups    Name        Variance Std.Dev.
 Recording (Intercept) 17.63    4.198   
 Residual              21.80    4.669   
Number of obs: 2114, groups:  Recording, 49

Fixed effects:
                Estimate Std. Error         df t value Pr(>|t|)    
(Intercept)      9.86373    0.62500   53.29035  15.782   <2e-16 ***
factor1Level2   -0.01862    0.24871 2063.07095  -0.075    0.940    
factor1Level3    0.27282    0.24893 2063.01189   1.096    0.273    
---
Signif. codes:  0 ‘***’ 0.001 ‘**’ 0.01 ‘*’ 0.05 ‘.’ 0.1 ‘ ’ 1

Correlation of Fixed Effects:
            (Intr) fct1L2
factor1Lvl2 -0.198       
factor1Lvl3 -0.198  0.499
