# Supplementary material for: Visual Word Segmentation Cues in Tibetan Reading: Comparing Dictionary-Based and Psychological Word Segmentation
Source: J Eye Mov Res. 2025 Aug 4;18(4):33. doi: 10.3390/jemr18040033 (PMC12387474; doi:10.3390/jemr18040033)
Supplement: Supplementary file 1 [file jemr-18-00033-s001.zip › global/1_reading_time/analysis_results.txt]

===== 固定效应分析结果 =====

Linear mixed model fit by REML. t-tests use Satterthwaite's method ['lmerModLmerTest']
Formula: formula
   Data: data

REML criterion at convergence: 76181.8

Scaled residuals: 
    Min      1Q  Median      3Q     Max 
-2.8431 -0.6376 -0.1697  0.4976  4.3465 

Random effects:
 Groups    Name        Variance Std.Dev.
 Recording (Intercept) 1004882  1002    
 Residual              2283995  1511    
Number of obs: 4352, groups:  Recording, 49

Fixed effects:
                            Estimate Std. Error      df t value Pr(>|t|)    
(Intercept)                  3074.42     153.80   60.65  19.990  < 2e-16 ***
factor1Level2                -231.83      79.36 4298.00  -2.921 0.003502 ** 
factor1Level3                -373.37      79.30 4297.99  -4.708 2.58e-06 ***
factor2Level2                -303.35      79.35 4297.98  -3.823 0.000134 ***
factor1Level2:factor2Level2   223.97     112.23 4297.99   1.996 0.046024 *  
factor1Level3:factor2Level2   447.62     112.24 4297.98   3.988 6.78e-05 ***
---
Signif. codes:  0 ‘***’ 0.001 ‘**’ 0.01 ‘*’ 0.05 ‘.’ 0.1 ‘ ’ 1

Correlation of Fixed Effects:
            (Intr) fct1L2 fct1L3 fct2L2 f1L2:2
factor1Lvl2 -0.258                            
factor1Lvl3 -0.258  0.500                     
factor2Lvl2 -0.258  0.500  0.500              
fctr1L2:2L2  0.182 -0.707 -0.354 -0.707       
fctr1L3:2L2  0.182 -0.353 -0.706 -0.707  0.500


===== 自定义对比分析结果 =====

## 对比 1 : 2 vs 3 
 contrast                      estimate   SE  df z.ratio p.value
 Level3:Level1 - Level2:Level1     -142 79.3 Inf  -1.784  0.0744

Degrees-of-freedom method: asymptotic 

## 对比 2 : 5 vs 6 
 contrast                      estimate   SE  df z.ratio p.value
 Level3:Level2 - Level2:Level2     82.1 79.4 Inf   1.034  0.3011

Degrees-of-freedom method: asymptotic 
