# Supplementary material for: Visual Word Segmentation Cues in Tibetan Reading: Comparing Dictionary-Based and Psychological Word Segmentation
Source: J Eye Mov Res. 2025 Aug 4;18(4):33. doi: 10.3390/jemr18040033 (PMC12387474; doi:10.3390/jemr18040033)
Supplement: Supplementary file 1 [file jemr-18-00033-s001.zip › global/1_reading_time.xlsx]

## Sheet: Sheet1
Recording	TOI	Duration_of_interval	Start_of_interval	Average_duration_of_whole_fixations	Number_of_whole_fixations	Group	New_Column
1	幻灯片1 (2)	3931	209897	225	11	1	3721103
1	幻灯片2 (2)	5747	215661	213	18	1	5531339
1	幻灯片3 (2)	5780	222956	235	15	1	5557044
1	幻灯片4 (2)	2998	230436	175	11	1	2767564
1	幻灯片5 (2)	4481	235017	182	14	1	4245983
1	幻灯片6 (2)	5913	241146	156	23	1	5671854
1	幻灯片7 (2)	3098	248509	160	5	1	2849491
1	幻灯片8 (2)	5497	253256	138	17	1	5243744
1	幻灯片9 (2)	4714	259586	117	18	1	4454414
1	幻灯片10 (2)	2082	264700	153	4	1	1817300
1	幻灯片11 (2)	2682	267465	99	10	1	2414535
1	幻灯片12 (2)	2815	271396	93	9	1	2543604
1	幻灯片14 (1)	3565	275677	190	11	1	3289323
1	幻灯片16 (1)	3815	280491	252	11	1	3534509
1	幻灯片17 (1)	2332	285738	133	10	1	2046262
2	幻灯片1 (2)	4747	199577	191	17	1	4547423
2	幻灯片2 (2)	5130	204708	229	15	1	4925292
2	幻灯片3 (2)	8262	210238	239	23	1	8051762
2	幻灯片4 (2)	5064	219233	205	16	1	4844767
2	幻灯片5 (2)	6013	225080	217	17	1	5787920
2	幻灯片6 (2)	5180	231676	210	17	1	4948324
2	幻灯片7 (2)	5713	237806	227	15	1	5475194
2	幻灯片8 (2)	3348	243853	176	13	1	3104147
2	幻灯片9 (2)	2865	247634	204	10	1	2617366
2	幻灯片10 (2)	3015	250799	202	10	1	2764201
2	幻灯片11 (2)	4947	254663	224	15	1	4692337
2	幻灯片12 (2)	4614	260293	203	16	1	4353707
2	幻灯片14 (1)	5197	265341	173	19	1	4931659
2	幻灯片16 (1)	4547	270937	197	14	1	4276063
2	幻灯片17 (1)	4464	275835	240	10	1	4188165
3	幻灯片1 (2)	9112	238437	220	30	1	8873563
3	幻灯片3 (2)	8678	258842	148	34	1	8419158
3	幻灯片4 (2)	4597	268087	158	16	1	4328913
3	幻灯片5 (2)	8345	273517	163	27	1	8071483
3	幻灯片6 (2)	5280	282479	180	20	1	4997521
3	幻灯片7 (2)	8329	288376	148	30	1	8040624
3	幻灯片8 (2)	7313	297770	163	25	1	7015230
3	幻灯片9 (2)	5647	305933	202	19	1	5341067
3	幻灯片10 (2)	4647	312196	175	15	1	4334804
3	幻灯片11 (2)	4481	318442	189	15	1	4162558
3	幻灯片12 (2)	5630	323773	232	16	1	5306227
3	幻灯片14 (1)	4947	330652	189	18	1	4616348
3	幻灯片16 (1)	4431	336965	147	16	1	4094035
3	幻灯片17 (1)	4031	342345	151	14	1	3688655
4	幻灯片1 (2)	5031	216310	238	13	1	4814690
4	幻灯片2 (2)	8462	221790	257	20	1	8240210
4	幻灯片3 (2)	8978	230718	222	27	1	8747282
4	幻灯片4 (2)	3415	240063	198	11	1	3174937
4	幻灯片5 (2)	3531	244161	184	10	1	3286839
4	幻灯片6 (2)	3681	248042	214	13	1	3432958
4	幻灯片7 (2)	2982	252190	214	8	1	2729810
4	幻灯片8 (2)	3731	255771	191	10	1	3475229
4	幻灯片9 (2)	4381	259835	187	15	1	4121165
4	幻灯片10 (2)	4414	264533	252	11	1	4149467
4	幻灯片11 (2)	2732	270096	199	9	1	2461904
4	幻灯片12 (2)	2549	273161	237	6	1	2275839
4	幻灯片14 (1)	2415	276043	161	6	1	2138957
4	幻灯片16 (1)	4148	279058	207	13	1	3868942
4	幻灯片17 (1)	3565	283622	223	11	1	3281378
5	幻灯片1 (2)	2765	193920	80	4	1	2571080
5	幻灯片2 (2)	2499	196951	92	4	1	2302049
5	幻灯片3 (2)	2648	199717	78	1	1	2448283
5	幻灯片4 (2)	3581	202615	89	1	1	3378385
5	幻灯片5 (2)	2982	206546	105	2	1	2775454
5	幻灯片6 (2)	2365	209828	78	3	1	2155172
5	幻灯片7 (2)	5147	212459	85	3	1	4934541
5	幻灯片8 (2)	4464	217906	92	8	1	4246094
5	幻灯片9 (2)	3132	222620	85	3	1	2909380
5	幻灯片10 (2)	1732	226085	89	1	1	1505915
5	幻灯片11 (2)	2065	228184	89	2	1	1836816
5	幻灯片12 (2)	2365	230499	100	5	1	2134501
5	幻灯片14 (1)	2432	233098	93	3	1	2198902
5	幻灯片16 (1)	2732	235796	89	4	1	2496204
5	幻灯片17 (1)	3048	238761	125	4	1	2809239
6	幻灯片1 (2)	5247	193122	193	19	1	5053878
6	幻灯片2 (2)	7463	198885	202	20	1	7264115
6	幻灯片3 (2)	4564	206798	191	17	1	4357202
6	幻灯片4 (2)	8295	211762	179	28	1	8083238
6	幻灯片5 (2)	3964	220807	212	11	1	3743193
6	幻灯片6 (2)	9128	225604	223	26	1	8902396
6	幻灯片7 (2)	8262	235348	192	30	1	8026652
6	幻灯片8 (2)	3082	243994	159	10	1	2838006
6	幻灯片9 (2)	4697	247642	176	16	1	4449358
6	幻灯片10 (2)	3048	252805	161	12	1	2795195
6	幻灯片11 (2)	2599	256503	189	8	1	2342497
6	幻灯片12 (2)	7346	259951	151	23	1	7086049
6	幻灯片14 (1)	4597	267714	143	12	1	4329286
6	幻灯片16 (1)	6463	272744	167	26	1	6190256
6	幻灯片17 (1)	2715	279824	188	11	1	2435176
7	幻灯片1 (2)	5497	187012	204	18	1	5309988
7	幻灯片2 (2)	6197	192992	254	19	1	6004008
7	幻灯片3 (2)	5214	199622	289	12	1	5014378
7	幻灯片4 (2)	5913	205219	208	21	1	5707781
7	幻灯片5 (2)	2715	211582	204	11	1	2503418
7	幻灯片6 (2)	1882	214680	179	8	1	1667320
7	幻灯片7 (2)	5264	217262	197	17	1	5046738
7	幻灯片8 (2)	5380	222892	205	19	1	5157108
7	幻灯片9 (2)	3165	228589	216	11	1	2936411
7	幻灯片10 (2)	1083	231971	261	2	1	851029
7	幻灯片11 (2)	2365	233386	179	8	1	2131614
7	幻灯片12 (2)	4614	235902	202	17	1	4378098
7	幻灯片14 (1)	1416	240832	191	5	1	1175168
7	幻灯片16 (1)	683	242565	150	2	1	440435
7	幻灯片17 (1)	3998	243564	213	14	1	3754436
8	幻灯片1 (2)	7146	276076	278	18	1	6869924
8	幻灯片3 (2)	5913	299829	214	15	1	5613171
8	幻灯片4 (2)	4514	306409	225	14	1	4207591
8	幻灯片5 (2)	4781	311706	222	15	1	4469294
8	幻灯片6 (2)	7513	317902	290	19	1	7195098
8	幻灯片8 (2)	7029	342988	242	21	1	6686012
8	幻灯片9 (2)	6263	351017	274	17	1	5911983
8	幻灯片10 (2)	3864	358113	248	10	1	3505887
8	幻灯片11 (2)	4448	362761	249	13	1	4085239
8	幻灯片12 (2)	9745	368191	240	27	1	9376809
8	幻灯片14 (1)	7646	378685	275	20	1	7267315
8	幻灯片16 (1)	5580	386880	220	16	1	5193120
8	幻灯片17 (1)	6696	392994	193	24	1	6303006
9	幻灯片1 (2)	1832	118433	182	5	1	1713567
9	幻灯片2 (2)	3282	120582	145	13	1	3161418
9	幻灯片3 (2)	2349	124146	173	8	1	2224854
9	幻灯片4 (2)	5097	126778	112	13	1	4970222
9	幻灯片5 (2)	3831	132192	153	10	1	3698808
9	幻灯片6 (2)	3731	136406	165	12	1	3594594
9	幻灯片7 (2)	3964	140437	196	13	1	3823563
9	幻灯片8 (2)	4581	144851	160	18	1	4436149
9	幻灯片9 (2)	4647	149765	175	14	1	4497235
9	幻灯片10 (2)	3598	154729	175	12	1	3443271
9	幻灯片11 (2)	2682	159077	113	11	1	2522923
9	幻灯片12 (2)	3415	162025	213	9	1	3252975
9	幻灯片14 (1)	2932	165740	139	11	1	2766260
9	幻灯片16 (1)	1949	169004	189	8	1	1779996
9	幻灯片17 (1)	3815	171320	137	15	1	3643680
1	幻灯片19 (1)	5813	289203	175	22	2	5523797
1	幻灯片20 (1)	4847	296615	193	17	2	4550385
1	幻灯片21 (2)	3282	302629	203	10	2	2979371
1	幻灯片22 (2)	4681	307059	242	13	2	4373941
1	幻灯片23 (2)	7063	312407	171	27	2	6750593
1	幻灯片24 (2)	5080	320119	157	16	2	4759881
1	幻灯片25 (2)	3448	326515	199	10	2	3121485
1	幻灯片26 (2)	3715	330447	165	12	2	3384553
1	幻灯片27 (2)	3615	335044	225	9	2	3279956
1	幻灯片28 (1)	3948	339192	143	14	2	3608808
1	幻灯片29 (1)	2848	343639	183	10	2	2504361
1	幻灯片30 (1)	2365	347087	178	7	2	2017913
1	幻灯片31 (1)	2165	350452	184	7	2	1814548
1	幻灯片32 (1)	3581	353450	211	12	2	3227550
1	幻灯片33 (1)	2499	357765	135	8	2	2141235
2	幻灯片19 (1)	2465	283364	187	8	2	2181636
2	幻灯片20 (1)	3998	286429	205	14	2	3711571
2	幻灯片21 (2)	2865	291143	174	11	2	2573857
2	幻灯片22 (2)	2499	294424	129	8	2	2204576
2	幻灯片23 (2)	4830	297256	205	15	2	4532744
2	幻灯片24 (2)	3481	302453	179	14	2	3178547
2	幻灯片25 (2)	3548	306351	176	14	2	3241649
2	幻灯片26 (2)	3815	310215	236	11	2	3504785
2	幻灯片27 (2)	2832	314346	215	8	2	2517654
2	幻灯片28 (1)	4081	317778	144	14	2	3763222
2	幻灯片29 (1)	3398	322425	150	13	2	3075575
2	幻灯片30 (1)	2232	326240	197	7	2	1905760
2	幻灯片31 (1)	2232	328805	186	7	2	1903195
2	幻灯片32 (1)	4198	331337	167	14	2	3866663
2	幻灯片33 (1)	3415	335968	215	11	2	3079032
3	幻灯片19 (1)	5447	347359	157	18	2	5099641
3	幻灯片20 (1)	4914	353556	156	18	2	4560444
3	幻灯片21 (2)	5147	359169	166	17	2	4787831
3	幻灯片22 (2)	4214	365349	155	15	2	3848651
3	幻灯片23 (2)	4348	370430	171	12	2	3977570
3	幻灯片24 (2)	4198	375310	209	14	2	3822690
3	幻灯片25 (2)	4198	380191	149	13	2	3817809
3	幻灯片26 (2)	3448	384855	161	12	2	3063145
3	幻灯片27 (2)	3348	388986	134	11	2	2959014
3	幻灯片28 (1)	2565	393150	148	10	2	2171850
3	幻灯片29 (1)	3298	396465	209	10	2	2901535
3	幻灯片30 (1)	4398	400196	189	10	2	3997804
3	幻灯片31 (1)	3798	405260	201	11	2	3392740
3	幻灯片32 (1)	3731	411207	180	13	2	3319793
3	幻灯片33 (1)	3531	415538	200	10	2	3115462
4	幻灯片19 (1)	2199	287453	209	7	2	1911547
4	幻灯片20 (1)	3698	289985	182	14	2	3408015
4	幻灯片21 (2)	2415	294200	204	8	2	2120800
4	幻灯片22 (2)	3781	298547	179	13	2	3482453
4	幻灯片23 (2)	7129	302978	204	22	2	6826022
4	幻灯片24 (2)	7129	311140	212	21	2	6817860
4	幻灯片25 (2)	4464	319602	192	16	2	4144398
4	幻灯片26 (2)	3698	324566	187	12	2	3373434
4	幻灯片27 (2)	2982	328664	193	10	2	2653336
4	幻灯片28 (1)	5097	332162	199	16	2	4764838
4	幻灯片29 (1)	6446	337642	191	20	2	6108358
4	幻灯片30 (1)	3715	344438	192	14	2	3370562
4	幻灯片31 (1)	3931	348636	178	14	2	3582364
4	幻灯片32 (1)	3015	352950	195	10	2	2662050
4	幻灯片33 (1)	3098	356381	161	12	2	2741619
5	幻灯片19 (1)	2015	242043	89	3	2	1772957
5	幻灯片20 (1)	2998	244275	78	2	2	2753725
5	幻灯片21 (2)	3798	247523	163	3	2	3550477
5	幻灯片22 (2)	1566	251554		0	2	1314446
5	幻灯片23 (2)	2449	253403	111	1	2	2195597
5	幻灯片24 (2)	2748	256118		0	2	2491882
5	幻灯片25 (2)	2432	259067	105	2	2	2172933
5	幻灯片26 (2)	1932	261749	89	1	2	1670251
5	幻灯片27 (2)	2082	263931	83	2	2	1818069
5	幻灯片28 (1)	3765	266263	75	4	2	3498737
5	幻灯片29 (1)	3615	270260	111	3	2	3344740
5	幻灯片30 (1)	1632	274092	111	3	2	1357908
5	幻灯片31 (1)	1233	275941		0	2	957059
5	幻灯片32 (1)	5247	277473	80	6	2	4969527
5	幻灯片33 (1)	2465	283020	85	3	2	2181980
6	幻灯片19 (1)	3948	282972	176	16	2	3665028
6	幻灯片20 (1)	4131	287486	157	18	2	3843514
6	幻灯片21 (2)	3431	292017	152	16	2	3138983
6	幻灯片22 (2)	2682	295831	152	13	2	2386169
6	幻灯片23 (2)	4814	299080	162	19	2	4514920
6	幻灯片24 (2)	4031	304460	164	19	2	3726540
6	幻灯片25 (2)	3881	308841	243	13	2	3572159
6	幻灯片26 (2)	2815	313072	170	11	2	2501928
6	幻灯片27 (2)	3232	316237	114	8	2	2915763
6	幻灯片28 (1)	2748	319901	172	11	2	2428099
6	幻灯片29 (1)	4664	322950	168	20	2	4341050
6	幻灯片30 (1)	3398	328463	156	11	2	3069537
6	幻灯片31 (1)	4547	332278	154	18	2	4214722
6	幻灯片32 (1)	3531	337575	159	14	2	3193425
6	幻灯片33 (1)	4331	341589	161	17	2	3989411
7	幻灯片19 (1)	3964	247945	189	17	2	3716055
7	幻灯片20 (1)	3098	252243	185	12	2	2845757
7	幻灯片21 (2)	566	255674	167	2	2	310326
7	幻灯片22 (2)	900	256573	152	3	2	643427
7	幻灯片23 (2)	5430	257806	190	20	2	5172194
7	幻灯片24 (2)	2032	263670	152	7	2	1768330
7	幻灯片25 (2)	899	266035	155	3	2	632965
7	幻灯片26 (2)	2649	267267	190	10	2	2381733
7	幻灯片27 (2)	450	270266	133	1	2	179734
7	幻灯片28 (1)	500	271015	167	1	2	228985
7	幻灯片29 (1)	3065	271882	234	10	2	2793118
7	幻灯片30 (1)	433	275263	155	1	2	157737
7	幻灯片31 (1)	500	276129	161	2	2	223871
7	幻灯片32 (1)	1832	277112	187	7	2	1554888
7	幻灯片33 (1)	3431	279344	202	11	2	3151656
8	幻灯片19 (1)	5264	400923	209	17	2	4863077
8	幻灯片21 (2)	1532	421195	244	4	2	1110805
8	幻灯片23 (2)	7895	433788	241	24	2	7461212
8	幻灯片24 (2)	7113	442233	223	22	2	6670767
8	幻灯片25 (2)	7329	449829	207	21	2	6879171
8	幻灯片26 (2)	5330	457807	241	17	2	4872193
8	幻灯片28 (1)	9828	474781	234	27	2	9353219
8	幻灯片30 (1)	4764	495486	202	16	2	4268514
8	幻灯片31 (1)	5380	500733	242	16	2	4879267
8	幻灯片32 (1)	7029	506630	234	22	2	6522370
8	幻灯片33 (1)	7229	514143	237	22	2	6714857
9	幻灯片19 (1)	2698	175584	194	7	2	2522416
9	幻灯片20 (1)	3381	178682	180	9	2	3202318
9	幻灯片21 (2)	2798	182347	137	11	2	2615653
9	幻灯片22 (2)	4014	185512	149	14	2	3828488
9	幻灯片23 (2)	3715	189893	158	14	2	3525107
9	幻灯片24 (2)	4364	193891	163	14	2	4170109
9	幻灯片25 (2)	3448	198555	156	14	2	3249445
9	幻灯片26 (2)	3715	202303	157	11	2	3512697
9	幻灯片27 (2)	2482	206384	162	7	2	2275616
9	幻灯片28 (1)	2482	209132	203	7	2	2272868
9	幻灯片29 (1)	4314	211930	147	13	2	4102070
9	幻灯片30 (1)	2732	216728	117	12	2	2515272
9	幻灯片31 (1)	783	219826	117	4	2	563174
9	幻灯片32 (1)	1866	220925	111	5	2	1645075
9	幻灯片33 (1)	4731	223058	160	15	2	4507942
1	幻灯片2 (3)	2532	421512	129	10	3	2110488
1	幻灯片4 (3)	2282	424294	124	10	3	1857706
1	幻灯片5 (3)	2365	426992	173	8	3	1938008
1	幻灯片8 (3)	2049	429624	143	8	3	1619376
1	幻灯片9 (3)	2099	432240	222	6	3	1666760
1	幻灯片10 (3)	2066	434954	176	9	3	1631046
1	幻灯片11 (3)	1899	437470	237	6	3	1461530
1	幻灯片12 (3)	3565	440068	163	12	3	3124932
1	幻灯片13 (1)	1799	443950	159	7	3	1355050
1	幻灯片15 (1)	2648	446048	141	10	3	2201952
1	幻灯片49 (1)	3098	410219	101	8	3	2687781
1	幻灯片50 (1)	1766	413567	109	7	3	1352433
1	幻灯片51 (1)	1766	415566	125	4	3	1350434
1	幻灯片52 (1)	2066	417548	185	6	3	1648452
1	幻灯片53 (1)	1449	419846	109	6	3	1029154
2	幻灯片2 (3)	3365	413108	206	11	3	2951892
2	幻灯片4 (3)	2582	416839	140	10	3	2165161
2	幻灯片5 (3)	3515	419721	172	11	3	3095279
2	幻灯片8 (3)	2565	423552	230	7	3	2141448
2	幻灯片9 (3)	6330	426484	215	20	3	5903516
2	幻灯片10 (3)	2482	433180	146	9	3	2048820
2	幻灯片11 (3)	4298	436695	137	18	3	3861305
2	幻灯片12 (3)	2698	441392	123	9	3	2256608
2	幻灯片13 (1)	4547	444424	180	16	3	4102576
2	幻灯片15 (1)	5097	449471	160	19	3	4647529
2	幻灯片49 (1)	2482	398583	181	10	3	2083417
2	幻灯片50 (1)	2715	401664	143	12	3	2313336
2	幻灯片51 (1)	3248	404729	233	9	3	2843271
2	幻灯片52 (1)	1866	408394	185	6	3	1457606
2	幻灯片53 (1)	1966	410809	133	9	3	1555191
3	幻灯片2 (3)	2082	518597	160	7	3	1563403
3	幻灯片4 (3)	3032	521145	158	11	3	2510855
3	幻灯片5 (3)	3298	525543	149	9	3	2772457
3	幻灯片8 (3)	7845	529208	165	24	3	7315792
3	幻灯片9 (3)	4531	537586	150	17	3	3993414
3	幻灯片10 (3)	5280	542533	176	17	3	4737467
3	幻灯片11 (3)	5547	548330	212	18	3	4998670
3	幻灯片12 (3)	4531	554294	163	17	3	3976706
3	幻灯片13 (1)	3248	559990	160	12	3	2688010
3	幻灯片15 (1)	3898	564121	155	16	3	3333879
3	幻灯片49 (1)	6013	493777	153	22	3	5519223
3	幻灯片50 (1)	4348	500357	203	14	3	3847643
3	幻灯片51 (1)	4448	505371	170	17	3	3942629
3	幻灯片52 (1)	3914	510451	212	10	3	3403549
3	幻灯片53 (1)	3015	514916	194	8	3	2500084
4	幻灯片2 (3)	7179	438519	301	15	3	6740481
4	幻灯片4 (3)	3182	446065	241	8	3	2735935
4	幻灯片5 (3)	2948	449662	182	11	3	2498338
4	幻灯片8 (3)	1949	452994	197	4	3	1496006
4	幻灯片9 (3)	3365	455259	164	14	3	2909741
4	幻灯片10 (3)	1683	459024	197	4	3	1223976
4	幻灯片11 (3)	4614	461023	199	16	3	4152977
4	幻灯片12 (3)	4214	466070	199	14	3	3747930
4	幻灯片13 (1)	1566	470834	160	5	3	1095166
4	幻灯片15 (1)	1882	472816	205	6	3	1409184
4	幻灯片49 (1)	4931	419446	178	17	3	4511554
4	幻灯片50 (1)	5264	424893	187	20	3	4839107
4	幻灯片51 (1)	3315	430573	185	11	3	2884427
4	幻灯片52 (1)	1499	434371	158	4	3	1064629
4	幻灯片53 (1)	1666	436370	172	6	3	1229630
5	幻灯片2 (3)	1999	344769	96	3	3	1654231
5	幻灯片4 (3)	1233	347068	139	2	3	885932
5	幻灯片5 (3)	1499	348600	78	1	3	1150400
5	幻灯片8 (3)	1166	350382		0	3	815618
5	幻灯片9 (3)	1916	351831	78	2	3	1564169
5	幻灯片10 (3)	1549	353980	67	1	3	1195020
5	幻灯片11 (3)	1416	355763	67	1	3	1060237
5	幻灯片12 (3)	3898	357462	78	1	3	3540538
5	幻灯片13 (1)	3298	361859	91	6	3	2936141
5	幻灯片15 (1)	2565	365424	96	3	3	2199576
5	幻灯片49 (1)	2315	331226		0	3	1983774
5	幻灯片50 (1)	3565	334075		0	3	3230925
5	幻灯片51 (1)	2299	337889	83	4	3	1961111
5	幻灯片52 (1)	1699	340471		0	3	1358529
5	幻灯片53 (1)	2082	342420	89	1	3	1739580
6	幻灯片2 (3)	3898	441666	161	15	3	3456334
6	幻灯片4 (3)	4814	446064	160	18	3	4367936
6	幻灯片5 (3)	9311	452394	142	34	3	8858606
6	幻灯片9 (3)	1399	474481	117	6	3	924519
6	幻灯片10 (3)	2632	476314	125	10	3	2155686
6	幻灯片11 (3)	1699	479429	113	7	3	1219571
6	幻灯片12 (3)	6113	481811	124	17	3	5631189
6	幻灯片13 (1)	9145	488607	127	36	3	8656393
6	幻灯片15 (1)	3515	498151	116	12	3	3016849
6	幻灯片49 (1)	3881	416114	169	16	3	3464886
6	幻灯片50 (1)	6380	420562	157	24	3	5959438
6	幻灯片51 (1)	7912	427308	150	26	3	7484692
6	幻灯片52 (1)	3848	435586	132	15	3	3412414
6	幻灯片53 (1)	1466	439784	167	4	3	1026216
7	幻灯片2 (3)	1399	352187	169	5	3	1046813
7	幻灯片4 (3)	2232	353952	173	8	3	1878048
7	幻灯片5 (3)	5863	356384	178	23	3	5506616
7	幻灯片8 (3)	1482	362597	184	5	3	1119403
7	幻灯片9 (3)	550	364296	211	1	3	185704
7	幻灯片10 (3)	416	365279	155	1	3	50721
7	幻灯片11 (3)	333	366062		0	3	-33062
7	幻灯片12 (3)	3748	367045	161	15	3	3380955
7	幻灯片13 (1)	1049	371542	163	3	3	677458
7	幻灯片15 (1)	1283	372925	200	4	3	910075
7	幻灯片49 (1)	5164	333181	191	19	3	4830819
7	幻灯片50 (1)	1866	338994	192	6	3	1527006
7	幻灯片51 (1)	6696	341659	205	26	3	6354341
7	幻灯片52 (1)	2249	348705	197	7	3	1900295
7	幻灯片53 (1)	899	351137	244	2	3	547863
8	幻灯片2 (3)	1632	681016	165	6	3	950984
8	幻灯片4 (3)	1666	683448	213	5	3	982552
8	幻灯片5 (3)	3815	686196	192	14	3	3128804
8	幻灯片8 (3)	3315	691460	212	13	3	2623540
8	幻灯片9 (3)	2715	695524	226	8	3	2019476
8	幻灯片10 (3)	7446	698956	223	25	3	6747044
8	幻灯片11 (3)	3565	707568	210	12	3	2857432
8	幻灯片13 (1)	6880	725091	206	23	3	6154909
8	幻灯片49 (1)	5630	642554	331	12	3	4987446
8	幻灯片50 (1)	7113	648984	288	19	3	6464016
8	幻灯片51 (1)	4831	656946	201	19	3	4174054
8	幻灯片52 (1)	8745	663426	219	25	3	8081574
8	幻灯片53 (1)	6396	672687	213	22	3	5723313
9	幻灯片2 (3)	4831	314040	160	13	3	4516960
9	幻灯片4 (3)	2382	319220	174	6	3	2062780
9	幻灯片5 (3)	3948	321919	133	17	3	3626081
9	幻灯片8 (3)	8429	326300	166	24	3	8102700
9	幻灯片9 (3)	5097	335095	176	16	3	4761905
9	幻灯片10 (3)	4048	340525	117	14	3	3707475
9	幻灯片11 (3)	6646	344923	154	18	3	6301077
9	幻灯片12 (3)	2748	351869	160	10	3	2396131
9	幻灯片13 (1)	4231	354934	135	16	3	3876066
9	幻灯片15 (1)	2665	359481	158	9	3	2305519
9	幻灯片49 (1)	5214	287955	157	18	3	4926045
9	幻灯片50 (1)	4897	294634	155	18	3	4602366
9	幻灯片51 (1)	5097	300298	155	15	3	4796702
9	幻灯片52 (1)	3898	305778	138	10	3	3592222
9	幻灯片53 (1)	3581	310126	137	13	3	3270874
1	幻灯片35 (2)	1949	482795	168	7	4	1466205
1	幻灯片36 (2)	949	485143	130	4	4	463857
1	幻灯片37 (2)	2732	487126	133	11	4	2244874
1	幻灯片38 (2)	2948	490307	183	11	4	2457693
1	幻灯片39 (2)	2215	493639	251	5	4	1721361
1	幻灯片40 (2)	1532	496454	98	7	4	1035546
1	幻灯片41 (2)	1882	498469	141	7	4	1383531
1	幻灯片42 (2)	3914	500801	158	13	4	3413199
1	幻灯片43 (2)	3415	504949	194	8	4	2910051
1	幻灯片44 (2)	2032	508680	127	9	4	1523320
1	幻灯片45 (2)	2732	511029	195	7	4	2220971
1	幻灯片46 (2)	4031	514610	160	14	4	3516390
1	幻灯片47 (2)	1666	518957	175	5	4	1147043
1	幻灯片48 (2)	1449	520840	144	5	4	928160
1	幻灯片50 (2)	1316	522506	186	4	4	793494
2	幻灯片35 (2)	3248	510337	171	12	4	2737663
2	幻灯片36 (2)	4048	513985	214	13	4	3534015
2	幻灯片37 (2)	4547	518399	162	15	4	4028601
2	幻灯片38 (2)	6513	523296	170	23	4	5989704
2	幻灯片39 (2)	2149	530276	144	6	4	1618724
2	幻灯片40 (2)	1949	532774	122	8	4	1416226
2	幻灯片41 (2)	3398	535056	168	13	4	2862944
2	幻灯片42 (2)	3215	539021	143	13	4	2675979
2	幻灯片43 (2)	3132	542635	172	10	4	2589365
2	幻灯片44 (2)	3565	547000	158	12	4	3018000
2	幻灯片45 (2)	2165	550864	124	7	4	1614136
2	幻灯片46 (2)	2032	553363	178	7	4	1478637
2	幻灯片47 (2)	2299	555678	167	9	4	1743322
2	幻灯片48 (2)	2665	558260	167	9	4	2106740
2	幻灯片50 (2)	2715	561208	192	9	4	2153792
3	幻灯片35 (2)	2782	642994	182	12	4	2139006
3	幻灯片36 (2)	3315	646309	179	13	4	2668691
3	幻灯片37 (2)	4031	649940	218	12	4	3381060
3	幻灯片38 (2)	3715	654471	174	13	4	3060529
3	幻灯片39 (2)	2565	658635	221	8	4	1906365
3	幻灯片40 (2)	3815	661733	169	16	4	3153267
3	幻灯片41 (2)	4997	666014	229	17	4	4330986
3	幻灯片42 (2)	2749	672377	183	10	4	2076623
3	幻灯片43 (2)	2865	675759	184	10	4	2189241
3	幻灯片44 (2)	3398	679090	169	13	4	2718910
3	幻灯片45 (2)	4414	682988	171	18	4	3731012
3	幻灯片46 (2)	3731	687852	229	12	4	3043148
3	幻灯片47 (2)	3981	692033	158	15	4	3288967
3	幻灯片48 (2)	5464	696847	180	17	4	4767153
3	幻灯片50 (2)	4464	702694	204	14	4	3761306
4	幻灯片35 (2)	5247	538896	200	15	4	4708104
4	幻灯片36 (2)	4314	544626	227	13	4	3769374
4	幻灯片37 (2)	2282	549307	197	7	4	1732693
4	幻灯片38 (2)	6596	552272	210	20	4	6043728
4	幻灯片39 (2)	4164	559201	201	13	4	3604799
4	幻灯片40 (2)	2449	563682	169	9	4	1885318
4	幻灯片41 (2)	3048	566530	211	11	4	2481470
4	幻灯片42 (2)	2165	569945	185	8	4	1595055
4	幻灯片43 (2)	6496	572694	234	18	4	5923306
4	幻灯片44 (2)	6696	579490	219	22	4	6116510
4	幻灯片45 (2)	3415	586769	199	12	4	2828231
4	幻灯片46 (2)	2199	590550	186	8	4	1608450
4	幻灯片47 (2)	6563	593266	221	22	4	5969734
4	幻灯片48 (2)	2682	600295	195	9	4	2081705
4	幻灯片50 (2)	1466	603276	158	5	4	862724
5	幻灯片35 (2)	1716	434502	81	3	4	1281498
5	幻灯片36 (2)	2032	436451	89	3	4	1595549
5	幻灯片37 (2)	2016	438949	100	3	4	1577051
5	幻灯片38 (2)	3415	441248	83	6	4	2973752
5	幻灯片39 (2)	2066	444896	78	2	4	1621104
5	幻灯片40 (2)	2515	447211	100	2	4	2067789
5	幻灯片41 (2)	3365	450043	84	5	4	2914957
5	幻灯片42 (2)	1316	453691	67	1	4	862309
5	幻灯片43 (2)	3198	455307	93	5	4	2742693
5	幻灯片44 (2)	3015	458738	97	4	4	2556262
5	幻灯片45 (2)	3198	461970	89	2	4	2736030
5	幻灯片46 (2)	2915	465751	72	6	4	2449249
5	幻灯片47 (2)	1999	468866	89	2	4	1530134
5	幻灯片48 (2)	2232	471148	67	1	4	1760852
5	幻灯片50 (2)	2282	473613	91	5	4	1808387
6	幻灯片35 (2)	3731	573476	136	9	4	3157524
6	幻灯片36 (2)	2615	578356	100	8	4	2036644
6	幻灯片37 (2)	6946	581438	91	12	4	6364562
6	幻灯片38 (2)	4131	588801	123	10	4	3542199
6	幻灯片39 (2)	3182	593315	105	8	4	2588685
6	幻灯片40 (2)	2499	596829	120	5	4	1902171
6	幻灯片41 (2)	5114	599695	133	12	4	4514305
6	幻灯片42 (2)	1799	605341	138	5	4	1193659
6	幻灯片43 (2)	6213	607657	121	15	4	5605343
6	幻灯片44 (2)	4897	614386	95	9	4	4282614
6	幻灯片45 (2)	5747	619650	115	12	4	5127350
6	幻灯片46 (2)	2448	625747	132	9	4	1822253
6	幻灯片47 (2)	4731	628628	108	10	4	4102372
6	幻灯片48 (2)	3032	633659	120	11	4	2398341
6	幻灯片50 (2)	1666	637074	129	5	4	1028926
7	幻灯片35 (2)	3848	412003	160	11	4	3435997
7	幻灯片36 (2)	1099	416334	274	3	4	682666
7	幻灯片37 (2)	2249	417717	183	9	4	1831283
7	幻灯片38 (2)	3581	420365	204	14	4	3160635
7	幻灯片39 (2)	2299	424130	233	8	4	1874870
7	幻灯片40 (2)	1299	426662	178	4	4	872338
7	幻灯片41 (2)	2199	428161	216	7	4	1770839
7	幻灯片42 (2)	750	430793	178	2	4	319207
7	幻灯片43 (2)	6680	431992	188	26	4	6248008
7	幻灯片44 (2)	4331	439221	149	12	4	3891779
7	幻灯片45 (2)	3748	443869	196	13	4	3304131
7	幻灯片46 (2)	1832	447800	207	6	4	1384200
7	幻灯片47 (2)	2099	449815	187	8	4	1649185
7	幻灯片48 (2)	1682	452231	255	5	4	1229769
7	幻灯片50 (2)	949	454146	200	3	4	494854
8	幻灯片35 (2)	7596	844674	217	25	4	6751326
8	幻灯片36 (2)	3998	852670	186	15	4	3145330
8	幻灯片37 (2)	9211	857084	220	29	4	8353916
8	幻灯片38 (2)	9878	867295	224	29	4	9010705
8	幻灯片39 (2)	3831	878772	225	9	4	2952228
8	幻灯片40 (2)	1966	883119	167	5	4	1082881
8	幻灯片41 (2)	5547	886034	205	19	4	4660966
8	幻灯片42 (2)	2149	892781	214	7	4	1256219
8	幻灯片44 (2)	6030	911937	194	21	4	5118063
8	幻灯片45 (2)	6363	919333	216	20	4	5443667
8	幻灯片46 (2)	5114	926245	186	19	4	4187755
8	幻灯片47 (2)	9178	932342	212	30	4	8245658
8	幻灯片48 (2)	9695	942620	244	29	4	8752380
8	幻灯片50 (2)	4597	952830	191	17	4	3644170
9	幻灯片35 (2)	5530	434939	194	18	4	5095061
9	幻灯片36 (2)	3565	440802	161	13	4	3124198
9	幻灯片37 (2)	4831	444734	149	16	4	4386266
9	幻灯片38 (2)	6247	450014	149	24	4	5796986
9	幻灯片39 (2)	3831	456594	155	13	4	3374406
9	幻灯片40 (2)	4414	460758	155	15	4	3953242
9	幻灯片41 (2)	7546	465688	169	27	4	7080312
9	幻灯片42 (2)	2865	473517	153	11	4	2391483
9	幻灯片43 (2)	3998	476766	147	14	4	3521234
9	幻灯片44 (2)	5963	481113	159	19	4	5481887
9	幻灯片45 (2)	4597	487376	157	15	4	4109624
9	幻灯片46 (2)	5780	492340	142	17	4	5287660
9	幻灯片47 (2)	3048	498470	173	8	4	2549530
9	幻灯片48 (2)	4064	501885	154	12	4	3562115
9	幻灯片50 (2)	3914	506299	170	13	4	3407701
1	幻灯片17 (2)	1999	449347	153	8	5	1549653
1	幻灯片18 (1)	1832	451645	150	6	5	1380355
1	幻灯片20 (2)	1666	453777	200	6	5	1212223
1	幻灯片21 (3)	2415	455843	177	10	5	1959157
1	幻灯片22 (3)	1882	458625	137	6	5	1423375
1	幻灯片23 (3)	1999	460774	237	6	5	1538226
1	幻灯片24 (3)	1549	462972	157	7	5	1086028
1	幻灯片25 (3)	1916	464755	158	8	5	1451245
1	幻灯片26 (3)	2532	467153	205	8	5	2064847
1	幻灯片27 (3)	2232	469952	213	6	5	1762048
1	幻灯片28 (2)	1632	472567	142	5	5	1159433
1	幻灯片29 (2)	1682	474416	174	6	5	1207584
1	幻灯片31 (2)	1965	476332	162	7	5	1488668
1	幻灯片32 (2)	2049	478547	158	8	5	1570453
1	幻灯片33 (2)	1716	480812	135	5	5	1235188
2	幻灯片17 (2)	2499	454968	155	10	5	2044032
2	幻灯片18 (1)	2482	457900	200	8	5	2024100
2	幻灯片20 (2)	2515	460748	197	7	5	2054252
2	幻灯片21 (3)	6996	463580	202	21	5	6532420
2	幻灯片22 (3)	2515	470992	137	11	5	2044008
2	幻灯片23 (3)	4064	473791	133	16	5	3590209
2	幻灯片24 (3)	2565	478721	148	9	5	2086279
2	幻灯片25 (3)	3331	482019	157	11	5	2848981
2	幻灯片26 (3)	2965	486050	173	12	5	2478950
2	幻灯片27 (3)	2782	489299	119	14	5	2292701
2	幻灯片28 (2)	3182	492630	137	13	5	2689370
2	幻灯片29 (2)	2932	496178	146	11	5	2435822
2	幻灯片31 (2)	3565	499376	155	10	5	3065624
2	幻灯片32 (2)	2732	503391	190	9	5	2228609
2	幻灯片33 (2)	3515	506472	192	12	5	3008528
3	幻灯片17 (2)	3132	568752	179	10	5	2563248
3	幻灯片18 (1)	3132	572267	206	11	5	2559733
3	幻灯片20 (2)	4564	575948	162	19	5	3988052
3	幻灯片21 (3)	3715	581012	144	14	5	3133988
3	幻灯片22 (3)	4831	585526	184	16	5	4245474
3	幻灯片23 (3)	2565	591556	225	8	5	1973444
3	幻灯片24 (3)	4514	594671	174	12	5	3919329
3	幻灯片25 (3)	5364	599701	171	19	5	4764299
3	幻灯片26 (3)	3864	605715	175	13	5	3258285
3	幻灯片27 (3)	4314	610029	198	14	5	3703971
3	幻灯片28 (2)	3715	614826	158	15	5	3100174
3	幻灯片29 (2)	7229	619107	170	26	5	6609893
3	幻灯片31 (2)	3465	626853	200	12	5	2838147
3	幻灯片32 (2)	5480	630801	185	16	5	4849199
3	幻灯片33 (2)	5297	636897	180	17	5	4660103
4	幻灯片17 (2)	5530	475165	183	19	5	5054835
4	幻灯片18 (1)	3798	481128	202	14	5	3316872
4	幻灯片20 (2)	7296	485926	230	22	5	6810074
4	幻灯片21 (3)	1799	494021	170	6	5	1304979
4	幻灯片22 (3)	2782	496270	234	9	5	2285730
4	幻灯片23 (3)	3298	499818	191	12	5	2798182
4	幻灯片24 (3)	3515	503549	213	9	5	3011451
4	幻灯片25 (3)	3915	507447	186	14	5	3407553
4	幻灯片26 (3)	2332	511778	173	9	5	1820222
4	幻灯片27 (3)	4531	514576	206	14	5	4016424
4	幻灯片28 (2)	3231	519973	193	11	5	2711027
4	幻灯片29 (2)	4381	523621	198	16	5	3857379
4	幻灯片31 (2)	2732	528385	212	9	5	2203615
4	幻灯片32 (2)	2032	531517	187	7	5	1500483
4	幻灯片33 (2)	3348	534682	209	11	5	2813318
5	幻灯片17 (2)	1249	368372	78	1	5	880628
5	幻灯片18 (1)	2415	369905	105	4	5	2045095
5	幻灯片20 (2)	3115	372603	89	4	5	2742397
5	幻灯片21 (3)	3498	375935	78	2	5	3122065
5	幻灯片23 (3)	4131	393292	92	4	5	3737708
5	幻灯片24 (3)	3798	397739	133	2	5	3400261
5	幻灯片25 (3)	3815	401853	97	4	5	3413147
5	幻灯片26 (3)	2732	405885	83	2	5	2326115
5	幻灯片27 (3)	3032	408833	89	1	5	2623167
5	幻灯片28 (2)	2532	412081	86	4	5	2119919
5	幻灯片29 (2)	5997	414863	91	9	5	5582137
5	幻灯片31 (2)	1616	421143	78	2	5	1194857
5	幻灯片32 (2)	2382	422958	105	2	5	1959042
5	幻灯片33 (2)	8645	425640	81	6	5	8219360
6	幻灯片17 (2)	4281	502016	130	11	5	3778984
6	幻灯片18 (1)	3948	506597	127	12	5	3441403
6	幻灯片20 (2)	4064	511061	122	8	5	3552939
6	幻灯片21 (3)	1999	517757	122	1	5	1481243
6	幻灯片22 (3)	2365	520239	131	9	5	1844761
6	幻灯片23 (3)	7779	523038	121	28	5	7255962
6	幻灯片24 (3)	4181	531233	119	12	5	3649767
6	幻灯片25 (3)	5097	535797	104	12	5	4561203
6	幻灯片26 (3)	2782	541394	127	9	5	2240606
6	幻灯片27 (3)	4647	544509	127	16	5	4102491
6	幻灯片28 (2)	4448	549556	135	7	5	3898444
6	幻灯片29 (2)	2932	554853	121	8	5	2377147
6	幻灯片31 (2)	6396	558168	123	22	5	5837832
6	幻灯片32 (2)	4364	564997	121	11	5	3799003
6	幻灯片33 (2)	3565	569628	145	11	5	2995372
7	幻灯片17 (2)	1299	374507	292	3	5	924493
7	幻灯片18 (1)	1349	376207	159	6	5	972793
7	幻灯片20 (2)	616	378039	289	1	5	237961
7	幻灯片21 (3)	1216	379072	237	3	5	836928
7	幻灯片22 (3)	1616	380637	193	5	5	1235363
7	幻灯片23 (3)	899	382586	148	3	5	516414
7	幻灯片24 (3)	1000	383835	185	3	5	616165
7	幻灯片25 (3)	1049	385152	174	3	5	663848
7	幻灯片26 (3)	2049	386584	209	7	5	1662416
7	幻灯片27 (3)	3565	388999	189	14	5	3176001
7	幻灯片28 (2)	4114	392897	181	15	5	3721103
7	幻灯片29 (2)	3881	397261	192	15	5	3483739
7	幻灯片31 (2)	3615	401409	187	13	5	3213591
7	幻灯片32 (2)	3665	405324	247	12	5	3259676
7	幻灯片33 (2)	2482	409271	205	9	5	2072729
8	幻灯片17 (2)	2032	745013	228	7	5	1286987
8	幻灯片18 (1)	5130	748212	365	11	5	4381788
8	幻灯片20 (2)	1616	754392	178	4	5	861608
8	幻灯片21 (3)	3665	756507	173	16	5	2908493
8	幻灯片22 (3)	1882	760921	297	4	5	1121079
8	幻灯片23 (3)	5164	764019	209	16	5	4399981
8	幻灯片24 (3)	3731	769566	197	10	5	2961434
8	幻灯片26 (3)	8462	785907	218	27	5	7676093
8	幻灯片27 (3)	4281	795319	193	14	5	3485681
8	幻灯片28 (2)	8229	801115	213	26	5	7427885
8	幻灯片29 (2)	7579	810527	203	27	5	6768473
8	幻灯片31 (2)	6963	818672	253	21	5	6144328
8	幻灯片32 (2)	6546	826368	213	20	5	5719632
8	幻灯片33 (2)	9861	834280	224	29	5	9026720
9	幻灯片17 (2)	4231	362496	130	12	5	3868504
9	幻灯片18 (1)	4531	367060	155	12	5	4163940
9	幻灯片20 (2)	4747	371908	158	12	5	4375092
9	幻灯片21 (3)	3965	376988	148	12	5	3588012
9	幻灯片22 (3)	4364	381269	160	14	5	3982731
9	幻灯片23 (3)	7229	386066	173	20	5	6842934
9	幻灯片24 (3)	4497	393662	132	13	5	4103338
9	幻灯片25 (3)	3615	398509	177	10	5	3216491
9	幻灯片26 (3)	3848	402557	143	15	5	3445443
9	幻灯片27 (3)	4248	406821	178	14	5	3841179
9	幻灯片28 (2)	4231	411419	131	16	5	3819581
9	幻灯片29 (2)	4647	416000	158	14	5	4231000
9	幻灯片31 (2)	4731	421063	183	13	5	4309937
9	幻灯片32 (2)	3831	426194	128	13	5	3404806
9	幻灯片33 (2)	4181	430392	156	13	5	3750608
1	幻灯片34 (1)	2165	360513	135	8	6	1804487
1	幻灯片35 (1)	2232	362945	150	8	6	1869055
1	幻灯片36 (1)	2815	365494	157	12	6	2449506
1	幻灯片37 (1)	2682	369658	131	13	6	2312342
1	幻灯片38 (1)	6846	373156	153	28	6	6472844
1	幻灯片39 (1)	2749	380735	173	8	6	2368265
1	幻灯片40 (1)	3515	384200	175	13	6	3130800
1	幻灯片41 (1)	1499	388081	119	4	6	1110919
1	幻灯片42 (1)	2532	390013	147	9	6	2141987
1	幻灯片43 (1)	2532	392795	126	9	6	2139205
1	幻灯片44 (1)	2165	395610	146	8	6	1769390
1	幻灯片45 (1)	4181	398142	163	10	6	3782858
1	幻灯片46 (1)	2848	403489	169	9	6	2444511
1	幻灯片47 (1)	1699	406604	183	4	6	1292396
1	幻灯片48 (1)	1283	408536	104	3	6	874464
2	幻灯片34 (1)	4314	340065	261	10	6	3973935
2	幻灯片35 (1)	2599	344946	169	9	6	2254054
2	幻灯片36 (1)	6163	348111	227	16	6	5814889
2	幻灯片37 (1)	3065	354774	164	12	6	2710226
2	幻灯片38 (1)	2649	358438	241	7	6	2290562
2	幻灯片39 (1)	3931	361687	191	14	6	3569313
2	幻灯片40 (1)	5430	366018	207	19	6	5063982
2	幻灯片41 (1)	2465	371848	143	10	6	2093152
2	幻灯片42 (1)	3265	374663	189	12	6	2890337
2	幻灯片43 (1)	2948	378311	193	12	6	2569689
2	幻灯片44 (1)	2782	381526	180	9	6	2400474
2	幻灯片45 (1)	3831	384890	197	13	6	3446110
2	幻灯片46 (1)	4847	389071	164	20	6	4457929
2	幻灯片47 (1)	1532	394435	250	4	6	1137565
2	幻灯片48 (1)	1499	396317	198	5	6	1102683
3	幻灯片34 (1)	4531	419619	192	18	6	4111381
3	幻灯片35 (1)	2099	425182	200	7	6	1673818
3	幻灯片36 (1)	4064	427631	241	12	6	3636369
3	幻灯片37 (1)	6230	432212	213	21	6	5797788
3	幻灯片38 (1)	4548	439258	167	13	6	4108742
3	幻灯片39 (1)	2898	444622	211	10	6	2453378
3	幻灯片40 (1)	5613	448386	172	21	6	5164614
3	幻灯片41 (1)	4997	454599	164	21	6	4542401
3	幻灯片42 (1)	4548	460329	123	17	6	4087671
3	幻灯片43 (1)	3848	465726	145	13	6	3382274
3	幻灯片44 (1)	4597	470074	141	15	6	4126926
3	幻灯片45 (1)	2099	475388	209	5	6	1623612
3	幻灯片46 (1)	4298	478386	136	15	6	3819614
3	幻灯片47 (1)	6313	483033	143	24	6	5829967
3	幻灯片48 (1)	2982	490129	195	9	6	2491871
4	幻灯片34 (1)	3964	359863	241	12	6	3604137
4	幻灯片35 (1)	2698	364160	160	12	6	2333840
4	幻灯片36 (1)	3731	367159	206	13	6	3363841
4	幻灯片37 (1)	3798	371256	219	11	6	3426744
4	幻灯片38 (1)	4564	375571	227	12	6	4188429
4	幻灯片39 (1)	1882	380618	155	7	6	1501382
4	幻灯片40 (1)	2798	383400	236	8	6	2414600
4	幻灯片41 (1)	3048	386681	171	12	6	2661319
4	幻灯片42 (1)	5747	390246	273	15	6	5356754
4	幻灯片43 (1)	4514	396359	204	14	6	4117641
4	幻灯片44 (1)	5847	401290	232	16	6	5445710
4	幻灯片45 (1)	3498	407969	180	9	6	3090031
4	幻灯片46 (1)	2499	411950	206	7	6	2087050
4	幻灯片47 (1)	1283	414999	163	3	6	868001
4	幻灯片48 (1)	2066	416881	217	6	6	1649119
5	幻灯片34 (1)	3731	285718	89	1	6	3445282
5	幻灯片35 (1)	3548	289750	94	2	6	3258250
5	幻灯片36 (1)	2515	293547	89	4	6	2221453
5	幻灯片37 (1)	2365	296313	104	3	6	2068687
5	幻灯片38 (1)	2648	299061	155	1	6	2348939
5	幻灯片39 (1)	2732	302109	100	1	6	2429891
5	幻灯片40 (1)	3198	305158	100	4	6	2892842
5	幻灯片41 (1)	1632	308689	78	1	6	1323311
5	幻灯片42 (1)	1716	310605	89	2	6	1405395
5	幻灯片43 (1)	2082	312537	67	1	6	1769463
5	幻灯片44 (1)	4048	314902	78	3	6	3733098
5	幻灯片45 (1)	2265	319450	89	1	6	1945550
5	幻灯片46 (1)	3748	321998	100	2	6	3426002
5	幻灯片47 (1)	2032	326046	74	3	6	1705954
5	幻灯片48 (1)	2565	328411	83	2	6	2236589
6	幻灯片34 (1)	5780	346836	128	28	6	5433164
6	幻灯片35 (1)	4697	353116	153	17	6	4343884
6	幻灯片36 (1)	3898	358446	160	13	6	3539554
6	幻灯片37 (1)	2465	363310	173	7	6	2101690
6	幻灯片38 (1)	5297	366159	193	19	6	4930841
6	幻灯片39 (1)	2482	372189	144	9	6	2109811
6	幻灯片40 (1)	5280	374987	176	18	6	4905013
6	幻灯片41 (1)	2649	380684	206	9	6	2268316
6	幻灯片42 (1)	7179	383732	167	29	6	6795268
6	幻灯片43 (1)	4081	391844	183	16	6	3689156
6	幻灯片44 (1)	5580	396242	171	21	6	5183758
6	幻灯片45 (1)	2165	402355	148	9	6	1762645
6	幻灯片46 (1)	1749	404954	171	7	6	1344046
6	幻灯片47 (1)	3848	407219	166	15	6	3440781
6	幻灯片48 (1)	4248	411550	148	15	6	3836450
7	幻灯片34 (1)	3965	283225	163	15	6	3681775
7	幻灯片35 (1)	933	287723	144	3	6	645277
7	幻灯片36 (1)	4298	288889	184	17	6	4009111
7	幻灯片37 (1)	2282	293486	189	8	6	1988514
7	幻灯片38 (1)	2815	296235	188	10	6	2518765
7	幻灯片39 (1)	2449	299316	204	9	6	2149684
7	幻灯片40 (1)	5347	302464	167	20	6	5044536
7	幻灯片41 (1)	566	308045	144	1	6	257955
7	幻灯片42 (1)	1816	308844	194	7	6	1507156
7	幻灯片43 (1)	2482	310860	190	9	6	2171140
7	幻灯片44 (1)	2149	313592	181	6	6	1835408
7	幻灯片46 (1)	1349	328933	169	5	6	1020067
7	幻灯片47 (1)	1516	330665	200	5	6	1185335
7	幻灯片48 (1)	416	332481	133	1	6	83519
8	幻灯片34 (1)	5180	522121	196	18	6	4657879
8	幻灯片35 (1)	6463	527702	247	19	6	5935298
8	幻灯片37 (1)	5847	547890	217	16	6	5299110
8	幻灯片38 (1)	7446	554170	281	21	6	6891830
8	幻灯片39 (1)	6896	562466	223	22	6	6333534
8	幻灯片40 (1)	5164	570578	195	17	6	4593422
8	幻灯片41 (1)	6546	576408	259	21	6	5969592
8	幻灯片42 (1)	8995	584020	209	33	6	8410980
8	幻灯片43 (1)	7862	594231	217	26	6	7267769
8	幻灯片44 (1)	8662	602460	283	24	6	8059540
8	幻灯片45 (1)	8778	611805	242	25	6	8166195
8	幻灯片46 (1)	5847	621199	216	18	6	5225801
8	幻灯片47 (1)	4647	628512	214	16	6	4018488
8	幻灯片48 (1)	6180	634042	226	20	6	5545958
9	幻灯片34 (1)	2615	228188	171	8	6	2386812
9	幻灯片35 (1)	2615	231186	163	9	6	2383814
9	幻灯片36 (1)	2815	234135	150	12	6	2580865
9	幻灯片37 (1)	4298	237266	174	12	6	4060734
9	幻灯片38 (1)	5780	241947	172	21	6	5538053
9	幻灯片39 (1)	4514	248110	128	17	6	4265890
9	幻灯片40 (1)	4031	252924	179	15	6	3778076
9	幻灯片41 (1)	3864	257338	198	14	6	3606662
9	幻灯片42 (1)	3648	261703	214	13	6	3386297
9	幻灯片43 (1)	3814	265634	138	12	6	3548366
9	幻灯片44 (1)	4431	269781	138	19	6	4161219
9	幻灯片45 (1)	2299	274612	110	9	6	2024388
9	幻灯片46 (1)	4081	277327	145	12	6	3803673
9	幻灯片47 (1)	2482	281958	157	7	6	2200042
9	幻灯片48 (1)	2532	285023	150	6	6	2246977
10	幻灯片34	3331	272278	180	13	1	3058722
10	幻灯片35	3281	276060	191	13	1	3004940
10	幻灯片36	1249	279824	171	5	1	969176
10	幻灯片37	3648	281473	198	14	1	3366527
10	幻灯片38	4064	286354	196	16	1	3777646
10	幻灯片39	3598	290968	209	14	1	3307032
10	幻灯片40	4064	294999	208	15	1	3769001
10	幻灯片41	4981	299613	181	19	1	4681387
10	幻灯片42	3115	305360	197	12	1	2809640
10	幻灯片43	3998	308941	175	16	1	3689059
10	幻灯片44	4781	313422	212	18	1	4467578
10	幻灯片45	2948	319002	242	9	1	2628998
10	幻灯片46	5897	322567	194	21	1	5574433
10	幻灯片47	3048	329013	179	11	1	2718987
10	幻灯片48	4997	332744	203	18	1	4664256
11	幻灯片34	8695	384510	193	30	1	8310490
11	幻灯片35	2549	396303	174	10	1	2152697
11	幻灯片36	4414	400751	166	15	1	4013249
11	幻灯片37	3415	406781	176	13	1	3008219
11	幻灯片38	3798	411562	183	13	1	3386438
11	幻灯片39	4764	417725	160	17	1	4346275
11	幻灯片40	3531	424088	204	12	1	3106912
11	幻灯片41	5280	428919	177	18	1	4851081
11	幻灯片42	3148	435582	169	12	1	2712418
11	幻灯片43	4098	440096	220	13	1	3657904
11	幻灯片44	5014	445942	169	19	1	4568058
11	幻灯片45	5347	452372	160	22	1	4894628
11	幻灯片46	7612	459318	196	25	1	7152682
11	幻灯片47	7429	468247	171	29	1	6960753
11	幻灯片48	3315	477525	181	11	1	2837475
12	幻灯片34	1283	272268	169	5	1	1010732
12	幻灯片35	1233	273951	195	5	1	959049
12	幻灯片36	1566	275616	133	5	1	1290384
12	幻灯片37	1216	277615	180	4	1	938385
12	幻灯片38	2548	279215	127	9	1	2268785
12	幻灯片39	2982	282313	151	7	1	2699687
12	幻灯片40	1200	285727	151	5	1	914273
12	幻灯片41	1216	287493	192	3	1	928507
12	幻灯片42	966	289192	119	4	1	676808
12	幻灯片43	1083	290558	96	3	1	792442
12	幻灯片44	2365	292041	162	9	1	2072959
12	幻灯片45	3098	295256	192	9	1	2802744
12	幻灯片46	1416	299137	147	4	1	1116863
12	幻灯片47	2565	301286	120	9	1	2263714
12	幻灯片48	1449	304867	135	5	1	1144133
13	幻灯片34	3865	241219	167	14	1	3623781
13	幻灯片35	3281	245700	130	13	1	3035300
13	幻灯片36	1066	249331	118	3	1	816669
13	幻灯片37	1482	250780	120	5	1	1231220
13	幻灯片38	1133	252629	100	4	1	880371
13	幻灯片39	800	254145	139	2	1	545855
13	幻灯片40	1999	255577	111	5	1	1743423
13	幻灯片41	783	258126	89	3	1	524874
13	幻灯片42	1532	259309	94	2	1	1272691
13	幻灯片43	1649	261208	80	4	1	1387792
13	幻灯片44	4131	263173	130	8	1	3867827
13	幻灯片45	3964	267837	135	8	1	3696163
13	幻灯片46	3015	272502	144	5	1	2742498
13	幻灯片47	2882	276083	138	7	1	2605917
13	幻灯片48	1166	279781	124	5	1	886219
14	幻灯片34	2399	296257	190	9	1	2102743
14	幻灯片35	2615	299006	185	10	1	2315994
14	幻灯片36	2798	302120	204	9	1	2495880
14	幻灯片37	2682	305269	187	10	1	2376731
14	幻灯片38	3531	308384	225	12	1	3222616
14	幻灯片39	2948	312315	226	8	1	2635685
14	幻灯片40	3315	315680	231	11	1	2999320
14	幻灯片41	4198	319411	175	18	1	3878589
14	幻灯片42	3182	324208	187	13	1	2857792
14	幻灯片43	2199	327806	171	8	1	1871194
14	幻灯片44	4081	330288	194	13	1	3750712
14	幻灯片45	1299	335169	164	5	1	963831
14	幻灯片46	933	337134	163	3	1	595866
14	幻灯片47	1832	338484	154	7	1	1493516
14	幻灯片48	2082	340949	184	7	1	1741051
15	幻灯片34	3915	267341	132	10	1	3647659
15	幻灯片35	3298	271672	197	8	1	3026328
15	幻灯片36	4364	275853	134	15	1	4088147
15	幻灯片37	3365	281650	134	11	1	3083350
15	幻灯片38	6213	285681	135	26	1	5927319
15	幻灯片39	3765	292360	131	9	1	3472640
15	幻灯片40	4148	296941	151	12	1	3851059
15	幻灯片41	5680	301755	154	18	1	5378245
15	幻灯片42	2965	308018	111	8	1	2656982
15	幻灯片43	3381	311350	146	7	1	3069650
15	幻灯片44	2432	315231	144	8	1	2116769
15	幻灯片45	3348	319728	175	11	1	3028272
15	幻灯片46	2199	323876	136	8	1	1875124
15	幻灯片47	1816	326558	82	5	1	1489442
15	幻灯片48	2049	328873	152	6	1	1720127
16	幻灯片34	1916	208931	144	8	1	1707069
16	幻灯片35	2182	211197	140	10	1	1970803
16	幻灯片36	1483	213729	150	2	1	1269271
16	幻灯片37	2465	215694	142	8	1	2249306
16	幻灯片38	4464	219725	125	18	1	4244275
16	幻灯片39	4164	224589	150	17	1	3939411
16	幻灯片40	4697	229586	148	17	1	4467414
16	幻灯片41	1466	234517	109	6	1	1231483
16	幻灯片42	3714	236183	138	15	1	3477817
16	幻灯片43	2149	240114	138	7	1	1908886
16	幻灯片44	4031	242463	161	15	1	3788537
16	幻灯片45	5480	247077	150	21	1	5232923
16	幻灯片46	1782	252807	154	8	1	1529193
16	幻灯片47	716	255039	133	2	1	460961
16	幻灯片48	716	256088	115	3	1	459912
17	幻灯片34	1466	268193	151	7	1	1197807
17	幻灯片35	1949	270109	155	8	1	1678891
17	幻灯片36	1249	272741	150	6	1	976259
17	幻灯片37	1616	274323	165	6	1	1341677
17	幻灯片38	2532	277371	229	9	1	2254629
17	幻灯片39	4348	280636	245	13	1	4067364
17	幻灯片40	2332	285667	153	10	1	2046333
17	幻灯片41	2649	288482	163	10	1	2360518
17	幻灯片42	2948	291580	125	14	1	2656420
17	幻灯片43	2682	294978	180	8	1	2387022
17	幻灯片44	2982	298143	208	10	1	2683857
17	幻灯片45	2082	301974	158	8	1	1780026
17	幻灯片46	1932	304756	233	6	1	1627244
17	幻灯片47	1216	307355	248	3	1	908645
17	幻灯片48	1049	309203	300	2	1	739797
10	幻灯片1	3265	154827	251	10	2	3110173
10	幻灯片2	5797	158392	210	19	2	5638608
10	幻灯片3	9195	165105	200	34	2	9029895
10	幻灯片4	2149	174716	157	9	2	1974284
10	幻灯片5	2165	177665	181	7	2	1987335
10	幻灯片6	4614	180613	212	17	2	4433387
10	幻灯片7	3298	186259	260	8	2	3111741
10	幻灯片8	7429	190890	202	26	2	7238110
10	幻灯片9	2399	199369	144	9	2	2199631
10	幻灯片10	2782	204466	180	11	2	2577534
10	幻灯片11	5564	208148	202	20	2	5355852
10	幻灯片12	2832	214361	177	10	2	2617639
10	幻灯片14	1632	218525	180	6	2	1413475
10	幻灯片16	3648	220974	189	15	2	3427026
10	幻灯片17	1233	225421	150	4	2	1007579
11	幻灯片1	6130	211557	191	23	2	5918443
11	幻灯片2	5997	219786	174	24	2	5777214
11	幻灯片3	5214	227281	196	18	2	4986719
11	幻灯片4	6280	234228	169	20	2	6045772
11	幻灯片5	3048	241923	160	11	2	2806077
11	幻灯片6	3815	246604	173	13	2	3568396
11	幻灯片7	3365	251718	161	15	2	3113282
11	幻灯片8	3431	256565	150	10	2	3174435
11	幻灯片9	4031	261479	161	14	2	3769521
11	幻灯片10	2615	266826	207	6	2	2348174
11	幻灯片11	3565	270207	155	11	2	3294793
11	幻灯片12	3215	274955	213	10	2	2940045
11	幻灯片14	3948	281218	152	15	2	3666782
11	幻灯片16	4331	287098	171	16	2	4043902
11	幻灯片17	3581	292528	187	10	2	3288472
12	幻灯片1	2532	186883	182	7	2	2345117
12	幻灯片2	2165	189898	202	6	2	1975102
12	幻灯片3	1716	192480	152	6	2	1523520
12	幻灯片4	2865	194762	179	9	2	2670238
12	幻灯片5	4514	199143	138	9	2	4314857
12	幻灯片6	1616	204306	172	6	2	1411694
12	幻灯片7	1632	206455	141	6	2	1425545
12	幻灯片8	1782	208987	153	5	2	1573013
12	幻灯片9	1449	211652	124	6	2	1237348
12	幻灯片10	2698	213635	153	9	2	2484365
12	幻灯片11	1666	217399	167	6	2	1448601
12	幻灯片12	2365	219615	144	8	2	2145385
12	幻灯片14	5047	222413	142	16	2	4824587
12	幻灯片16	2748	227910	135	7	2	2520090
12	幻灯片17	1549	231125	87	5	2	1317875
13	幻灯片1	3381	166794	148	10	2	3214206
13	幻灯片2	3765	170892	158	12	2	3594108
13	幻灯片3	3998	175406	144	15	2	3822594
13	幻灯片4	1882	180353	191	6	2	1701647
13	幻灯片5	2449	182918	134	9	2	2266082
13	幻灯片6	3315	185883	157	11	2	3129117
13	幻灯片7	2415	189715	133	8	2	2225285
13	幻灯片8	3132	192713	157	8	2	2939287
13	幻灯片9	3665	196311	163	10	2	3468689
13	幻灯片10	1616	200592	225	4	2	1415408
13	幻灯片11	1732	202691	142	5	2	1529309
13	幻灯片12	2515	204956	135	7	2	2310044
13	幻灯片14	833	208237	189	1	2	624763
13	幻灯片16	1466	209637	130	6	2	1256363
13	幻灯片17	816	211586	139	2	2	604414
14	幻灯片1	2665	196563	155	12	2	2468437
14	幻灯片2	3098	199828	166	12	2	2898172
14	幻灯片3	3132	203392	144	14	2	2928608
14	幻灯片4	2599	206940	201	9	2	2392060
14	幻灯片5	3248	209889	151	14	2	3038111
14	幻灯片6	7113	213770	172	26	2	6899230
14	幻灯片7	4997	221466	174	20	2	4775534
14	幻灯片8	3398	226912	178	12	2	3171088
14	幻灯片9	3565	230777	229	12	2	3334223
14	幻灯片10	7646	235141	185	30	2	7410859
14	幻灯片11	4331	244203	201	14	2	4086797
14	幻灯片12	2648	249633	185	8	2	2398367
14	幻灯片14	3232	252631	178	11	2	2979369
14	幻灯片16	1183	256396	109	5	2	926604
14	幻灯片17	866	257862	104	3	2	608138
15	幻灯片1	2798	164715	108	7	2	2633285
15	幻灯片2	5547	167980	146	14	2	5379020
15	幻灯片3	6063	174160	119	19	2	5888840
15	幻灯片4	1782	180890	94	4	2	1601110
15	幻灯片5	3365	183588	145	10	2	3181412
15	幻灯片6	3815	187952	144	12	2	3627048
15	幻灯片7	2865	193049	143	7	2	2671951
15	幻灯片8	6430	196331	125	22	2	6233669
15	幻灯片9	1433	203227	100	3	2	1229773
15	幻灯片10	1799	205059	122	4	2	1593941
15	幻灯片11	4181	207708	183	10	2	3973292
15	幻灯片12	2332	213621	112	8	2	2118379
15	幻灯片14	1233	216386	94	4	2	1016614
15	幻灯片16	1216	218069	105	2	2	997931
15	幻灯片17	1749	219684	151	5	2	1529316
16	幻灯片1	2482	146683	120	9	2	2335317
16	幻灯片2	4997	149581	150	22	2	4847419
16	幻灯片3	3165	155395	152	10	2	3009605
16	幻灯片4	899	158993	161	2	2	740007
16	幻灯片5	4098	160725	136	16	2	3937275
16	幻灯片6	3681	165306	138	17	2	3515694
16	幻灯片7	3831	169170	151	13	2	3661830
16	幻灯片8	2365	173201	165	8	2	2191799
16	幻灯片9	1616	175800	160	5	2	1440200
16	幻灯片10	2332	177832	179	8	2	2154168
16	幻灯片11	3165	180531	169	13	2	2984469
16	幻灯片12	800	184079	159	3	2	615921
16	幻灯片14	550	185145	111	1	2	364855
16	幻灯片16	866	185961	144	3	2	680039
16	幻灯片17	700	187127	144	2	2	512873
17	幻灯片1	1799	194418	217	6	2	1604582
17	幻灯片2	2532	196616	190	9	2	2335384
17	幻灯片3	2515	199565	164	9	2	2315435
17	幻灯片4	4431	202497	174	17	2	4228503
17	幻灯片5	1799	207444	184	5	2	1591556
17	幻灯片6	1849	209709	215	5	2	1639291
17	幻灯片7	2682	211974	169	10	2	2470026
17	幻灯片8	2399	215040	125	9	2	2183960
17	幻灯片9	1266	217821	137	3	2	1048179
17	幻灯片10	1683	219404	207	5	2	1463596
17	幻灯片11	1416	221802	187	5	2	1194198
17	幻灯片12	1016	223551	239	2	2	792449
17	幻灯片14	3215	225167	161	10	2	2989833
17	幻灯片16	4547	228732	191	17	2	4318268
17	幻灯片17	1133	233696	133	3	2	899304
10	幻灯片19	2299	227254	205	8	3	2071746
10	幻灯片20	1566	230102	178	4	3	1335898
10	幻灯片21	1166	232151	211	4	3	933849
10	幻灯片22	2549	233767	206	9	3	2315233
10	幻灯片23	1882	236865	222	5	3	1645135
10	幻灯片24	2415	239280	188	10	3	2175720
10	幻灯片25	8845	242278	197	32	3	8602722
10	幻灯片26	1582	251656	204	5	3	1330344
10	幻灯片27	1233	253822	170	3	3	979178
10	幻灯片28	1116	255571	127	5	3	860429
10	幻灯片29	2182	257103	230	7	3	1924897
10	幻灯片30	800	259685	189	2	3	540315
10	幻灯片31	3715	260868	189	14	3	3454132
10	幻灯片32	2565	265482	205	9	3	2299518
10	幻灯片33	3248	268480	184	11	3	2979520
11	幻灯片19	3082	299324	153	11	3	2782676
11	幻灯片20	4914	303589	187	18	3	4610411
11	幻灯片21	4481	309702	157	17	3	4171298
11	幻灯片22	4114	315849	164	15	3	3798151
11	幻灯片23	4281	321329	177	16	3	3959671
11	幻灯片24	4114	327126	152	18	3	3786874
11	幻灯片25	3198	333655	148	12	3	2864345
11	幻灯片26	5963	338119	171	23	3	5624881
11	幻灯片27	2249	345365	140	11	3	1903635
11	幻灯片28	5447	348664	160	20	3	5098336
11	幻灯片29	4864	355393	176	19	3	4508607
11	幻灯片30	5830	361340	185	21	3	5468660
11	幻灯片31	2865	368436	207	9	3	2496564
11	幻灯片32	4014	373949	173	16	3	3640051
11	幻灯片33	4131	379180	185	12	3	3751820
12	幻灯片19	2815	233140	101	9	3	2581860
12	幻灯片20	3348	236389	155	13	3	3111611
12	幻灯片21	1516	240503	200	4	3	1275497
12	幻灯片22	683	242435	167	1	3	440565
12	幻灯片23	1599	243751	154	6	3	1355249
12	幻灯片24	2699	245867	178	9	3	2453133
12	幻灯片25	1616	249148	154	6	3	1366852
12	幻灯片26	1116	251247	218	3	3	864753
12	幻灯片27	1099	252729	111	3	3	846271
12	幻灯片28	1499	254195	162	5	3	1244805
12	幻灯片29	1582	256444	141	6	3	1325556
12	幻灯片30	3048	258693	160	10	3	2789307
12	幻灯片31	1549	262307	167	5	3	1286693
12	幻灯片32	5614	264406	224	15	3	5349594
12	幻灯片33	1283	270519	130	6	3	1012481
13	幻灯片19	699	212752	89	2	3	486248
13	幻灯片20	2199	213801	155	6	3	1985199
13	幻灯片21	916	216516	272	2	3	699484
13	幻灯片22	766	217782	217	2	3	548218
13	幻灯片23	2249	218898	127	7	3	2030102
13	幻灯片24	1399	221547	122	4	3	1177453
13	幻灯片25	2115	223379	143	7	3	1891621
13	幻灯片26	1183	225994	139	2	3	957006
13	幻灯片27	750	227510	111	2	3	522490
13	幻灯片28	816	228576	189	3	3	587424
13	幻灯片29	1066	229725	150	4	3	836275
13	幻灯片30	783	231108	144	3	3	551892
13	幻灯片31	999	232207	215	3	3	766793
13	幻灯片32	2532	233707	191	6	3	2298293
13	幻灯片33	3865	236622	146	14	3	3628378
14	幻灯片19	983	259061	141	3	3	723939
14	幻灯片20	2765	260410	194	10	3	2504590
14	幻灯片21	2782	263609	152	10	3	2518391
14	幻灯片22	2499	266740	153	10	3	2232260
14	幻灯片23	4181	269622	174	15	3	3911378
14	幻灯片24	3082	274219	210	10	3	2807781
14	幻灯片25	1649	277584	209	5	3	1371416
14	幻灯片26	1382	280316	141	6	3	1101684
14	幻灯片27	1566	282065	136	7	3	1283935
14	幻灯片28	1416	284097	152	6	3	1131903
14	幻灯片29	1066	285963	222	3	3	780037
14	幻灯片30	616	287412	139	2	3	328588
14	幻灯片31	650	288428		0	3	361572
14	幻灯片32	2149	289744	175	8	3	1859256
14	幻灯片33	3398	292493	178	13	3	3105507
15	幻灯片19	1199	221883	98	5	3	977117
15	幻灯片20	1832	223582	151	5	3	1608418
15	幻灯片21	1949	226181	81	3	3	1722819
15	幻灯片22	2998	228846	127	7	3	2769154
15	幻灯片23	4797	232627	137	16	3	4564373
15	幻灯片24	1499	238174	136	4	3	1260826
15	幻灯片25	1716	240273	133	4	3	1475727
15	幻灯片26	2615	242855	93	10	3	2372145
15	幻灯片27	1199	245920	111	3	3	953080
15	幻灯片28	1766	247835	139	6	3	1518165
15	幻灯片29	3015	250251	129	8	3	2764749
15	幻灯片30	3165	253782	125	11	3	2911218
15	幻灯片31	2465	257580	142	9	3	2207420
15	幻灯片32	1582	260645	127	5	3	1321355
15	幻灯片33	3415	262660	135	11	3	3152340
16	幻灯片19	516	188076	89	1	3	327924
16	幻灯片20	1299	188859	158	5	3	1110141
16	幻灯片21	1299	190425	142	6	3	1108575
16	幻灯片22	2765	192007	124	12	3	2572993
16	幻灯片23	3298	195139	173	13	3	3102861
16	幻灯片24	1299	198687	122	6	3	1100313
16	幻灯片25	633	200219	222	1	3	432781
16	幻灯片26	550	201086	117	2	3	348914
16	幻灯片27	533	201935	133	2	3	331065
16	幻灯片28	433	202702		0	3	230298
16	幻灯片29	400	203318	89	1	3	196682
16	幻灯片30	816	203918	148	3	3	612082
16	幻灯片31	533	205017	189	1	3	327983
16	幻灯片32	1833	205916	125	4	3	1627084
16	幻灯片33	750	207932	98	5	3	542068
17	幻灯片19	1133	235195	137	3	3	897805
17	幻灯片20	1299	236627	197	4	3	1062373
17	幻灯片21	1616	238376	174	6	3	1377624
17	幻灯片22	2465	240359	169	9	3	2224641
17	幻灯片23	1216	243140	111	7	3	972860
17	幻灯片24	1632	244840	189	5	3	1387160
17	幻灯片25	1816	247055	195	5	3	1568945
17	幻灯片26	5097	249304	170	17	3	4847696
17	幻灯片27	816	254784	100	3	3	561216
17	幻灯片28	1682	255967	176	7	3	1426033
17	幻灯片29	1682	258049	129	5	3	1423951
17	幻灯片30	700	260131	117	2	3	439869
17	幻灯片31	1133	261197	207	3	3	871803
17	幻灯片32	1449	262846	198	5	3	1186154
17	幻灯片33	2598	264745	200	8	3	2333255
10	幻灯片2 (1)	3531	357281	221	11	4	3173719
10	幻灯片4 (1)	999	361345	185	3	4	637655
10	幻灯片5 (1)	1699	362878	157	8	4	1336122
10	幻灯片8 (1)	1949	365026	183	8	4	1583974
10	幻灯片9 (1)	4064	368075	202	15	4	3695925
10	幻灯片10 (1)	1116	372839	170	3	4	743161
10	幻灯片11 (1)	1299	374621	172	4	4	924379
10	幻灯片12 (1)	6130	376936	224	22	4	5753064
10	幻灯片13	4364	384049	240	14	4	3979951
10	幻灯片15	2649	389313	198	10	4	2259687
10	幻灯片49	3648	338524	195	15	4	3309476
10	幻灯片50	6163	343472	184	20	4	5819528
10	幻灯片51	2948	350318	250	8	4	2597682
10	幻灯片52	983	353783	167	2	4	629217
10	幻灯片53	1349	355265	189	5	4	993735
11	幻灯片2 (1)	2982	506275	183	6	4	2475725
11	幻灯片4 (1)	3848	509907	130	12	4	3338093
11	幻灯片5 (1)	1932	517636	159	7	4	1414364
11	幻灯片8 (1)	1399	521150	171	5	4	877850
11	幻灯片9 (1)	2565	523516	163	10	4	2041484
11	幻灯片10 (1)	4381	526747	199	13	4	3854253
11	幻灯片11 (1)	2182	532444	170	7	4	1649556
11	幻灯片12 (1)	3381	536275	189	9	4	2844725
11	幻灯片13	3948	541172	173	16	4	3406828
11	幻灯片15	3881	547286	174	14	4	3333714
11	幻灯片49	6713	482072	170	25	4	6230928
11	幻灯片50	4581	489701	144	22	4	4091299
11	幻灯片51	3148	495281	145	14	4	2652719
11	幻灯片52	2465	499596	155	9	4	1965404
11	幻灯片53	1483	503660	152	3	4	979340
12	幻灯片2 (1)	2315	326471	200	6	4	1988529
12	幻灯片4 (1)	1599	329237	178	5	4	1269763
12	幻灯片5 (1)	1666	331552	174	6	4	1334448
12	幻灯片8 (1)	1616	333567	155	5	4	1282433
12	幻灯片9 (1)	4098	335466	141	17	4	3762534
12	幻灯片10 (1)	2332	340314	168	7	4	1991686
12	幻灯片11 (1)	2698	342946	150	8	4	2355054
12	幻灯片12 (1)	1349	345961	152	3	4	1003039
12	幻灯片13	1383	347526	142	5	4	1035474
12	幻灯片15	1399	349242	208	4	4	1049758
12	幻灯片49	4031	307649	167	13	4	3723351
12	幻灯片50	5347	312663	199	16	4	5034337
12	幻灯片51	1982	318826	143	7	4	1663174
12	幻灯片52	1632	321591	142	5	4	1310409
12	幻灯片53	1516	323973	128	7	4	1192027
13	幻灯片2 (1)	1233	297971	205	2	4	935029
13	幻灯片4 (1)	916	299636	78	1	4	616364
13	幻灯片5 (1)	1366	301119	133	4	4	1064881
13	幻灯片8 (1)	650	302968	217	2	4	347032
13	幻灯片9 (1)	1499	304667	416	2	4	1194333
13	幻灯片10 (1)	1016	306616	204	3	4	709384
13	幻灯片11 (1)	1166	308165	105	6	4	857835
13	幻灯片12 (1)	2782	309697	167	4	4	2472303
13	幻灯片13	3132	312979	108	7	4	2819021
13	幻灯片15	2565	316527	80	6	4	2248473
13	幻灯片49	2932	281463	115	8	4	2650537
13	幻灯片50	3365	285178	121	7	4	3079822
13	幻灯片51	1466	289159	144	3	4	1176841
13	幻灯片52	3864	291191	117	8	4	3572809
13	幻灯片53	1949	295605	155	5	4	1653395
14	幻灯片2 (1)	2998	354091	165	12	4	2643909
14	幻灯片4 (1)	1383	357340	192	4	4	1025660
14	幻灯片5 (1)	716	359022	205	2	4	356978
14	幻灯片8 (1)	433	359988		0	4	73012
14	幻灯片9 (1)	350	360704		0	4	-10704
14	幻灯片10 (1)	783	361471	244	1	4	421529
14	幻灯片11 (1)	1049	362453	178	3	4	686547
14	幻灯片12 (1)	2482	363719	175	9	4	2118281
14	幻灯片13	2199	367201	145	10	4	1831799
14	幻灯片15	2116	369816	178	7	4	1746184
14	幻灯片49	3598	343564	223	11	4	3254436
14	幻灯片50	2532	347578	162	10	4	2184422
14	幻灯片51	1466	350460	146	7	4	1115540
14	幻灯片52	683	352209	118	3	4	330791
14	幻灯片53	616	353175	200	1	4	262825
15	幻灯片2 (1)	1816	346514	118	8	4	1469486
15	幻灯片4 (1)	999	348746	205	2	4	650254
15	幻灯片5 (1)	1816	350611	107	5	4	1465389
15	幻灯片8 (1)	1832	352893	122	7	4	1479107
15	幻灯片9 (1)	2349	355292	114	4	4	1993708
15	幻灯片10 (1)	1333	358007	111	3	4	974993
15	幻灯片11 (1)	1416	360856	133	4	4	1055144
15	幻灯片12 (1)	3715	362721	132	13	4	3352279
15	幻灯片13	1832	366869	105	2	4	1465131
15	幻灯片15	4448	369134	134	15	4	4078866
15	幻灯片49	2665	331605	132	10	4	2333395
15	幻灯片50	3248	334887	104	11	4	2913113
15	幻灯片51	2682	338951	166	11	4	2343049
15	幻灯片52	2082	342083	142	5	4	1739917
15	幻灯片53	1483	344615	92	7	4	1138385
16	幻灯片2 (1)	1666	272512	119	4	4	1393488
16	幻灯片4 (1)	583	274445	289	1	4	308555
16	幻灯片5 (1)	550	275327	266	1	4	274673
16	幻灯片8 (1)	400	276194	89	1	4	123806
16	幻灯片9 (1)	450	276977		0	4	173023
16	幻灯片10 (1)	683	277726	167	2	4	405274
16	幻灯片11 (1)	949	278709	117	2	4	670291
16	幻灯片12 (1)	583	279992	411	1	4	303008
16	幻灯片13	533	280908	189	1	4	252092
16	幻灯片15	2016	282307	160	5	4	1733693
16	幻灯片49	2765	257054	133	9	4	2507946
16	幻灯片50	5813	260086	131	19	4	5552914
16	幻灯片51	2748	266199	135	10	4	2481801
16	幻灯片52	1216	269281	142	4	4	946719
16	幻灯片53	1183	271047	128	6	4	911953
17	幻灯片2 (1)	2349	330075	220	6	4	2018925
17	幻灯片4 (1)	4281	332874	142	17	4	3948126
17	幻灯片5 (1)	6296	337871	177	22	4	5958129
17	幻灯片8 (1)	1766	344667	182	7	4	1421333
17	幻灯片9 (1)	3598	346882	174	14	4	3251118
17	幻灯片10 (1)	3881	350947	196	13	4	3530053
17	幻灯片11 (1)	3298	355311	138	13	4	2942689
17	幻灯片12 (1)	2832	359126	181	10	4	2472874
17	幻灯片13	2332	362390	235	8	4	1969610
17	幻灯片15	2898	365222	202	9	4	2532778
17	幻灯片49	3665	310753	182	13	4	3354247
17	幻灯片50	6480	315150	185	24	4	6164850
17	幻灯片51	1966	322113	187	6	4	1643887
17	幻灯片52	2382	324761	224	6	4	2057239
17	幻灯片53	1866	327610	181	7	4	1538390
10	幻灯片35 (1)	2782	460223	215	9	5	2321777
10	幻灯片36 (1)	2965	463388	234	9	5	2501612
10	幻灯片37 (1)	2565	466853	208	9	5	2098147
10	幻灯片38 (1)	4331	470018	218	15	5	3860982
10	幻灯片39 (1)	3731	475248	213	12	5	3255752
10	幻灯片40 (1)	3565	479496	224	11	5	3085504
10	幻灯片41 (1)	1266	483560	198	5	5	782440
10	幻灯片42 (1)	4048	485875	181	13	5	3562125
10	幻灯片43 (1)	4048	490406	184	17	5	3557594
10	幻灯片44 (1)	6213	494954	206	21	5	5718046
10	幻灯片45 (1)	2232	501650	198	8	5	1730350
10	幻灯片46 (1)	4014	504515	217	14	5	3509485
10	幻灯片47 (1)	2399	509262	212	8	5	1889738
10	幻灯片48 (1)	1383	512311	182	5	5	870689
10	幻灯片50 (1)	2615	514110	165	10	5	2100890
11	幻灯片35 (1)	4331	640950	234	13	5	3690050
11	幻灯片36 (1)	3481	646230	164	13	5	2834770
11	幻灯片37 (1)	5264	651194	192	18	5	4612806
11	幻灯片38 (1)	4981	657174	189	19	5	4323826
11	幻灯片39 (1)	7313	662655	190	26	5	6650345
11	幻灯片40 (1)	2898	670667	222	7	5	2227333
11	幻灯片41 (1)	4631	674564	174	16	5	3956436
11	幻灯片42 (1)	1799	679628	200	6	5	1119372
11	幻灯片43 (1)	4797	682493	172	20	5	4114507
11	幻灯片44 (1)	6296	688107	198	21	5	5607893
11	幻灯片45 (1)	5497	695436	169	23	5	4801564
11	幻灯片46 (1)	4747	701483	197	16	5	4045517
11	幻灯片47 (1)	4564	707463	168	17	5	3856537
11	幻灯片48 (1)	5180	712710	208	18	5	4467290
11	幻灯片50 (1)	5697	718607	167	19	5	4978393
12	幻灯片35 (1)	3581	411441	130	15	5	3169559
12	幻灯片36 (1)	3914	415455	136	12	5	3498545
12	幻灯片37 (1)	3448	420019	172	11	5	3027981
12	幻灯片38 (1)	3232	424233	169	13	5	2807767
12	幻灯片39 (1)	3581	427865	201	12	5	3153135
12	幻灯片40 (1)	2465	431912	144	11	5	2033088
12	幻灯片41 (1)	3798	435261	202	12	5	3362739
12	幻灯片42 (1)	3548	439725	208	8	5	3108275
12	幻灯片43 (1)	3215	443822	171	9	5	2771178
12	幻灯片44 (1)	3132	447587	157	10	5	2684413
12	幻灯片45 (1)	3981	451868	172	12	5	3529132
12	幻灯片46 (1)	4298	456349	197	13	5	3841651
12	幻灯片47 (1)	3815	461030	164	11	5	3353970
12	幻灯片48 (1)	1949	465210	98	6	5	1483790
12	幻灯片50 (1)	3781	467592	144	14	5	3313408
13	幻灯片35 (1)	1366	350591	125	4	5	1015409
13	幻灯片36 (1)	1099	352240	189	2	5	746760
13	幻灯片37 (1)	1033	353623	144	1	5	679377
13	幻灯片38 (1)	2115	355022	127	5	5	1759978
13	幻灯片39 (1)	1516	357487	159	3	5	1158513
13	幻灯片40 (1)	2665	359370	148	3	5	2305630
13	幻灯片41 (1)	1166	362485	109	5	5	803515
13	幻灯片42 (1)	1699	363967	137	3	5	1335033
13	幻灯片43 (1)	1133	365999	94	2	5	767001
13	幻灯片44 (1)	1316	367515	109	5	5	948485
13	幻灯片45 (1)	1299	369431	107	3	5	929569
13	幻灯片46 (1)	1949	371046	130	4	5	1577954
13	幻灯片47 (1)	1732	373362	144	5	5	1358638
13	幻灯片48 (1)	916	375377	185	3	5	540623
13	幻灯片50 (1)	1599	376727	78	3	5	1222273
14	幻灯片35 (1)	2965	412475	154	13	5	2552525
14	幻灯片36 (1)	833	416240	142	4	5	416760
14	幻灯片37 (1)	1799	417323	191	6	5	1381677
14	幻灯片38 (1)	3815	419338	174	13	5	3395662
14	幻灯片39 (1)	1616	423453	242	5	5	1192547
14	幻灯片40 (1)	966	425501	211	2	5	540499
14	幻灯片41 (1)	2199	426701	165	8	5	1772299
14	幻灯片42 (1)	633	429549	155	1	5	203451
14	幻灯片43 (1)	2265	430432	182	7	5	1834568
14	幻灯片44 (1)	1932	432931	218	6	5	1499069
14	幻灯片45 (1)	2499	435179	160	10	5	2063821
14	幻灯片46 (1)	1732	438178	143	7	5	1293822
14	幻灯片47 (1)	1766	440526	170	7	5	1325474
14	幻灯片48 (1)	1666	442725	172	6	5	1223275
14	幻灯片50 (1)	2798	444757	195	9	5	2353243
15	幻灯片35 (1)	4664	427751	131	19	5	4236249
15	幻灯片36 (1)	1566	433698	118	3	5	1132302
15	幻灯片37 (1)	2549	436063	107	5	5	2112937
15	幻灯片38 (1)	2532	439095	98	5	5	2092905
15	幻灯片39 (1)	2215	442027	181	6	5	1772973
15	幻灯片40 (1)	2132	444675	97	7	5	1687325
15	幻灯片41 (1)	2115	447257	141	6	5	1667743
15	幻灯片42 (1)	1116	449772	137	3	5	666228
15	幻灯片43 (1)	2415	451338	115	9	5	1963662
15	幻灯片44 (1)	2049	454137	118	5	5	1594863
15	幻灯片45 (1)	4248	456552	120	12	5	3791448
15	幻灯片46 (1)	2449	461649	109	10	5	1987351
15	幻灯片47 (1)	2099	464547	124	7	5	1634453
15	幻灯片48 (1)	1866	467029	109	5	5	1398971
15	幻灯片50 (1)	1766	469411	178	4	5	1296589
16	幻灯片35 (1)	1216	334394	200	3	5	881606
16	幻灯片36 (1)	1566	335860	129	5	5	1230140
16	幻灯片37 (1)	2299	337759	162	11	5	1961241
16	幻灯片38 (1)	2865	340308	185	11	5	2524692
16	幻灯片39 (1)	4764	343423	185	19	5	4420577
16	幻灯片40 (1)	1183	348420	139	2	5	834580
16	幻灯片41 (1)	3215	349853	153	16	5	2865147
16	幻灯片42 (1)	2882	353317	171	11	5	2528683
16	幻灯片43 (1)	2565	356449	164	10	5	2208551
16	幻灯片44 (1)	4114	359264	168	17	5	3754736
16	幻灯片45 (1)	4531	363645	219	10	5	4167355
16	幻灯片46 (1)	2649	368375	149	10	5	2280625
16	幻灯片47 (1)	1416	371224	171	5	5	1044776
16	幻灯片48 (1)	1716	372823	180	4	5	1343177
16	幻灯片50 (1)	2032	374739	151	10	5	1657261
17	幻灯片35 (1)	2349	432268	165	10	5	1916732
17	幻灯片36 (1)	1333	435083	220	5	5	897917
17	幻灯片37 (1)	1416	437648	155	6	5	978352
17	幻灯片38 (1)	2849	439480	166	11	5	2409520
17	幻灯片39 (1)	1699	442979	181	6	5	1256021
17	幻灯片40 (1)	1516	445277	162	5	5	1070723
17	幻灯片41 (1)	2232	447360	170	9	5	1784640
17	幻灯片42 (1)	1749	450008	181	6	5	1298992
17	幻灯片43 (1)	2465	452207	180	9	5	2012793
17	幻灯片44 (1)	2165	455105	147	10	5	1709895
17	幻灯片45 (1)	2882	457654	225	8	5	2424346
17	幻灯片46 (1)	4214	461518	199	14	5	3752482
17	幻灯片47 (1)	4697	466266	211	15	5	4230734
17	幻灯片48 (1)	1866	471979	211	7	5	1394021
17	幻灯片50 (1)	1832	474378	200	7	5	1357622
10	幻灯片17 (1)	5047	392511	212	18	6	4654489
10	幻灯片20 (1)	1749	413449	157	8	6	1335551
10	幻灯片21 (1)	3948	415931	185	14	6	3532069
10	幻灯片22 (1)	4931	420562	232	16	6	4510438
10	幻灯片23 (1)	4797	426275	227	17	6	4370725
10	幻灯片24 (1)	1366	431622	180	5	6	934378
10	幻灯片25 (1)	2715	433505	172	12	6	2281495
10	幻灯片26 (1)	2349	436653	173	10	6	1912347
10	幻灯片27 (1)	2032	439451	172	8	6	1592549
10	幻灯片28 (1)	2265	442000	170	9	6	1823000
10	幻灯片29 (1)	1549	444782	204	5	6	1104218
10	幻灯片31 (1)	2282	446714	228	8	6	1835286
10	幻灯片32 (1)	4064	449413	203	15	6	3614587
10	幻灯片33 (1)	5663	454010	208	20	6	5208990
11	幻灯片17 (1)	2882	553182	235	8	6	2328818
11	幻灯片18	2982	557580	157	12	6	2424420
11	幻灯片20 (1)	4947	562511	167	18	6	4384489
11	幻灯片21 (1)	4114	569840	158	19	6	3544160
11	幻灯片22 (1)	4547	576419	176	18	6	3970581
11	幻灯片23 (1)	6413	582899	205	22	6	5830101
11	幻灯片24 (1)	5730	590312	237	18	6	5139688
11	幻灯片25 (1)	4148	597907	204	15	6	3550093
11	幻灯片26 (1)	4847	603238	182	17	6	4243762
11	幻灯片27 (1)	4997	609334	148	20	6	4387666
11	幻灯片28 (1)	4248	615281	210	14	6	3632719
11	幻灯片29 (1)	3298	620828	150	15	6	2677172
11	幻灯片31 (1)	2549	625892	192	10	6	1923108
11	幻灯片32 (1)	3831	630273	168	15	6	3200727
11	幻灯片33 (1)	4331	635486	187	17	6	3695514
12	幻灯片17 (1)	4048	350941	114	11	6	3697059
12	幻灯片18	7479	355422	245	21	6	7123578
12	幻灯片20 (1)	2798	363434	185	8	6	2434566
12	幻灯片21 (1)	1899	366999	174	6	6	1532001
12	幻灯片22 (1)	4997	369364	146	17	6	4627636
12	幻灯片23 (1)	5614	374994	155	21	6	5239006
12	幻灯片24 (1)	3665	381691	150	13	6	3283309
12	幻灯片25 (1)	3065	386105	243	9	6	2678895
12	幻灯片26 (1)	3748	389653	164	12	6	3358347
12	幻灯片27 (1)	1982	393784	142	8	6	1588216
12	幻灯片28 (1)	2365	396116	154	8	6	1968884
12	幻灯片29 (1)	2282	399031	120	10	6	1882969
12	幻灯片31 (1)	2016	401746	162	7	6	1614254
12	幻灯片32 (1)	3814	404694	155	12	6	3409306
12	幻灯片33 (1)	2016	408992	134	9	6	1607008
13	幻灯片17 (1)	1416	319542	222	3	6	1096458
13	幻灯片18	1915	321624	125	7	6	1593376
13	幻灯片20 (1)	1582	323939	139	4	6	1258061
13	幻灯片21 (1)	1416	325872	136	4	6	1090128
13	幻灯片22 (1)	1982	327654	140	5	6	1654346
13	幻灯片23 (1)	1766	330036	147	5	6	1435964
13	幻灯片24 (1)	1416	332102	117	4	6	1083898
13	幻灯片25 (1)	2765	333801	117	6	6	2431199
13	幻灯片26 (1)	1116	337015	164	4	6	778985
13	幻灯片27 (1)	1716	338498	172	2	6	1377502
13	幻灯片28 (1)	2299	340597	160	5	6	1958403
13	幻灯片29 (1)	1499	343262	255	1	6	1155738
13	幻灯片31 (1)	1033	345078	133	5	6	687922
13	幻灯片32 (1)	1249	346427	167	1	6	902573
13	幻灯片33 (1)	2199	347976	149	7	6	1851024
14	幻灯片17 (1)	2482	372331	169	9	6	2109669
14	幻灯片18	1966	375396	157	8	6	1590604
14	幻灯片20 (1)	1982	377878	165	9	6	1604122
14	幻灯片21 (1)	1349	380477	130	6	6	968523
14	幻灯片22 (1)	5197	383175	185	21	6	4813825
14	幻灯片23 (1)	3698	388739	213	12	6	3309261
14	幻灯片24 (1)	2549	392703	167	10	6	2156297
14	幻灯片25 (1)	1649	395685	176	6	6	1253315
14	幻灯片26 (1)	2016	397767	174	7	6	1618233
14	幻灯片27 (1)	1449	400082	169	5	6	1048918
14	幻灯片28 (1)	1466	401831	181	6	6	1064169
14	幻灯片29 (1)	866	403647	217	2	6	462353
14	幻灯片31 (1)	1999	404996	179	8	6	1594004
14	幻灯片32 (1)	1949	407228	219	4	6	1541772
14	幻灯片33 (1)	2315	409627	185	9	6	1905373
15	幻灯片17 (1)	1682	374098	137	3	6	1307902
15	幻灯片18	5147	376180	151	11	6	4770820
15	幻灯片20 (1)	1333	381777	148	3	6	951223
15	幻灯片21 (1)	2265	383576	129	8	6	1881424
15	幻灯片22 (1)	4114	386541	126	15	6	3727459
15	幻灯片23 (1)	4814	391055	112	20	6	4422945
15	幻灯片24 (1)	4531	398051	128	12	6	4132949
15	幻灯片25 (1)	3198	403831	123	12	6	2794169
15	幻灯片26 (1)	2932	407829	108	10	6	2524171
15	幻灯片27 (1)	2465	411211	124	7	6	2053789
15	幻灯片28 (1)	1366	414126	133	5	6	951874
15	幻灯片29 (1)	4298	415941	137	16	6	3882059
15	幻灯片31 (1)	1932	420972	127	7	6	1511028
15	幻灯片32 (1)	1566	423287	124	6	6	1142713
15	幻灯片33 (1)	1599	425386	135	6	6	1173614
16	幻灯片17 (1)	1316	285239	162	5	6	1030761
16	幻灯片18	6380	286838	165	25	6	6093162
16	幻灯片20 (1)	1383	293467	120	6	6	1089533
16	幻灯片21 (1)	3448	295017	167	13	6	3152983
16	幻灯片22 (1)	1449	298698	113	7	6	1150302
16	幻灯片23 (1)	4664	300530	164	17	6	4363470
16	幻灯片24 (1)	3132	305427	132	14	6	2826573
16	幻灯片25 (1)	8195	308842	186	33	6	7886158
16	幻灯片26 (1)	2099	317387	167	9	6	1781613
16	幻灯片27 (1)	1866	319736	191	6	6	1546264
16	幻灯片28 (1)	1666	321835	185	6	6	1344165
16	幻灯片29 (1)	1832	323784	151	8	6	1508216
16	幻灯片31 (1)	1766	325883	143	7	6	1440117
16	幻灯片32 (1)	2349	327865	159	10	6	2021135
16	幻灯片33 (1)	3698	330463	211	12	6	3367537
17	幻灯片17 (1)	3115	368570	181	10	6	2746430
17	幻灯片18	3931	372352	173	14	6	3558648
17	幻灯片20 (1)	2215	377049	178	6	6	1837951
17	幻灯片21 (1)	1566	379681	146	7	6	1186319
17	幻灯片22 (1)	4131	381979	222	12	6	3749021
17	幻灯片23 (1)	8479	386494	189	32	6	8092506
17	幻灯片24 (1)	3331	395472	171	10	6	2935528
17	幻灯片25 (1)	2032	399603	150	8	6	1632397
17	幻灯片26 (1)	2415	402118	190	8	6	2012882
17	幻灯片27 (1)	2882	405067	197	9	6	2476933
17	幻灯片28 (1)	2382	408681	168	9	6	1973319
17	幻灯片29 (1)	2899	411479	189	10	6	2487521
17	幻灯片31 (1)	2482	415311	169	10	6	2066689
17	幻灯片32 (1)	2715	418426	158	11	6	2296574
18	幻灯片17 (1)	2848	428567	197	10	1	2419433
18	幻灯片18	3165	432215	179	11	1	2732785
18	幻灯片20 (1)	1932	435797	128	8	1	1496203
18	幻灯片21 (1)	4381	439078	184	15	1	3941922
18	幻灯片22 (1)	3048	443876	173	11	1	2604124
18	幻灯片23 (1)	2415	447324	143	8	1	1967676
18	幻灯片24 (1)	4464	450155	230	15	1	4013845
18	幻灯片25 (1)	3415	455219	240	11	1	2959781
18	幻灯片26 (1)	2798	459184	225	10	1	2338816
18	幻灯片27 (1)	2449	462382	153	9	1	1986618
18	幻灯片28 (1)	2948	465547	151	11	1	2482453
18	幻灯片29 (1)	3331	468812	123	10	1	2862188
18	幻灯片31 (1)	2915	472476	140	11	1	2442524
18	幻灯片32 (1)	1366	475758	117	6	1	890242
18	幻灯片33 (1)	1666	477607	193	5	1	1188393
19	幻灯片17 (1)	4431	363349	187	16	1	4067651
19	幻灯片18	3048	368030	202	10	1	2679970
19	幻灯片20 (1)	4514	371578	175	12	1	4142422
19	幻灯片21 (1)	2382	376409	232	7	1	2005591
19	幻灯片22 (1)	3098	379390	268	9	1	2718610
19	幻灯片23 (1)	1932	382822	211	3	1	1549178
19	幻灯片24 (1)	1632	385054	198	5	1	1246946
19	幻灯片25 (1)	2032	386970	182	8	1	1645030
19	幻灯片26 (1)	2199	389252	153	9	1	1809748
19	幻灯片27 (1)	2499	391700	229	6	1	2107300
19	幻灯片28 (1)	2082	394449	167	6	1	1687551
19	幻灯片29 (1)	3598	396764	209	11	1	3201236
19	幻灯片31 (1)	2698	400595	207	9	1	2297405
19	幻灯片32 (1)	1616	403560	196	6	1	1212440
19	幻灯片33 (1)	2065	405426	249	5	1	1659574
20	幻灯片17 (1)	3964	329884	257	11	1	3634116
20	幻灯片18	3715	334182	290	10	1	3380818
20	幻灯片20 (1)	2115	338846	216	7	1	1776154
20	幻灯片21 (1)	3015	341344	177	12	1	2673656
20	幻灯片22 (1)	4681	344776	224	13	1	4336224
20	幻灯片23 (1)	3898	349723	204	14	1	3548277
20	幻灯片24 (1)	1882	354154	213	5	1	1527846
20	幻灯片25 (1)	2282	356536	188	9	1	1925464
20	幻灯片26 (1)	1716	359368	171	5	1	1356632
20	幻灯片27 (1)	2099	361516	211	7	1	1737484
20	幻灯片28 (1)	2149	364148	201	8	1	1784852
20	幻灯片29 (1)	2399	366647	210	8	1	2032353
20	幻灯片31 (1)	2765	369495	225	7	1	2395505
20	幻灯片32 (1)	1666	372477	185	6	1	1293523
20	幻灯片33 (1)	2882	374443	228	9	1	2507557
21	幻灯片17 (1)	850	335057	167	3	1	514943
21	幻灯片18	1183	336473	174	3	1	846527
21	幻灯片20 (1)	833	338172	189	2	1	494828
21	幻灯片21 (1)	2499	339405	192	6	1	2159595
21	幻灯片22 (1)	2199	342503	154	8	1	1856497
21	幻灯片23 (1)	1016	345051	155	3	1	670949
21	幻灯片24 (1)	1033	346584	200	3	1	686416
21	幻灯片25 (1)	950	348000	130	4	1	602000
21	幻灯片26 (1)	2465	349282	170	7	1	2115718
21	幻灯片27 (1)	1899	352147	244	2	1	1546853
21	幻灯片28 (1)	4231	354729	159	12	1	3876271
21	幻灯片29 (1)	2549	359460	147	4	1	2189540
21	幻灯片31 (1)	1916	362991	174	6	1	1553009
21	幻灯片32 (1)	2132	365423	167	6	1	1766577
21	幻灯片33 (1)	1982	367822	161	6	1	1614178
22	幻灯片17 (1)	999	291848	114	4	1	707152
22	幻灯片18	1866	293148	173	7	1	1572852
22	幻灯片20 (1)	1299	295246	130	4	1	1003754
22	幻灯片21 (1)	783	296845	333	1	1	486155
22	幻灯片22 (1)	2132	297928	198	6	1	1834072
22	幻灯片23 (1)	600	300410	139	2	1	299590
22	幻灯片24 (1)	1549	301360	162	5	1	1247640
22	幻灯片25 (1)	1616	303292	130	4	1	1312708
22	幻灯片26 (1)	2549	305241	151	9	1	2243759
22	幻灯片27 (1)	2532	308089	132	8	1	2223911
22	幻灯片28 (1)	1366	310871	217	4	1	1055129
22	幻灯片29 (1)	800	312737	111	4	1	487263
22	幻灯片31 (1)	566	313853		0	1	252147
22	幻灯片32 (1)	866	314802	159	3	1	551198
22	幻灯片33 (1)	933	316035	333	1	1	616965
23	幻灯片17 (1)	5614	303181	120	10	1	5310819
23	幻灯片18	1932	309144	159	7	1	1622856
23	幻灯片20 (1)	1133	311393	144	2	1	821607
23	幻灯片21 (1)	3964	312826	160	5	1	3651174
23	幻灯片22 (1)	2232	317140	104	9	1	1914860
23	幻灯片23 (1)	2399	320205	119	7	1	2078795
23	幻灯片24 (1)	3665	323003	128	8	1	3341997
23	幻灯片25 (1)	5314	327018	113	7	1	4986982
23	幻灯片26 (1)	1982	332731		0	1	1649269
23	幻灯片27 (1)	1516	335297	129	5	1	1180703
23	幻灯片28 (1)	1516	337179	111	1	1	1178821
23	幻灯片29 (1)	1716	339144	115	3	1	1376856
23	幻灯片31 (1)	3398	341277	108	4	1	3056723
23	幻灯片32 (1)	2366	345024	122	4	1	2020976
23	幻灯片33 (1)	2882	348206		0	1	2533794
24	幻灯片17 (1)	1882	294395	162	8	1	1587605
24	幻灯片18	2565	296527	199	9	1	2268473
24	幻灯片20 (1)	2782	299309	154	10	1	2482691
24	幻灯片21 (1)	3015	302240	190	8	1	2712760
24	幻灯片22 (1)	2382	305589	235	7	1	2076411
24	幻灯片23 (1)	3515	308220	201	13	1	3206780
24	幻灯片24 (1)	2965	311935	308	7	1	2653065
24	幻灯片25 (1)	2282	315150	170	10	1	1966850
24	幻灯片26 (1)	3815	317615	224	13	1	3497385
24	幻灯片27 (1)	2415	321696	225	8	1	2093304
24	幻灯片28 (1)	1399	324328	178	5	1	1074672
24	幻灯片29 (1)	1433	325944	233	3	1	1107056
24	幻灯片31 (1)	2016	327593	225	7	1	1688407
24	幻灯片32 (1)	1399	329825	149	5	1	1069175
24	幻灯片33 (1)	1049	331541	150	4	1	717459
25	幻灯片17 (1)	2582	469677	241	8	1	2112323
25	幻灯片18	6013	472875	231	20	1	5540125
25	幻灯片20 (1)	1183	479288	233	3	1	703712
25	幻灯片21 (1)	3282	481304	231	11	1	2800696
25	幻灯片22 (1)	4181	485035	226	14	1	3695965
25	幻灯片23 (1)	3781	489649	175	15	1	3291351
25	幻灯片24 (1)	7129	493880	241	23	1	6635120
25	幻灯片25 (1)	4031	501742	241	12	1	3529258
25	幻灯片26 (1)	4597	506173	222	16	1	4090827
25	幻灯片27 (1)	5397	511270	215	18	1	4885730
25	幻灯片28 (1)	2915	517084	209	10	1	2397916
25	幻灯片29 (1)	2399	520415	248	6	1	1878585
25	幻灯片31 (1)	6996	523297	241	23	1	6472703
25	幻灯片32 (1)	3998	530743	207	15	1	3467257
25	幻灯片33 (1)	2432	535140	196	9	1	1896860
18	幻灯片35	1599	311616	159	7	2	1287384
18	幻灯片36	2432	313715	152	10	2	2118285
18	幻灯片37	3165	316630	196	11	2	2848370
18	幻灯片38	1849	320278	169	5	2	1528722
18	幻灯片39	3798	322610	192	12	2	3475390
18	幻灯片40	2932	327407	220	9	2	2604593
18	幻灯片41	3232	331005	238	10	2	2900995
18	幻灯片42	4581	334853	170	13	2	4246147
18	幻灯片43	5863	340017	204	20	2	5522983
18	幻灯片44	7696	346380	185	23	2	7349620
18	幻灯片45	7229	355008	135	26	2	6873992
18	幻灯片46	1866	363371	148	6	2	1502629
18	幻灯片47	1499	366552	131	6	2	1132448
18	幻灯片48	1816	368601	266	5	2	1447399
19	幻灯片34	4364	278663	164	17	2	4085337
19	幻灯片35	2449	283294	167	8	2	2165706
19	幻灯片36	1399	285993	172	4	2	1113007
19	幻灯片37	1016	287642	207	3	2	728358
19	幻灯片38	1199	288908	171	5	2	910092
19	幻灯片39	1366	290424	169	4	2	1075576
19	幻灯片40	3348	292056	196	11	2	3055944
19	幻灯片41	2932	295671	162	12	2	2636329
19	幻灯片42	3498	298902	175	14	2	3199098
19	幻灯片43	2399	302667	192	7	2	2096333
19	幻灯片44	3814	305332	199	11	2	3508668
19	幻灯片45	4731	309430	190	16	2	4421570
19	幻灯片46	1649	314460	168	6	2	1334540
19	幻灯片47	1532	316326	170	6	2	1215674
19	幻灯片48	1033	318075	250	2	2	714925
20	幻灯片34	3082	234954	217	9	2	2847046
20	幻灯片35	2665	238285	203	8	2	2426715
20	幻灯片36	2732	241250	180	9	2	2490750
20	幻灯片37	2232	244215	175	8	2	1987785
20	幻灯片38	3581	246847	195	13	2	3334153
20	幻灯片39	2765	250762	202	10	2	2514238
20	幻灯片40	3781	253927	246	10	2	3527073
20	幻灯片41	2732	258524	218	9	2	2473476
20	幻灯片42	2798	261789	207	9	2	2536211
20	幻灯片43	3365	264904	188	12	2	3100096
20	幻灯片44	1199	268785	178	4	2	930215
20	幻灯片45	1299	270318	186	4	2	1028682
20	幻灯片46	1516	271917	202	5	2	1244083
20	幻灯片47	1100	273815	233	3	2	826185
20	幻灯片48	566	275331	200	1	2	290669
21	幻灯片34	1799	265329	165	6	2	1533671
21	幻灯片35	1832	267761	155	1	2	1564239
21	幻灯片36	1699	270093	159	6	2	1428907
21	幻灯片37	1582	272242	200	3	2	1309758
21	幻灯片38	2898	274524	149	8	2	2623476
21	幻灯片39	2249	278172	222	5	2	1970828
21	幻灯片40	1316	280871	200	4	2	1035129
21	幻灯片41	983	282653	133	4	2	700347
21	幻灯片42	1083	284036	128	4	2	798964
21	幻灯片43	1249	285551	120	5	2	963449
21	幻灯片44	5547	287200	193	17	2	5259800
21	幻灯片45	1449	293913	180	4	2	1155087
21	幻灯片46	999	295629	83	2	2	703371
21	幻灯片47	1716	296978	278	4	2	1419022
21	幻灯片48	1949	299727	154	6	2	1649273
22	幻灯片34	2449	224219	208	8	2	2224781
22	幻灯片35	2282	226951	165	6	2	2055049
22	幻灯片36	3115	229550	226	8	2	2885450
22	幻灯片37	2915	232981	143	13	2	2682019
22	幻灯片38	966	236196	170	3	2	729804
22	幻灯片39	1432	237462	174	6	2	1194538
22	幻灯片40	1466	239194	218	3	2	1226806
22	幻灯片41	1766	241010	150	6	2	1524990
22	幻灯片42	2215	243076	176	6	2	1971924
22	幻灯片43	2665	245574	159	9	2	2419426
22	幻灯片44	4098	248539	190	11	2	3849461
22	幻灯片45	2199	253203	151	8	2	1945797
22	幻灯片46	1716	255769	184	5	2	1460231
22	幻灯片47	1183	258067	133	4	2	924933
22	幻灯片48	1149	259583	211	2	2	889417
23	幻灯片34	2415	242365	138	7	2	2172635
23	幻灯片35	2948	245547	139	8	2	2702453
23	幻灯片36	1466	249028	152	6	2	1216972
23	幻灯片37	766	250894	111	4	2	515106
23	幻灯片38	700	252260	133	3	2	447740
23	幻灯片39	949	253509	105	2	2	695491
23	幻灯片40	1649	254992	135	5	2	1394008
23	幻灯片41	2549	257074	127	10	2	2291926
23	幻灯片42	1033	260872	105	4	2	772128
23	幻灯片43	1499	262804	107	6	2	1236196
23	幻灯片44	1483	264669	139	2	2	1218331
23	幻灯片45	1116	266635	97	4	2	849365
23	幻灯片46	2898	268384	128	8	2	2629616
23	幻灯片47	1816	272049	133	7	2	1543951
23	幻灯片48	999	274414	167	3	2	724586
24	幻灯片34	3215	220120	193	11	2	2994880
24	幻灯片35	1549	223801	187	5	2	1325199
24	幻灯片36	999	225583	200	2	2	773417
24	幻灯片37	1216	226833	172	4	2	989167
24	幻灯片38	3132	228299	188	11	2	2903701
24	幻灯片39	2216	231796	261	6	2	1984204
24	幻灯片40	2099	234212	182	7	2	1864788
24	幻灯片41	1649	236511	180	6	2	1412489
24	幻灯片42	1699	238343	208	4	2	1460657
24	幻灯片43	5630	240259	232	17	2	5389741
24	幻灯片44	1632	246055	141	6	2	1385945
24	幻灯片45	3798	247888	215	12	2	3550112
24	幻灯片46	1616	252485	226	3	2	1363515
24	幻灯片47	933	254400	167	2	2	678600
24	幻灯片48	766	255567	289	1	2	510433
25	幻灯片34	4164	348545	196	15	2	3815455
25	幻灯片35	5197	354125	196	19	2	4842875
25	幻灯片36	4997	359888	214	17	2	4637112
25	幻灯片37	3931	365452	199	15	2	3565548
25	幻灯片38	6480	371498	243	21	2	6108502
25	幻灯片39	3681	378528	216	13	2	3302472
25	幻灯片40	4497	382942	199	16	2	4114058
25	幻灯片41	2165	387906	200	8	2	1777094
25	幻灯片42	6580	390638	225	19	2	6189362
25	幻灯片43	6846	397684	229	23	2	6448316
25	幻灯片44	5580	405013	223	18	2	5174987
25	幻灯片45	2432	411393	240	8	2	2020607
25	幻灯片46	999	414624	250	2	2	584376
25	幻灯片47	1216	416340	163	3	2	799660
25	幻灯片48	816	418339	255	2	2	397661
18	幻灯片1	3531	176558	155	15	3	3354442
18	幻灯片2	8695	180706	188	31	3	8514294
18	幻灯片3	2698	190467	188	11	3	2507533
18	幻灯片4	2449	194082	169	8	3	2254918
18	幻灯片5	2732	198530	153	12	3	2533470
18	幻灯片6	6546	202277	182	23	3	6343723
18	幻灯片7	3481	209323	149	13	3	3271677
18	幻灯片8	2499	213255	174	10	3	2285745
18	幻灯片9	2765	216370	153	12	3	2548630
18	幻灯片10	2432	219684	170	9	3	2212316
18	幻灯片11	1882	223332	181	6	3	1658668
18	幻灯片12	4831	225881	190	17	3	4605119
18	幻灯片14	3931	231261	172	16	3	3699739
18	幻灯片16	2649	235942	194	9	3	2413058
18	幻灯片17	2715	239073	194	10	3	2475927
19	幻灯片1	5147	199758	226	15	3	4947242
19	幻灯片2	4381	205205	201	12	3	4175795
19	幻灯片3	4464	209885	210	12	3	4254115
19	幻灯片4	2482	214616	150	8	3	2267384
19	幻灯片5	2149	217448	198	6	3	1931552
19	幻灯片6	4631	219913	208	13	3	4411087
19	幻灯片7	2365	224794	198	8	3	2140206
19	幻灯片8	2432	227425	186	9	3	2204575
19	幻灯片9	2915	230157	287	8	3	2684843
19	幻灯片10	1749	233339	280	4	3	1515661
19	幻灯片11	1766	235338	165	6	3	1530662
19	幻灯片12	2215	237337	186	8	3	1977663
19	幻灯片14	1383	239802	147	5	3	1143198
19	幻灯片16	1749	241434	185	6	3	1507566
19	幻灯片17	1099	243433	217	4	3	855567
20	幻灯片1	2348	151684	194	8	3	2196316
20	幻灯片2	4364	154615	221	13	3	4209385
20	幻灯片3	2848	159380	244	9	3	2688620
20	幻灯片4	1532	162661	172	6	3	1369339
20	幻灯片5	2698	164543	176	9	3	2533457
20	幻灯片6	3765	168624	230	13	3	3596376
20	幻灯片7	2649	172822	205	9	3	2476178
20	幻灯片8	8645	176054	290	20	3	8468946
20	幻灯片9	2249	185898	172	8	3	2063102
20	幻灯片10	1183	189046	172	4	3	993954
20	幻灯片11	1282	190562	164	4	3	1091438
20	幻灯片12	1516	192844	157	7	3	1323156
20	幻灯片14	999	194960	155	4	3	804040
20	幻灯片16	1249	196409	150	4	3	1052591
20	幻灯片17	1183	198158	194	4	3	984842
21	幻灯片1	2432	180444	98	5	3	2251556
21	幻灯片2	2265	183425	213	6	3	2081575
21	幻灯片3	2982	186424	135	6	3	2795576
21	幻灯片4	1915	190171	128	6	3	1724829
21	幻灯片5	1166	192820	72	2	3	973180
21	幻灯片6	3698	194536	164	10	3	3503464
21	幻灯片7	5014	198750	179	16	3	4815250
21	幻灯片8	2898	204647	78	3	3	2693353
21	幻灯片9	3781	208311	211	5	3	3572689
21	幻灯片10	2066	212759	158	4	3	1853241
21	幻灯片11	2349	215940	136	4	3	2133060
21	幻灯片12	1149	219172	100	1	3	929828
21	幻灯片14	2465	220954	161	6	3	2244046
21	幻灯片16	1483	223902	169	4	3	1259098
21	幻灯片17	833	225801	144	1	3	607199
22	幻灯片1	4531	157357	458	8	3	4373643
22	幻灯片2	2565	162238	296	6	3	2402762
22	幻灯片3	1832	165103	194	6	3	1666897
22	幻灯片4	1199	167235	218	3	3	1031765
22	幻灯片5	2415	169667	228	8	3	2245333
22	幻灯片6	1649	172365	178	5	3	1476635
22	幻灯片7	2649	174331	144	10	3	2474669
22	幻灯片8	4531	177229	242	12	3	4353771
22	幻灯片9	1483	182076	175	4	3	1300924
22	幻灯片10	1349	183775	211	5	3	1165225
22	幻灯片11	1449	185874	164	5	3	1263126
22	幻灯片12	1099	187723	150	2	3	911277
22	幻灯片14	1133	189189	142	4	3	943811
22	幻灯片16	1516	190788	230	4	3	1325212
22	幻灯片17	1566	192621	202	5	3	1373379
23	幻灯片1	1749	172654	141	6	3	1576346
23	幻灯片2	7662	174836	128	24	3	7487164
23	幻灯片3	2082	183048	114	7	3	1898952
23	幻灯片4	1866	185530	126	6	3	1680470
23	幻灯片5	2898	187896	165	6	3	2710104
23	幻灯片6	3315	191627	121	8	3	3123373
23	幻灯片7	1832	195525	139	4	3	1636475
23	幻灯片8	3881	197807	130	7	3	3683193
23	幻灯片9	3182	202121	157	8	3	2979879
23	幻灯片10	1616	205652	135	6	3	1410348
23	幻灯片11	1316	207835	117	4	3	1108165
23	幻灯片12	899	209634	163	3	3	689366
23	幻灯片14	1832	211133	119	8	3	1620867
23	幻灯片16	1433	213381	135	5	3	1219619
23	幻灯片17	933	215797	107	3	3	717203
24	幻灯片1	1149	164301	204	3	3	984699
24	幻灯片2	1149	165717	142	4	3	983283
24	幻灯片3	3398	167099	188	13	3	3230901
24	幻灯片4	2349	171497	192	9	3	2177503
24	幻灯片5	4014	174429	200	12	3	3839571
24	幻灯片6	1516	179259	143	7	3	1336741
24	幻灯片7	966	181158	178	3	3	784842
24	幻灯片8	1549	182458	155	6	3	1366542
24	幻灯片9	1100	184306	218	3	3	915694
24	幻灯片10	2882	185656	255	8	3	2696344
24	幻灯片11	1183	189337	149	5	3	993663
24	幻灯片12	1133	190936	244	2	3	942064
24	幻灯片14	1432	192319	250	4	3	1239681
24	幻灯片16	866	194001	159	3	3	671999
24	幻灯片17	783	195117	161	2	3	587883
25	幻灯片1	8662	176974	227	28	3	8485026
25	幻灯片2	6080	186419	207	23	3	5893581
25	幻灯片4	2482	209906	189	9	3	2272094
25	幻灯片5	6813	213287	198	27	3	6599713
25	幻灯片6	8429	221216	234	27	3	8207784
25	幻灯片7	6163	230511	210	22	3	5932489
25	幻灯片8	7279	237557	224	24	3	7041443
25	幻灯片9	7496	245436	210	26	3	7250564
25	幻灯片10	3765	253398	275	11	3	3511602
25	幻灯片11	6297	258229	199	24	3	6038771
25	幻灯片12	4714	265241	228	16	3	4448759
25	幻灯片14	2399	270538	215	8	3	2128462
25	幻灯片16	2982	273503	183	11	3	2708497
25	幻灯片17	1682	277018	209	6	3	1404982
18	幻灯片19	3948	242288	171	14	4	3705712
18	幻灯片20	3848	247036	200	13	4	3600964
18	幻灯片21	2565	251616	173	7	4	2313384
18	幻灯片22	783	254781	155	3	4	528219
18	幻灯片23	2599	256131	173	9	4	2342869
18	幻灯片24	4264	259146	164	14	4	4004854
18	幻灯片25	4381	264026	181	13	4	4116974
18	幻灯片26	3248	268840	188	13	4	2979160
18	幻灯片27	3215	272621	210	11	4	2942379
18	幻灯片28	2099	276336	208	7	4	1822664
18	幻灯片29	1882	278918	203	7	4	1603082
18	幻灯片30	2232	281450	275	4	4	1950550
18	幻灯片31	2415	284182	200	8	4	2130818
18	幻灯片32	3232	286997	250	9	4	2945003
18	幻灯片33	5380	290845	204	18	4	5089155
19	幻灯片19	2932	244799	201	10	4	2687201
19	幻灯片20	2399	247997	206	9	4	2151003
19	幻灯片21	2016	250646	186	8	4	1765354
19	幻灯片22	1333	252911	198	5	4	1080089
19	幻灯片23	1582	254494	172	6	4	1327506
19	幻灯片24	1449	256326	203	4	4	1192674
19	幻灯片25	1549	258025	258	4	4	1290975
19	幻灯片26	1383	259841	158	5	4	1123159
19	幻灯片27	1166	261506	366	1	4	904494
19	幻灯片28	1982	263089	220	5	4	1718911
19	幻灯片29	2465	265354	168	9	4	2199646
19	幻灯片30	1616	268103	167	5	4	1347897
19	幻灯片31	1566	270018	171	5	4	1295982
19	幻灯片32	2699	271901	173	9	4	2427099
19	幻灯片33	3265	274916	184	10	4	2990084
20	幻灯片19	1632	199724	178	6	4	1432276
20	幻灯片20	1266	201706	172	4	4	1064294
20	幻灯片21	716	203255	322	1	4	512745
20	幻灯片22	1099	204288	200	3	4	894712
20	幻灯片23	4098	205704	206	14	4	3892296
20	幻灯片24	2082	210101	224	6	4	1871899
20	幻灯片25	2798	212566	262	8	4	2585434
20	幻灯片26	2082	215615	170	6	4	1866385
20	幻灯片27	1549	217980	184	5	4	1331020
20	幻灯片28	1499	219829	236	4	4	1279171
20	幻灯片29	1882	221678	217	6	4	1660322
20	幻灯片30	1482	223993	198	5	4	1258007
20	幻灯片31	1682	226375	189	6	4	1455625
20	幻灯片32	2132	228574	172	6	4	1903426
20	幻灯片33	3531	231006	227	9	4	3299994
21	幻灯片19	1316	227267	189	1	4	1088733
21	幻灯片20	1183	229150	194	2	4	953850
21	幻灯片21	1966	230799	154	7	4	1735201
21	幻灯片22	2365	233397	153	4	4	2131603
21	幻灯片23	1799	236246	144	1	4	1562754
21	幻灯片24	2482	238728	222	5	4	2243272
21	幻灯片25	2066	241826	185	6	4	1824174
21	幻灯片26	2732	244558	175	4	4	2487442
21	幻灯片27	2032	248006	171	5	4	1783994
21	幻灯片28	3182	250638	185	6	4	2931362
21	幻灯片29	1932	254352	160	5	4	1677648
21	幻灯片30	1532	257134	200	3	4	1274866
21	幻灯片31	1466	259199	150	4	4	1206801
21	幻灯片32	1366	261148	155	1	4	1104852
21	幻灯片33	1499	263080	122	3	4	1235920
22	幻灯片19	1932	194486	167	4	4	1737514
22	幻灯片20	1449	196735	248	3	4	1252265
22	幻灯片21	949	198717	133	3	4	750283
22	幻灯片22	1799	200033	189	6	4	1598967
22	幻灯片23	2599	202198	475	4	4	2396802
22	幻灯片24	2182	205080	242	6	4	1976920
22	幻灯片25	1849	207579	173	5	4	1641421
22	幻灯片26	1033	209744	185	3	4	823256
22	幻灯片27	1166	211110	137	3	4	954890
22	幻灯片28	1333	212609	241	3	4	1120391
22	幻灯片29	1832	214342	189	6	4	1617658
22	幻灯片30	1116	216557	194	4	4	899443
22	幻灯片31	1000	218039	185	3	4	781961
22	幻灯片32	2132	219389	244	6	4	1912611
22	幻灯片33	1982	221837	179	6	4	1760163
23	幻灯片19	933	217213	155	4	4	715787
23	幻灯片20	1049	218612	153	4	4	830388
23	幻灯片21	800	219978	137	3	4	580022
23	幻灯片22	1466	221510	127	7	4	1244490
23	幻灯片23	1016	223409	148	3	4	792591
23	幻灯片24	1666	225058	128	4	4	1440942
23	幻灯片25	2715	226990	113	9	4	2488010
23	幻灯片26	1083	230172	111	3	4	852828
23	幻灯片27	850	231904	161	2	4	618096
23	幻灯片28	683	233287	155	2	4	449713
23	幻灯片29	733	234753	117	4	4	498247
23	幻灯片30	899	235935	144	2	4	663065
23	幻灯片31	883	237235	161	2	4	645765
23	幻灯片32	1616	238417	167	3	4	1377583
23	幻灯片33	1249	240583	148	3	4	1008417
24	幻灯片19	933	196117	104	3	4	736883
24	幻灯片20	3065	197316	208	11	4	2867684
24	幻灯片21	933	200947	170	3	4	732053
24	幻灯片22	650	202130	150	2	4	447870
24	幻灯片23	2782	203013	178	10	4	2578987
24	幻灯片24	1166	206294	192	3	4	959706
24	幻灯片25	1383	207760	185	6	4	1175240
24	幻灯片26	833	209376	194	2	4	623624
24	幻灯片27	583	210425	178	1	4	372575
24	幻灯片28	483	211241		0	4	271759
24	幻灯片29	566	211958	211	1	4	354042
24	幻灯片30	500	212907		0	4	287093
24	幻灯片31	400	213757		0	4	186243
24	幻灯片32	1199	214639	148	3	4	984361
24	幻灯片33	3198	216172	234	10	4	2981828
25	幻灯片19	1982	279367	219	7	4	1702633
25	幻灯片20	7896	281865	223	27	4	7614135
25	幻灯片21	5863	290277	223	19	4	5572723
25	幻灯片22	4497	296740	180	17	4	4200260
25	幻灯片23	3848	301854	229	13	4	3546146
25	幻灯片24	2998	306285	202	11	4	2691715
25	幻灯片25	1682	309850	202	6	4	1372150
25	幻灯片26	7729	312115	194	29	4	7416885
25	幻灯片27	3848	320327	227	12	4	3527673
25	幻灯片28	2265	324675	201	8	4	1940325
25	幻灯片29	1949	327523	165	6	4	1621477
25	幻灯片30	3115	329955	214	11	4	2785045
25	幻灯片31	3115	333803	196	12	4	2781197
25	幻灯片32	3648	337518	186	14	4	3310482
25	幻灯片33	6047	341832	229	21	4	5705168
18	幻灯片2 (2)	1116	394403	294	2	5	721597
18	幻灯片4 (2)	966	396469	178	3	5	569531
18	幻灯片5 (2)	933	398085		0	5	534915
18	幻灯片8 (2)	3165	399650	178	11	5	2765350
18	幻灯片9 (2)	2299	403565	209	6	5	1895435
18	幻灯片10 (2)	1066	406313	136	4	5	659687
18	幻灯片11 (2)	2732	408029	218	8	5	2323971
18	幻灯片12 (2)	4131	411277	190	13	5	3719723
[truncated: 2,353 more rows]
