# Supplementary material for: Visual Word Segmentation Cues in Tibetan Reading: Comparing Dictionary-Based and Psychological Word Segmentation
Source: J Eye Mov Res. 2025 Aug 4;18(4):33. doi: 10.3390/jemr18040033 (PMC12387474; doi:10.3390/jemr18040033)
Supplement: Supplementary file 1 [file jemr-18-00033-s001.zip › global/1_reading_time2/analysis_results.txt]

===== 固定效应分析结果 =====

Linear mixed model fit by REML. t-tests use Satterthwaite's method ['lmerModLmerTest']
Formula: formula
   Data: data

REML criterion at convergence: 68317.7

Scaled residuals: 
    Min      1Q  Median      3Q     Max 
-2.5939 -0.6723 -0.1959  0.4676  4.0915 

Random effects:
 Groups    Name        Variance  Std.Dev.
 Recording (Intercept) 9.660e+11  982836 
 Residual              2.381e+12 1542990 
Number of obs: 2178, groups:  Recording, 49

Fixed effects:
                Estimate Std. Error         df t value Pr(>|t|)    
(Intercept)    3.070e+06  1.516e+05  5.845e+01  20.248  < 2e-16 ***
factor1Level2 -2.282e+05  8.103e+04  1.098e+11  -2.817  0.00485 ** 
factor1Level3 -3.692e+05  8.097e+04  1.452e+11  -4.559 5.14e-06 ***
---
Signif. codes:  0 ‘***’ 0.001 ‘**’ 0.01 ‘*’ 0.05 ‘.’ 0.1 ‘ ’ 1

Correlation of Fixed Effects:
            (Intr) fct1L2
factor1Lvl2 -0.267       
factor1Lvl3 -0.267  0.500
