# Supplementary material for: Visual Word Segmentation Cues in Tibetan Reading: Comparing Dictionary-Based and Psychological Word Segmentation
Source: J Eye Mov Res. 2025 Aug 4;18(4):33. doi: 10.3390/jemr18040033 (PMC12387474; doi:10.3390/jemr18040033)
Supplement: Supplementary file 1 [file jemr-18-00033-s001.zip › global/1_reading_time2.xlsx]

## Sheet: Sheet1
Recording	TOI	Duration_of_interval	Start_of_interval	Average_duration_of_whole_fixations	Number_of_whole_fixations	Group	New_Column	reading_time
1	幻灯片1 (2)	3931	209897	225	11	1	3721103	3721.1
1	幻灯片2 (2)	5747	215661	213	18	1	5531339	5531.34
1	幻灯片3 (2)	5780	222956	235	15	1	5557044	5557.04
1	幻灯片4 (2)	2998	230436	175	11	1	2767564	2767.56
1	幻灯片5 (2)	4481	235017	182	14	1	4245983	4245.98
1	幻灯片6 (2)	5913	241146	156	23	1	5671854	5671.85
1	幻灯片7 (2)	3098	248509	160	5	1	2849491	2849.49
1	幻灯片8 (2)	5497	253256	138	17	1	5243744	5243.74
1	幻灯片9 (2)	4714	259586	117	18	1	4454414	4454.41
1	幻灯片10 (2)	2082	264700	153	4	1	1817300	1817.3
1	幻灯片11 (2)	2682	267465	99	10	1	2414535	2414.53
1	幻灯片12 (2)	2815	271396	93	9	1	2543604	2543.6
1	幻灯片14 (1)	3565	275677	190	11	1	3289323	3289.32
1	幻灯片16 (1)	3815	280491	252	11	1	3534509	3534.51
1	幻灯片17 (1)	2332	285738	133	10	1	2046262	2046.26
2	幻灯片1 (2)	4747	199577	191	17	1	4547423	4547.42
2	幻灯片2 (2)	5130	204708	229	15	1	4925292	4925.29
2	幻灯片3 (2)	8262	210238	239	23	1	8051762	8051.76
2	幻灯片4 (2)	5064	219233	205	16	1	4844767	4844.77
2	幻灯片5 (2)	6013	225080	217	17	1	5787920	5787.92
2	幻灯片6 (2)	5180	231676	210	17	1	4948324	4948.32
2	幻灯片7 (2)	5713	237806	227	15	1	5475194	5475.19
2	幻灯片8 (2)	3348	243853	176	13	1	3104147	3104.15
2	幻灯片9 (2)	2865	247634	204	10	1	2617366	2617.37
2	幻灯片10 (2)	3015	250799	202	10	1	2764201	2764.2
2	幻灯片11 (2)	4947	254663	224	15	1	4692337	4692.34
2	幻灯片12 (2)	4614	260293	203	16	1	4353707	4353.71
2	幻灯片14 (1)	5197	265341	173	19	1	4931659	4931.66
2	幻灯片16 (1)	4547	270937	197	14	1	4276063	4276.06
2	幻灯片17 (1)	4464	275835	240	10	1	4188165	4188.16
3	幻灯片1 (2)	9112	238437	220	30	1	8873563	8873.56
3	幻灯片3 (2)	8678	258842	148	34	1	8419158	8419.16
3	幻灯片4 (2)	4597	268087	158	16	1	4328913	4328.91
3	幻灯片5 (2)	8345	273517	163	27	1	8071483	8071.48
3	幻灯片6 (2)	5280	282479	180	20	1	4997521	4997.52
3	幻灯片7 (2)	8329	288376	148	30	1	8040624	8040.62
3	幻灯片8 (2)	7313	297770	163	25	1	7015230	7015.23
3	幻灯片9 (2)	5647	305933	202	19	1	5341067	5341.07
3	幻灯片10 (2)	4647	312196	175	15	1	4334804	4334.8
3	幻灯片11 (2)	4481	318442	189	15	1	4162558	4162.56
3	幻灯片12 (2)	5630	323773	232	16	1	5306227	5306.23
3	幻灯片14 (1)	4947	330652	189	18	1	4616348	4616.35
3	幻灯片16 (1)	4431	336965	147	16	1	4094035	4094.03
3	幻灯片17 (1)	4031	342345	151	14	1	3688655	3688.66
4	幻灯片1 (2)	5031	216310	238	13	1	4814690	4814.69
4	幻灯片2 (2)	8462	221790	257	20	1	8240210	8240.21
4	幻灯片3 (2)	8978	230718	222	27	1	8747282	8747.28
4	幻灯片4 (2)	3415	240063	198	11	1	3174937	3174.94
4	幻灯片5 (2)	3531	244161	184	10	1	3286839	3286.84
4	幻灯片6 (2)	3681	248042	214	13	1	3432958	3432.96
4	幻灯片7 (2)	2982	252190	214	8	1	2729810	2729.81
4	幻灯片8 (2)	3731	255771	191	10	1	3475229	3475.23
4	幻灯片9 (2)	4381	259835	187	15	1	4121165	4121.16
4	幻灯片10 (2)	4414	264533	252	11	1	4149467	4149.47
4	幻灯片11 (2)	2732	270096	199	9	1	2461904	2461.9
4	幻灯片12 (2)	2549	273161	237	6	1	2275839	2275.84
4	幻灯片14 (1)	2415	276043	161	6	1	2138957	2138.96
4	幻灯片16 (1)	4148	279058	207	13	1	3868942	3868.94
4	幻灯片17 (1)	3565	283622	223	11	1	3281378	3281.38
5	幻灯片1 (2)	2765	193920	80	4	1	2571080	2571.08
5	幻灯片2 (2)	2499	196951	92	4	1	2302049	2302.05
5	幻灯片3 (2)	2648	199717	78	1	1	2448283	2448.28
5	幻灯片4 (2)	3581	202615	89	1	1	3378385	3378.39
5	幻灯片5 (2)	2982	206546	105	2	1	2775454	2775.45
5	幻灯片6 (2)	2365	209828	78	3	1	2155172	2155.17
5	幻灯片7 (2)	5147	212459	85	3	1	4934541	4934.54
5	幻灯片8 (2)	4464	217906	92	8	1	4246094	4246.09
5	幻灯片9 (2)	3132	222620	85	3	1	2909380	2909.38
5	幻灯片10 (2)	1732	226085	89	1	1	1505915	1505.91
5	幻灯片11 (2)	2065	228184	89	2	1	1836816	1836.82
5	幻灯片12 (2)	2365	230499	100	5	1	2134501	2134.5
5	幻灯片14 (1)	2432	233098	93	3	1	2198902	2198.9
5	幻灯片16 (1)	2732	235796	89	4	1	2496204	2496.2
5	幻灯片17 (1)	3048	238761	125	4	1	2809239	2809.24
6	幻灯片1 (2)	5247	193122	193	19	1	5053878	5053.88
6	幻灯片2 (2)	7463	198885	202	20	1	7264115	7264.11
6	幻灯片3 (2)	4564	206798	191	17	1	4357202	4357.2
6	幻灯片4 (2)	8295	211762	179	28	1	8083238	8083.24
6	幻灯片5 (2)	3964	220807	212	11	1	3743193	3743.19
6	幻灯片6 (2)	9128	225604	223	26	1	8902396	8902.4
6	幻灯片7 (2)	8262	235348	192	30	1	8026652	8026.65
6	幻灯片8 (2)	3082	243994	159	10	1	2838006	2838.01
6	幻灯片9 (2)	4697	247642	176	16	1	4449358	4449.36
6	幻灯片10 (2)	3048	252805	161	12	1	2795195	2795.2
6	幻灯片11 (2)	2599	256503	189	8	1	2342497	2342.5
6	幻灯片12 (2)	7346	259951	151	23	1	7086049	7086.05
6	幻灯片14 (1)	4597	267714	143	12	1	4329286	4329.29
6	幻灯片16 (1)	6463	272744	167	26	1	6190256	6190.26
6	幻灯片17 (1)	2715	279824	188	11	1	2435176	2435.18
7	幻灯片1 (2)	5497	187012	204	18	1	5309988	5309.99
7	幻灯片2 (2)	6197	192992	254	19	1	6004008	6004.01
7	幻灯片3 (2)	5214	199622	289	12	1	5014378	5014.38
7	幻灯片4 (2)	5913	205219	208	21	1	5707781	5707.78
7	幻灯片5 (2)	2715	211582	204	11	1	2503418	2503.42
7	幻灯片6 (2)	1882	214680	179	8	1	1667320	1667.32
7	幻灯片7 (2)	5264	217262	197	17	1	5046738	5046.74
7	幻灯片8 (2)	5380	222892	205	19	1	5157108	5157.11
7	幻灯片9 (2)	3165	228589	216	11	1	2936411	2936.41
7	幻灯片10 (2)	1083	231971	261	2	1	851029	851.029
7	幻灯片11 (2)	2365	233386	179	8	1	2131614	2131.61
7	幻灯片12 (2)	4614	235902	202	17	1	4378098	4378.1
7	幻灯片14 (1)	1416	240832	191	5	1	1175168	1175.17
7	幻灯片16 (1)	683	242565	150	2	1	440435	440.435
7	幻灯片17 (1)	3998	243564	213	14	1	3754436	3754.44
8	幻灯片1 (2)	7146	276076	278	18	1	6869924	6869.92
8	幻灯片3 (2)	5913	299829	214	15	1	5613171	5613.17
8	幻灯片4 (2)	4514	306409	225	14	1	4207591	4207.59
8	幻灯片5 (2)	4781	311706	222	15	1	4469294	4469.29
8	幻灯片6 (2)	7513	317902	290	19	1	7195098	7195.1
8	幻灯片8 (2)	7029	342988	242	21	1	6686012	6686.01
8	幻灯片9 (2)	6263	351017	274	17	1	5911983	5911.98
8	幻灯片10 (2)	3864	358113	248	10	1	3505887	3505.89
8	幻灯片11 (2)	4448	362761	249	13	1	4085239	4085.24
8	幻灯片12 (2)	9745	368191	240	27	1	9376809	9376.81
8	幻灯片14 (1)	7646	378685	275	20	1	7267315	7267.32
8	幻灯片16 (1)	5580	386880	220	16	1	5193120	5193.12
8	幻灯片17 (1)	6696	392994	193	24	1	6303006	6303.01
9	幻灯片1 (2)	1832	118433	182	5	1	1713567	1713.57
9	幻灯片2 (2)	3282	120582	145	13	1	3161418	3161.42
9	幻灯片3 (2)	2349	124146	173	8	1	2224854	2224.85
9	幻灯片4 (2)	5097	126778	112	13	1	4970222	4970.22
9	幻灯片5 (2)	3831	132192	153	10	1	3698808	3698.81
9	幻灯片6 (2)	3731	136406	165	12	1	3594594	3594.59
9	幻灯片7 (2)	3964	140437	196	13	1	3823563	3823.56
9	幻灯片8 (2)	4581	144851	160	18	1	4436149	4436.15
9	幻灯片9 (2)	4647	149765	175	14	1	4497235	4497.23
9	幻灯片10 (2)	3598	154729	175	12	1	3443271	3443.27
9	幻灯片11 (2)	2682	159077	113	11	1	2522923	2522.92
9	幻灯片12 (2)	3415	162025	213	9	1	3252975	3252.97
9	幻灯片14 (1)	2932	165740	139	11	1	2766260	2766.26
9	幻灯片16 (1)	1949	169004	189	8	1	1779996	1780
9	幻灯片17 (1)	3815	171320	137	15	1	3643680	3643.68
1	幻灯片19 (1)	5813	289203	175	22	2	5523797	5523.8
1	幻灯片20 (1)	4847	296615	193	17	2	4550385	4550.39
1	幻灯片21 (2)	3282	302629	203	10	2	2979371	2979.37
1	幻灯片22 (2)	4681	307059	242	13	2	4373941	4373.94
1	幻灯片23 (2)	7063	312407	171	27	2	6750593	6750.59
1	幻灯片24 (2)	5080	320119	157	16	2	4759881	4759.88
1	幻灯片25 (2)	3448	326515	199	10	2	3121485	3121.49
1	幻灯片26 (2)	3715	330447	165	12	2	3384553	3384.55
1	幻灯片27 (2)	3615	335044	225	9	2	3279956	3279.96
1	幻灯片28 (1)	3948	339192	143	14	2	3608808	3608.81
1	幻灯片29 (1)	2848	343639	183	10	2	2504361	2504.36
1	幻灯片30 (1)	2365	347087	178	7	2	2017913	2017.91
1	幻灯片31 (1)	2165	350452	184	7	2	1814548	1814.55
1	幻灯片32 (1)	3581	353450	211	12	2	3227550	3227.55
1	幻灯片33 (1)	2499	357765	135	8	2	2141235	2141.24
2	幻灯片19 (1)	2465	283364	187	8	2	2181636	2181.64
2	幻灯片20 (1)	3998	286429	205	14	2	3711571	3711.57
2	幻灯片21 (2)	2865	291143	174	11	2	2573857	2573.86
2	幻灯片22 (2)	2499	294424	129	8	2	2204576	2204.58
2	幻灯片23 (2)	4830	297256	205	15	2	4532744	4532.74
2	幻灯片24 (2)	3481	302453	179	14	2	3178547	3178.55
2	幻灯片25 (2)	3548	306351	176	14	2	3241649	3241.65
2	幻灯片26 (2)	3815	310215	236	11	2	3504785	3504.78
2	幻灯片27 (2)	2832	314346	215	8	2	2517654	2517.65
2	幻灯片28 (1)	4081	317778	144	14	2	3763222	3763.22
2	幻灯片29 (1)	3398	322425	150	13	2	3075575	3075.57
2	幻灯片30 (1)	2232	326240	197	7	2	1905760	1905.76
2	幻灯片31 (1)	2232	328805	186	7	2	1903195	1903.19
2	幻灯片32 (1)	4198	331337	167	14	2	3866663	3866.66
2	幻灯片33 (1)	3415	335968	215	11	2	3079032	3079.03
3	幻灯片19 (1)	5447	347359	157	18	2	5099641	5099.64
3	幻灯片20 (1)	4914	353556	156	18	2	4560444	4560.44
3	幻灯片21 (2)	5147	359169	166	17	2	4787831	4787.83
3	幻灯片22 (2)	4214	365349	155	15	2	3848651	3848.65
3	幻灯片23 (2)	4348	370430	171	12	2	3977570	3977.57
3	幻灯片24 (2)	4198	375310	209	14	2	3822690	3822.69
3	幻灯片25 (2)	4198	380191	149	13	2	3817809	3817.81
3	幻灯片26 (2)	3448	384855	161	12	2	3063145	3063.14
3	幻灯片27 (2)	3348	388986	134	11	2	2959014	2959.01
3	幻灯片28 (1)	2565	393150	148	10	2	2171850	2171.85
3	幻灯片29 (1)	3298	396465	209	10	2	2901535	2901.53
3	幻灯片30 (1)	4398	400196	189	10	2	3997804	3997.8
3	幻灯片31 (1)	3798	405260	201	11	2	3392740	3392.74
3	幻灯片32 (1)	3731	411207	180	13	2	3319793	3319.79
3	幻灯片33 (1)	3531	415538	200	10	2	3115462	3115.46
4	幻灯片19 (1)	2199	287453	209	7	2	1911547	1911.55
4	幻灯片20 (1)	3698	289985	182	14	2	3408015	3408.01
4	幻灯片21 (2)	2415	294200	204	8	2	2120800	2120.8
4	幻灯片22 (2)	3781	298547	179	13	2	3482453	3482.45
4	幻灯片23 (2)	7129	302978	204	22	2	6826022	6826.02
4	幻灯片24 (2)	7129	311140	212	21	2	6817860	6817.86
4	幻灯片25 (2)	4464	319602	192	16	2	4144398	4144.4
4	幻灯片26 (2)	3698	324566	187	12	2	3373434	3373.43
4	幻灯片27 (2)	2982	328664	193	10	2	2653336	2653.34
4	幻灯片28 (1)	5097	332162	199	16	2	4764838	4764.84
4	幻灯片29 (1)	6446	337642	191	20	2	6108358	6108.36
4	幻灯片30 (1)	3715	344438	192	14	2	3370562	3370.56
4	幻灯片31 (1)	3931	348636	178	14	2	3582364	3582.36
4	幻灯片32 (1)	3015	352950	195	10	2	2662050	2662.05
4	幻灯片33 (1)	3098	356381	161	12	2	2741619	2741.62
5	幻灯片19 (1)	2015	242043	89	3	2	1772957	1772.96
5	幻灯片20 (1)	2998	244275	78	2	2	2753725	2753.72
5	幻灯片21 (2)	3798	247523	163	3	2	3550477	3550.48
5	幻灯片22 (2)	1566	251554		0	2	1314446	1314.45
5	幻灯片23 (2)	2449	253403	111	1	2	2195597	2195.6
5	幻灯片24 (2)	2748	256118		0	2	2491882	2491.88
5	幻灯片25 (2)	2432	259067	105	2	2	2172933	2172.93
5	幻灯片26 (2)	1932	261749	89	1	2	1670251	1670.25
5	幻灯片27 (2)	2082	263931	83	2	2	1818069	1818.07
5	幻灯片28 (1)	3765	266263	75	4	2	3498737	3498.74
5	幻灯片29 (1)	3615	270260	111	3	2	3344740	3344.74
5	幻灯片30 (1)	1632	274092	111	3	2	1357908	1357.91
5	幻灯片31 (1)	1233	275941		0	2	957059	957.059
5	幻灯片32 (1)	5247	277473	80	6	2	4969527	4969.53
5	幻灯片33 (1)	2465	283020	85	3	2	2181980	2181.98
6	幻灯片19 (1)	3948	282972	176	16	2	3665028	3665.03
6	幻灯片20 (1)	4131	287486	157	18	2	3843514	3843.51
6	幻灯片21 (2)	3431	292017	152	16	2	3138983	3138.98
6	幻灯片22 (2)	2682	295831	152	13	2	2386169	2386.17
6	幻灯片23 (2)	4814	299080	162	19	2	4514920	4514.92
6	幻灯片24 (2)	4031	304460	164	19	2	3726540	3726.54
6	幻灯片25 (2)	3881	308841	243	13	2	3572159	3572.16
6	幻灯片26 (2)	2815	313072	170	11	2	2501928	2501.93
6	幻灯片27 (2)	3232	316237	114	8	2	2915763	2915.76
6	幻灯片28 (1)	2748	319901	172	11	2	2428099	2428.1
6	幻灯片29 (1)	4664	322950	168	20	2	4341050	4341.05
6	幻灯片30 (1)	3398	328463	156	11	2	3069537	3069.54
6	幻灯片31 (1)	4547	332278	154	18	2	4214722	4214.72
6	幻灯片32 (1)	3531	337575	159	14	2	3193425	3193.43
6	幻灯片33 (1)	4331	341589	161	17	2	3989411	3989.41
7	幻灯片19 (1)	3964	247945	189	17	2	3716055	3716.05
7	幻灯片20 (1)	3098	252243	185	12	2	2845757	2845.76
7	幻灯片21 (2)	566	255674	167	2	2	310326	310.326
7	幻灯片22 (2)	900	256573	152	3	2	643427	643.427
7	幻灯片23 (2)	5430	257806	190	20	2	5172194	5172.19
7	幻灯片24 (2)	2032	263670	152	7	2	1768330	1768.33
7	幻灯片25 (2)	899	266035	155	3	2	632965	632.965
7	幻灯片26 (2)	2649	267267	190	10	2	2381733	2381.73
7	幻灯片27 (2)	450	270266	133	1	2	179734	179.734
7	幻灯片28 (1)	500	271015	167	1	2	228985	228.985
7	幻灯片29 (1)	3065	271882	234	10	2	2793118	2793.12
7	幻灯片30 (1)	433	275263	155	1	2	157737	157.737
7	幻灯片31 (1)	500	276129	161	2	2	223871	223.871
7	幻灯片32 (1)	1832	277112	187	7	2	1554888	1554.89
7	幻灯片33 (1)	3431	279344	202	11	2	3151656	3151.66
8	幻灯片19 (1)	5264	400923	209	17	2	4863077	4863.08
8	幻灯片21 (2)	1532	421195	244	4	2	1110805	1110.81
8	幻灯片23 (2)	7895	433788	241	24	2	7461212	7461.21
8	幻灯片24 (2)	7113	442233	223	22	2	6670767	6670.77
8	幻灯片25 (2)	7329	449829	207	21	2	6879171	6879.17
8	幻灯片26 (2)	5330	457807	241	17	2	4872193	4872.19
8	幻灯片28 (1)	9828	474781	234	27	2	9353219	9353.22
8	幻灯片30 (1)	4764	495486	202	16	2	4268514	4268.51
8	幻灯片31 (1)	5380	500733	242	16	2	4879267	4879.27
8	幻灯片32 (1)	7029	506630	234	22	2	6522370	6522.37
8	幻灯片33 (1)	7229	514143	237	22	2	6714857	6714.86
9	幻灯片19 (1)	2698	175584	194	7	2	2522416	2522.42
9	幻灯片20 (1)	3381	178682	180	9	2	3202318	3202.32
9	幻灯片21 (2)	2798	182347	137	11	2	2615653	2615.65
9	幻灯片22 (2)	4014	185512	149	14	2	3828488	3828.49
9	幻灯片23 (2)	3715	189893	158	14	2	3525107	3525.11
9	幻灯片24 (2)	4364	193891	163	14	2	4170109	4170.11
9	幻灯片25 (2)	3448	198555	156	14	2	3249445	3249.45
9	幻灯片26 (2)	3715	202303	157	11	2	3512697	3512.7
9	幻灯片27 (2)	2482	206384	162	7	2	2275616	2275.62
9	幻灯片28 (1)	2482	209132	203	7	2	2272868	2272.87
9	幻灯片29 (1)	4314	211930	147	13	2	4102070	4102.07
9	幻灯片30 (1)	2732	216728	117	12	2	2515272	2515.27
9	幻灯片31 (1)	783	219826	117	4	2	563174	563.174
9	幻灯片32 (1)	1866	220925	111	5	2	1645075	1645.08
9	幻灯片33 (1)	4731	223058	160	15	2	4507942	4507.94
1	幻灯片2 (3)	2532	421512	129	10	3	2110488	2110.49
1	幻灯片4 (3)	2282	424294	124	10	3	1857706	1857.71
1	幻灯片5 (3)	2365	426992	173	8	3	1938008	1938.01
1	幻灯片8 (3)	2049	429624	143	8	3	1619376	1619.38
1	幻灯片9 (3)	2099	432240	222	6	3	1666760	1666.76
1	幻灯片10 (3)	2066	434954	176	9	3	1631046	1631.05
1	幻灯片11 (3)	1899	437470	237	6	3	1461530	1461.53
1	幻灯片12 (3)	3565	440068	163	12	3	3124932	3124.93
1	幻灯片13 (1)	1799	443950	159	7	3	1355050	1355.05
1	幻灯片15 (1)	2648	446048	141	10	3	2201952	2201.95
1	幻灯片49 (1)	3098	410219	101	8	3	2687781	2687.78
1	幻灯片50 (1)	1766	413567	109	7	3	1352433	1352.43
1	幻灯片51 (1)	1766	415566	125	4	3	1350434	1350.43
1	幻灯片52 (1)	2066	417548	185	6	3	1648452	1648.45
1	幻灯片53 (1)	1449	419846	109	6	3	1029154	1029.15
2	幻灯片2 (3)	3365	413108	206	11	3	2951892	2951.89
2	幻灯片4 (3)	2582	416839	140	10	3	2165161	2165.16
2	幻灯片5 (3)	3515	419721	172	11	3	3095279	3095.28
2	幻灯片8 (3)	2565	423552	230	7	3	2141448	2141.45
2	幻灯片9 (3)	6330	426484	215	20	3	5903516	5903.52
2	幻灯片10 (3)	2482	433180	146	9	3	2048820	2048.82
2	幻灯片11 (3)	4298	436695	137	18	3	3861305	3861.3
2	幻灯片12 (3)	2698	441392	123	9	3	2256608	2256.61
2	幻灯片13 (1)	4547	444424	180	16	3	4102576	4102.58
2	幻灯片15 (1)	5097	449471	160	19	3	4647529	4647.53
2	幻灯片49 (1)	2482	398583	181	10	3	2083417	2083.42
2	幻灯片50 (1)	2715	401664	143	12	3	2313336	2313.34
2	幻灯片51 (1)	3248	404729	233	9	3	2843271	2843.27
2	幻灯片52 (1)	1866	408394	185	6	3	1457606	1457.61
2	幻灯片53 (1)	1966	410809	133	9	3	1555191	1555.19
3	幻灯片2 (3)	2082	518597	160	7	3	1563403	1563.4
3	幻灯片4 (3)	3032	521145	158	11	3	2510855	2510.86
3	幻灯片5 (3)	3298	525543	149	9	3	2772457	2772.46
3	幻灯片8 (3)	7845	529208	165	24	3	7315792	7315.79
3	幻灯片9 (3)	4531	537586	150	17	3	3993414	3993.41
3	幻灯片10 (3)	5280	542533	176	17	3	4737467	4737.47
3	幻灯片11 (3)	5547	548330	212	18	3	4998670	4998.67
3	幻灯片12 (3)	4531	554294	163	17	3	3976706	3976.71
3	幻灯片13 (1)	3248	559990	160	12	3	2688010	2688.01
3	幻灯片15 (1)	3898	564121	155	16	3	3333879	3333.88
3	幻灯片49 (1)	6013	493777	153	22	3	5519223	5519.22
3	幻灯片50 (1)	4348	500357	203	14	3	3847643	3847.64
3	幻灯片51 (1)	4448	505371	170	17	3	3942629	3942.63
3	幻灯片52 (1)	3914	510451	212	10	3	3403549	3403.55
3	幻灯片53 (1)	3015	514916	194	8	3	2500084	2500.08
4	幻灯片2 (3)	7179	438519	301	15	3	6740481	6740.48
4	幻灯片4 (3)	3182	446065	241	8	3	2735935	2735.93
4	幻灯片5 (3)	2948	449662	182	11	3	2498338	2498.34
4	幻灯片8 (3)	1949	452994	197	4	3	1496006	1496.01
4	幻灯片9 (3)	3365	455259	164	14	3	2909741	2909.74
4	幻灯片10 (3)	1683	459024	197	4	3	1223976	1223.98
4	幻灯片11 (3)	4614	461023	199	16	3	4152977	4152.98
4	幻灯片12 (3)	4214	466070	199	14	3	3747930	3747.93
4	幻灯片13 (1)	1566	470834	160	5	3	1095166	1095.17
4	幻灯片15 (1)	1882	472816	205	6	3	1409184	1409.18
4	幻灯片49 (1)	4931	419446	178	17	3	4511554	4511.55
4	幻灯片50 (1)	5264	424893	187	20	3	4839107	4839.11
4	幻灯片51 (1)	3315	430573	185	11	3	2884427	2884.43
4	幻灯片52 (1)	1499	434371	158	4	3	1064629	1064.63
4	幻灯片53 (1)	1666	436370	172	6	3	1229630	1229.63
5	幻灯片2 (3)	1999	344769	96	3	3	1654231	1654.23
5	幻灯片4 (3)	1233	347068	139	2	3	885932	885.932
5	幻灯片5 (3)	1499	348600	78	1	3	1150400	1150.4
5	幻灯片8 (3)	1166	350382		0	3	815618	815.618
5	幻灯片9 (3)	1916	351831	78	2	3	1564169	1564.17
5	幻灯片10 (3)	1549	353980	67	1	3	1195020	1195.02
5	幻灯片11 (3)	1416	355763	67	1	3	1060237	1060.24
5	幻灯片12 (3)	3898	357462	78	1	3	3540538	3540.54
5	幻灯片13 (1)	3298	361859	91	6	3	2936141	2936.14
5	幻灯片15 (1)	2565	365424	96	3	3	2199576	2199.58
5	幻灯片49 (1)	2315	331226		0	3	1983774	1983.77
5	幻灯片50 (1)	3565	334075		0	3	3230925	3230.93
5	幻灯片51 (1)	2299	337889	83	4	3	1961111	1961.11
5	幻灯片52 (1)	1699	340471		0	3	1358529	1358.53
5	幻灯片53 (1)	2082	342420	89	1	3	1739580	1739.58
6	幻灯片2 (3)	3898	441666	161	15	3	3456334	3456.33
6	幻灯片4 (3)	4814	446064	160	18	3	4367936	4367.94
6	幻灯片5 (3)	9311	452394	142	34	3	8858606	8858.61
6	幻灯片9 (3)	1399	474481	117	6	3	924519	924.519
6	幻灯片10 (3)	2632	476314	125	10	3	2155686	2155.69
6	幻灯片11 (3)	1699	479429	113	7	3	1219571	1219.57
6	幻灯片12 (3)	6113	481811	124	17	3	5631189	5631.19
6	幻灯片13 (1)	9145	488607	127	36	3	8656393	8656.39
6	幻灯片15 (1)	3515	498151	116	12	3	3016849	3016.85
6	幻灯片49 (1)	3881	416114	169	16	3	3464886	3464.89
6	幻灯片50 (1)	6380	420562	157	24	3	5959438	5959.44
6	幻灯片51 (1)	7912	427308	150	26	3	7484692	7484.69
6	幻灯片52 (1)	3848	435586	132	15	3	3412414	3412.41
6	幻灯片53 (1)	1466	439784	167	4	3	1026216	1026.22
7	幻灯片2 (3)	1399	352187	169	5	3	1046813	1046.81
7	幻灯片4 (3)	2232	353952	173	8	3	1878048	1878.05
7	幻灯片5 (3)	5863	356384	178	23	3	5506616	5506.62
7	幻灯片8 (3)	1482	362597	184	5	3	1119403	1119.4
7	幻灯片9 (3)	550	364296	211	1	3	185704	185.704
7	幻灯片10 (3)	416	365279	155	1	3	50721	50.721
7	幻灯片11 (3)	333	366062		0	3	-33062	-33.062
7	幻灯片12 (3)	3748	367045	161	15	3	3380955	3380.95
7	幻灯片13 (1)	1049	371542	163	3	3	677458	677.458
7	幻灯片15 (1)	1283	372925	200	4	3	910075	910.075
7	幻灯片49 (1)	5164	333181	191	19	3	4830819	4830.82
7	幻灯片50 (1)	1866	338994	192	6	3	1527006	1527.01
7	幻灯片51 (1)	6696	341659	205	26	3	6354341	6354.34
7	幻灯片52 (1)	2249	348705	197	7	3	1900295	1900.3
7	幻灯片53 (1)	899	351137	244	2	3	547863	547.863
8	幻灯片2 (3)	1632	681016	165	6	3	950984	950.984
8	幻灯片4 (3)	1666	683448	213	5	3	982552	982.552
8	幻灯片5 (3)	3815	686196	192	14	3	3128804	3128.8
8	幻灯片8 (3)	3315	691460	212	13	3	2623540	2623.54
8	幻灯片9 (3)	2715	695524	226	8	3	2019476	2019.48
8	幻灯片10 (3)	7446	698956	223	25	3	6747044	6747.04
8	幻灯片11 (3)	3565	707568	210	12	3	2857432	2857.43
8	幻灯片13 (1)	6880	725091	206	23	3	6154909	6154.91
8	幻灯片49 (1)	5630	642554	331	12	3	4987446	4987.45
8	幻灯片50 (1)	7113	648984	288	19	3	6464016	6464.02
8	幻灯片51 (1)	4831	656946	201	19	3	4174054	4174.05
8	幻灯片52 (1)	8745	663426	219	25	3	8081574	8081.57
8	幻灯片53 (1)	6396	672687	213	22	3	5723313	5723.31
9	幻灯片2 (3)	4831	314040	160	13	3	4516960	4516.96
9	幻灯片4 (3)	2382	319220	174	6	3	2062780	2062.78
9	幻灯片5 (3)	3948	321919	133	17	3	3626081	3626.08
9	幻灯片8 (3)	8429	326300	166	24	3	8102700	8102.7
9	幻灯片9 (3)	5097	335095	176	16	3	4761905	4761.9
9	幻灯片10 (3)	4048	340525	117	14	3	3707475	3707.47
9	幻灯片11 (3)	6646	344923	154	18	3	6301077	6301.08
9	幻灯片12 (3)	2748	351869	160	10	3	2396131	2396.13
9	幻灯片13 (1)	4231	354934	135	16	3	3876066	3876.07
9	幻灯片15 (1)	2665	359481	158	9	3	2305519	2305.52
9	幻灯片49 (1)	5214	287955	157	18	3	4926045	4926.05
9	幻灯片50 (1)	4897	294634	155	18	3	4602366	4602.37
9	幻灯片51 (1)	5097	300298	155	15	3	4796702	4796.7
9	幻灯片52 (1)	3898	305778	138	10	3	3592222	3592.22
9	幻灯片53 (1)	3581	310126	137	13	3	3270874	3270.87
1	幻灯片35 (2)	1949	482795	168	7	4	1466205	1466.2
1	幻灯片36 (2)	949	485143	130	4	4	463857	463.857
1	幻灯片37 (2)	2732	487126	133	11	4	2244874	2244.87
1	幻灯片38 (2)	2948	490307	183	11	4	2457693	2457.69
1	幻灯片39 (2)	2215	493639	251	5	4	1721361	1721.36
1	幻灯片40 (2)	1532	496454	98	7	4	1035546	1035.55
1	幻灯片41 (2)	1882	498469	141	7	4	1383531	1383.53
1	幻灯片42 (2)	3914	500801	158	13	4	3413199	3413.2
1	幻灯片43 (2)	3415	504949	194	8	4	2910051	2910.05
1	幻灯片44 (2)	2032	508680	127	9	4	1523320	1523.32
1	幻灯片45 (2)	2732	511029	195	7	4	2220971	2220.97
1	幻灯片46 (2)	4031	514610	160	14	4	3516390	3516.39
1	幻灯片47 (2)	1666	518957	175	5	4	1147043	1147.04
1	幻灯片48 (2)	1449	520840	144	5	4	928160	928.16
1	幻灯片50 (2)	1316	522506	186	4	4	793494	793.494
2	幻灯片35 (2)	3248	510337	171	12	4	2737663	2737.66
2	幻灯片36 (2)	4048	513985	214	13	4	3534015	3534.01
2	幻灯片37 (2)	4547	518399	162	15	4	4028601	4028.6
2	幻灯片38 (2)	6513	523296	170	23	4	5989704	5989.7
2	幻灯片39 (2)	2149	530276	144	6	4	1618724	1618.72
2	幻灯片40 (2)	1949	532774	122	8	4	1416226	1416.23
2	幻灯片41 (2)	3398	535056	168	13	4	2862944	2862.94
2	幻灯片42 (2)	3215	539021	143	13	4	2675979	2675.98
2	幻灯片43 (2)	3132	542635	172	10	4	2589365	2589.36
2	幻灯片44 (2)	3565	547000	158	12	4	3018000	3018
2	幻灯片45 (2)	2165	550864	124	7	4	1614136	1614.14
2	幻灯片46 (2)	2032	553363	178	7	4	1478637	1478.64
2	幻灯片47 (2)	2299	555678	167	9	4	1743322	1743.32
2	幻灯片48 (2)	2665	558260	167	9	4	2106740	2106.74
2	幻灯片50 (2)	2715	561208	192	9	4	2153792	2153.79
3	幻灯片35 (2)	2782	642994	182	12	4	2139006	2139.01
3	幻灯片36 (2)	3315	646309	179	13	4	2668691	2668.69
3	幻灯片37 (2)	4031	649940	218	12	4	3381060	3381.06
3	幻灯片38 (2)	3715	654471	174	13	4	3060529	3060.53
3	幻灯片39 (2)	2565	658635	221	8	4	1906365	1906.37
3	幻灯片40 (2)	3815	661733	169	16	4	3153267	3153.27
3	幻灯片41 (2)	4997	666014	229	17	4	4330986	4330.99
3	幻灯片42 (2)	2749	672377	183	10	4	2076623	2076.62
3	幻灯片43 (2)	2865	675759	184	10	4	2189241	2189.24
3	幻灯片44 (2)	3398	679090	169	13	4	2718910	2718.91
3	幻灯片45 (2)	4414	682988	171	18	4	3731012	3731.01
3	幻灯片46 (2)	3731	687852	229	12	4	3043148	3043.15
3	幻灯片47 (2)	3981	692033	158	15	4	3288967	3288.97
3	幻灯片48 (2)	5464	696847	180	17	4	4767153	4767.15
3	幻灯片50 (2)	4464	702694	204	14	4	3761306	3761.31
4	幻灯片35 (2)	5247	538896	200	15	4	4708104	4708.1
4	幻灯片36 (2)	4314	544626	227	13	4	3769374	3769.37
4	幻灯片37 (2)	2282	549307	197	7	4	1732693	1732.69
4	幻灯片38 (2)	6596	552272	210	20	4	6043728	6043.73
4	幻灯片39 (2)	4164	559201	201	13	4	3604799	3604.8
4	幻灯片40 (2)	2449	563682	169	9	4	1885318	1885.32
4	幻灯片41 (2)	3048	566530	211	11	4	2481470	2481.47
4	幻灯片42 (2)	2165	569945	185	8	4	1595055	1595.06
4	幻灯片43 (2)	6496	572694	234	18	4	5923306	5923.31
4	幻灯片44 (2)	6696	579490	219	22	4	6116510	6116.51
4	幻灯片45 (2)	3415	586769	199	12	4	2828231	2828.23
4	幻灯片46 (2)	2199	590550	186	8	4	1608450	1608.45
4	幻灯片47 (2)	6563	593266	221	22	4	5969734	5969.73
4	幻灯片48 (2)	2682	600295	195	9	4	2081705	2081.7
4	幻灯片50 (2)	1466	603276	158	5	4	862724	862.724
5	幻灯片35 (2)	1716	434502	81	3	4	1281498	1281.5
5	幻灯片36 (2)	2032	436451	89	3	4	1595549	1595.55
5	幻灯片37 (2)	2016	438949	100	3	4	1577051	1577.05
5	幻灯片38 (2)	3415	441248	83	6	4	2973752	2973.75
5	幻灯片39 (2)	2066	444896	78	2	4	1621104	1621.1
5	幻灯片40 (2)	2515	447211	100	2	4	2067789	2067.79
5	幻灯片41 (2)	3365	450043	84	5	4	2914957	2914.96
5	幻灯片42 (2)	1316	453691	67	1	4	862309	862.309
5	幻灯片43 (2)	3198	455307	93	5	4	2742693	2742.69
5	幻灯片44 (2)	3015	458738	97	4	4	2556262	2556.26
5	幻灯片45 (2)	3198	461970	89	2	4	2736030	2736.03
5	幻灯片46 (2)	2915	465751	72	6	4	2449249	2449.25
5	幻灯片47 (2)	1999	468866	89	2	4	1530134	1530.13
5	幻灯片48 (2)	2232	471148	67	1	4	1760852	1760.85
5	幻灯片50 (2)	2282	473613	91	5	4	1808387	1808.39
6	幻灯片35 (2)	3731	573476	136	9	4	3157524	3157.52
6	幻灯片36 (2)	2615	578356	100	8	4	2036644	2036.64
6	幻灯片37 (2)	6946	581438	91	12	4	6364562	6364.56
6	幻灯片38 (2)	4131	588801	123	10	4	3542199	3542.2
6	幻灯片39 (2)	3182	593315	105	8	4	2588685	2588.68
6	幻灯片40 (2)	2499	596829	120	5	4	1902171	1902.17
6	幻灯片41 (2)	5114	599695	133	12	4	4514305	4514.31
6	幻灯片42 (2)	1799	605341	138	5	4	1193659	1193.66
6	幻灯片43 (2)	6213	607657	121	15	4	5605343	5605.34
6	幻灯片44 (2)	4897	614386	95	9	4	4282614	4282.61
6	幻灯片45 (2)	5747	619650	115	12	4	5127350	5127.35
6	幻灯片46 (2)	2448	625747	132	9	4	1822253	1822.25
6	幻灯片47 (2)	4731	628628	108	10	4	4102372	4102.37
6	幻灯片48 (2)	3032	633659	120	11	4	2398341	2398.34
6	幻灯片50 (2)	1666	637074	129	5	4	1028926	1028.93
7	幻灯片35 (2)	3848	412003	160	11	4	3435997	3436
7	幻灯片36 (2)	1099	416334	274	3	4	682666	682.666
7	幻灯片37 (2)	2249	417717	183	9	4	1831283	1831.28
7	幻灯片38 (2)	3581	420365	204	14	4	3160635	3160.64
7	幻灯片39 (2)	2299	424130	233	8	4	1874870	1874.87
7	幻灯片40 (2)	1299	426662	178	4	4	872338	872.338
7	幻灯片41 (2)	2199	428161	216	7	4	1770839	1770.84
7	幻灯片42 (2)	750	430793	178	2	4	319207	319.207
7	幻灯片43 (2)	6680	431992	188	26	4	6248008	6248.01
7	幻灯片44 (2)	4331	439221	149	12	4	3891779	3891.78
7	幻灯片45 (2)	3748	443869	196	13	4	3304131	3304.13
7	幻灯片46 (2)	1832	447800	207	6	4	1384200	1384.2
7	幻灯片47 (2)	2099	449815	187	8	4	1649185	1649.18
7	幻灯片48 (2)	1682	452231	255	5	4	1229769	1229.77
7	幻灯片50 (2)	949	454146	200	3	4	494854	494.854
8	幻灯片35 (2)	7596	844674	217	25	4	6751326	6751.33
8	幻灯片36 (2)	3998	852670	186	15	4	3145330	3145.33
8	幻灯片37 (2)	9211	857084	220	29	4	8353916	8353.92
8	幻灯片38 (2)	9878	867295	224	29	4	9010705	9010.7
8	幻灯片39 (2)	3831	878772	225	9	4	2952228	2952.23
8	幻灯片40 (2)	1966	883119	167	5	4	1082881	1082.88
8	幻灯片41 (2)	5547	886034	205	19	4	4660966	4660.97
8	幻灯片42 (2)	2149	892781	214	7	4	1256219	1256.22
8	幻灯片44 (2)	6030	911937	194	21	4	5118063	5118.06
8	幻灯片45 (2)	6363	919333	216	20	4	5443667	5443.67
8	幻灯片46 (2)	5114	926245	186	19	4	4187755	4187.76
8	幻灯片47 (2)	9178	932342	212	30	4	8245658	8245.66
8	幻灯片48 (2)	9695	942620	244	29	4	8752380	8752.38
8	幻灯片50 (2)	4597	952830	191	17	4	3644170	3644.17
9	幻灯片35 (2)	5530	434939	194	18	4	5095061	5095.06
9	幻灯片36 (2)	3565	440802	161	13	4	3124198	3124.2
9	幻灯片37 (2)	4831	444734	149	16	4	4386266	4386.27
9	幻灯片38 (2)	6247	450014	149	24	4	5796986	5796.99
9	幻灯片39 (2)	3831	456594	155	13	4	3374406	3374.41
9	幻灯片40 (2)	4414	460758	155	15	4	3953242	3953.24
9	幻灯片41 (2)	7546	465688	169	27	4	7080312	7080.31
9	幻灯片42 (2)	2865	473517	153	11	4	2391483	2391.48
9	幻灯片43 (2)	3998	476766	147	14	4	3521234	3521.23
9	幻灯片44 (2)	5963	481113	159	19	4	5481887	5481.89
9	幻灯片45 (2)	4597	487376	157	15	4	4109624	4109.62
9	幻灯片46 (2)	5780	492340	142	17	4	5287660	5287.66
9	幻灯片47 (2)	3048	498470	173	8	4	2549530	2549.53
9	幻灯片48 (2)	4064	501885	154	12	4	3562115	3562.11
9	幻灯片50 (2)	3914	506299	170	13	4	3407701	3407.7
1	幻灯片17 (2)	1999	449347	153	8	5	1549653	1549.65
1	幻灯片18 (1)	1832	451645	150	6	5	1380355	1380.36
1	幻灯片20 (2)	1666	453777	200	6	5	1212223	1212.22
1	幻灯片21 (3)	2415	455843	177	10	5	1959157	1959.16
1	幻灯片22 (3)	1882	458625	137	6	5	1423375	1423.38
1	幻灯片23 (3)	1999	460774	237	6	5	1538226	1538.23
1	幻灯片24 (3)	1549	462972	157	7	5	1086028	1086.03
1	幻灯片25 (3)	1916	464755	158	8	5	1451245	1451.24
1	幻灯片26 (3)	2532	467153	205	8	5	2064847	2064.85
1	幻灯片27 (3)	2232	469952	213	6	5	1762048	1762.05
1	幻灯片28 (2)	1632	472567	142	5	5	1159433	1159.43
1	幻灯片29 (2)	1682	474416	174	6	5	1207584	1207.58
1	幻灯片31 (2)	1965	476332	162	7	5	1488668	1488.67
1	幻灯片32 (2)	2049	478547	158	8	5	1570453	1570.45
1	幻灯片33 (2)	1716	480812	135	5	5	1235188	1235.19
2	幻灯片17 (2)	2499	454968	155	10	5	2044032	2044.03
2	幻灯片18 (1)	2482	457900	200	8	5	2024100	2024.1
2	幻灯片20 (2)	2515	460748	197	7	5	2054252	2054.25
2	幻灯片21 (3)	6996	463580	202	21	5	6532420	6532.42
2	幻灯片22 (3)	2515	470992	137	11	5	2044008	2044.01
2	幻灯片23 (3)	4064	473791	133	16	5	3590209	3590.21
2	幻灯片24 (3)	2565	478721	148	9	5	2086279	2086.28
2	幻灯片25 (3)	3331	482019	157	11	5	2848981	2848.98
2	幻灯片26 (3)	2965	486050	173	12	5	2478950	2478.95
2	幻灯片27 (3)	2782	489299	119	14	5	2292701	2292.7
2	幻灯片28 (2)	3182	492630	137	13	5	2689370	2689.37
2	幻灯片29 (2)	2932	496178	146	11	5	2435822	2435.82
2	幻灯片31 (2)	3565	499376	155	10	5	3065624	3065.62
2	幻灯片32 (2)	2732	503391	190	9	5	2228609	2228.61
2	幻灯片33 (2)	3515	506472	192	12	5	3008528	3008.53
3	幻灯片17 (2)	3132	568752	179	10	5	2563248	2563.25
3	幻灯片18 (1)	3132	572267	206	11	5	2559733	2559.73
3	幻灯片20 (2)	4564	575948	162	19	5	3988052	3988.05
3	幻灯片21 (3)	3715	581012	144	14	5	3133988	3133.99
3	幻灯片22 (3)	4831	585526	184	16	5	4245474	4245.47
3	幻灯片23 (3)	2565	591556	225	8	5	1973444	1973.44
3	幻灯片24 (3)	4514	594671	174	12	5	3919329	3919.33
3	幻灯片25 (3)	5364	599701	171	19	5	4764299	4764.3
3	幻灯片26 (3)	3864	605715	175	13	5	3258285	3258.28
3	幻灯片27 (3)	4314	610029	198	14	5	3703971	3703.97
3	幻灯片28 (2)	3715	614826	158	15	5	3100174	3100.17
3	幻灯片29 (2)	7229	619107	170	26	5	6609893	6609.89
3	幻灯片31 (2)	3465	626853	200	12	5	2838147	2838.15
3	幻灯片32 (2)	5480	630801	185	16	5	4849199	4849.2
3	幻灯片33 (2)	5297	636897	180	17	5	4660103	4660.1
4	幻灯片17 (2)	5530	475165	183	19	5	5054835	5054.84
4	幻灯片18 (1)	3798	481128	202	14	5	3316872	3316.87
4	幻灯片20 (2)	7296	485926	230	22	5	6810074	6810.07
4	幻灯片21 (3)	1799	494021	170	6	5	1304979	1304.98
4	幻灯片22 (3)	2782	496270	234	9	5	2285730	2285.73
4	幻灯片23 (3)	3298	499818	191	12	5	2798182	2798.18
4	幻灯片24 (3)	3515	503549	213	9	5	3011451	3011.45
4	幻灯片25 (3)	3915	507447	186	14	5	3407553	3407.55
4	幻灯片26 (3)	2332	511778	173	9	5	1820222	1820.22
4	幻灯片27 (3)	4531	514576	206	14	5	4016424	4016.42
4	幻灯片28 (2)	3231	519973	193	11	5	2711027	2711.03
4	幻灯片29 (2)	4381	523621	198	16	5	3857379	3857.38
4	幻灯片31 (2)	2732	528385	212	9	5	2203615	2203.61
4	幻灯片32 (2)	2032	531517	187	7	5	1500483	1500.48
4	幻灯片33 (2)	3348	534682	209	11	5	2813318	2813.32
5	幻灯片17 (2)	1249	368372	78	1	5	880628	880.628
5	幻灯片18 (1)	2415	369905	105	4	5	2045095	2045.1
5	幻灯片20 (2)	3115	372603	89	4	5	2742397	2742.4
5	幻灯片21 (3)	3498	375935	78	2	5	3122065	3122.07
5	幻灯片23 (3)	4131	393292	92	4	5	3737708	3737.71
5	幻灯片24 (3)	3798	397739	133	2	5	3400261	3400.26
5	幻灯片25 (3)	3815	401853	97	4	5	3413147	3413.15
5	幻灯片26 (3)	2732	405885	83	2	5	2326115	2326.11
5	幻灯片27 (3)	3032	408833	89	1	5	2623167	2623.17
5	幻灯片28 (2)	2532	412081	86	4	5	2119919	2119.92
5	幻灯片29 (2)	5997	414863	91	9	5	5582137	5582.14
5	幻灯片31 (2)	1616	421143	78	2	5	1194857	1194.86
5	幻灯片32 (2)	2382	422958	105	2	5	1959042	1959.04
5	幻灯片33 (2)	8645	425640	81	6	5	8219360	8219.36
6	幻灯片17 (2)	4281	502016	130	11	5	3778984	3778.98
6	幻灯片18 (1)	3948	506597	127	12	5	3441403	3441.4
6	幻灯片20 (2)	4064	511061	122	8	5	3552939	3552.94
6	幻灯片21 (3)	1999	517757	122	1	5	1481243	1481.24
6	幻灯片22 (3)	2365	520239	131	9	5	1844761	1844.76
6	幻灯片23 (3)	7779	523038	121	28	5	7255962	7255.96
6	幻灯片24 (3)	4181	531233	119	12	5	3649767	3649.77
6	幻灯片25 (3)	5097	535797	104	12	5	4561203	4561.2
6	幻灯片26 (3)	2782	541394	127	9	5	2240606	2240.61
6	幻灯片27 (3)	4647	544509	127	16	5	4102491	4102.49
6	幻灯片28 (2)	4448	549556	135	7	5	3898444	3898.44
6	幻灯片29 (2)	2932	554853	121	8	5	2377147	2377.15
6	幻灯片31 (2)	6396	558168	123	22	5	5837832	5837.83
6	幻灯片32 (2)	4364	564997	121	11	5	3799003	3799
6	幻灯片33 (2)	3565	569628	145	11	5	2995372	2995.37
7	幻灯片17 (2)	1299	374507	292	3	5	924493	924.493
7	幻灯片18 (1)	1349	376207	159	6	5	972793	972.793
7	幻灯片20 (2)	616	378039	289	1	5	237961	237.961
7	幻灯片21 (3)	1216	379072	237	3	5	836928	836.928
7	幻灯片22 (3)	1616	380637	193	5	5	1235363	1235.36
7	幻灯片23 (3)	899	382586	148	3	5	516414	516.414
7	幻灯片24 (3)	1000	383835	185	3	5	616165	616.165
7	幻灯片25 (3)	1049	385152	174	3	5	663848	663.848
7	幻灯片26 (3)	2049	386584	209	7	5	1662416	1662.42
7	幻灯片27 (3)	3565	388999	189	14	5	3176001	3176
7	幻灯片28 (2)	4114	392897	181	15	5	3721103	3721.1
7	幻灯片29 (2)	3881	397261	192	15	5	3483739	3483.74
7	幻灯片31 (2)	3615	401409	187	13	5	3213591	3213.59
7	幻灯片32 (2)	3665	405324	247	12	5	3259676	3259.68
7	幻灯片33 (2)	2482	409271	205	9	5	2072729	2072.73
8	幻灯片17 (2)	2032	745013	228	7	5	1286987	1286.99
8	幻灯片18 (1)	5130	748212	365	11	5	4381788	4381.79
8	幻灯片20 (2)	1616	754392	178	4	5	861608	861.608
8	幻灯片21 (3)	3665	756507	173	16	5	2908493	2908.49
8	幻灯片22 (3)	1882	760921	297	4	5	1121079	1121.08
8	幻灯片23 (3)	5164	764019	209	16	5	4399981	4399.98
8	幻灯片24 (3)	3731	769566	197	10	5	2961434	2961.43
8	幻灯片26 (3)	8462	785907	218	27	5	7676093	7676.09
8	幻灯片27 (3)	4281	795319	193	14	5	3485681	3485.68
8	幻灯片28 (2)	8229	801115	213	26	5	7427885	7427.89
8	幻灯片29 (2)	7579	810527	203	27	5	6768473	6768.47
8	幻灯片31 (2)	6963	818672	253	21	5	6144328	6144.33
8	幻灯片32 (2)	6546	826368	213	20	5	5719632	5719.63
8	幻灯片33 (2)	9861	834280	224	29	5	9026720	9026.72
9	幻灯片17 (2)	4231	362496	130	12	5	3868504	3868.5
9	幻灯片18 (1)	4531	367060	155	12	5	4163940	4163.94
9	幻灯片20 (2)	4747	371908	158	12	5	4375092	4375.09
9	幻灯片21 (3)	3965	376988	148	12	5	3588012	3588.01
9	幻灯片22 (3)	4364	381269	160	14	5	3982731	3982.73
9	幻灯片23 (3)	7229	386066	173	20	5	6842934	6842.93
9	幻灯片24 (3)	4497	393662	132	13	5	4103338	4103.34
9	幻灯片25 (3)	3615	398509	177	10	5	3216491	3216.49
9	幻灯片26 (3)	3848	402557	143	15	5	3445443	3445.44
9	幻灯片27 (3)	4248	406821	178	14	5	3841179	3841.18
9	幻灯片28 (2)	4231	411419	131	16	5	3819581	3819.58
9	幻灯片29 (2)	4647	416000	158	14	5	4231000	4231
9	幻灯片31 (2)	4731	421063	183	13	5	4309937	4309.94
9	幻灯片32 (2)	3831	426194	128	13	5	3404806	3404.81
9	幻灯片33 (2)	4181	430392	156	13	5	3750608	3750.61
1	幻灯片34 (1)	2165	360513	135	8	6	1804487	1804.49
1	幻灯片35 (1)	2232	362945	150	8	6	1869055	1869.06
1	幻灯片36 (1)	2815	365494	157	12	6	2449506	2449.51
1	幻灯片37 (1)	2682	369658	131	13	6	2312342	2312.34
1	幻灯片38 (1)	6846	373156	153	28	6	6472844	6472.84
1	幻灯片39 (1)	2749	380735	173	8	6	2368265	2368.26
1	幻灯片40 (1)	3515	384200	175	13	6	3130800	3130.8
1	幻灯片41 (1)	1499	388081	119	4	6	1110919	1110.92
1	幻灯片42 (1)	2532	390013	147	9	6	2141987	2141.99
1	幻灯片43 (1)	2532	392795	126	9	6	2139205	2139.2
1	幻灯片44 (1)	2165	395610	146	8	6	1769390	1769.39
1	幻灯片45 (1)	4181	398142	163	10	6	3782858	3782.86
1	幻灯片46 (1)	2848	403489	169	9	6	2444511	2444.51
1	幻灯片47 (1)	1699	406604	183	4	6	1292396	1292.4
1	幻灯片48 (1)	1283	408536	104	3	6	874464	874.464
2	幻灯片34 (1)	4314	340065	261	10	6	3973935	3973.93
2	幻灯片35 (1)	2599	344946	169	9	6	2254054	2254.05
2	幻灯片36 (1)	6163	348111	227	16	6	5814889	5814.89
2	幻灯片37 (1)	3065	354774	164	12	6	2710226	2710.23
2	幻灯片38 (1)	2649	358438	241	7	6	2290562	2290.56
2	幻灯片39 (1)	3931	361687	191	14	6	3569313	3569.31
2	幻灯片40 (1)	5430	366018	207	19	6	5063982	5063.98
2	幻灯片41 (1)	2465	371848	143	10	6	2093152	2093.15
2	幻灯片42 (1)	3265	374663	189	12	6	2890337	2890.34
2	幻灯片43 (1)	2948	378311	193	12	6	2569689	2569.69
2	幻灯片44 (1)	2782	381526	180	9	6	2400474	2400.47
2	幻灯片45 (1)	3831	384890	197	13	6	3446110	3446.11
2	幻灯片46 (1)	4847	389071	164	20	6	4457929	4457.93
2	幻灯片47 (1)	1532	394435	250	4	6	1137565	1137.57
2	幻灯片48 (1)	1499	396317	198	5	6	1102683	1102.68
3	幻灯片34 (1)	4531	419619	192	18	6	4111381	4111.38
3	幻灯片35 (1)	2099	425182	200	7	6	1673818	1673.82
3	幻灯片36 (1)	4064	427631	241	12	6	3636369	3636.37
3	幻灯片37 (1)	6230	432212	213	21	6	5797788	5797.79
3	幻灯片38 (1)	4548	439258	167	13	6	4108742	4108.74
3	幻灯片39 (1)	2898	444622	211	10	6	2453378	2453.38
3	幻灯片40 (1)	5613	448386	172	21	6	5164614	5164.61
3	幻灯片41 (1)	4997	454599	164	21	6	4542401	4542.4
3	幻灯片42 (1)	4548	460329	123	17	6	4087671	4087.67
3	幻灯片43 (1)	3848	465726	145	13	6	3382274	3382.27
3	幻灯片44 (1)	4597	470074	141	15	6	4126926	4126.93
3	幻灯片45 (1)	2099	475388	209	5	6	1623612	1623.61
3	幻灯片46 (1)	4298	478386	136	15	6	3819614	3819.61
3	幻灯片47 (1)	6313	483033	143	24	6	5829967	5829.97
3	幻灯片48 (1)	2982	490129	195	9	6	2491871	2491.87
4	幻灯片34 (1)	3964	359863	241	12	6	3604137	3604.14
4	幻灯片35 (1)	2698	364160	160	12	6	2333840	2333.84
4	幻灯片36 (1)	3731	367159	206	13	6	3363841	3363.84
4	幻灯片37 (1)	3798	371256	219	11	6	3426744	3426.74
4	幻灯片38 (1)	4564	375571	227	12	6	4188429	4188.43
4	幻灯片39 (1)	1882	380618	155	7	6	1501382	1501.38
4	幻灯片40 (1)	2798	383400	236	8	6	2414600	2414.6
4	幻灯片41 (1)	3048	386681	171	12	6	2661319	2661.32
4	幻灯片42 (1)	5747	390246	273	15	6	5356754	5356.75
4	幻灯片43 (1)	4514	396359	204	14	6	4117641	4117.64
4	幻灯片44 (1)	5847	401290	232	16	6	5445710	5445.71
4	幻灯片45 (1)	3498	407969	180	9	6	3090031	3090.03
4	幻灯片46 (1)	2499	411950	206	7	6	2087050	2087.05
4	幻灯片47 (1)	1283	414999	163	3	6	868001	868.001
4	幻灯片48 (1)	2066	416881	217	6	6	1649119	1649.12
5	幻灯片34 (1)	3731	285718	89	1	6	3445282	3445.28
5	幻灯片35 (1)	3548	289750	94	2	6	3258250	3258.25
5	幻灯片36 (1)	2515	293547	89	4	6	2221453	2221.45
5	幻灯片37 (1)	2365	296313	104	3	6	2068687	2068.69
5	幻灯片38 (1)	2648	299061	155	1	6	2348939	2348.94
5	幻灯片39 (1)	2732	302109	100	1	6	2429891	2429.89
5	幻灯片40 (1)	3198	305158	100	4	6	2892842	2892.84
5	幻灯片41 (1)	1632	308689	78	1	6	1323311	1323.31
5	幻灯片42 (1)	1716	310605	89	2	6	1405395	1405.39
5	幻灯片43 (1)	2082	312537	67	1	6	1769463	1769.46
5	幻灯片44 (1)	4048	314902	78	3	6	3733098	3733.1
5	幻灯片45 (1)	2265	319450	89	1	6	1945550	1945.55
5	幻灯片46 (1)	3748	321998	100	2	6	3426002	3426
5	幻灯片47 (1)	2032	326046	74	3	6	1705954	1705.95
5	幻灯片48 (1)	2565	328411	83	2	6	2236589	2236.59
6	幻灯片34 (1)	5780	346836	128	28	6	5433164	5433.16
6	幻灯片35 (1)	4697	353116	153	17	6	4343884	4343.88
6	幻灯片36 (1)	3898	358446	160	13	6	3539554	3539.55
6	幻灯片37 (1)	2465	363310	173	7	6	2101690	2101.69
6	幻灯片38 (1)	5297	366159	193	19	6	4930841	4930.84
6	幻灯片39 (1)	2482	372189	144	9	6	2109811	2109.81
6	幻灯片40 (1)	5280	374987	176	18	6	4905013	4905.01
6	幻灯片41 (1)	2649	380684	206	9	6	2268316	2268.32
6	幻灯片42 (1)	7179	383732	167	29	6	6795268	6795.27
6	幻灯片43 (1)	4081	391844	183	16	6	3689156	3689.16
6	幻灯片44 (1)	5580	396242	171	21	6	5183758	5183.76
6	幻灯片45 (1)	2165	402355	148	9	6	1762645	1762.64
6	幻灯片46 (1)	1749	404954	171	7	6	1344046	1344.05
6	幻灯片47 (1)	3848	407219	166	15	6	3440781	3440.78
6	幻灯片48 (1)	4248	411550	148	15	6	3836450	3836.45
7	幻灯片34 (1)	3965	283225	163	15	6	3681775	3681.78
7	幻灯片35 (1)	933	287723	144	3	6	645277	645.277
7	幻灯片36 (1)	4298	288889	184	17	6	4009111	4009.11
7	幻灯片37 (1)	2282	293486	189	8	6	1988514	1988.51
7	幻灯片38 (1)	2815	296235	188	10	6	2518765	2518.76
7	幻灯片39 (1)	2449	299316	204	9	6	2149684	2149.68
7	幻灯片40 (1)	5347	302464	167	20	6	5044536	5044.54
7	幻灯片41 (1)	566	308045	144	1	6	257955	257.955
7	幻灯片42 (1)	1816	308844	194	7	6	1507156	1507.16
7	幻灯片43 (1)	2482	310860	190	9	6	2171140	2171.14
7	幻灯片44 (1)	2149	313592	181	6	6	1835408	1835.41
7	幻灯片46 (1)	1349	328933	169	5	6	1020067	1020.07
7	幻灯片47 (1)	1516	330665	200	5	6	1185335	1185.34
7	幻灯片48 (1)	416	332481	133	1	6	83519	83.519
8	幻灯片34 (1)	5180	522121	196	18	6	4657879	4657.88
8	幻灯片35 (1)	6463	527702	247	19	6	5935298	5935.3
8	幻灯片37 (1)	5847	547890	217	16	6	5299110	5299.11
8	幻灯片38 (1)	7446	554170	281	21	6	6891830	6891.83
8	幻灯片39 (1)	6896	562466	223	22	6	6333534	6333.53
8	幻灯片40 (1)	5164	570578	195	17	6	4593422	4593.42
8	幻灯片41 (1)	6546	576408	259	21	6	5969592	5969.59
8	幻灯片42 (1)	8995	584020	209	33	6	8410980	8410.98
8	幻灯片43 (1)	7862	594231	217	26	6	7267769	7267.77
8	幻灯片44 (1)	8662	602460	283	24	6	8059540	8059.54
8	幻灯片45 (1)	8778	611805	242	25	6	8166195	8166.2
8	幻灯片46 (1)	5847	621199	216	18	6	5225801	5225.8
8	幻灯片47 (1)	4647	628512	214	16	6	4018488	4018.49
8	幻灯片48 (1)	6180	634042	226	20	6	5545958	5545.96
9	幻灯片34 (1)	2615	228188	171	8	6	2386812	2386.81
9	幻灯片35 (1)	2615	231186	163	9	6	2383814	2383.81
9	幻灯片36 (1)	2815	234135	150	12	6	2580865	2580.86
9	幻灯片37 (1)	4298	237266	174	12	6	4060734	4060.73
9	幻灯片38 (1)	5780	241947	172	21	6	5538053	5538.05
9	幻灯片39 (1)	4514	248110	128	17	6	4265890	4265.89
9	幻灯片40 (1)	4031	252924	179	15	6	3778076	3778.08
9	幻灯片41 (1)	3864	257338	198	14	6	3606662	3606.66
9	幻灯片42 (1)	3648	261703	214	13	6	3386297	3386.3
9	幻灯片43 (1)	3814	265634	138	12	6	3548366	3548.37
9	幻灯片44 (1)	4431	269781	138	19	6	4161219	4161.22
9	幻灯片45 (1)	2299	274612	110	9	6	2024388	2024.39
9	幻灯片46 (1)	4081	277327	145	12	6	3803673	3803.67
9	幻灯片47 (1)	2482	281958	157	7	6	2200042	2200.04
9	幻灯片48 (1)	2532	285023	150	6	6	2246977	2246.98
10	幻灯片34	3331	272278	180	13	1	3058722	3058.72
10	幻灯片35	3281	276060	191	13	1	3004940	3004.94
10	幻灯片36	1249	279824	171	5	1	969176	969.176
10	幻灯片37	3648	281473	198	14	1	3366527	3366.53
10	幻灯片38	4064	286354	196	16	1	3777646	3777.65
10	幻灯片39	3598	290968	209	14	1	3307032	3307.03
10	幻灯片40	4064	294999	208	15	1	3769001	3769
10	幻灯片41	4981	299613	181	19	1	4681387	4681.39
10	幻灯片42	3115	305360	197	12	1	2809640	2809.64
10	幻灯片43	3998	308941	175	16	1	3689059	3689.06
10	幻灯片44	4781	313422	212	18	1	4467578	4467.58
10	幻灯片45	2948	319002	242	9	1	2628998	2629
10	幻灯片46	5897	322567	194	21	1	5574433	5574.43
10	幻灯片47	3048	329013	179	11	1	2718987	2718.99
10	幻灯片48	4997	332744	203	18	1	4664256	4664.26
11	幻灯片34	8695	384510	193	30	1	8310490	8310.49
11	幻灯片35	2549	396303	174	10	1	2152697	2152.7
11	幻灯片36	4414	400751	166	15	1	4013249	4013.25
11	幻灯片37	3415	406781	176	13	1	3008219	3008.22
11	幻灯片38	3798	411562	183	13	1	3386438	3386.44
11	幻灯片39	4764	417725	160	17	1	4346275	4346.27
11	幻灯片40	3531	424088	204	12	1	3106912	3106.91
11	幻灯片41	5280	428919	177	18	1	4851081	4851.08
11	幻灯片42	3148	435582	169	12	1	2712418	2712.42
11	幻灯片43	4098	440096	220	13	1	3657904	3657.9
11	幻灯片44	5014	445942	169	19	1	4568058	4568.06
11	幻灯片45	5347	452372	160	22	1	4894628	4894.63
11	幻灯片46	7612	459318	196	25	1	7152682	7152.68
11	幻灯片47	7429	468247	171	29	1	6960753	6960.75
11	幻灯片48	3315	477525	181	11	1	2837475	2837.47
12	幻灯片34	1283	272268	169	5	1	1010732	1010.73
12	幻灯片35	1233	273951	195	5	1	959049	959.049
12	幻灯片36	1566	275616	133	5	1	1290384	1290.38
12	幻灯片37	1216	277615	180	4	1	938385	938.385
12	幻灯片38	2548	279215	127	9	1	2268785	2268.78
12	幻灯片39	2982	282313	151	7	1	2699687	2699.69
12	幻灯片40	1200	285727	151	5	1	914273	914.273
12	幻灯片41	1216	287493	192	3	1	928507	928.507
12	幻灯片42	966	289192	119	4	1	676808	676.808
12	幻灯片43	1083	290558	96	3	1	792442	792.442
12	幻灯片44	2365	292041	162	9	1	2072959	2072.96
12	幻灯片45	3098	295256	192	9	1	2802744	2802.74
12	幻灯片46	1416	299137	147	4	1	1116863	1116.86
12	幻灯片47	2565	301286	120	9	1	2263714	2263.71
12	幻灯片48	1449	304867	135	5	1	1144133	1144.13
13	幻灯片34	3865	241219	167	14	1	3623781	3623.78
13	幻灯片35	3281	245700	130	13	1	3035300	3035.3
13	幻灯片36	1066	249331	118	3	1	816669	816.669
13	幻灯片37	1482	250780	120	5	1	1231220	1231.22
13	幻灯片38	1133	252629	100	4	1	880371	880.371
13	幻灯片39	800	254145	139	2	1	545855	545.855
13	幻灯片40	1999	255577	111	5	1	1743423	1743.42
13	幻灯片41	783	258126	89	3	1	524874	524.874
13	幻灯片42	1532	259309	94	2	1	1272691	1272.69
13	幻灯片43	1649	261208	80	4	1	1387792	1387.79
13	幻灯片44	4131	263173	130	8	1	3867827	3867.83
13	幻灯片45	3964	267837	135	8	1	3696163	3696.16
13	幻灯片46	3015	272502	144	5	1	2742498	2742.5
13	幻灯片47	2882	276083	138	7	1	2605917	2605.92
13	幻灯片48	1166	279781	124	5	1	886219	886.219
14	幻灯片34	2399	296257	190	9	1	2102743	2102.74
14	幻灯片35	2615	299006	185	10	1	2315994	2315.99
14	幻灯片36	2798	302120	204	9	1	2495880	2495.88
14	幻灯片37	2682	305269	187	10	1	2376731	2376.73
14	幻灯片38	3531	308384	225	12	1	3222616	3222.62
14	幻灯片39	2948	312315	226	8	1	2635685	2635.68
14	幻灯片40	3315	315680	231	11	1	2999320	2999.32
14	幻灯片41	4198	319411	175	18	1	3878589	3878.59
14	幻灯片42	3182	324208	187	13	1	2857792	2857.79
14	幻灯片43	2199	327806	171	8	1	1871194	1871.19
14	幻灯片44	4081	330288	194	13	1	3750712	3750.71
14	幻灯片45	1299	335169	164	5	1	963831	963.831
14	幻灯片46	933	337134	163	3	1	595866	595.866
14	幻灯片47	1832	338484	154	7	1	1493516	1493.52
14	幻灯片48	2082	340949	184	7	1	1741051	1741.05
15	幻灯片34	3915	267341	132	10	1	3647659	3647.66
15	幻灯片35	3298	271672	197	8	1	3026328	3026.33
15	幻灯片36	4364	275853	134	15	1	4088147	4088.15
15	幻灯片37	3365	281650	134	11	1	3083350	3083.35
15	幻灯片38	6213	285681	135	26	1	5927319	5927.32
15	幻灯片39	3765	292360	131	9	1	3472640	3472.64
15	幻灯片40	4148	296941	151	12	1	3851059	3851.06
15	幻灯片41	5680	301755	154	18	1	5378245	5378.24
15	幻灯片42	2965	308018	111	8	1	2656982	2656.98
15	幻灯片43	3381	311350	146	7	1	3069650	3069.65
15	幻灯片44	2432	315231	144	8	1	2116769	2116.77
15	幻灯片45	3348	319728	175	11	1	3028272	3028.27
15	幻灯片46	2199	323876	136	8	1	1875124	1875.12
15	幻灯片47	1816	326558	82	5	1	1489442	1489.44
15	幻灯片48	2049	328873	152	6	1	1720127	1720.13
16	幻灯片34	1916	208931	144	8	1	1707069	1707.07
16	幻灯片35	2182	211197	140	10	1	1970803	1970.8
16	幻灯片36	1483	213729	150	2	1	1269271	1269.27
16	幻灯片37	2465	215694	142	8	1	2249306	2249.31
16	幻灯片38	4464	219725	125	18	1	4244275	4244.27
16	幻灯片39	4164	224589	150	17	1	3939411	3939.41
16	幻灯片40	4697	229586	148	17	1	4467414	4467.41
16	幻灯片41	1466	234517	109	6	1	1231483	1231.48
16	幻灯片42	3714	236183	138	15	1	3477817	3477.82
16	幻灯片43	2149	240114	138	7	1	1908886	1908.89
16	幻灯片44	4031	242463	161	15	1	3788537	3788.54
16	幻灯片45	5480	247077	150	21	1	5232923	5232.92
16	幻灯片46	1782	252807	154	8	1	1529193	1529.19
16	幻灯片47	716	255039	133	2	1	460961	460.961
16	幻灯片48	716	256088	115	3	1	459912	459.912
17	幻灯片34	1466	268193	151	7	1	1197807	1197.81
17	幻灯片35	1949	270109	155	8	1	1678891	1678.89
17	幻灯片36	1249	272741	150	6	1	976259	976.259
17	幻灯片37	1616	274323	165	6	1	1341677	1341.68
17	幻灯片38	2532	277371	229	9	1	2254629	2254.63
17	幻灯片39	4348	280636	245	13	1	4067364	4067.36
17	幻灯片40	2332	285667	153	10	1	2046333	2046.33
17	幻灯片41	2649	288482	163	10	1	2360518	2360.52
17	幻灯片42	2948	291580	125	14	1	2656420	2656.42
17	幻灯片43	2682	294978	180	8	1	2387022	2387.02
17	幻灯片44	2982	298143	208	10	1	2683857	2683.86
17	幻灯片45	2082	301974	158	8	1	1780026	1780.03
17	幻灯片46	1932	304756	233	6	1	1627244	1627.24
17	幻灯片47	1216	307355	248	3	1	908645	908.645
17	幻灯片48	1049	309203	300	2	1	739797	739.797
10	幻灯片1	3265	154827	251	10	2	3110173	3110.17
10	幻灯片2	5797	158392	210	19	2	5638608	5638.61
10	幻灯片3	9195	165105	200	34	2	9029895	9029.9
10	幻灯片4	2149	174716	157	9	2	1974284	1974.28
10	幻灯片5	2165	177665	181	7	2	1987335	1987.34
10	幻灯片6	4614	180613	212	17	2	4433387	4433.39
10	幻灯片7	3298	186259	260	8	2	3111741	3111.74
10	幻灯片8	7429	190890	202	26	2	7238110	7238.11
10	幻灯片9	2399	199369	144	9	2	2199631	2199.63
10	幻灯片10	2782	204466	180	11	2	2577534	2577.53
10	幻灯片11	5564	208148	202	20	2	5355852	5355.85
10	幻灯片12	2832	214361	177	10	2	2617639	2617.64
10	幻灯片14	1632	218525	180	6	2	1413475	1413.47
10	幻灯片16	3648	220974	189	15	2	3427026	3427.03
10	幻灯片17	1233	225421	150	4	2	1007579	1007.58
11	幻灯片1	6130	211557	191	23	2	5918443	5918.44
11	幻灯片2	5997	219786	174	24	2	5777214	5777.21
11	幻灯片3	5214	227281	196	18	2	4986719	4986.72
11	幻灯片4	6280	234228	169	20	2	6045772	6045.77
11	幻灯片5	3048	241923	160	11	2	2806077	2806.08
11	幻灯片6	3815	246604	173	13	2	3568396	3568.4
11	幻灯片7	3365	251718	161	15	2	3113282	3113.28
11	幻灯片8	3431	256565	150	10	2	3174435	3174.43
11	幻灯片9	4031	261479	161	14	2	3769521	3769.52
11	幻灯片10	2615	266826	207	6	2	2348174	2348.17
11	幻灯片11	3565	270207	155	11	2	3294793	3294.79
11	幻灯片12	3215	274955	213	10	2	2940045	2940.05
11	幻灯片14	3948	281218	152	15	2	3666782	3666.78
11	幻灯片16	4331	287098	171	16	2	4043902	4043.9
11	幻灯片17	3581	292528	187	10	2	3288472	3288.47
12	幻灯片1	2532	186883	182	7	2	2345117	2345.12
12	幻灯片2	2165	189898	202	6	2	1975102	1975.1
12	幻灯片3	1716	192480	152	6	2	1523520	1523.52
12	幻灯片4	2865	194762	179	9	2	2670238	2670.24
12	幻灯片5	4514	199143	138	9	2	4314857	4314.86
12	幻灯片6	1616	204306	172	6	2	1411694	1411.69
12	幻灯片7	1632	206455	141	6	2	1425545	1425.55
12	幻灯片8	1782	208987	153	5	2	1573013	1573.01
12	幻灯片9	1449	211652	124	6	2	1237348	1237.35
12	幻灯片10	2698	213635	153	9	2	2484365	2484.36
12	幻灯片11	1666	217399	167	6	2	1448601	1448.6
12	幻灯片12	2365	219615	144	8	2	2145385	2145.39
12	幻灯片14	5047	222413	142	16	2	4824587	4824.59
12	幻灯片16	2748	227910	135	7	2	2520090	2520.09
12	幻灯片17	1549	231125	87	5	2	1317875	1317.88
13	幻灯片1	3381	166794	148	10	2	3214206	3214.21
13	幻灯片2	3765	170892	158	12	2	3594108	3594.11
13	幻灯片3	3998	175406	144	15	2	3822594	3822.59
13	幻灯片4	1882	180353	191	6	2	1701647	1701.65
13	幻灯片5	2449	182918	134	9	2	2266082	2266.08
13	幻灯片6	3315	185883	157	11	2	3129117	3129.12
13	幻灯片7	2415	189715	133	8	2	2225285	2225.28
13	幻灯片8	3132	192713	157	8	2	2939287	2939.29
13	幻灯片9	3665	196311	163	10	2	3468689	3468.69
13	幻灯片10	1616	200592	225	4	2	1415408	1415.41
13	幻灯片11	1732	202691	142	5	2	1529309	1529.31
13	幻灯片12	2515	204956	135	7	2	2310044	2310.04
13	幻灯片14	833	208237	189	1	2	624763	624.763
13	幻灯片16	1466	209637	130	6	2	1256363	1256.36
13	幻灯片17	816	211586	139	2	2	604414	604.414
14	幻灯片1	2665	196563	155	12	2	2468437	2468.44
14	幻灯片2	3098	199828	166	12	2	2898172	2898.17
14	幻灯片3	3132	203392	144	14	2	2928608	2928.61
14	幻灯片4	2599	206940	201	9	2	2392060	2392.06
14	幻灯片5	3248	209889	151	14	2	3038111	3038.11
14	幻灯片6	7113	213770	172	26	2	6899230	6899.23
14	幻灯片7	4997	221466	174	20	2	4775534	4775.53
14	幻灯片8	3398	226912	178	12	2	3171088	3171.09
14	幻灯片9	3565	230777	229	12	2	3334223	3334.22
14	幻灯片10	7646	235141	185	30	2	7410859	7410.86
14	幻灯片11	4331	244203	201	14	2	4086797	4086.8
14	幻灯片12	2648	249633	185	8	2	2398367	2398.37
14	幻灯片14	3232	252631	178	11	2	2979369	2979.37
14	幻灯片16	1183	256396	109	5	2	926604	926.604
14	幻灯片17	866	257862	104	3	2	608138	608.138
15	幻灯片1	2798	164715	108	7	2	2633285	2633.28
15	幻灯片2	5547	167980	146	14	2	5379020	5379.02
15	幻灯片3	6063	174160	119	19	2	5888840	5888.84
15	幻灯片4	1782	180890	94	4	2	1601110	1601.11
15	幻灯片5	3365	183588	145	10	2	3181412	3181.41
15	幻灯片6	3815	187952	144	12	2	3627048	3627.05
15	幻灯片7	2865	193049	143	7	2	2671951	2671.95
15	幻灯片8	6430	196331	125	22	2	6233669	6233.67
15	幻灯片9	1433	203227	100	3	2	1229773	1229.77
15	幻灯片10	1799	205059	122	4	2	1593941	1593.94
15	幻灯片11	4181	207708	183	10	2	3973292	3973.29
15	幻灯片12	2332	213621	112	8	2	2118379	2118.38
15	幻灯片14	1233	216386	94	4	2	1016614	1016.61
15	幻灯片16	1216	218069	105	2	2	997931	997.931
15	幻灯片17	1749	219684	151	5	2	1529316	1529.32
16	幻灯片1	2482	146683	120	9	2	2335317	2335.32
16	幻灯片2	4997	149581	150	22	2	4847419	4847.42
16	幻灯片3	3165	155395	152	10	2	3009605	3009.61
16	幻灯片4	899	158993	161	2	2	740007	740.007
16	幻灯片5	4098	160725	136	16	2	3937275	3937.28
16	幻灯片6	3681	165306	138	17	2	3515694	3515.69
16	幻灯片7	3831	169170	151	13	2	3661830	3661.83
16	幻灯片8	2365	173201	165	8	2	2191799	2191.8
16	幻灯片9	1616	175800	160	5	2	1440200	1440.2
16	幻灯片10	2332	177832	179	8	2	2154168	2154.17
16	幻灯片11	3165	180531	169	13	2	2984469	2984.47
16	幻灯片12	800	184079	159	3	2	615921	615.921
16	幻灯片14	550	185145	111	1	2	364855	364.855
16	幻灯片16	866	185961	144	3	2	680039	680.039
16	幻灯片17	700	187127	144	2	2	512873	512.873
17	幻灯片1	1799	194418	217	6	2	1604582	1604.58
17	幻灯片2	2532	196616	190	9	2	2335384	2335.38
17	幻灯片3	2515	199565	164	9	2	2315435	2315.43
17	幻灯片4	4431	202497	174	17	2	4228503	4228.5
17	幻灯片5	1799	207444	184	5	2	1591556	1591.56
17	幻灯片6	1849	209709	215	5	2	1639291	1639.29
17	幻灯片7	2682	211974	169	10	2	2470026	2470.03
17	幻灯片8	2399	215040	125	9	2	2183960	2183.96
17	幻灯片9	1266	217821	137	3	2	1048179	1048.18
17	幻灯片10	1683	219404	207	5	2	1463596	1463.6
17	幻灯片11	1416	221802	187	5	2	1194198	1194.2
17	幻灯片12	1016	223551	239	2	2	792449	792.449
17	幻灯片14	3215	225167	161	10	2	2989833	2989.83
17	幻灯片16	4547	228732	191	17	2	4318268	4318.27
17	幻灯片17	1133	233696	133	3	2	899304	899.304
10	幻灯片19	2299	227254	205	8	3	2071746	2071.75
10	幻灯片20	1566	230102	178	4	3	1335898	1335.9
10	幻灯片21	1166	232151	211	4	3	933849	933.849
10	幻灯片22	2549	233767	206	9	3	2315233	2315.23
10	幻灯片23	1882	236865	222	5	3	1645135	1645.13
10	幻灯片24	2415	239280	188	10	3	2175720	2175.72
10	幻灯片25	8845	242278	197	32	3	8602722	8602.72
10	幻灯片26	1582	251656	204	5	3	1330344	1330.34
10	幻灯片27	1233	253822	170	3	3	979178	979.178
10	幻灯片28	1116	255571	127	5	3	860429	860.429
10	幻灯片29	2182	257103	230	7	3	1924897	1924.9
10	幻灯片30	800	259685	189	2	3	540315	540.315
10	幻灯片31	3715	260868	189	14	3	3454132	3454.13
10	幻灯片32	2565	265482	205	9	3	2299518	2299.52
10	幻灯片33	3248	268480	184	11	3	2979520	2979.52
11	幻灯片19	3082	299324	153	11	3	2782676	2782.68
11	幻灯片20	4914	303589	187	18	3	4610411	4610.41
11	幻灯片21	4481	309702	157	17	3	4171298	4171.3
11	幻灯片22	4114	315849	164	15	3	3798151	3798.15
11	幻灯片23	4281	321329	177	16	3	3959671	3959.67
11	幻灯片24	4114	327126	152	18	3	3786874	3786.87
11	幻灯片25	3198	333655	148	12	3	2864345	2864.34
11	幻灯片26	5963	338119	171	23	3	5624881	5624.88
11	幻灯片27	2249	345365	140	11	3	1903635	1903.63
11	幻灯片28	5447	348664	160	20	3	5098336	5098.34
11	幻灯片29	4864	355393	176	19	3	4508607	4508.61
11	幻灯片30	5830	361340	185	21	3	5468660	5468.66
11	幻灯片31	2865	368436	207	9	3	2496564	2496.56
11	幻灯片32	4014	373949	173	16	3	3640051	3640.05
11	幻灯片33	4131	379180	185	12	3	3751820	3751.82
12	幻灯片19	2815	233140	101	9	3	2581860	2581.86
12	幻灯片20	3348	236389	155	13	3	3111611	3111.61
12	幻灯片21	1516	240503	200	4	3	1275497	1275.5
12	幻灯片22	683	242435	167	1	3	440565	440.565
12	幻灯片23	1599	243751	154	6	3	1355249	1355.25
12	幻灯片24	2699	245867	178	9	3	2453133	2453.13
12	幻灯片25	1616	249148	154	6	3	1366852	1366.85
12	幻灯片26	1116	251247	218	3	3	864753	864.753
12	幻灯片27	1099	252729	111	3	3	846271	846.271
12	幻灯片28	1499	254195	162	5	3	1244805	1244.81
12	幻灯片29	1582	256444	141	6	3	1325556	1325.56
12	幻灯片30	3048	258693	160	10	3	2789307	2789.31
12	幻灯片31	1549	262307	167	5	3	1286693	1286.69
12	幻灯片32	5614	264406	224	15	3	5349594	5349.59
12	幻灯片33	1283	270519	130	6	3	1012481	1012.48
13	幻灯片19	699	212752	89	2	3	486248	486.248
13	幻灯片20	2199	213801	155	6	3	1985199	1985.2
13	幻灯片21	916	216516	272	2	3	699484	699.484
13	幻灯片22	766	217782	217	2	3	548218	548.218
13	幻灯片23	2249	218898	127	7	3	2030102	2030.1
13	幻灯片24	1399	221547	122	4	3	1177453	1177.45
13	幻灯片25	2115	223379	143	7	3	1891621	1891.62
13	幻灯片26	1183	225994	139	2	3	957006	957.006
13	幻灯片27	750	227510	111	2	3	522490	522.49
13	幻灯片28	816	228576	189	3	3	587424	587.424
13	幻灯片29	1066	229725	150	4	3	836275	836.275
13	幻灯片30	783	231108	144	3	3	551892	551.892
13	幻灯片31	999	232207	215	3	3	766793	766.793
13	幻灯片32	2532	233707	191	6	3	2298293	2298.29
13	幻灯片33	3865	236622	146	14	3	3628378	3628.38
14	幻灯片19	983	259061	141	3	3	723939	723.939
14	幻灯片20	2765	260410	194	10	3	2504590	2504.59
14	幻灯片21	2782	263609	152	10	3	2518391	2518.39
14	幻灯片22	2499	266740	153	10	3	2232260	2232.26
14	幻灯片23	4181	269622	174	15	3	3911378	3911.38
14	幻灯片24	3082	274219	210	10	3	2807781	2807.78
14	幻灯片25	1649	277584	209	5	3	1371416	1371.42
14	幻灯片26	1382	280316	141	6	3	1101684	1101.68
14	幻灯片27	1566	282065	136	7	3	1283935	1283.93
14	幻灯片28	1416	284097	152	6	3	1131903	1131.9
14	幻灯片29	1066	285963	222	3	3	780037	780.037
14	幻灯片30	616	287412	139	2	3	328588	328.588
14	幻灯片31	650	288428		0	3	361572	361.572
14	幻灯片32	2149	289744	175	8	3	1859256	1859.26
14	幻灯片33	3398	292493	178	13	3	3105507	3105.51
15	幻灯片19	1199	221883	98	5	3	977117	977.117
15	幻灯片20	1832	223582	151	5	3	1608418	1608.42
15	幻灯片21	1949	226181	81	3	3	1722819	1722.82
15	幻灯片22	2998	228846	127	7	3	2769154	2769.15
15	幻灯片23	4797	232627	137	16	3	4564373	4564.37
15	幻灯片24	1499	238174	136	4	3	1260826	1260.83
15	幻灯片25	1716	240273	133	4	3	1475727	1475.73
15	幻灯片26	2615	242855	93	10	3	2372145	2372.14
15	幻灯片27	1199	245920	111	3	3	953080	953.08
15	幻灯片28	1766	247835	139	6	3	1518165	1518.16
15	幻灯片29	3015	250251	129	8	3	2764749	2764.75
15	幻灯片30	3165	253782	125	11	3	2911218	2911.22
15	幻灯片31	2465	257580	142	9	3	2207420	2207.42
15	幻灯片32	1582	260645	127	5	3	1321355	1321.36
15	幻灯片33	3415	262660	135	11	3	3152340	3152.34
16	幻灯片19	516	188076	89	1	3	327924	327.924
16	幻灯片20	1299	188859	158	5	3	1110141	1110.14
16	幻灯片21	1299	190425	142	6	3	1108575	1108.58
16	幻灯片22	2765	192007	124	12	3	2572993	2572.99
16	幻灯片23	3298	195139	173	13	3	3102861	3102.86
16	幻灯片24	1299	198687	122	6	3	1100313	1100.31
16	幻灯片25	633	200219	222	1	3	432781	432.781
16	幻灯片26	550	201086	117	2	3	348914	348.914
16	幻灯片27	533	201935	133	2	3	331065	331.065
16	幻灯片28	433	202702		0	3	230298	230.298
16	幻灯片29	400	203318	89	1	3	196682	196.682
16	幻灯片30	816	203918	148	3	3	612082	612.082
16	幻灯片31	533	205017	189	1	3	327983	327.983
16	幻灯片32	1833	205916	125	4	3	1627084	1627.08
16	幻灯片33	750	207932	98	5	3	542068	542.068
17	幻灯片19	1133	235195	137	3	3	897805	897.805
17	幻灯片20	1299	236627	197	4	3	1062373	1062.37
17	幻灯片21	1616	238376	174	6	3	1377624	1377.62
17	幻灯片22	2465	240359	169	9	3	2224641	2224.64
17	幻灯片23	1216	243140	111	7	3	972860	972.86
17	幻灯片24	1632	244840	189	5	3	1387160	1387.16
17	幻灯片25	1816	247055	195	5	3	1568945	1568.94
17	幻灯片26	5097	249304	170	17	3	4847696	4847.7
17	幻灯片27	816	254784	100	3	3	561216	561.216
17	幻灯片28	1682	255967	176	7	3	1426033	1426.03
17	幻灯片29	1682	258049	129	5	3	1423951	1423.95
17	幻灯片30	700	260131	117	2	3	439869	439.869
17	幻灯片31	1133	261197	207	3	3	871803	871.803
17	幻灯片32	1449	262846	198	5	3	1186154	1186.15
17	幻灯片33	2598	264745	200	8	3	2333255	2333.26
10	幻灯片2 (1)	3531	357281	221	11	4	3173719	3173.72
10	幻灯片4 (1)	999	361345	185	3	4	637655	637.655
10	幻灯片5 (1)	1699	362878	157	8	4	1336122	1336.12
10	幻灯片8 (1)	1949	365026	183	8	4	1583974	1583.97
10	幻灯片9 (1)	4064	368075	202	15	4	3695925	3695.93
10	幻灯片10 (1)	1116	372839	170	3	4	743161	743.161
10	幻灯片11 (1)	1299	374621	172	4	4	924379	924.379
10	幻灯片12 (1)	6130	376936	224	22	4	5753064	5753.06
10	幻灯片13	4364	384049	240	14	4	3979951	3979.95
10	幻灯片15	2649	389313	198	10	4	2259687	2259.69
10	幻灯片49	3648	338524	195	15	4	3309476	3309.48
10	幻灯片50	6163	343472	184	20	4	5819528	5819.53
10	幻灯片51	2948	350318	250	8	4	2597682	2597.68
10	幻灯片52	983	353783	167	2	4	629217	629.217
10	幻灯片53	1349	355265	189	5	4	993735	993.735
11	幻灯片2 (1)	2982	506275	183	6	4	2475725	2475.72
11	幻灯片4 (1)	3848	509907	130	12	4	3338093	3338.09
11	幻灯片5 (1)	1932	517636	159	7	4	1414364	1414.36
11	幻灯片8 (1)	1399	521150	171	5	4	877850	877.85
11	幻灯片9 (1)	2565	523516	163	10	4	2041484	2041.48
11	幻灯片10 (1)	4381	526747	199	13	4	3854253	3854.25
11	幻灯片11 (1)	2182	532444	170	7	4	1649556	1649.56
11	幻灯片12 (1)	3381	536275	189	9	4	2844725	2844.72
11	幻灯片13	3948	541172	173	16	4	3406828	3406.83
11	幻灯片15	3881	547286	174	14	4	3333714	3333.71
11	幻灯片49	6713	482072	170	25	4	6230928	6230.93
11	幻灯片50	4581	489701	144	22	4	4091299	4091.3
11	幻灯片51	3148	495281	145	14	4	2652719	2652.72
11	幻灯片52	2465	499596	155	9	4	1965404	1965.4
11	幻灯片53	1483	503660	152	3	4	979340	979.34
12	幻灯片2 (1)	2315	326471	200	6	4	1988529	1988.53
12	幻灯片4 (1)	1599	329237	178	5	4	1269763	1269.76
12	幻灯片5 (1)	1666	331552	174	6	4	1334448	1334.45
12	幻灯片8 (1)	1616	333567	155	5	4	1282433	1282.43
12	幻灯片9 (1)	4098	335466	141	17	4	3762534	3762.53
12	幻灯片10 (1)	2332	340314	168	7	4	1991686	1991.69
12	幻灯片11 (1)	2698	342946	150	8	4	2355054	2355.05
12	幻灯片12 (1)	1349	345961	152	3	4	1003039	1003.04
12	幻灯片13	1383	347526	142	5	4	1035474	1035.47
12	幻灯片15	1399	349242	208	4	4	1049758	1049.76
12	幻灯片49	4031	307649	167	13	4	3723351	3723.35
12	幻灯片50	5347	312663	199	16	4	5034337	5034.34
12	幻灯片51	1982	318826	143	7	4	1663174	1663.17
12	幻灯片52	1632	321591	142	5	4	1310409	1310.41
12	幻灯片53	1516	323973	128	7	4	1192027	1192.03
13	幻灯片2 (1)	1233	297971	205	2	4	935029	935.029
13	幻灯片4 (1)	916	299636	78	1	4	616364	616.364
13	幻灯片5 (1)	1366	301119	133	4	4	1064881	1064.88
13	幻灯片8 (1)	650	302968	217	2	4	347032	347.032
13	幻灯片9 (1)	1499	304667	416	2	4	1194333	1194.33
13	幻灯片10 (1)	1016	306616	204	3	4	709384	709.384
13	幻灯片11 (1)	1166	308165	105	6	4	857835	857.835
13	幻灯片12 (1)	2782	309697	167	4	4	2472303	2472.3
13	幻灯片13	3132	312979	108	7	4	2819021	2819.02
13	幻灯片15	2565	316527	80	6	4	2248473	2248.47
13	幻灯片49	2932	281463	115	8	4	2650537	2650.54
13	幻灯片50	3365	285178	121	7	4	3079822	3079.82
13	幻灯片51	1466	289159	144	3	4	1176841	1176.84
13	幻灯片52	3864	291191	117	8	4	3572809	3572.81
13	幻灯片53	1949	295605	155	5	4	1653395	1653.39
14	幻灯片2 (1)	2998	354091	165	12	4	2643909	2643.91
14	幻灯片4 (1)	1383	357340	192	4	4	1025660	1025.66
14	幻灯片5 (1)	716	359022	205	2	4	356978	356.978
14	幻灯片8 (1)	433	359988		0	4	73012	73.012
14	幻灯片9 (1)	350	360704		0	4	-10704	-10.704
14	幻灯片10 (1)	783	361471	244	1	4	421529	421.529
14	幻灯片11 (1)	1049	362453	178	3	4	686547	686.547
14	幻灯片12 (1)	2482	363719	175	9	4	2118281	2118.28
14	幻灯片13	2199	367201	145	10	4	1831799	1831.8
14	幻灯片15	2116	369816	178	7	4	1746184	1746.18
14	幻灯片49	3598	343564	223	11	4	3254436	3254.44
14	幻灯片50	2532	347578	162	10	4	2184422	2184.42
14	幻灯片51	1466	350460	146	7	4	1115540	1115.54
14	幻灯片52	683	352209	118	3	4	330791	330.791
14	幻灯片53	616	353175	200	1	4	262825	262.825
15	幻灯片2 (1)	1816	346514	118	8	4	1469486	1469.49
15	幻灯片4 (1)	999	348746	205	2	4	650254	650.254
15	幻灯片5 (1)	1816	350611	107	5	4	1465389	1465.39
15	幻灯片8 (1)	1832	352893	122	7	4	1479107	1479.11
15	幻灯片9 (1)	2349	355292	114	4	4	1993708	1993.71
15	幻灯片10 (1)	1333	358007	111	3	4	974993	974.993
15	幻灯片11 (1)	1416	360856	133	4	4	1055144	1055.14
15	幻灯片12 (1)	3715	362721	132	13	4	3352279	3352.28
15	幻灯片13	1832	366869	105	2	4	1465131	1465.13
15	幻灯片15	4448	369134	134	15	4	4078866	4078.87
15	幻灯片49	2665	331605	132	10	4	2333395	2333.39
15	幻灯片50	3248	334887	104	11	4	2913113	2913.11
15	幻灯片51	2682	338951	166	11	4	2343049	2343.05
15	幻灯片52	2082	342083	142	5	4	1739917	1739.92
15	幻灯片53	1483	344615	92	7	4	1138385	1138.38
16	幻灯片2 (1)	1666	272512	119	4	4	1393488	1393.49
16	幻灯片4 (1)	583	274445	289	1	4	308555	308.555
16	幻灯片5 (1)	550	275327	266	1	4	274673	274.673
16	幻灯片8 (1)	400	276194	89	1	4	123806	123.806
16	幻灯片9 (1)	450	276977		0	4	173023	173.023
16	幻灯片10 (1)	683	277726	167	2	4	405274	405.274
16	幻灯片11 (1)	949	278709	117	2	4	670291	670.291
16	幻灯片12 (1)	583	279992	411	1	4	303008	303.008
16	幻灯片13	533	280908	189	1	4	252092	252.092
16	幻灯片15	2016	282307	160	5	4	1733693	1733.69
16	幻灯片49	2765	257054	133	9	4	2507946	2507.95
16	幻灯片50	5813	260086	131	19	4	5552914	5552.91
16	幻灯片51	2748	266199	135	10	4	2481801	2481.8
16	幻灯片52	1216	269281	142	4	4	946719	946.719
16	幻灯片53	1183	271047	128	6	4	911953	911.953
17	幻灯片2 (1)	2349	330075	220	6	4	2018925	2018.92
17	幻灯片4 (1)	4281	332874	142	17	4	3948126	3948.13
17	幻灯片5 (1)	6296	337871	177	22	4	5958129	5958.13
17	幻灯片8 (1)	1766	344667	182	7	4	1421333	1421.33
17	幻灯片9 (1)	3598	346882	174	14	4	3251118	3251.12
17	幻灯片10 (1)	3881	350947	196	13	4	3530053	3530.05
17	幻灯片11 (1)	3298	355311	138	13	4	2942689	2942.69
17	幻灯片12 (1)	2832	359126	181	10	4	2472874	2472.87
17	幻灯片13	2332	362390	235	8	4	1969610	1969.61
17	幻灯片15	2898	365222	202	9	4	2532778	2532.78
17	幻灯片49	3665	310753	182	13	4	3354247	3354.25
17	幻灯片50	6480	315150	185	24	4	6164850	6164.85
17	幻灯片51	1966	322113	187	6	4	1643887	1643.89
17	幻灯片52	2382	324761	224	6	4	2057239	2057.24
17	幻灯片53	1866	327610	181	7	4	1538390	1538.39
10	幻灯片35 (1)	2782	460223	215	9	5	2321777	2321.78
10	幻灯片36 (1)	2965	463388	234	9	5	2501612	2501.61
10	幻灯片37 (1)	2565	466853	208	9	5	2098147	2098.15
10	幻灯片38 (1)	4331	470018	218	15	5	3860982	3860.98
10	幻灯片39 (1)	3731	475248	213	12	5	3255752	3255.75
10	幻灯片40 (1)	3565	479496	224	11	5	3085504	3085.5
10	幻灯片41 (1)	1266	483560	198	5	5	782440	782.44
10	幻灯片42 (1)	4048	485875	181	13	5	3562125	3562.12
10	幻灯片43 (1)	4048	490406	184	17	5	3557594	3557.59
10	幻灯片44 (1)	6213	494954	206	21	5	5718046	5718.05
10	幻灯片45 (1)	2232	501650	198	8	5	1730350	1730.35
10	幻灯片46 (1)	4014	504515	217	14	5	3509485	3509.49
10	幻灯片47 (1)	2399	509262	212	8	5	1889738	1889.74
10	幻灯片48 (1)	1383	512311	182	5	5	870689	870.689
10	幻灯片50 (1)	2615	514110	165	10	5	2100890	2100.89
11	幻灯片35 (1)	4331	640950	234	13	5	3690050	3690.05
11	幻灯片36 (1)	3481	646230	164	13	5	2834770	2834.77
11	幻灯片37 (1)	5264	651194	192	18	5	4612806	4612.81
11	幻灯片38 (1)	4981	657174	189	19	5	4323826	4323.83
11	幻灯片39 (1)	7313	662655	190	26	5	6650345	6650.35
11	幻灯片40 (1)	2898	670667	222	7	5	2227333	2227.33
11	幻灯片41 (1)	4631	674564	174	16	5	3956436	3956.44
11	幻灯片42 (1)	1799	679628	200	6	5	1119372	1119.37
11	幻灯片43 (1)	4797	682493	172	20	5	4114507	4114.51
11	幻灯片44 (1)	6296	688107	198	21	5	5607893	5607.89
11	幻灯片45 (1)	5497	695436	169	23	5	4801564	4801.56
11	幻灯片46 (1)	4747	701483	197	16	5	4045517	4045.52
11	幻灯片47 (1)	4564	707463	168	17	5	3856537	3856.54
11	幻灯片48 (1)	5180	712710	208	18	5	4467290	4467.29
11	幻灯片50 (1)	5697	718607	167	19	5	4978393	4978.39
12	幻灯片35 (1)	3581	411441	130	15	5	3169559	3169.56
12	幻灯片36 (1)	3914	415455	136	12	5	3498545	3498.55
12	幻灯片37 (1)	3448	420019	172	11	5	3027981	3027.98
12	幻灯片38 (1)	3232	424233	169	13	5	2807767	2807.77
12	幻灯片39 (1)	3581	427865	201	12	5	3153135	3153.14
12	幻灯片40 (1)	2465	431912	144	11	5	2033088	2033.09
12	幻灯片41 (1)	3798	435261	202	12	5	3362739	3362.74
12	幻灯片42 (1)	3548	439725	208	8	5	3108275	3108.28
12	幻灯片43 (1)	3215	443822	171	9	5	2771178	2771.18
12	幻灯片44 (1)	3132	447587	157	10	5	2684413	2684.41
12	幻灯片45 (1)	3981	451868	172	12	5	3529132	3529.13
12	幻灯片46 (1)	4298	456349	197	13	5	3841651	3841.65
12	幻灯片47 (1)	3815	461030	164	11	5	3353970	3353.97
12	幻灯片48 (1)	1949	465210	98	6	5	1483790	1483.79
12	幻灯片50 (1)	3781	467592	144	14	5	3313408	3313.41
13	幻灯片35 (1)	1366	350591	125	4	5	1015409	1015.41
13	幻灯片36 (1)	1099	352240	189	2	5	746760	746.76
13	幻灯片37 (1)	1033	353623	144	1	5	679377	679.377
13	幻灯片38 (1)	2115	355022	127	5	5	1759978	1759.98
13	幻灯片39 (1)	1516	357487	159	3	5	1158513	1158.51
13	幻灯片40 (1)	2665	359370	148	3	5	2305630	2305.63
13	幻灯片41 (1)	1166	362485	109	5	5	803515	803.515
13	幻灯片42 (1)	1699	363967	137	3	5	1335033	1335.03
13	幻灯片43 (1)	1133	365999	94	2	5	767001	767.001
13	幻灯片44 (1)	1316	367515	109	5	5	948485	948.485
13	幻灯片45 (1)	1299	369431	107	3	5	929569	929.569
13	幻灯片46 (1)	1949	371046	130	4	5	1577954	1577.95
13	幻灯片47 (1)	1732	373362	144	5	5	1358638	1358.64
13	幻灯片48 (1)	916	375377	185	3	5	540623	540.623
13	幻灯片50 (1)	1599	376727	78	3	5	1222273	1222.27
14	幻灯片35 (1)	2965	412475	154	13	5	2552525	2552.53
14	幻灯片36 (1)	833	416240	142	4	5	416760	416.76
14	幻灯片37 (1)	1799	417323	191	6	5	1381677	1381.68
14	幻灯片38 (1)	3815	419338	174	13	5	3395662	3395.66
14	幻灯片39 (1)	1616	423453	242	5	5	1192547	1192.55
14	幻灯片40 (1)	966	425501	211	2	5	540499	540.499
14	幻灯片41 (1)	2199	426701	165	8	5	1772299	1772.3
14	幻灯片42 (1)	633	429549	155	1	5	203451	203.451
14	幻灯片43 (1)	2265	430432	182	7	5	1834568	1834.57
14	幻灯片44 (1)	1932	432931	218	6	5	1499069	1499.07
14	幻灯片45 (1)	2499	435179	160	10	5	2063821	2063.82
14	幻灯片46 (1)	1732	438178	143	7	5	1293822	1293.82
14	幻灯片47 (1)	1766	440526	170	7	5	1325474	1325.47
14	幻灯片48 (1)	1666	442725	172	6	5	1223275	1223.28
14	幻灯片50 (1)	2798	444757	195	9	5	2353243	2353.24
15	幻灯片35 (1)	4664	427751	131	19	5	4236249	4236.25
15	幻灯片36 (1)	1566	433698	118	3	5	1132302	1132.3
15	幻灯片37 (1)	2549	436063	107	5	5	2112937	2112.94
15	幻灯片38 (1)	2532	439095	98	5	5	2092905	2092.91
15	幻灯片39 (1)	2215	442027	181	6	5	1772973	1772.97
15	幻灯片40 (1)	2132	444675	97	7	5	1687325	1687.33
15	幻灯片41 (1)	2115	447257	141	6	5	1667743	1667.74
15	幻灯片42 (1)	1116	449772	137	3	5	666228	666.228
15	幻灯片43 (1)	2415	451338	115	9	5	1963662	1963.66
15	幻灯片44 (1)	2049	454137	118	5	5	1594863	1594.86
15	幻灯片45 (1)	4248	456552	120	12	5	3791448	3791.45
15	幻灯片46 (1)	2449	461649	109	10	5	1987351	1987.35
15	幻灯片47 (1)	2099	464547	124	7	5	1634453	1634.45
15	幻灯片48 (1)	1866	467029	109	5	5	1398971	1398.97
15	幻灯片50 (1)	1766	469411	178	4	5	1296589	1296.59
16	幻灯片35 (1)	1216	334394	200	3	5	881606	881.606
16	幻灯片36 (1)	1566	335860	129	5	5	1230140	1230.14
16	幻灯片37 (1)	2299	337759	162	11	5	1961241	1961.24
16	幻灯片38 (1)	2865	340308	185	11	5	2524692	2524.69
16	幻灯片39 (1)	4764	343423	185	19	5	4420577	4420.58
16	幻灯片40 (1)	1183	348420	139	2	5	834580	834.58
16	幻灯片41 (1)	3215	349853	153	16	5	2865147	2865.15
16	幻灯片42 (1)	2882	353317	171	11	5	2528683	2528.68
16	幻灯片43 (1)	2565	356449	164	10	5	2208551	2208.55
16	幻灯片44 (1)	4114	359264	168	17	5	3754736	3754.74
16	幻灯片45 (1)	4531	363645	219	10	5	4167355	4167.35
16	幻灯片46 (1)	2649	368375	149	10	5	2280625	2280.62
16	幻灯片47 (1)	1416	371224	171	5	5	1044776	1044.78
16	幻灯片48 (1)	1716	372823	180	4	5	1343177	1343.18
16	幻灯片50 (1)	2032	374739	151	10	5	1657261	1657.26
17	幻灯片35 (1)	2349	432268	165	10	5	1916732	1916.73
17	幻灯片36 (1)	1333	435083	220	5	5	897917	897.917
17	幻灯片37 (1)	1416	437648	155	6	5	978352	978.352
17	幻灯片38 (1)	2849	439480	166	11	5	2409520	2409.52
17	幻灯片39 (1)	1699	442979	181	6	5	1256021	1256.02
17	幻灯片40 (1)	1516	445277	162	5	5	1070723	1070.72
17	幻灯片41 (1)	2232	447360	170	9	5	1784640	1784.64
17	幻灯片42 (1)	1749	450008	181	6	5	1298992	1298.99
17	幻灯片43 (1)	2465	452207	180	9	5	2012793	2012.79
17	幻灯片44 (1)	2165	455105	147	10	5	1709895	1709.89
17	幻灯片45 (1)	2882	457654	225	8	5	2424346	2424.35
17	幻灯片46 (1)	4214	461518	199	14	5	3752482	3752.48
17	幻灯片47 (1)	4697	466266	211	15	5	4230734	4230.73
17	幻灯片48 (1)	1866	471979	211	7	5	1394021	1394.02
17	幻灯片50 (1)	1832	474378	200	7	5	1357622	1357.62
10	幻灯片17 (1)	5047	392511	212	18	6	4654489	4654.49
10	幻灯片20 (1)	1749	413449	157	8	6	1335551	1335.55
10	幻灯片21 (1)	3948	415931	185	14	6	3532069	3532.07
10	幻灯片22 (1)	4931	420562	232	16	6	4510438	4510.44
10	幻灯片23 (1)	4797	426275	227	17	6	4370725	4370.73
10	幻灯片24 (1)	1366	431622	180	5	6	934378	934.378
10	幻灯片25 (1)	2715	433505	172	12	6	2281495	2281.49
10	幻灯片26 (1)	2349	436653	173	10	6	1912347	1912.35
10	幻灯片27 (1)	2032	439451	172	8	6	1592549	1592.55
10	幻灯片28 (1)	2265	442000	170	9	6	1823000	1823
10	幻灯片29 (1)	1549	444782	204	5	6	1104218	1104.22
10	幻灯片31 (1)	2282	446714	228	8	6	1835286	1835.29
10	幻灯片32 (1)	4064	449413	203	15	6	3614587	3614.59
10	幻灯片33 (1)	5663	454010	208	20	6	5208990	5208.99
11	幻灯片17 (1)	2882	553182	235	8	6	2328818	2328.82
11	幻灯片18	2982	557580	157	12	6	2424420	2424.42
11	幻灯片20 (1)	4947	562511	167	18	6	4384489	4384.49
11	幻灯片21 (1)	4114	569840	158	19	6	3544160	3544.16
11	幻灯片22 (1)	4547	576419	176	18	6	3970581	3970.58
11	幻灯片23 (1)	6413	582899	205	22	6	5830101	5830.1
11	幻灯片24 (1)	5730	590312	237	18	6	5139688	5139.69
11	幻灯片25 (1)	4148	597907	204	15	6	3550093	3550.09
11	幻灯片26 (1)	4847	603238	182	17	6	4243762	4243.76
11	幻灯片27 (1)	4997	609334	148	20	6	4387666	4387.67
11	幻灯片28 (1)	4248	615281	210	14	6	3632719	3632.72
11	幻灯片29 (1)	3298	620828	150	15	6	2677172	2677.17
11	幻灯片31 (1)	2549	625892	192	10	6	1923108	1923.11
11	幻灯片32 (1)	3831	630273	168	15	6	3200727	3200.73
11	幻灯片33 (1)	4331	635486	187	17	6	3695514	3695.51
12	幻灯片17 (1)	4048	350941	114	11	6	3697059	3697.06
12	幻灯片18	7479	355422	245	21	6	7123578	7123.58
12	幻灯片20 (1)	2798	363434	185	8	6	2434566	2434.57
12	幻灯片21 (1)	1899	366999	174	6	6	1532001	1532
12	幻灯片22 (1)	4997	369364	146	17	6	4627636	4627.64
12	幻灯片23 (1)	5614	374994	155	21	6	5239006	5239.01
12	幻灯片24 (1)	3665	381691	150	13	6	3283309	3283.31
12	幻灯片25 (1)	3065	386105	243	9	6	2678895	2678.89
12	幻灯片26 (1)	3748	389653	164	12	6	3358347	3358.35
12	幻灯片27 (1)	1982	393784	142	8	6	1588216	1588.22
12	幻灯片28 (1)	2365	396116	154	8	6	1968884	1968.88
12	幻灯片29 (1)	2282	399031	120	10	6	1882969	1882.97
12	幻灯片31 (1)	2016	401746	162	7	6	1614254	1614.25
12	幻灯片32 (1)	3814	404694	155	12	6	3409306	3409.31
12	幻灯片33 (1)	2016	408992	134	9	6	1607008	1607.01
13	幻灯片17 (1)	1416	319542	222	3	6	1096458	1096.46
13	幻灯片18	1915	321624	125	7	6	1593376	1593.38
13	幻灯片20 (1)	1582	323939	139	4	6	1258061	1258.06
13	幻灯片21 (1)	1416	325872	136	4	6	1090128	1090.13
13	幻灯片22 (1)	1982	327654	140	5	6	1654346	1654.35
13	幻灯片23 (1)	1766	330036	147	5	6	1435964	1435.96
13	幻灯片24 (1)	1416	332102	117	4	6	1083898	1083.9
13	幻灯片25 (1)	2765	333801	117	6	6	2431199	2431.2
13	幻灯片26 (1)	1116	337015	164	4	6	778985	778.985
13	幻灯片27 (1)	1716	338498	172	2	6	1377502	1377.5
13	幻灯片28 (1)	2299	340597	160	5	6	1958403	1958.4
13	幻灯片29 (1)	1499	343262	255	1	6	1155738	1155.74
13	幻灯片31 (1)	1033	345078	133	5	6	687922	687.922
13	幻灯片32 (1)	1249	346427	167	1	6	902573	902.573
13	幻灯片33 (1)	2199	347976	149	7	6	1851024	1851.02
14	幻灯片17 (1)	2482	372331	169	9	6	2109669	2109.67
14	幻灯片18	1966	375396	157	8	6	1590604	1590.6
14	幻灯片20 (1)	1982	377878	165	9	6	1604122	1604.12
14	幻灯片21 (1)	1349	380477	130	6	6	968523	968.523
14	幻灯片22 (1)	5197	383175	185	21	6	4813825	4813.82
14	幻灯片23 (1)	3698	388739	213	12	6	3309261	3309.26
14	幻灯片24 (1)	2549	392703	167	10	6	2156297	2156.3
14	幻灯片25 (1)	1649	395685	176	6	6	1253315	1253.32
14	幻灯片26 (1)	2016	397767	174	7	6	1618233	1618.23
14	幻灯片27 (1)	1449	400082	169	5	6	1048918	1048.92
14	幻灯片28 (1)	1466	401831	181	6	6	1064169	1064.17
14	幻灯片29 (1)	866	403647	217	2	6	462353	462.353
14	幻灯片31 (1)	1999	404996	179	8	6	1594004	1594
14	幻灯片32 (1)	1949	407228	219	4	6	1541772	1541.77
14	幻灯片33 (1)	2315	409627	185	9	6	1905373	1905.37
15	幻灯片17 (1)	1682	374098	137	3	6	1307902	1307.9
15	幻灯片18	5147	376180	151	11	6	4770820	4770.82
15	幻灯片20 (1)	1333	381777	148	3	6	951223	951.223
15	幻灯片21 (1)	2265	383576	129	8	6	1881424	1881.42
15	幻灯片22 (1)	4114	386541	126	15	6	3727459	3727.46
15	幻灯片23 (1)	4814	391055	112	20	6	4422945	4422.94
15	幻灯片24 (1)	4531	398051	128	12	6	4132949	4132.95
15	幻灯片25 (1)	3198	403831	123	12	6	2794169	2794.17
15	幻灯片26 (1)	2932	407829	108	10	6	2524171	2524.17
15	幻灯片27 (1)	2465	411211	124	7	6	2053789	2053.79
15	幻灯片28 (1)	1366	414126	133	5	6	951874	951.874
15	幻灯片29 (1)	4298	415941	137	16	6	3882059	3882.06
15	幻灯片31 (1)	1932	420972	127	7	6	1511028	1511.03
15	幻灯片32 (1)	1566	423287	124	6	6	1142713	1142.71
15	幻灯片33 (1)	1599	425386	135	6	6	1173614	1173.61
16	幻灯片17 (1)	1316	285239	162	5	6	1030761	1030.76
16	幻灯片18	6380	286838	165	25	6	6093162	6093.16
16	幻灯片20 (1)	1383	293467	120	6	6	1089533	1089.53
16	幻灯片21 (1)	3448	295017	167	13	6	3152983	3152.98
16	幻灯片22 (1)	1449	298698	113	7	6	1150302	1150.3
16	幻灯片23 (1)	4664	300530	164	17	6	4363470	4363.47
16	幻灯片24 (1)	3132	305427	132	14	6	2826573	2826.57
16	幻灯片25 (1)	8195	308842	186	33	6	7886158	7886.16
16	幻灯片26 (1)	2099	317387	167	9	6	1781613	1781.61
16	幻灯片27 (1)	1866	319736	191	6	6	1546264	1546.26
16	幻灯片28 (1)	1666	321835	185	6	6	1344165	1344.16
16	幻灯片29 (1)	1832	323784	151	8	6	1508216	1508.22
16	幻灯片31 (1)	1766	325883	143	7	6	1440117	1440.12
16	幻灯片32 (1)	2349	327865	159	10	6	2021135	2021.13
16	幻灯片33 (1)	3698	330463	211	12	6	3367537	3367.54
17	幻灯片17 (1)	3115	368570	181	10	6	2746430	2746.43
17	幻灯片18	3931	372352	173	14	6	3558648	3558.65
17	幻灯片20 (1)	2215	377049	178	6	6	1837951	1837.95
17	幻灯片21 (1)	1566	379681	146	7	6	1186319	1186.32
17	幻灯片22 (1)	4131	381979	222	12	6	3749021	3749.02
17	幻灯片23 (1)	8479	386494	189	32	6	8092506	8092.51
17	幻灯片24 (1)	3331	395472	171	10	6	2935528	2935.53
17	幻灯片25 (1)	2032	399603	150	8	6	1632397	1632.4
17	幻灯片26 (1)	2415	402118	190	8	6	2012882	2012.88
17	幻灯片27 (1)	2882	405067	197	9	6	2476933	2476.93
17	幻灯片28 (1)	2382	408681	168	9	6	1973319	1973.32
17	幻灯片29 (1)	2899	411479	189	10	6	2487521	2487.52
17	幻灯片31 (1)	2482	415311	169	10	6	2066689	2066.69
17	幻灯片32 (1)	2715	418426	158	11	6	2296574	2296.57
18	幻灯片17 (1)	2848	428567	197	10	1	2419433	2419.43
18	幻灯片18	3165	432215	179	11	1	2732785	2732.78
18	幻灯片20 (1)	1932	435797	128	8	1	1496203	1496.2
18	幻灯片21 (1)	4381	439078	184	15	1	3941922	3941.92
18	幻灯片22 (1)	3048	443876	173	11	1	2604124	2604.12
18	幻灯片23 (1)	2415	447324	143	8	1	1967676	1967.68
18	幻灯片24 (1)	4464	450155	230	15	1	4013845	4013.84
18	幻灯片25 (1)	3415	455219	240	11	1	2959781	2959.78
18	幻灯片26 (1)	2798	459184	225	10	1	2338816	2338.82
18	幻灯片27 (1)	2449	462382	153	9	1	1986618	1986.62
18	幻灯片28 (1)	2948	465547	151	11	1	2482453	2482.45
18	幻灯片29 (1)	3331	468812	123	10	1	2862188	2862.19
18	幻灯片31 (1)	2915	472476	140	11	1	2442524	2442.52
18	幻灯片32 (1)	1366	475758	117	6	1	890242	890.242
18	幻灯片33 (1)	1666	477607	193	5	1	1188393	1188.39
19	幻灯片17 (1)	4431	363349	187	16	1	4067651	4067.65
19	幻灯片18	3048	368030	202	10	1	2679970	2679.97
19	幻灯片20 (1)	4514	371578	175	12	1	4142422	4142.42
19	幻灯片21 (1)	2382	376409	232	7	1	2005591	2005.59
19	幻灯片22 (1)	3098	379390	268	9	1	2718610	2718.61
19	幻灯片23 (1)	1932	382822	211	3	1	1549178	1549.18
19	幻灯片24 (1)	1632	385054	198	5	1	1246946	1246.95
19	幻灯片25 (1)	2032	386970	182	8	1	1645030	1645.03
19	幻灯片26 (1)	2199	389252	153	9	1	1809748	1809.75
19	幻灯片27 (1)	2499	391700	229	6	1	2107300	2107.3
19	幻灯片28 (1)	2082	394449	167	6	1	1687551	1687.55
19	幻灯片29 (1)	3598	396764	209	11	1	3201236	3201.24
19	幻灯片31 (1)	2698	400595	207	9	1	2297405	2297.41
19	幻灯片32 (1)	1616	403560	196	6	1	1212440	1212.44
19	幻灯片33 (1)	2065	405426	249	5	1	1659574	1659.57
20	幻灯片17 (1)	3964	329884	257	11	1	3634116	3634.12
20	幻灯片18	3715	334182	290	10	1	3380818	3380.82
20	幻灯片20 (1)	2115	338846	216	7	1	1776154	1776.15
20	幻灯片21 (1)	3015	341344	177	12	1	2673656	2673.66
20	幻灯片22 (1)	4681	344776	224	13	1	4336224	4336.22
20	幻灯片23 (1)	3898	349723	204	14	1	3548277	3548.28
20	幻灯片24 (1)	1882	354154	213	5	1	1527846	1527.85
20	幻灯片25 (1)	2282	356536	188	9	1	1925464	1925.46
20	幻灯片26 (1)	1716	359368	171	5	1	1356632	1356.63
20	幻灯片27 (1)	2099	361516	211	7	1	1737484	1737.48
20	幻灯片28 (1)	2149	364148	201	8	1	1784852	1784.85
20	幻灯片29 (1)	2399	366647	210	8	1	2032353	2032.35
20	幻灯片31 (1)	2765	369495	225	7	1	2395505	2395.51
20	幻灯片32 (1)	1666	372477	185	6	1	1293523	1293.52
20	幻灯片33 (1)	2882	374443	228	9	1	2507557	2507.56
21	幻灯片17 (1)	850	335057	167	3	1	514943	514.943
21	幻灯片18	1183	336473	174	3	1	846527	846.527
21	幻灯片20 (1)	833	338172	189	2	1	494828	494.828
21	幻灯片21 (1)	2499	339405	192	6	1	2159595	2159.59
21	幻灯片22 (1)	2199	342503	154	8	1	1856497	1856.5
21	幻灯片23 (1)	1016	345051	155	3	1	670949	670.949
21	幻灯片24 (1)	1033	346584	200	3	1	686416	686.416
21	幻灯片25 (1)	950	348000	130	4	1	602000	602
21	幻灯片26 (1)	2465	349282	170	7	1	2115718	2115.72
21	幻灯片27 (1)	1899	352147	244	2	1	1546853	1546.85
21	幻灯片28 (1)	4231	354729	159	12	1	3876271	3876.27
21	幻灯片29 (1)	2549	359460	147	4	1	2189540	2189.54
21	幻灯片31 (1)	1916	362991	174	6	1	1553009	1553.01
21	幻灯片32 (1)	2132	365423	167	6	1	1766577	1766.58
21	幻灯片33 (1)	1982	367822	161	6	1	1614178	1614.18
22	幻灯片17 (1)	999	291848	114	4	1	707152	707.152
22	幻灯片18	1866	293148	173	7	1	1572852	1572.85
22	幻灯片20 (1)	1299	295246	130	4	1	1003754	1003.75
22	幻灯片21 (1)	783	296845	333	1	1	486155	486.155
22	幻灯片22 (1)	2132	297928	198	6	1	1834072	1834.07
22	幻灯片23 (1)	600	300410	139	2	1	299590	299.59
22	幻灯片24 (1)	1549	301360	162	5	1	1247640	1247.64
22	幻灯片25 (1)	1616	303292	130	4	1	1312708	1312.71
22	幻灯片26 (1)	2549	305241	151	9	1	2243759	2243.76
22	幻灯片27 (1)	2532	308089	132	8	1	2223911	2223.91
22	幻灯片28 (1)	1366	310871	217	4	1	1055129	1055.13
22	幻灯片29 (1)	800	312737	111	4	1	487263	487.263
22	幻灯片31 (1)	566	313853		0	1	252147	252.147
22	幻灯片32 (1)	866	314802	159	3	1	551198	551.198
22	幻灯片33 (1)	933	316035	333	1	1	616965	616.965
23	幻灯片17 (1)	5614	303181	120	10	1	5310819	5310.82
23	幻灯片18	1932	309144	159	7	1	1622856	1622.86
23	幻灯片20 (1)	1133	311393	144	2	1	821607	821.607
23	幻灯片21 (1)	3964	312826	160	5	1	3651174	3651.17
23	幻灯片22 (1)	2232	317140	104	9	1	1914860	1914.86
23	幻灯片23 (1)	2399	320205	119	7	1	2078795	2078.8
23	幻灯片24 (1)	3665	323003	128	8	1	3341997	3342
23	幻灯片25 (1)	5314	327018	113	7	1	4986982	4986.98
23	幻灯片26 (1)	1982	332731		0	1	1649269	1649.27
23	幻灯片27 (1)	1516	335297	129	5	1	1180703	1180.7
23	幻灯片28 (1)	1516	337179	111	1	1	1178821	1178.82
23	幻灯片29 (1)	1716	339144	115	3	1	1376856	1376.86
23	幻灯片31 (1)	3398	341277	108	4	1	3056723	3056.72
23	幻灯片32 (1)	2366	345024	122	4	1	2020976	2020.98
23	幻灯片33 (1)	2882	348206		0	1	2533794	2533.79
24	幻灯片17 (1)	1882	294395	162	8	1	1587605	1587.61
24	幻灯片18	2565	296527	199	9	1	2268473	2268.47
24	幻灯片20 (1)	2782	299309	154	10	1	2482691	2482.69
24	幻灯片21 (1)	3015	302240	190	8	1	2712760	2712.76
24	幻灯片22 (1)	2382	305589	235	7	1	2076411	2076.41
24	幻灯片23 (1)	3515	308220	201	13	1	3206780	3206.78
24	幻灯片24 (1)	2965	311935	308	7	1	2653065	2653.07
24	幻灯片25 (1)	2282	315150	170	10	1	1966850	1966.85
24	幻灯片26 (1)	3815	317615	224	13	1	3497385	3497.39
24	幻灯片27 (1)	2415	321696	225	8	1	2093304	2093.3
24	幻灯片28 (1)	1399	324328	178	5	1	1074672	1074.67
24	幻灯片29 (1)	1433	325944	233	3	1	1107056	1107.06
24	幻灯片31 (1)	2016	327593	225	7	1	1688407	1688.41
24	幻灯片32 (1)	1399	329825	149	5	1	1069175	1069.17
24	幻灯片33 (1)	1049	331541	150	4	1	717459	717.459
25	幻灯片17 (1)	2582	469677	241	8	1	2112323	2112.32
25	幻灯片18	6013	472875	231	20	1	5540125	5540.12
25	幻灯片20 (1)	1183	479288	233	3	1	703712	703.712
25	幻灯片21 (1)	3282	481304	231	11	1	2800696	2800.7
25	幻灯片22 (1)	4181	485035	226	14	1	3695965	3695.97
25	幻灯片23 (1)	3781	489649	175	15	1	3291351	3291.35
25	幻灯片24 (1)	7129	493880	241	23	1	6635120	6635.12
25	幻灯片25 (1)	4031	501742	241	12	1	3529258	3529.26
25	幻灯片26 (1)	4597	506173	222	16	1	4090827	4090.83
25	幻灯片27 (1)	5397	511270	215	18	1	4885730	4885.73
25	幻灯片28 (1)	2915	517084	209	10	1	2397916	2397.92
25	幻灯片29 (1)	2399	520415	248	6	1	1878585	1878.59
25	幻灯片31 (1)	6996	523297	241	23	1	6472703	6472.7
25	幻灯片32 (1)	3998	530743	207	15	1	3467257	3467.26
25	幻灯片33 (1)	2432	535140	196	9	1	1896860	1896.86
18	幻灯片35	1599	311616	159	7	2	1287384	1287.38
18	幻灯片36	2432	313715	152	10	2	2118285	2118.28
18	幻灯片37	3165	316630	196	11	2	2848370	2848.37
18	幻灯片38	1849	320278	169	5	2	1528722	1528.72
18	幻灯片39	3798	322610	192	12	2	3475390	3475.39
18	幻灯片40	2932	327407	220	9	2	2604593	2604.59
18	幻灯片41	3232	331005	238	10	2	2900995	2900.99
18	幻灯片42	4581	334853	170	13	2	4246147	4246.15
18	幻灯片43	5863	340017	204	20	2	5522983	5522.98
18	幻灯片44	7696	346380	185	23	2	7349620	7349.62
18	幻灯片45	7229	355008	135	26	2	6873992	6873.99
18	幻灯片46	1866	363371	148	6	2	1502629	1502.63
18	幻灯片47	1499	366552	131	6	2	1132448	1132.45
18	幻灯片48	1816	368601	266	5	2	1447399	1447.4
19	幻灯片34	4364	278663	164	17	2	4085337	4085.34
19	幻灯片35	2449	283294	167	8	2	2165706	2165.71
19	幻灯片36	1399	285993	172	4	2	1113007	1113.01
19	幻灯片37	1016	287642	207	3	2	728358	728.358
19	幻灯片38	1199	288908	171	5	2	910092	910.092
19	幻灯片39	1366	290424	169	4	2	1075576	1075.58
19	幻灯片40	3348	292056	196	11	2	3055944	3055.94
19	幻灯片41	2932	295671	162	12	2	2636329	2636.33
19	幻灯片42	3498	298902	175	14	2	3199098	3199.1
19	幻灯片43	2399	302667	192	7	2	2096333	2096.33
19	幻灯片44	3814	305332	199	11	2	3508668	3508.67
19	幻灯片45	4731	309430	190	16	2	4421570	4421.57
19	幻灯片46	1649	314460	168	6	2	1334540	1334.54
19	幻灯片47	1532	316326	170	6	2	1215674	1215.67
19	幻灯片48	1033	318075	250	2	2	714925	714.925
20	幻灯片34	3082	234954	217	9	2	2847046	2847.05
20	幻灯片35	2665	238285	203	8	2	2426715	2426.72
20	幻灯片36	2732	241250	180	9	2	2490750	2490.75
20	幻灯片37	2232	244215	175	8	2	1987785	1987.79
20	幻灯片38	3581	246847	195	13	2	3334153	3334.15
20	幻灯片39	2765	250762	202	10	2	2514238	2514.24
20	幻灯片40	3781	253927	246	10	2	3527073	3527.07
20	幻灯片41	2732	258524	218	9	2	2473476	2473.48
20	幻灯片42	2798	261789	207	9	2	2536211	2536.21
20	幻灯片43	3365	264904	188	12	2	3100096	3100.1
20	幻灯片44	1199	268785	178	4	2	930215	930.215
20	幻灯片45	1299	270318	186	4	2	1028682	1028.68
20	幻灯片46	1516	271917	202	5	2	1244083	1244.08
20	幻灯片47	1100	273815	233	3	2	826185	826.185
20	幻灯片48	566	275331	200	1	2	290669	290.669
21	幻灯片34	1799	265329	165	6	2	1533671	1533.67
21	幻灯片35	1832	267761	155	1	2	1564239	1564.24
21	幻灯片36	1699	270093	159	6	2	1428907	1428.91
21	幻灯片37	1582	272242	200	3	2	1309758	1309.76
21	幻灯片38	2898	274524	149	8	2	2623476	2623.48
21	幻灯片39	2249	278172	222	5	2	1970828	1970.83
21	幻灯片40	1316	280871	200	4	2	1035129	1035.13
21	幻灯片41	983	282653	133	4	2	700347	700.347
21	幻灯片42	1083	284036	128	4	2	798964	798.964
21	幻灯片43	1249	285551	120	5	2	963449	963.449
21	幻灯片44	5547	287200	193	17	2	5259800	5259.8
21	幻灯片45	1449	293913	180	4	2	1155087	1155.09
21	幻灯片46	999	295629	83	2	2	703371	703.371
21	幻灯片47	1716	296978	278	4	2	1419022	1419.02
21	幻灯片48	1949	299727	154	6	2	1649273	1649.27
22	幻灯片34	2449	224219	208	8	2	2224781	2224.78
22	幻灯片35	2282	226951	165	6	2	2055049	2055.05
22	幻灯片36	3115	229550	226	8	2	2885450	2885.45
22	幻灯片37	2915	232981	143	13	2	2682019	2682.02
22	幻灯片38	966	236196	170	3	2	729804	729.804
22	幻灯片39	1432	237462	174	6	2	1194538	1194.54
22	幻灯片40	1466	239194	218	3	2	1226806	1226.81
22	幻灯片41	1766	241010	150	6	2	1524990	1524.99
22	幻灯片42	2215	243076	176	6	2	1971924	1971.92
22	幻灯片43	2665	245574	159	9	2	2419426	2419.43
22	幻灯片44	4098	248539	190	11	2	3849461	3849.46
22	幻灯片45	2199	253203	151	8	2	1945797	1945.8
22	幻灯片46	1716	255769	184	5	2	1460231	1460.23
22	幻灯片47	1183	258067	133	4	2	924933	924.933
22	幻灯片48	1149	259583	211	2	2	889417	889.417
23	幻灯片34	2415	242365	138	7	2	2172635	2172.64
23	幻灯片35	2948	245547	139	8	2	2702453	2702.45
23	幻灯片36	1466	249028	152	6	2	1216972	1216.97
23	幻灯片37	766	250894	111	4	2	515106	515.106
23	幻灯片38	700	252260	133	3	2	447740	447.74
23	幻灯片39	949	253509	105	2	2	695491	695.491
23	幻灯片40	1649	254992	135	5	2	1394008	1394.01
23	幻灯片41	2549	257074	127	10	2	2291926	2291.93
23	幻灯片42	1033	260872	105	4	2	772128	772.128
23	幻灯片43	1499	262804	107	6	2	1236196	1236.2
23	幻灯片44	1483	264669	139	2	2	1218331	1218.33
23	幻灯片45	1116	266635	97	4	2	849365	849.365
23	幻灯片46	2898	268384	128	8	2	2629616	2629.62
23	幻灯片47	1816	272049	133	7	2	1543951	1543.95
23	幻灯片48	999	274414	167	3	2	724586	724.586
24	幻灯片34	3215	220120	193	11	2	2994880	2994.88
24	幻灯片35	1549	223801	187	5	2	1325199	1325.2
24	幻灯片36	999	225583	200	2	2	773417	773.417
24	幻灯片37	1216	226833	172	4	2	989167	989.167
24	幻灯片38	3132	228299	188	11	2	2903701	2903.7
24	幻灯片39	2216	231796	261	6	2	1984204	1984.2
24	幻灯片40	2099	234212	182	7	2	1864788	1864.79
24	幻灯片41	1649	236511	180	6	2	1412489	1412.49
24	幻灯片42	1699	238343	208	4	2	1460657	1460.66
24	幻灯片43	5630	240259	232	17	2	5389741	5389.74
24	幻灯片44	1632	246055	141	6	2	1385945	1385.94
24	幻灯片45	3798	247888	215	12	2	3550112	3550.11
24	幻灯片46	1616	252485	226	3	2	1363515	1363.52
24	幻灯片47	933	254400	167	2	2	678600	678.6
24	幻灯片48	766	255567	289	1	2	510433	510.433
25	幻灯片34	4164	348545	196	15	2	3815455	3815.45
25	幻灯片35	5197	354125	196	19	2	4842875	4842.88
25	幻灯片36	4997	359888	214	17	2	4637112	4637.11
25	幻灯片37	3931	365452	199	15	2	3565548	3565.55
25	幻灯片38	6480	371498	243	21	2	6108502	6108.5
25	幻灯片39	3681	378528	216	13	2	3302472	3302.47
25	幻灯片40	4497	382942	199	16	2	4114058	4114.06
25	幻灯片41	2165	387906	200	8	2	1777094	1777.09
25	幻灯片42	6580	390638	225	19	2	6189362	6189.36
25	幻灯片43	6846	397684	229	23	2	6448316	6448.32
25	幻灯片44	5580	405013	223	18	2	5174987	5174.99
25	幻灯片45	2432	411393	240	8	2	2020607	2020.61
25	幻灯片46	999	414624	250	2	2	584376	584.376
25	幻灯片47	1216	416340	163	3	2	799660	799.66
25	幻灯片48	816	418339	255	2	2	397661	397.661
18	幻灯片1	3531	176558	155	15	3	3354442	3354.44
18	幻灯片2	8695	180706	188	31	3	8514294	8514.29
18	幻灯片3	2698	190467	188	11	3	2507533	2507.53
18	幻灯片4	2449	194082	169	8	3	2254918	2254.92
18	幻灯片5	2732	198530	153	12	3	2533470	2533.47
18	幻灯片6	6546	202277	182	23	3	6343723	6343.72
18	幻灯片7	3481	209323	149	13	3	3271677	3271.68
18	幻灯片8	2499	213255	174	10	3	2285745	2285.74
18	幻灯片9	2765	216370	153	12	3	2548630	2548.63
18	幻灯片10	2432	219684	170	9	3	2212316	2212.32
18	幻灯片11	1882	223332	181	6	3	1658668	1658.67
18	幻灯片12	4831	225881	190	17	3	4605119	4605.12
18	幻灯片14	3931	231261	172	16	3	3699739	3699.74
18	幻灯片16	2649	235942	194	9	3	2413058	2413.06
18	幻灯片17	2715	239073	194	10	3	2475927	2475.93
19	幻灯片1	5147	199758	226	15	3	4947242	4947.24
19	幻灯片2	4381	205205	201	12	3	4175795	4175.8
19	幻灯片3	4464	209885	210	12	3	4254115	4254.11
19	幻灯片4	2482	214616	150	8	3	2267384	2267.38
19	幻灯片5	2149	217448	198	6	3	1931552	1931.55
19	幻灯片6	4631	219913	208	13	3	4411087	4411.09
19	幻灯片7	2365	224794	198	8	3	2140206	2140.21
19	幻灯片8	2432	227425	186	9	3	2204575	2204.57
19	幻灯片9	2915	230157	287	8	3	2684843	2684.84
19	幻灯片10	1749	233339	280	4	3	1515661	1515.66
19	幻灯片11	1766	235338	165	6	3	1530662	1530.66
19	幻灯片12	2215	237337	186	8	3	1977663	1977.66
19	幻灯片14	1383	239802	147	5	3	1143198	1143.2
19	幻灯片16	1749	241434	185	6	3	1507566	1507.57
19	幻灯片17	1099	243433	217	4	3	855567	855.567
20	幻灯片1	2348	151684	194	8	3	2196316	2196.32
20	幻灯片2	4364	154615	221	13	3	4209385	4209.39
20	幻灯片3	2848	159380	244	9	3	2688620	2688.62
20	幻灯片4	1532	162661	172	6	3	1369339	1369.34
20	幻灯片5	2698	164543	176	9	3	2533457	2533.46
20	幻灯片6	3765	168624	230	13	3	3596376	3596.38
20	幻灯片7	2649	172822	205	9	3	2476178	2476.18
20	幻灯片8	8645	176054	290	20	3	8468946	8468.95
20	幻灯片9	2249	185898	172	8	3	2063102	2063.1
20	幻灯片10	1183	189046	172	4	3	993954	993.954
20	幻灯片11	1282	190562	164	4	3	1091438	1091.44
20	幻灯片12	1516	192844	157	7	3	1323156	1323.16
20	幻灯片14	999	194960	155	4	3	804040	804.04
20	幻灯片16	1249	196409	150	4	3	1052591	1052.59
20	幻灯片17	1183	198158	194	4	3	984842	984.842
21	幻灯片1	2432	180444	98	5	3	2251556	2251.56
21	幻灯片2	2265	183425	213	6	3	2081575	2081.57
21	幻灯片3	2982	186424	135	6	3	2795576	2795.58
21	幻灯片4	1915	190171	128	6	3	1724829	1724.83
21	幻灯片5	1166	192820	72	2	3	973180	973.18
21	幻灯片6	3698	194536	164	10	3	3503464	3503.46
21	幻灯片7	5014	198750	179	16	3	4815250	4815.25
21	幻灯片8	2898	204647	78	3	3	2693353	2693.35
21	幻灯片9	3781	208311	211	5	3	3572689	3572.69
21	幻灯片10	2066	212759	158	4	3	1853241	1853.24
21	幻灯片11	2349	215940	136	4	3	2133060	2133.06
21	幻灯片12	1149	219172	100	1	3	929828	929.828
21	幻灯片14	2465	220954	161	6	3	2244046	2244.05
21	幻灯片16	1483	223902	169	4	3	1259098	1259.1
21	幻灯片17	833	225801	144	1	3	607199	607.199
22	幻灯片1	4531	157357	458	8	3	4373643	4373.64
22	幻灯片2	2565	162238	296	6	3	2402762	2402.76
22	幻灯片3	1832	165103	194	6	3	1666897	1666.9
22	幻灯片4	1199	167235	218	3	3	1031765	1031.77
22	幻灯片5	2415	169667	228	8	3	2245333	2245.33
22	幻灯片6	1649	172365	178	5	3	1476635	1476.63
22	幻灯片7	2649	174331	144	10	3	2474669	2474.67
22	幻灯片8	4531	177229	242	12	3	4353771	4353.77
22	幻灯片9	1483	182076	175	4	3	1300924	1300.92
22	幻灯片10	1349	183775	211	5	3	1165225	1165.22
22	幻灯片11	1449	185874	164	5	3	1263126	1263.13
22	幻灯片12	1099	187723	150	2	3	911277	911.277
22	幻灯片14	1133	189189	142	4	3	943811	943.811
22	幻灯片16	1516	190788	230	4	3	1325212	1325.21
22	幻灯片17	1566	192621	202	5	3	1373379	1373.38
23	幻灯片1	1749	172654	141	6	3	1576346	1576.35
23	幻灯片2	7662	174836	128	24	3	7487164	7487.16
23	幻灯片3	2082	183048	114	7	3	1898952	1898.95
23	幻灯片4	1866	185530	126	6	3	1680470	1680.47
23	幻灯片5	2898	187896	165	6	3	2710104	2710.1
23	幻灯片6	3315	191627	121	8	3	3123373	3123.37
23	幻灯片7	1832	195525	139	4	3	1636475	1636.47
23	幻灯片8	3881	197807	130	7	3	3683193	3683.19
23	幻灯片9	3182	202121	157	8	3	2979879	2979.88
23	幻灯片10	1616	205652	135	6	3	1410348	1410.35
23	幻灯片11	1316	207835	117	4	3	1108165	1108.16
23	幻灯片12	899	209634	163	3	3	689366	689.366
23	幻灯片14	1832	211133	119	8	3	1620867	1620.87
23	幻灯片16	1433	213381	135	5	3	1219619	1219.62
23	幻灯片17	933	215797	107	3	3	717203	717.203
24	幻灯片1	1149	164301	204	3	3	984699	984.699
24	幻灯片2	1149	165717	142	4	3	983283	983.283
24	幻灯片3	3398	167099	188	13	3	3230901	3230.9
24	幻灯片4	2349	171497	192	9	3	2177503	2177.5
24	幻灯片5	4014	174429	200	12	3	3839571	3839.57
24	幻灯片6	1516	179259	143	7	3	1336741	1336.74
24	幻灯片7	966	181158	178	3	3	784842	784.842
24	幻灯片8	1549	182458	155	6	3	1366542	1366.54
24	幻灯片9	1100	184306	218	3	3	915694	915.694
24	幻灯片10	2882	185656	255	8	3	2696344	2696.34
24	幻灯片11	1183	189337	149	5	3	993663	993.663
24	幻灯片12	1133	190936	244	2	3	942064	942.064
24	幻灯片14	1432	192319	250	4	3	1239681	1239.68
24	幻灯片16	866	194001	159	3	3	671999	671.999
24	幻灯片17	783	195117	161	2	3	587883	587.883
25	幻灯片1	8662	176974	227	28	3	8485026	8485.03
25	幻灯片2	6080	186419	207	23	3	5893581	5893.58
25	幻灯片4	2482	209906	189	9	3	2272094	2272.09
25	幻灯片5	6813	213287	198	27	3	6599713	6599.71
25	幻灯片6	8429	221216	234	27	3	8207784	8207.78
25	幻灯片7	6163	230511	210	22	3	5932489	5932.49
25	幻灯片8	7279	237557	224	24	3	7041443	7041.44
25	幻灯片9	7496	245436	210	26	3	7250564	7250.56
25	幻灯片10	3765	253398	275	11	3	3511602	3511.6
25	幻灯片11	6297	258229	199	24	3	6038771	6038.77
25	幻灯片12	4714	265241	228	16	3	4448759	4448.76
25	幻灯片14	2399	270538	215	8	3	2128462	2128.46
25	幻灯片16	2982	273503	183	11	3	2708497	2708.5
25	幻灯片17	1682	277018	209	6	3	1404982	1404.98
18	幻灯片19	3948	242288	171	14	4	3705712	3705.71
18	幻灯片20	3848	247036	200	13	4	3600964	3600.96
18	幻灯片21	2565	251616	173	7	4	2313384	2313.38
18	幻灯片22	783	254781	155	3	4	528219	528.219
18	幻灯片23	2599	256131	173	9	4	2342869	2342.87
18	幻灯片24	4264	259146	164	14	4	4004854	4004.85
18	幻灯片25	4381	264026	181	13	4	4116974	4116.97
18	幻灯片26	3248	268840	188	13	4	2979160	2979.16
18	幻灯片27	3215	272621	210	11	4	2942379	2942.38
18	幻灯片28	2099	276336	208	7	4	1822664	1822.66
18	幻灯片29	1882	278918	203	7	4	1603082	1603.08
18	幻灯片30	2232	281450	275	4	4	1950550	1950.55
18	幻灯片31	2415	284182	200	8	4	2130818	2130.82
18	幻灯片32	3232	286997	250	9	4	2945003	2945
18	幻灯片33	5380	290845	204	18	4	5089155	5089.15
19	幻灯片19	2932	244799	201	10	4	2687201	2687.2
19	幻灯片20	2399	247997	206	9	4	2151003	2151
19	幻灯片21	2016	250646	186	8	4	1765354	1765.35
19	幻灯片22	1333	252911	198	5	4	1080089	1080.09
19	幻灯片23	1582	254494	172	6	4	1327506	1327.51
19	幻灯片24	1449	256326	203	4	4	1192674	1192.67
19	幻灯片25	1549	258025	258	4	4	1290975	1290.97
19	幻灯片26	1383	259841	158	5	4	1123159	1123.16
19	幻灯片27	1166	261506	366	1	4	904494	904.494
19	幻灯片28	1982	263089	220	5	4	1718911	1718.91
19	幻灯片29	2465	265354	168	9	4	2199646	2199.65
19	幻灯片30	1616	268103	167	5	4	1347897	1347.9
19	幻灯片31	1566	270018	171	5	4	1295982	1295.98
19	幻灯片32	2699	271901	173	9	4	2427099	2427.1
19	幻灯片33	3265	274916	184	10	4	2990084	2990.08
20	幻灯片19	1632	199724	178	6	4	1432276	1432.28
20	幻灯片20	1266	201706	172	4	4	1064294	1064.29
20	幻灯片21	716	203255	322	1	4	512745	512.745
20	幻灯片22	1099	204288	200	3	4	894712	894.712
20	幻灯片23	4098	205704	206	14	4	3892296	3892.3
20	幻灯片24	2082	210101	224	6	4	1871899	1871.9
20	幻灯片25	2798	212566	262	8	4	2585434	2585.43
20	幻灯片26	2082	215615	170	6	4	1866385	1866.38
20	幻灯片27	1549	217980	184	5	4	1331020	1331.02
20	幻灯片28	1499	219829	236	4	4	1279171	1279.17
20	幻灯片29	1882	221678	217	6	4	1660322	1660.32
20	幻灯片30	1482	223993	198	5	4	1258007	1258.01
20	幻灯片31	1682	226375	189	6	4	1455625	1455.62
20	幻灯片32	2132	228574	172	6	4	1903426	1903.43
20	幻灯片33	3531	231006	227	9	4	3299994	3299.99
21	幻灯片19	1316	227267	189	1	4	1088733	1088.73
21	幻灯片20	1183	229150	194	2	4	953850	953.85
21	幻灯片21	1966	230799	154	7	4	1735201	1735.2
21	幻灯片22	2365	233397	153	4	4	2131603	2131.6
21	幻灯片23	1799	236246	144	1	4	1562754	1562.75
21	幻灯片24	2482	238728	222	5	4	2243272	2243.27
21	幻灯片25	2066	241826	185	6	4	1824174	1824.17
21	幻灯片26	2732	244558	175	4	4	2487442	2487.44
21	幻灯片27	2032	248006	171	5	4	1783994	1783.99
21	幻灯片28	3182	250638	185	6	4	2931362	2931.36
21	幻灯片29	1932	254352	160	5	4	1677648	1677.65
21	幻灯片30	1532	257134	200	3	4	1274866	1274.87
21	幻灯片31	1466	259199	150	4	4	1206801	1206.8
21	幻灯片32	1366	261148	155	1	4	1104852	1104.85
21	幻灯片33	1499	263080	122	3	4	1235920	1235.92
22	幻灯片19	1932	194486	167	4	4	1737514	1737.51
22	幻灯片20	1449	196735	248	3	4	1252265	1252.27
22	幻灯片21	949	198717	133	3	4	750283	750.283
22	幻灯片22	1799	200033	189	6	4	1598967	1598.97
22	幻灯片23	2599	202198	475	4	4	2396802	2396.8
22	幻灯片24	2182	205080	242	6	4	1976920	1976.92
22	幻灯片25	1849	207579	173	5	4	1641421	1641.42
22	幻灯片26	1033	209744	185	3	4	823256	823.256
22	幻灯片27	1166	211110	137	3	4	954890	954.89
22	幻灯片28	1333	212609	241	3	4	1120391	1120.39
22	幻灯片29	1832	214342	189	6	4	1617658	1617.66
22	幻灯片30	1116	216557	194	4	4	899443	899.443
22	幻灯片31	1000	218039	185	3	4	781961	781.961
22	幻灯片32	2132	219389	244	6	4	1912611	1912.61
22	幻灯片33	1982	221837	179	6	4	1760163	1760.16
23	幻灯片19	933	217213	155	4	4	715787	715.787
23	幻灯片20	1049	218612	153	4	4	830388	830.388
23	幻灯片21	800	219978	137	3	4	580022	580.022
23	幻灯片22	1466	221510	127	7	4	1244490	1244.49
23	幻灯片23	1016	223409	148	3	4	792591	792.591
23	幻灯片24	1666	225058	128	4	4	1440942	1440.94
23	幻灯片25	2715	226990	113	9	4	2488010	2488.01
23	幻灯片26	1083	230172	111	3	4	852828	852.828
23	幻灯片27	850	231904	161	2	4	618096	618.096
23	幻灯片28	683	233287	155	2	4	449713	449.713
23	幻灯片29	733	234753	117	4	4	498247	498.247
23	幻灯片30	899	235935	144	2	4	663065	663.065
23	幻灯片31	883	237235	161	2	4	645765	645.765
23	幻灯片32	1616	238417	167	3	4	1377583	1377.58
23	幻灯片33	1249	240583	148	3	4	1008417	1008.42
24	幻灯片19	933	196117	104	3	4	736883	736.883
24	幻灯片20	3065	197316	208	11	4	2867684	2867.68
24	幻灯片21	933	200947	170	3	4	732053	732.053
24	幻灯片22	650	202130	150	2	4	447870	447.87
24	幻灯片23	2782	203013	178	10	4	2578987	2578.99
24	幻灯片24	1166	206294	192	3	4	959706	959.706
24	幻灯片25	1383	207760	185	6	4	1175240	1175.24
24	幻灯片26	833	209376	194	2	4	623624	623.624
24	幻灯片27	583	210425	178	1	4	372575	372.575
24	幻灯片28	483	211241		0	4	271759	271.759
24	幻灯片29	566	211958	211	1	4	354042	354.042
24	幻灯片30	500	212907		0	4	287093	287.093
24	幻灯片31	400	213757		0	4	186243	186.243
24	幻灯片32	1199	214639	148	3	4	984361	984.361
24	幻灯片33	3198	216172	234	10	4	2981828	2981.83
25	幻灯片19	1982	279367	219	7	4	1702633	1702.63
25	幻灯片20	7896	281865	223	27	4	7614135	7614.14
25	幻灯片21	5863	290277	223	19	4	5572723	5572.72
25	幻灯片22	4497	296740	180	17	4	4200260	4200.26
25	幻灯片23	3848	301854	229	13	4	3546146	3546.15
25	幻灯片24	2998	306285	202	11	4	2691715	2691.72
25	幻灯片25	1682	309850	202	6	4	1372150	1372.15
25	幻灯片26	7729	312115	194	29	4	7416885	7416.89
25	幻灯片27	3848	320327	227	12	4	3527673	3527.67
25	幻灯片28	2265	324675	201	8	4	1940325	1940.33
25	幻灯片29	1949	327523	165	6	4	1621477	1621.48
25	幻灯片30	3115	329955	214	11	4	2785045	2785.05
25	幻灯片31	3115	333803	196	12	4	2781197	2781.2
25	幻灯片32	3648	337518	186	14	4	3310482	3310.48
25	幻灯片33	6047	341832	229	21	4	5705168	5705.17
18	幻灯片2 (2)	1116	394403	294	2	5	721597	721.597
18	幻灯片4 (2)	966	396469	178	3	5	569531	569.531
18	幻灯片5 (2)	933	398085		0	5	534915	534.915
18	幻灯片8 (2)	3165	399650	178	11	5	2765350	2765.35
18	幻灯片9 (2)	2299	403565	209	6	5	1895435	1895.43
18	幻灯片10 (2)	1066	406313	136	4	5	659687	659.687
18	幻灯片11 (2)	2732	408029	218	8	5	2323971	2323.97
18	幻灯片12 (2)	4131	411277	190	13	5	3719723	3719.72
[truncated: 2,353 more rows]
