# Supplementary material for: Visual Word Segmentation Cues in Tibetan Reading: Comparing Dictionary-Based and Psychological Word Segmentation
Source: J Eye Mov Res. 2025 Aug 4;18(4):33. doi: 10.3390/jemr18040033 (PMC12387474; doi:10.3390/jemr18040033)
Supplement: Supplementary file 1 [file jemr-18-00033-s001.zip › global/1_reading_time3/analysis_results.txt]

===== 固定效应分析结果 =====

Linear mixed model fit by REML. t-tests use Satterthwaite's method ['lmerModLmerTest']
Formula: formula
   Data: data

REML criterion at convergence: 67873.4

Scaled residuals: 
    Min      1Q  Median      3Q     Max 
-3.0269 -0.6228 -0.1458  0.4832  4.4541 

Random effects:
 Groups    Name        Variance  Std.Dev.
 Recording (Intercept) 1.195e+12 1093232 
 Residual              2.040e+12 1428189 
Number of obs: 2174, groups:  Recording, 49

Fixed effects:
                Estimate Std. Error         df t value Pr(>|t|)    
(Intercept)    2.774e+06  1.649e+05  5.533e+01  16.820   <2e-16 ***
factor1Level2 -9.077e+03  7.500e+04  1.881e+11  -0.121    0.904    
factor1Level3  7.265e+04  7.508e+04  2.190e+11   0.968    0.333    
---
Signif. codes:  0 ‘***’ 0.001 ‘**’ 0.01 ‘*’ 0.05 ‘.’ 0.1 ‘ ’ 1

Correlation of Fixed Effects:
            (Intr) fct1L2
factor1Lvl2 -0.228       
factor1Lvl3 -0.227  0.500
