# Supplementary material for: Visual Word Segmentation Cues in Tibetan Reading: Comparing Dictionary-Based and Psychological Word Segmentation
Source: J Eye Mov Res. 2025 Aug 4;18(4):33. doi: 10.3390/jemr18040033 (PMC12387474; doi:10.3390/jemr18040033)
Supplement: Supplementary file 1 [file jemr-18-00033-s001.zip › global/left/analysis_results.txt]

===== 固定效应分析结果 =====

Linear mixed model fit by REML. t-tests use Satterthwaite's method ['lmerModLmerTest']
Formula: formula
   Data: data

REML criterion at convergence: 21842

Scaled residuals: 
    Min      1Q  Median      3Q     Max 
-2.4069 -0.5763 -0.1728  0.3749 10.6154 

Random effects:
 Groups    Name        Variance Std.Dev.
 Recording (Intercept) 2.620    1.619   
 Residual              8.031    2.834   
Number of obs: 4403, groups:  Recording, 49

Fixed effects:
                              Estimate Std. Error         df t value Pr(>|t|)    
(Intercept)                    3.58247    0.25381   65.11824  14.115  < 2e-16 ***
factor1Level2                  0.38488    0.14788 4349.00562   2.603  0.00928 ** 
factor1Level3                  0.07562    0.14798 4349.01011   0.511  0.60937    
factor2Level2                 -0.22568    0.14798 4349.01011  -1.525  0.12733    
factor1Level2:factor2Level2   -0.39437    0.20921 4349.00792  -1.885  0.05949 .  
factor1Level3:factor2Level2    0.23602    0.20928 4349.01233   1.128  0.25948    
---
Signif. codes:  0 ‘***’ 0.001 ‘**’ 0.01 ‘*’ 0.05 ‘.’ 0.1 ‘ ’ 1

Correlation of Fixed Effects:
            (Intr) fct1L2 fct1L3 fct2L2 f1L2:2
factor1Lvl2 -0.292                            
factor1Lvl3 -0.291  0.500                     
factor2Lvl2 -0.291  0.500  0.500              
fctr1L2:2L2  0.206 -0.707 -0.353 -0.707       
fctr1L3:2L2  0.206 -0.354 -0.707 -0.707  0.500


===== 自定义对比分析结果 =====

## 对比 1 : 2 vs 3 
 contrast                      estimate    SE  df z.ratio p.value
 Level3:Level1 - Level2:Level1   -0.309 0.148 Inf  -2.091  0.0366

Degrees-of-freedom method: asymptotic 

## 对比 2 : 5 vs 6 
 contrast                      estimate    SE  df z.ratio p.value
 Level3:Level2 - Level2:Level2    0.321 0.148 Inf   2.171  0.0299

Degrees-of-freedom method: asymptotic 
