# Supplementary material for: Visual Word Segmentation Cues in Tibetan Reading: Comparing Dictionary-Based and Psychological Word Segmentation
Source: J Eye Mov Res. 2025 Aug 4;18(4):33. doi: 10.3390/jemr18040033 (PMC12387474; doi:10.3390/jemr18040033)
Supplement: Supplementary file 1 [file jemr-18-00033-s001.zip › global/left2/analysis_results.txt]

===== 固定效应分析结果 =====

Linear mixed model fit by REML. t-tests use Satterthwaite's method ['lmerModLmerTest']
Formula: formula
   Data: data

REML criterion at convergence: 10910.2

Scaled residuals: 
    Min      1Q  Median      3Q     Max 
-2.3107 -0.6371 -0.1701  0.4231 10.5897 

Random effects:
 Groups    Name        Variance Std.Dev.
 Recording (Intercept) 2.798    1.673   
 Residual              7.787    2.791   
Number of obs: 2202, groups:  Recording, 49

Fixed effects:
               Estimate Std. Error        df t value Pr(>|t|)    
(Intercept)   3.582e+00  2.602e-01 5.984e+01  13.767  < 2e-16 ***
factor1Level2 3.849e-01  1.456e-01 2.151e+03   2.643  0.00828 ** 
factor1Level3 7.588e-02  1.457e-01 2.151e+03   0.521  0.60260    
---
Signif. codes:  0 ‘***’ 0.001 ‘**’ 0.01 ‘*’ 0.05 ‘.’ 0.1 ‘ ’ 1

Correlation of Fixed Effects:
            (Intr) fct1L2
factor1Lvl2 -0.280       
factor1Lvl3 -0.280  0.500
