# Supplementary material for: Visual Word Segmentation Cues in Tibetan Reading: Comparing Dictionary-Based and Psychological Word Segmentation
Source: J Eye Mov Res. 2025 Aug 4;18(4):33. doi: 10.3390/jemr18040033 (PMC12387474; doi:10.3390/jemr18040033)
Supplement: Supplementary file 1 [file jemr-18-00033-s001.zip › global/left3/analysis_results.txt]

===== 固定效应分析结果 =====

Linear mixed model fit by REML. t-tests use Satterthwaite's method ['lmerModLmerTest']
Formula: formula
   Data: data

REML criterion at convergence: 10946.4

Scaled residuals: 
    Min      1Q  Median      3Q     Max 
-2.3557 -0.5512 -0.1576  0.3260 10.0963 

Random effects:
 Groups    Name        Variance Std.Dev.
 Recording (Intercept) 2.785    1.669   
 Residual              7.939    2.818   
Number of obs: 2201, groups:  Recording, 49

Fixed effects:
                Estimate Std. Error         df t value Pr(>|t|)    
(Intercept)    3.356e+00  2.601e-01  6.015e+01  12.902   <2e-16 ***
factor1Level2 -8.848e-03  1.471e-01  2.150e+03  -0.060   0.9520    
factor1Level3  3.120e-01  1.471e-01  2.150e+03   2.121   0.0341 *  
---
Signif. codes:  0 ‘***’ 0.001 ‘**’ 0.01 ‘*’ 0.05 ‘.’ 0.1 ‘ ’ 1

Correlation of Fixed Effects:
            (Intr) fct1L2
factor1Lvl2 -0.283       
factor1Lvl3 -0.283  0.500
