# Supplementary material for: Visual Word Segmentation Cues in Tibetan Reading: Comparing Dictionary-Based and Psychological Word Segmentation
Source: J Eye Mov Res. 2025 Aug 4;18(4):33. doi: 10.3390/jemr18040033 (PMC12387474; doi:10.3390/jemr18040033)
Supplement: Supplementary file 1 [file jemr-18-00033-s001.zip › global/processed_data.xlsx]

## Sheet: Sheet1
Recording	Timeline	TOI	Group	Interval	Media	Event_type	Validity	EventIndex	Start	Stop	Duration	AOI	Hit_proportion	FixationPointX	FixationPointY	Average_pupil_diameter	Saccade_direction	Average_velocity	Peak_velocity	Saccade_amplitude	Start_AOI	Landing_AOI	Start_position_X	Start_position_Y	Landing_position_X	Landing_position_Y	right	left	sl
1	Timeline1	幻灯片1 (2)	1	1	幻灯片1	Saccade	Partial	1	167	211	44							79.69	132.28				0.63505	0.49293			6	5	0.37042
1	Timeline1	幻灯片1 (2)	1	1	幻灯片1	Saccade	Partial	2	255	322	67							378.37	589.75										0.072
1	Timeline1	幻灯片1 (2)	1	1	幻灯片1	Saccade	Partial	3	333	344	11							30.93	30.93						0.26463	0.57439			0.10964
1	Timeline1	幻灯片1 (2)	1	1	幻灯片1	Saccade	Whole	4	700	744	44						20.35	82.83	119.36	3.85			0.26463	0.57439	0.33663	0.54768			0.0712
1	Timeline1	幻灯片1 (2)	1	1	幻灯片1	Saccade	Partial	5	910	922	11							46.15	46.15				0.33663	0.54768					0.0783
1	Timeline1	幻灯片1 (2)	1	1	幻灯片1	Saccade	Partial	6	977	988	11							77.49	77.49										0.08342
1	Timeline1	幻灯片1 (2)	1	1	幻灯片1	Saccade	Partial	7	1033	1077	44							122.71	168.72										0.372
1	Timeline1	幻灯片1 (2)	1	1	幻灯片1	Saccade	Partial	8	1110	1121	11							48.03	48.03						0.44627	0.52766			0.03551
1	Timeline1	幻灯片1 (2)	1	1	幻灯片1	Saccade	Partial	9	1344	1377	33							60.81	74.21				0.44627	0.52766					0.01667
1	Timeline1	幻灯片1 (2)	1	1	幻灯片1	Saccade	Partial	10	1388	1410	22							90.7	97.05						0.51747	0.52862			0.06773
1	Timeline1	幻灯片1 (2)	1	1	幻灯片1	Saccade	Whole	11	1588	1643	56						8.41	74.55	113.07	4.3			0.51747	0.52862	0.59577	0.51704			0.01448
1	Timeline1	幻灯片1 (2)	1	1	幻灯片1	Saccade	Whole	12	1821	1865	44						5.09	110.42	182.44	4.46			0.59577	0.51704	0.67919	0.50961
1	Timeline1	幻灯片1 (2)	1	1	幻灯片1	Saccade	Partial	13	2421	2487	67							314.47	433.81				0.67919	0.50961
1	Timeline1	幻灯片1 (2)	1	1	幻灯片1	Saccade	Partial	14	2543	2554	11							31.04	31.04						0.30719	0.55212
1	Timeline1	幻灯片1 (2)	1	1	幻灯片1	Saccade	Partial	15	2631	2665	33							209.22	361.02				0.30719	0.55212
1	Timeline1	幻灯片1 (2)	1	1	幻灯片1	Saccade	Partial	16	2720	2787	67							253.01	439.18						0.3427	0.53012
1	Timeline1	幻灯片1 (2)	1	1	幻灯片1	Saccade	Whole	17	2876	2887	11						226.5	90.13	90.13	1.05			0.3427	0.53012	0.32603	0.54769
1	Timeline1	幻灯片1 (2)	1	1	幻灯片1	Saccade	Whole	18	2987	3009	22						186.09	137.47	180.69	3.67			0.32603	0.54769	0.2583	0.55492
1	Timeline1	幻灯片1 (2)	1	1	幻灯片1	Saccade	Partial	19	3364	3398	33							60.94	77.83				0.2583	0.55492
1	Timeline1	幻灯片1 (2)	1	1	幻灯片1	Saccade	Partial	20	3523	3567	44							163.35	295.4						0.24382	0.57571
1	Timeline1	幻灯片1 (2)	1	1	幻灯片1	Saccade	Partial	21	3767	3778	11							144	144				0.24382	0.57571
1	Timeline1	幻灯片1 (2)	1	1	幻灯片1	Saccade	Partial	22	3789	3812	22							40.76	45.76
1	Timeline1	幻灯片1 (2)	1	1	幻灯片1	Saccade	Partial	23	3834	3856	22							42.81	44.62
1	Timeline1	幻灯片1 (2)	1	1	幻灯片1	Saccade	Partial	24	3867	3878	11							110.76	110.76						0.24423	0.56269
1	Timeline1	幻灯片10 (2)	1	1	幻灯片10	Saccade	Whole	1	150	194	44						0.17	137.68	389.45	5.83			0.17595	0.56327	0.29104	0.56293	4	1	0.11509
1	Timeline1	幻灯片10 (2)	1	1	幻灯片10	Saccade	Whole	2	383	450	67						20.42	66.91	110.95	4.67			0.29104	0.56293	0.37658	0.53109			0.08554
1	Timeline1	幻灯片10 (2)	1	1	幻灯片10	Saccade	Partial	3	683	727	44							94.73	136.7				0.37658	0.53109					0.09135
1	Timeline1	幻灯片10 (2)	1	1	幻灯片10	Saccade	Partial	4	739	761	22							55.72	79.36										0.11622
1	Timeline1	幻灯片10 (2)	1	1	幻灯片10	Saccade	Partial	5	772	783	11							69.86	69.86						0.46793	0.52364			0.34669
1	Timeline1	幻灯片10 (2)	1	1	幻灯片10	Saccade	Partial	6	905	938	33							61.14	77.52				0.46793	0.52364
1	Timeline1	幻灯片10 (2)	1	1	幻灯片10	Saccade	Partial	7	949	1005	56							87.98	129.03
1	Timeline1	幻灯片10 (2)	1	1	幻灯片10	Saccade	Partial	8	1027	1049	22							40.11	49.83						0.58415	0.52467
1	Timeline1	幻灯片10 (2)	1	1	幻灯片10	Saccade	Partial	9	1116	1127	11							88.23	88.23				0.58415	0.52467
1	Timeline1	幻灯片10 (2)	1	1	幻灯片10	Saccade	Partial	10	1138	1149	11							83.5	83.5
1	Timeline1	幻灯片10 (2)	1	1	幻灯片10	Saccade	Partial	11	1172	1183	11							61.82	61.82
1	Timeline1	幻灯片10 (2)	1	1	幻灯片10	Saccade	Partial	12	1194	1249	56							78.29	148.67
1	Timeline1	幻灯片10 (2)	1	1	幻灯片10	Saccade	Partial	13	1283	1294	11							59.19	59.19
1	Timeline1	幻灯片10 (2)	1	1	幻灯片10	Saccade	Partial	14	1316	1338	22							48.37	51.58
1	Timeline1	幻灯片10 (2)	1	1	幻灯片10	Saccade	Partial	15	1383	1394	11							143.34	143.34
1	Timeline1	幻灯片10 (2)	1	1	幻灯片10	Saccade	Partial	16	1427	1471	44							79.35	137.57
1	Timeline1	幻灯片10 (2)	1	1	幻灯片10	Saccade	Partial	17	1505	1516	11							671.52	671.52
1	Timeline1	幻灯片10 (2)	1	1	幻灯片10	Saccade	Partial	18	1571	1582	11							498.38	498.38
1	Timeline1	幻灯片10 (2)	1	1	幻灯片10	Saccade	Partial	19	1616	1627	11							40.98	40.98
1	Timeline1	幻灯片10 (2)	1	1	幻灯片10	Saccade	Partial	20	1638	1649	11							123.04	123.04
1	Timeline1	幻灯片10 (2)	1	1	幻灯片10	Saccade	Partial	21	1660	1760	100							287.06	782.76						0.23746	0.54416
1	Timeline1	幻灯片11 (2)	1	1	幻灯片11	Saccade	Partial	1	94	105	11							44.18	44.18				0.17488	0.5502			6	5	0.1583
1	Timeline1	幻灯片11 (2)	1	1	幻灯片11	Saccade	Partial	2	127	138	11							52.29	52.29										0.09952
1	Timeline1	幻灯片11 (2)	1	1	幻灯片11	Saccade	Partial	3	150	205	56							146.54	267.47										0.12509
1	Timeline1	幻灯片11 (2)	1	1	幻灯片11	Saccade	Partial	4	249	261	11							396.92	396.92						0.33318	0.57286			0.27511
1	Timeline1	幻灯片11 (2)	1	1	幻灯片11	Saccade	Partial	5	372	394	22							223.31	404.73				0.33318	0.57286					0.38729
1	Timeline1	幻灯片11 (2)	1	1	幻灯片11	Saccade	Partial	6	449	460	11							51.65	51.65										0.041
1	Timeline1	幻灯片11 (2)	1	1	幻灯片11	Saccade	Partial	7	483	494	11							44.86	44.86										0.0539
1	Timeline1	幻灯片11 (2)	1	1	幻灯片11	Saccade	Partial	8	505	571	67							106.86	236.6						0.4327	0.54076			0.00282
1	Timeline1	幻灯片11 (2)	1	1	幻灯片11	Saccade	Partial	9	660	671	11							42.75	42.75				0.4327	0.54076					0.52435
1	Timeline1	幻灯片11 (2)	1	1	幻灯片11	Saccade	Partial	10	716	794	78							97.6	191.41						0.55779	0.53001			0.00842
1	Timeline1	幻灯片11 (2)	1	1	幻灯片11	Saccade	Partial	11	916	927	11							66.1	66.1				0.55779	0.53001					0.00255
1	Timeline1	幻灯片11 (2)	1	1	幻灯片11	Saccade	Partial	12	949	1004	56							286.14	383.04
1	Timeline1	幻灯片11 (2)	1	1	幻灯片11	Saccade	Partial	13	1016	1038	22							63.72	66.03						0.28268	0.58096
1	Timeline1	幻灯片11 (2)	1	1	幻灯片11	Saccade	Partial	14	1104	1127	22							77.03	123.53				0.28268	0.58096
1	Timeline1	幻灯片11 (2)	1	1	幻灯片11	Saccade	Partial	15	1182	1193	11							84.48	84.48
1	Timeline1	幻灯片11 (2)	1	1	幻灯片11	Saccade	Partial	16	1249	1360	111							201.33	611.54						0.66997	0.53466
1	Timeline1	幻灯片11 (2)	1	1	幻灯片11	Saccade	Partial	17	1482	1493	11							43.14	43.14				0.66997	0.53466
1	Timeline1	幻灯片11 (2)	1	1	幻灯片11	Saccade	Partial	18	1526	1537	11							35.56	35.56
1	Timeline1	幻灯片11 (2)	1	1	幻灯片11	Saccade	Partial	19	1560	1593	33							61.06	69.11
1	Timeline1	幻灯片11 (2)	1	1	幻灯片11	Saccade	Partial	20	1626	1637	11							71.42	71.42
1	Timeline1	幻灯片11 (2)	1	1	幻灯片11	Saccade	Partial	21	1660	1671	11							55.77	55.77
1	Timeline1	幻灯片11 (2)	1	1	幻灯片11	Saccade	Partial	22	1704	1715	11							48.2	48.2						0.71097	0.549
1	Timeline1	幻灯片11 (2)	1	1	幻灯片11	Saccade	Whole	23	1782	1815	33						38.45	62.1	82.48	2.45			0.71097	0.549	0.76487	0.50622
1	Timeline1	幻灯片11 (2)	1	1	幻灯片11	Saccade	Whole	24	1915	1926	11						191.44	36.21	36.21	0.87			0.76487	0.50622	0.76205	0.50679
1	Timeline1	幻灯片11 (2)	1	1	幻灯片11	Saccade	Partial	25	2059	2137	78							388.16	619.73				0.76205	0.50679
1	Timeline1	幻灯片11 (2)	1	1	幻灯片11	Saccade	Partial	26	2148	2159	11							91.87	91.87
1	Timeline1	幻灯片11 (2)	1	1	幻灯片11	Saccade	Partial	27	2204	2215	11							35.03	35.03
1	Timeline1	幻灯片11 (2)	1	1	幻灯片11	Saccade	Partial	28	2270	2281	11							39.15	39.15
1	Timeline1	幻灯片11 (2)	1	1	幻灯片11	Saccade	Partial	29	2315	2326	11							53.85	53.85						0.2377	0.5545
1	Timeline1	幻灯片11 (2)	1	1	幻灯片11	Saccade	Partial	30	2415	2426	11							33.34	33.34				0.2377	0.5545
1	Timeline1	幻灯片11 (2)	1	1	幻灯片11	Saccade	Partial	31	2459	2470	11							423.94	423.94
1	Timeline1	幻灯片11 (2)	1	1	幻灯片11	Saccade	Partial	32	2515	2526	11							473.83	473.83						0.22928	0.55021
1	Timeline1	幻灯片11 (2)	1	1	幻灯片11	Saccade	Whole	33	2614	2626	11						174.36	45.86	45.86	0.09			0.22928	0.55021	0.22673	0.54996
1	Timeline1	幻灯片12 (2)	1	1	幻灯片12	Saccade	Partial	1	0	49	49							301.77	501.42				0.17034	0.56827	0.66202	0.54749	7	2	0.49168
1	Timeline1	幻灯片12 (2)	1	1	幻灯片12	Saccade	Partial	2	182	227	44							105.4	136.35				0.66202	0.54749					0.09288
1	Timeline1	幻灯片12 (2)	1	1	幻灯片12	Saccade	Partial	3	249	260	11							182.54	182.54										0.48182
1	Timeline1	幻灯片12 (2)	1	1	幻灯片12	Saccade	Partial	4	282	293	11							151.9	151.9						0.7549	0.57499			0.04121
1	Timeline1	幻灯片12 (2)	1	1	幻灯片12	Saccade	Partial	5	360	438	78							344.34	761.23				0.7549	0.57499					0.10921
1	Timeline1	幻灯片12 (2)	1	1	幻灯片12	Saccade	Partial	6	471	482	11							39.55	39.55										0.22748
1	Timeline1	幻灯片12 (2)	1	1	幻灯片12	Saccade	Partial	7	504	515	11							36.9	36.9										0.06416
1	Timeline1	幻灯片12 (2)	1	1	幻灯片12	Saccade	Partial	8	571	582	11							65.71	65.71										0.06675
1	Timeline1	幻灯片12 (2)	1	1	幻灯片12	Saccade	Partial	9	593	615	22							50.64	70.25										0.53884
1	Timeline1	幻灯片12 (2)	1	1	幻灯片12	Saccade	Partial	10	671	682	11							56.98	56.98
1	Timeline1	幻灯片12 (2)	1	1	幻灯片12	Saccade	Partial	11	704	715	11							81.12	81.12
1	Timeline1	幻灯片12 (2)	1	1	幻灯片12	Saccade	Partial	12	737	749	11							31.39	31.39
1	Timeline1	幻灯片12 (2)	1	1	幻灯片12	Saccade	Partial	13	771	782	11							78.22	78.22						0.27308	0.54673
1	Timeline1	幻灯片12 (2)	1	1	幻灯片12	Saccade	Partial	14	848	860	11							69.11	69.11				0.27308	0.54673
1	Timeline1	幻灯片12 (2)	1	1	幻灯片12	Saccade	Partial	15	871	882	11							131.73	131.73
1	Timeline1	幻灯片12 (2)	1	1	幻灯片12	Saccade	Partial	16	904	915	11							68.03	68.03						0.31429	0.53935
1	Timeline1	幻灯片12 (2)	1	1	幻灯片12	Saccade	Partial	17	1048	1115	67							124.64	256.19				0.31429	0.53935
1	Timeline1	幻灯片12 (2)	1	1	幻灯片12	Saccade	Partial	18	1126	1148	22							114.85	193.09
1	Timeline1	幻灯片12 (2)	1	1	幻灯片12	Saccade	Partial	19	1159	1170	11							58.26	58.26						0.4235	0.53115
1	Timeline1	幻灯片12 (2)	1	1	幻灯片12	Saccade	Partial	20	1248	1293	44							136.64	207.3				0.4235	0.53115
1	Timeline1	幻灯片12 (2)	1	1	幻灯片12	Saccade	Partial	21	1348	1359	11							77.62	77.62
1	Timeline1	幻灯片12 (2)	1	1	幻灯片12	Saccade	Partial	22	1381	1393	11							50.83	50.83
1	Timeline1	幻灯片12 (2)	1	1	幻灯片12	Saccade	Partial	23	1448	1459	11							41	41
1	Timeline1	幻灯片12 (2)	1	1	幻灯片12	Saccade	Partial	24	1515	1570	56							91.27	234.81
1	Timeline1	幻灯片12 (2)	1	1	幻灯片12	Saccade	Partial	25	1592	1603	11							93.2	93.2						0.65098	0.52545
1	Timeline1	幻灯片12 (2)	1	1	幻灯片12	Saccade	Partial	26	1692	1703	11							47.17	47.17				0.65098	0.52545
1	Timeline1	幻灯片12 (2)	1	1	幻灯片12	Saccade	Partial	27	1748	1770	22							240.05	395.18
1	Timeline1	幻灯片12 (2)	1	1	幻灯片12	Saccade	Partial	28	1781	1803	22							93.78	116.24
1	Timeline1	幻灯片12 (2)	1	1	幻灯片12	Saccade	Partial	29	1848	1870	22							143.96	234.54
1	Timeline1	幻灯片12 (2)	1	1	幻灯片12	Saccade	Partial	30	1881	1892	11							62.91	62.91						0.71514	0.55738
1	Timeline1	幻灯片12 (2)	1	1	幻灯片12	Saccade	Partial	31	1970	2025	56							73.43	108.39				0.71514	0.55738
1	Timeline1	幻灯片12 (2)	1	1	幻灯片12	Saccade	Partial	32	2037	2059	22							63.33	67.5
1	Timeline1	幻灯片12 (2)	1	1	幻灯片12	Saccade	Partial	33	2081	2092	11							117.73	117.73
1	Timeline1	幻灯片12 (2)	1	1	幻灯片12	Saccade	Partial	34	2125	2136	11							46.95	46.95						0.78189	0.52649
1	Timeline1	幻灯片12 (2)	1	1	幻灯片12	Saccade	Partial	35	2214	2292	78							414.78	600.65				0.78189	0.52649
1	Timeline1	幻灯片12 (2)	1	1	幻灯片12	Saccade	Partial	36	2347	2370	22							139.98	139.98
1	Timeline1	幻灯片12 (2)	1	1	幻灯片12	Saccade	Partial	37	2381	2403	22							718.23	1213.9
1	Timeline1	幻灯片12 (2)	1	1	幻灯片12	Saccade	Partial	38	2414	2436	22							70	85.27
1	Timeline1	幻灯片12 (2)	1	1	幻灯片12	Saccade	Partial	39	2470	2481	11							83.7	83.7
1	Timeline1	幻灯片12 (2)	1	1	幻灯片12	Saccade	Partial	40	2503	2514	11							60.38	60.38
1	Timeline1	幻灯片12 (2)	1	1	幻灯片12	Saccade	Partial	41	2558	2569	11							30.1	30.1
1	Timeline1	幻灯片12 (2)	1	1	幻灯片12	Saccade	Partial	42	2625	2658	33							71.25	85.27						0.24305	0.55229
1	Timeline1	幻灯片12 (2)	1	1	幻灯片12	Saccade	Partial	43	2769	2780	11							61.42	61.42				0.24305	0.55229
1	Timeline1	幻灯片12 (2)	1	1	幻灯片12	Saccade	Partial	44	2803	2814	11							52.87	52.87
1	Timeline1	幻灯片14 (1)	1	1	幻灯片14	Saccade	Partial	1	32	87	56							386.48	774.43				0.16391	0.55237			8	4	0.40582
1	Timeline1	幻灯片14 (1)	1	1	幻灯片14	Saccade	Partial	2	98	109	11							72.23	72.23						0.56973	0.50456			0.28396
1	Timeline1	幻灯片14 (1)	1	1	幻灯片14	Saccade	Partial	3	265	276	11							80.62	80.62				0.56973	0.50456					0.08955
1	Timeline1	幻灯片14 (1)	1	1	幻灯片14	Saccade	Partial	4	298	354	56							290.46	701.4										0.1173
1	Timeline1	幻灯片14 (1)	1	1	幻灯片14	Saccade	Partial	5	376	387	11							45.18	45.18										0.07319
1	Timeline1	幻灯片14 (1)	1	1	幻灯片14	Saccade	Partial	6	431	443	11							38.5	38.5										0.0579
1	Timeline1	幻灯片14 (1)	1	1	幻灯片14	Saccade	Partial	7	465	476	11							69.16	69.16										0.07201
1	Timeline1	幻灯片14 (1)	1	1	幻灯片14	Saccade	Partial	8	498	509	11							49.5	49.5						0.28577	0.5681			0.12726
1	Timeline1	幻灯片14 (1)	1	1	幻灯片14	Saccade	Whole	9	598	653	56						15.89	94.84	279.05	5.38			0.28577	0.5681	0.37532	0.54261			0.11158
1	Timeline1	幻灯片14 (1)	1	1	幻灯片14	Saccade	Whole	10	864	909	44						194.4	137.13	333.53	6.16			0.37532	0.54261	0.25802	0.57271			0.49442
1	Timeline1	幻灯片14 (1)	1	1	幻灯片14	Saccade	Partial	11	1053	1064	11							83.71	83.71				0.25802	0.57271					0.04911
1	Timeline1	幻灯片14 (1)	1	1	幻灯片14	Saccade	Partial	12	1087	1098	11							2411.62	2411.62										0.03031
1	Timeline1	幻灯片14 (1)	1	1	幻灯片14	Saccade	Partial	13	1120	1131	11							2383.96	2383.96
1	Timeline1	幻灯片14 (1)	1	1	幻灯片14	Saccade	Partial	14	1142	1164	22							181.82	327.33
1	Timeline1	幻灯片14 (1)	1	1	幻灯片14	Saccade	Partial	15	1186	1198	11							383.99	383.99
1	Timeline1	幻灯片14 (1)	1	1	幻灯片14	Saccade	Partial	16	1209	1242	33							352.55	622.21
1	Timeline1	幻灯片14 (1)	1	1	幻灯片14	Saccade	Partial	17	1253	1264	11							786.32	786.32						0.33121	0.5531
1	Timeline1	幻灯片14 (1)	1	1	幻灯片14	Saccade	Partial	18	1486	1520	33							99.6	149.41				0.33121	0.5531
1	Timeline1	幻灯片14 (1)	1	1	幻灯片14	Saccade	Partial	19	1531	1542	11							79.72	79.72
1	Timeline1	幻灯片14 (1)	1	1	幻灯片14	Saccade	Partial	20	1553	1564	11							40.46	40.46						0.38911	0.54991
1	Timeline1	幻灯片14 (1)	1	1	幻灯片14	Saccade	Partial	21	1786	1808	22							125.13	136.26				0.38911	0.54991
1	Timeline1	幻灯片14 (1)	1	1	幻灯片14	Saccade	Partial	22	1819	1830	11							56.4	56.4
1	Timeline1	幻灯片14 (1)	1	1	幻灯片14	Saccade	Partial	23	1842	1853	11							38.33	38.33
1	Timeline1	幻灯片14 (1)	1	1	幻灯片14	Saccade	Partial	24	1908	1919	11							30.24	30.24						0.46112	0.52977
1	Timeline1	幻灯片14 (1)	1	1	幻灯片14	Saccade	Whole	25	2030	2097	67						359.61	101.63	132.44	7.17			0.46112	0.52977	0.58838	0.53064
1	Timeline1	幻灯片14 (1)	1	1	幻灯片14	Saccade	Partial	26	2330	2374	44							112.56	180.6				0.58838	0.53064
1	Timeline1	幻灯片14 (1)	1	1	幻灯片14	Saccade	Partial	27	2430	2441	11							31.2	31.2						0.69996	0.5308
1	Timeline1	幻灯片14 (1)	1	1	幻灯片14	Saccade	Partial	28	2807	2885	78							361.65	564.16				0.69996	0.5308
1	Timeline1	幻灯片14 (1)	1	1	幻灯片14	Saccade	Partial	29	2896	2930	33							41.03	41.59
1	Timeline1	幻灯片14 (1)	1	1	幻灯片14	Saccade	Partial	30	2974	2985	11							92.87	92.87						0.20554	0.57642
1	Timeline1	幻灯片14 (1)	1	1	幻灯片14	Saccade	Whole	31	3096	3141	44						24.32	59.59	85	2.95			0.20554	0.57642	0.25465	0.55422
1	Timeline1	幻灯片14 (1)	1	1	幻灯片14	Saccade	Whole	32	3363	3385	22						207.15	55.68	60.55	1.63			0.25465	0.55422	0.22434	0.56977
1	Timeline1	幻灯片16 (1)	1	1	幻灯片16	Saccade	Partial	1	70	81	11							60.35	60.35				0.57142	0.51152			8	4	0.27495
1	Timeline1	幻灯片16 (1)	1	1	幻灯片16	Saccade	Partial	2	125	136	11							69.23	69.23										0.07016
1	Timeline1	幻灯片16 (1)	1	1	幻灯片16	Saccade	Partial	3	159	170	11							51	51										0.07886
1	Timeline1	幻灯片16 (1)	1	1	幻灯片16	Saccade	Partial	4	203	270	67							239.76	353.5										0.10074
1	Timeline1	幻灯片16 (1)	1	1	幻灯片16	Saccade	Partial	5	281	292	11							37.07	37.07						0.29647	0.56596			0.08429
1	Timeline1	幻灯片16 (1)	1	1	幻灯片16	Saccade	Whole	6	680	725	44						17.12	80.2	99.3	3.86			0.29647	0.56596	0.36663	0.54435			0.08752
1	Timeline1	幻灯片16 (1)	1	1	幻灯片16	Saccade	Whole	7	958	1002	44						359.98	92.06	136.93	4.39			0.36663	0.54435	0.44549	0.54438			0.10864
1	Timeline1	幻灯片16 (1)	1	1	幻灯片16	Saccade	Whole	8	1236	1291	56						5.57	96.61	135.55	5.66			0.44549	0.54438	0.54623	0.53456			0.05326
1	Timeline1	幻灯片16 (1)	1	1	幻灯片16	Saccade	Whole	9	1535	1580	44						357.81	93.71	151.97	4.71			0.54623	0.53456	0.63052	0.53777			0.42935
1	Timeline1	幻灯片16 (1)	1	1	幻灯片16	Saccade	Whole	10	1857	1902	44						180.81	107.87	167.31	4.84			0.63052	0.53777	0.543	0.539			0.09122
1	Timeline1	幻灯片16 (1)	1	1	幻灯片16	Saccade	Whole	11	2146	2202	56						5.81	102.4	157.19	5.97			0.543	0.539	0.65164	0.52795			0.32118
1	Timeline1	幻灯片16 (1)	1	1	幻灯片16	Saccade	Whole	12	2468	2501	33						2.65	68.77	83.57	2.82			0.65164	0.52795	0.7049	0.52548			0.44219
1	Timeline1	幻灯片16 (1)	1	1	幻灯片16	Saccade	Whole	13	2646	2723	78						183.34	307.5	613.67	23.66			0.7049	0.52548	0.27555	0.55055
1	Timeline1	幻灯片16 (1)	1	1	幻灯片16	Saccade	Whole	14	3068	3134	67						8.47	70.97	130.58	4.95			0.27555	0.55055	0.36677	0.53697
1	Timeline1	幻灯片16 (1)	1	1	幻灯片16	Saccade	Whole	15	3290	3367	78						2.52	229.29	399.82	17.85			0.36677	0.53697	0.68795	0.52284
1	Timeline1	幻灯片16 (1)	1	1	幻灯片16	Saccade	Whole	16	3612	3689	78						183.26	316.77	667.66	24.33			0.68795	0.52284	0.24576	0.54801
1	Timeline1	幻灯片17 (1)	1	1	幻灯片17	Saccade	Partial	1	0	41	41							338.85	628.92				0.1711	0.54901	0.59642	0.49976	7	2	0.42532
1	Timeline1	幻灯片17 (1)	1	1	幻灯片17	Saccade	Partial	2	230	297	67							279.33	519.41				0.59642	0.49976					0.32594
1	Timeline1	幻灯片17 (1)	1	1	幻灯片17	Saccade	Partial	3	319	330	11							36.34	36.34										0.10945
1	Timeline1	幻灯片17 (1)	1	1	幻灯片17	Saccade	Partial	4	352	363	11							87.93	87.93						0.27048	0.57191			0.07562
1	Timeline1	幻灯片17 (1)	1	1	幻灯片17	Saccade	Whole	5	519	585	67						20.27	87.27	145.25	6.02		1	0.27048	0.57191	0.37993	0.5315			0.10637
1	Timeline1	幻灯片17 (1)	1	1	幻灯片17	Saccade	Partial	6	796	852	56							70.95	77.74		1		0.37993	0.5315					0.09388
1	Timeline1	幻灯片17 (1)	1	1	幻灯片17	Saccade	Partial	7	885	896	11							67.75	67.75			1			0.45555	0.52387			0.00145
1	Timeline1	幻灯片17 (1)	1	1	幻灯片17	Saccade	Partial	8	985	996	11							74.44	74.44		1		0.45555	0.52387					0.06761
1	Timeline1	幻灯片17 (1)	1	1	幻灯片17	Saccade	Partial	9	1018	1029	11							85.46	85.46										0.54262
1	Timeline1	幻灯片17 (1)	1	1	幻灯片17	Saccade	Partial	10	1052	1063	11							89.75	89.75
1	Timeline1	幻灯片17 (1)	1	1	幻灯片17	Saccade	Partial	11	1085	1096	11							93.95	93.95
1	Timeline1	幻灯片17 (1)	1	1	幻灯片17	Saccade	Partial	12	1118	1174	56							101.46	131.07			1			0.56192	0.52558
1	Timeline1	幻灯片17 (1)	1	1	幻灯片17	Saccade	Whole	13	1351	1407	56						355.79	80.19	123.5	5.24	1		0.56192	0.52558	0.6558	0.5325
1	Timeline1	幻灯片17 (1)	1	1	幻灯片17	Saccade	Whole	14	1496	1507	11						274.48	37.38	37.38	0.59			0.6558	0.5325	0.65725	0.55098
1	Timeline1	幻灯片17 (1)	1	1	幻灯片17	Saccade	Partial	15	1596	1607	11							35.23	35.23				0.65725	0.55098
1	Timeline1	幻灯片17 (1)	1	1	幻灯片17	Saccade	Partial	16	1629	1673	44							76.63	130.58						0.72486	0.5301
1	Timeline1	幻灯片17 (1)	1	1	幻灯片17	Saccade	Partial	17	1773	1851	78							396.41	837.92				0.72486	0.5301
1	Timeline1	幻灯片17 (1)	1	1	幻灯片17	Saccade	Partial	18	1873	1884	11							93.33	93.33						0.18224	0.56507
1	Timeline1	幻灯片17 (1)	1	1	幻灯片17	Saccade	Whole	19	1951	1962	11						268.97	34.8	34.8	0.82			0.18224	0.56507	0.18176	0.59182
1	Timeline1	幻灯片17 (1)	1	1	幻灯片17	Saccade	Partial	20	2129	2151	22							104.35	174.73				0.18176	0.59182
1	Timeline1	幻灯片17 (1)	1	1	幻灯片17	Saccade	Partial	21	2195	2206	11							34.26	34.26
1	Timeline1	幻灯片17 (1)	1	1	幻灯片17	Saccade	Partial	22	2240	2262	22							36	40.06
1	Timeline1	幻灯片17 (1)	1	1	幻灯片17	Saccade	Partial	23	2284	2328	44							118.98	243.67
1	Timeline1	幻灯片2 (2)	1	1	幻灯片2	Saccade	Whole	1	113	158	44						4.11	151.13	274.53	6.93			0.17442	0.5667	0.31265	0.55676	11	7	0.13823
1	Timeline1	幻灯片2 (2)	1	1	幻灯片2	Saccade	Whole	2	347	380	33						225.79	53.38	61.65	2.18			0.31265	0.55676	0.27805	0.59233			0.0346
1	Timeline1	幻灯片2 (2)	1	1	幻灯片2	Saccade	Whole	3	535	546	11						51.47	60.78	60.78	1.02			0.27805	0.59233	0.29376	0.57259			0.01571
1	Timeline1	幻灯片2 (2)	1	1	幻灯片2	Saccade	Whole	4	624	669	44						8.85	77.58	129.3	3.34			0.29376	0.57259	0.35531	0.56301			0.06155
1	Timeline1	幻灯片2 (2)	1	1	幻灯片2	Saccade	Partial	5	891	902	11							41.48	41.48				0.35531	0.56301					0.02384
1	Timeline1	幻灯片2 (2)	1	1	幻灯片2	Saccade	Partial	6	924	935	11							38.14	38.14										0.09393
1	Timeline1	幻灯片2 (2)	1	1	幻灯片2	Saccade	Partial	7	957	991	33							44.19	45.53						0.37915	0.55116			0.07184
1	Timeline1	幻灯片2 (2)	1	1	幻灯片2	Saccade	Whole	8	1190	1235	44						6.11	120.9	181.13	5.14			0.37915	0.55116	0.47308	0.54109			0.11246
1	Timeline1	幻灯片2 (2)	1	1	幻灯片2	Saccade	Partial	9	1379	1390	11							90.14	90.14				0.47308	0.54109					0.06899
1	Timeline1	幻灯片2 (2)	1	1	幻灯片2	Saccade	Partial	10	1412	1468	56							60.35	92.29						0.54492	0.53733			0.39405
1	Timeline1	幻灯片2 (2)	1	1	幻灯片2	Saccade	Whole	11	1623	1679	56						0.03	101.93	175.28	6.2			0.54492	0.53733	0.65738	0.53726			0.06197
1	Timeline1	幻灯片2 (2)	1	1	幻灯片2	Saccade	Partial	12	1790	1812	22							36.48	39.3				0.65738	0.53726					0.02496
1	Timeline1	幻灯片2 (2)	1	1	幻灯片2	Saccade	Partial	13	1834	1879	44							96.89	194.77						0.72637	0.54199			0.00858
1	Timeline1	幻灯片2 (2)	1	1	幻灯片2	Saccade	Partial	14	1990	2001	11							33.96	33.96				0.72637	0.54199					0.01572
1	Timeline1	幻灯片2 (2)	1	1	幻灯片2	Saccade	Partial	15	2034	2045	11							83.43	83.43										0.02576
1	Timeline1	幻灯片2 (2)	1	1	幻灯片2	Saccade	Partial	16	2056	2068	11							87.07	87.07										0.12244
1	Timeline1	幻灯片2 (2)	1	1	幻灯片2	Saccade	Partial	17	2090	2112	22							79.39	128.64										0.16524
1	Timeline1	幻灯片2 (2)	1	1	幻灯片2	Saccade	Partial	18	2145	2167	22							37.41	42.31										0.04314
1	Timeline1	幻灯片2 (2)	1	1	幻灯片2	Saccade	Partial	19	2179	2223	44							67.81	127.65
1	Timeline1	幻灯片2 (2)	1	1	幻灯片2	Saccade	Partial	20	2256	2278	22							104.69	140.21
1	Timeline1	幻灯片2 (2)	1	1	幻灯片2	Saccade	Partial	21	2301	2390	89							264.58	534.93						0.33232	0.55123
1	Timeline1	幻灯片2 (2)	1	1	幻灯片2	Saccade	Partial	22	2501	2534	33							116.61	196.13				0.33232	0.55123
1	Timeline1	幻灯片2 (2)	1	1	幻灯片2	Saccade	Partial	23	2656	2734	78							175.32	357.06
1	Timeline1	幻灯片2 (2)	1	1	幻灯片2	Saccade	Partial	24	2745	2756	11							65.77	65.77						0.27035	0.5355
1	Timeline1	幻灯片2 (2)	1	1	幻灯片2	Saccade	Whole	25	2934	2956	22						212.93	76.87	90.32	1.31			0.27035	0.5355	0.24539	0.55166
1	Timeline1	幻灯片2 (2)	1	1	幻灯片2	Saccade	Partial	26	3045	3056	11							79.66	79.66				0.24539	0.55166
1	Timeline1	幻灯片2 (2)	1	1	幻灯片2	Saccade	Partial	27	3078	3089	11							98.5	98.5
1	Timeline1	幻灯片2 (2)	1	1	幻灯片2	Saccade	Partial	28	3145	3156	11							81.26	81.26
1	Timeline1	幻灯片2 (2)	1	1	幻灯片2	Saccade	Partial	29	3178	3189	11							67.57	67.57						0.24533	0.5527
1	Timeline1	幻灯片2 (2)	1	1	幻灯片2	Saccade	Partial	30	4199	4222	22							48.78	66.65				0.24533	0.5527
1	Timeline1	幻灯片2 (2)	1	1	幻灯片2	Saccade	Partial	31	4233	4244	11							73.85	73.85						0.25391	0.56974
1	Timeline1	幻灯片2 (2)	1	1	幻灯片2	Saccade	Partial	32	4532	4577	44							381.84	802.49				0.25391	0.56974
1	Timeline1	幻灯片2 (2)	1	1	幻灯片2	Saccade	Partial	33	4588	4610	22							644.73	1232.68
1	Timeline1	幻灯片2 (2)	1	1	幻灯片2	Saccade	Partial	34	4621	4643	22							340.1	474.08
1	Timeline1	幻灯片2 (2)	1	1	幻灯片2	Saccade	Partial	35	4655	4666	11							72.66	72.66
1	Timeline1	幻灯片2 (2)	1	1	幻灯片2	Saccade	Partial	36	4699	4710	11							62.51	62.51						0.26963	0.55943
1	Timeline1	幻灯片2 (2)	1	1	幻灯片2	Saccade	Partial	37	4999	5010	11							56.51	56.51				0.26963	0.55943
1	Timeline1	幻灯片2 (2)	1	1	幻灯片2	Saccade	Partial	38	5021	5032	11							49.62	49.62						0.24387	0.56814
1	Timeline1	幻灯片2 (2)	1	1	幻灯片2	Saccade	Whole	39	5243	5299	56						202.42	122.29	318.77	6.17			0.24387	0.56814	0.12143	0.61865
1	Timeline1	幻灯片2 (2)	1	1	幻灯片2	Saccade	Whole	40	5432	5476	44						23.01	194.71	545.49	8.5			0.12143	0.61865	0.28667	0.54846
1	Timeline1	幻灯片2 (2)	1	1	幻灯片2	Saccade	Whole	41	5632	5665	33						169.7	67.36	72.51	2.38			0.28667	0.54846	0.24353	0.54062
1	Timeline1	幻灯片3 (2)	1	1	幻灯片3	Saccade	Partial	1	68	79	11							49.28	49.28				0.16772	0.55401			9	7	0.11987
1	Timeline1	幻灯片3 (2)	1	1	幻灯片3	Saccade	Partial	2	101	123	22							42.32	47.28										0.09203
1	Timeline1	幻灯片3 (2)	1	1	幻灯片3	Saccade	Partial	3	146	190	44							131.08	377.55						0.28759	0.54396			0.07683
1	Timeline1	幻灯片3 (2)	1	1	幻灯片3	Saccade	Whole	4	401	445	44						0.87	93.08	139.14	4.85			0.28759	0.54396	0.37962	0.54256			0.07304
1	Timeline1	幻灯片3 (2)	1	1	幻灯片3	Saccade	Partial	5	545	579	33							243.22	650.61				0.37962	0.54256					0.00732
1	Timeline1	幻灯片3 (2)	1	1	幻灯片3	Saccade	Partial	6	634	645	11							462.95	462.95										0.11098
1	Timeline1	幻灯片3 (2)	1	1	幻灯片3	Saccade	Partial	7	656	679	22							214.63	384.63										0.02759
1	Timeline1	幻灯片3 (2)	1	1	幻灯片3	Saccade	Partial	8	690	712	22							153.59	269.63										0.0135
1	Timeline1	幻灯片3 (2)	1	1	幻灯片3	Saccade	Partial	9	723	756	33							53.07	68.79										0.04477
1	Timeline1	幻灯片3 (2)	1	1	幻灯片3	Saccade	Partial	10	790	801	11							31.92	31.92						0.45645	0.53385			0.12154
1	Timeline1	幻灯片3 (2)	1	1	幻灯片3	Saccade	Whole	11	867	912	44						14.91	80.48	141.29	4.08			0.45645	0.53385	0.52949	0.5144			0.03155
1	Timeline1	幻灯片3 (2)	1	1	幻灯片3	Saccade	Whole	12	978	990	11						239.3	37.94	37.94	0.53			0.52949	0.5144	0.52217	0.52672			0.02321
1	Timeline1	幻灯片3 (2)	1	1	幻灯片3	Saccade	Whole	13	1067	1123	56						357.97	109.81	200.22	6.1			0.52217	0.52672	0.63315	0.53065			0.43868
1	Timeline1	幻灯片3 (2)	1	1	幻灯片3	Saccade	Partial	14	1500	1511	11							34.71	34.71				0.63315	0.53065					0.05237
1	Timeline1	幻灯片3 (2)	1	1	幻灯片3	Saccade	Partial	15	1556	1567	11							56.26	56.26						0.60556	0.53458			0.00148
1	Timeline1	幻灯片3 (2)	1	1	幻灯片3	Saccade	Whole	16	1633	1645	11						316.89	40.07	40.07	0.86			0.60556	0.53458	0.61906	0.54722			0.00508
1	Timeline1	幻灯片3 (2)	1	1	幻灯片3	Saccade	Whole	17	1733	1767	33						152.16	67.91	110.77	2.53			0.61906	0.54722	0.57429	0.52358
1	Timeline1	幻灯片3 (2)	1	1	幻灯片3	Saccade	Whole	18	1856	1911	56						350.17	115.13	153.21	6.57			0.57429	0.52358	0.69583	0.54465
1	Timeline1	幻灯片3 (2)	1	1	幻灯片3	Saccade	Partial	19	2011	2022	11							39.99	39.99				0.69583	0.54465
1	Timeline1	幻灯片3 (2)	1	1	幻灯片3	Saccade	Partial	20	2044	2055	11							42.1	42.1
1	Timeline1	幻灯片3 (2)	1	1	幻灯片3	Saccade	Partial	21	2089	2100	11							69.5	69.5
1	Timeline1	幻灯片3 (2)	1	1	幻灯片3	Saccade	Partial	22	2144	2178	33							82.18	130.84
1	Timeline1	幻灯片3 (2)	1	1	幻灯片3	Saccade	Partial	23	2189	2200	11							68.05	68.05
1	Timeline1	幻灯片3 (2)	1	1	幻灯片3	Saccade	Partial	24	2211	2222	11							74.31	74.31
1	Timeline1	幻灯片3 (2)	1	1	幻灯片3	Saccade	Partial	25	2255	2277	22							39.43	42.21
1	Timeline1	幻灯片3 (2)	1	1	幻灯片3	Saccade	Partial	26	2289	2311	22							75.95	89.34						0.72738	0.58423
1	Timeline1	幻灯片3 (2)	1	1	幻灯片3	Saccade	Partial	27	2389	2400	11							51.02	51.02				0.72738	0.58423
1	Timeline1	幻灯片3 (2)	1	1	幻灯片3	Saccade	Partial	28	2444	2455	11							40.22	40.22
1	Timeline1	幻灯片3 (2)	1	1	幻灯片3	Saccade	Partial	29	2511	2533	22							47.4	59.55						0.75059	0.57343
1	Timeline1	幻灯片3 (2)	1	1	幻灯片3	Saccade	Partial	30	2688	2699	11							60.73	60.73				0.75059	0.57343
1	Timeline1	幻灯片3 (2)	1	1	幻灯片3	Saccade	Partial	31	2744	2822	78							307.36	480.17						0.31191	0.55163
1	Timeline1	幻灯片3 (2)	1	1	幻灯片3	Saccade	Whole	32	3077	3110	33						180.86	68.23	81.07	2.75			0.31191	0.55163	0.25954	0.55242
1	Timeline1	幻灯片3 (2)	1	1	幻灯片3	Saccade	Partial	33	4565	4587	22							68.45	84.3				0.25954	0.55242
1	Timeline1	幻灯片3 (2)	1	1	幻灯片3	Saccade	Partial	34	4598	4609	11							104.64	104.64						0.25806	0.56055
1	Timeline1	幻灯片3 (2)	1	1	幻灯片3	Saccade	Partial	35	4942	4953	11							35	35				0.25806	0.56055
1	Timeline1	幻灯片3 (2)	1	1	幻灯片3	Saccade	Partial	36	4964	4976	11							92.22	92.22						0.25298	0.55853
1	Timeline1	幻灯片4 (2)	1	1	幻灯片4	Saccade	Whole	1	117	183	67						0.58	103.95	178.85	6.69			0.1695	0.54814	0.30166	0.54681	9	3	0.13216
1	Timeline1	幻灯片4 (2)	1	1	幻灯片4	Saccade	Whole	2	505	539	33						17.89	61	70.83	2.31			0.30166	0.54681	0.34358	0.53328			0.04192
1	Timeline1	幻灯片4 (2)	1	1	幻灯片4	Saccade	Whole	3	772	805	33						4.32	88.34	113.17	3.63			0.34358	0.53328	0.40994	0.52827			0.06636
1	Timeline1	幻灯片4 (2)	1	1	幻灯片4	Saccade	Whole	4	949	994	44						0.3	87.45	136.74	3.8			0.40994	0.52827	0.47903	0.52791			0.06909
1	Timeline1	幻灯片4 (2)	1	1	幻灯片4	Saccade	Partial	5	1127	1138	11							44.6	44.6				0.47903	0.52791					0.03084
1	Timeline1	幻灯片4 (2)	1	1	幻灯片4	Saccade	Partial	6	1160	1171	11							68.79	68.79										0.01414
1	Timeline1	幻灯片4 (2)	1	1	幻灯片4	Saccade	Partial	7	1205	1238	33							51.56	62.24						0.50987	0.52061			0.07919
1	Timeline1	幻灯片4 (2)	1	1	幻灯片4	Saccade	Whole	8	1327	1338	11						3.38	57.54	57.54	0.8			0.50987	0.52061	0.52401	0.51977			0.00264
1	Timeline1	幻灯片4 (2)	1	1	幻灯片4	Saccade	Partial	9	1438	1460	22							150.94	165.53				0.52401	0.51977					0.45008
1	Timeline1	幻灯片4 (2)	1	1	幻灯片4	Saccade	Partial	10	1471	1482	11							39.86	39.86						0.6032	0.52411			0.02837
1	Timeline1	幻灯片4 (2)	1	1	幻灯片4	Saccade	Whole	11	1560	1571	11						74.46	46.44	46.44	0.34			0.6032	0.52411	0.60584	0.51463			0.15122
1	Timeline1	幻灯片4 (2)	1	1	幻灯片4	Saccade	Partial	12	1638	1682	44							110.58	162.99				0.60584	0.51463					0.03105
1	Timeline1	幻灯片4 (2)	1	1	幻灯片4	Saccade	Partial	13	1704	1738	33							65	80.6
1	Timeline1	幻灯片4 (2)	1	1	幻灯片4	Saccade	Partial	14	1749	1760	11							151.72	151.72
1	Timeline1	幻灯片4 (2)	1	1	幻灯片4	Saccade	Partial	15	1782	1793	11							60.7	60.7
1	Timeline1	幻灯片4 (2)	1	1	幻灯片4	Saccade	Partial	16	1804	1815	11							51.91	51.91
1	Timeline1	幻灯片4 (2)	1	1	幻灯片4	Saccade	Partial	17	1849	1860	11							35.31	35.31
1	Timeline1	幻灯片4 (2)	1	1	幻灯片4	Saccade	Partial	18	1871	1882	11							77.87	77.87
1	Timeline1	幻灯片4 (2)	1	1	幻灯片4	Saccade	Partial	19	1904	1915	11							70.6	70.6
1	Timeline1	幻灯片4 (2)	1	1	幻灯片4	Saccade	Partial	20	1926	1960	33							50.37	63.41
1	Timeline1	幻灯片4 (2)	1	1	幻灯片4	Saccade	Partial	21	1971	1982	11							55.74	55.74
1	Timeline1	幻灯片4 (2)	1	1	幻灯片4	Saccade	Partial	22	2004	2015	11							47.14	47.14
1	Timeline1	幻灯片4 (2)	1	1	幻灯片4	Saccade	Partial	23	2026	2115	89							365.96	891.31						0.15576	0.55356
1	Timeline1	幻灯片4 (2)	1	1	幻灯片4	Saccade	Whole	24	2482	2515	33						156.98	44.49	50.45	1.48			0.15576	0.55356	0.12739	0.5415
1	Timeline1	幻灯片4 (2)	1	1	幻灯片4	Saccade	Whole	25	2681	2726	44						359.35	166.76	257.38	7.72			0.12739	0.5415	0.27861	0.5432
1	Timeline1	幻灯片4 (2)	1	1	幻灯片4	Saccade	Whole	26	2948	2970	22						183.38	61.8	67.36	1.65			0.27861	0.5432	0.24756	0.54504
1	Timeline1	幻灯片5 (2)	1	1	幻灯片5	Saccade	Partial	1	0	10	10							66.07	66.07				0.14837	0.59246			12	3	0.11693
1	Timeline1	幻灯片5 (2)	1	1	幻灯片5	Saccade	Partial	2	66	77	11							39.2	39.2										0.08328
1	Timeline1	幻灯片5 (2)	1	1	幻灯片5	Saccade	Partial	3	99	110	11							92.22	92.22										0.06535
1	Timeline1	幻灯片5 (2)	1	1	幻灯片5	Saccade	Partial	4	121	133	11							69.95	69.95										0.07787
1	Timeline1	幻灯片5 (2)	1	1	幻灯片5	Saccade	Partial	5	144	188	44							129.41	333.43						0.2653	0.59199			0.06688
1	Timeline1	幻灯片5 (2)	1	1	幻灯片5	Saccade	Whole	6	343	399	56						8.74	84.79	129.82	4.07			0.2653	0.59199	0.34858	0.5792			0.07349
1	Timeline1	幻灯片5 (2)	1	1	幻灯片5	Saccade	Whole	7	543	588	44						1.21	74.22	121.45	3.33			0.34858	0.5792	0.41393	0.57782			0.04817
1	Timeline1	幻灯片5 (2)	1	1	幻灯片5	Saccade	Whole	8	776	821	44						190.61	102.53	158.17	4.08			0.41393	0.57782	0.33606	0.59241			0.07466
1	Timeline1	幻灯片5 (2)	1	1	幻灯片5	Saccade	Partial	9	1087	1143	56							65.23	82.12				0.33606	0.59241					0.0116
1	Timeline1	幻灯片5 (2)	1	1	幻灯片5	Saccade	Partial	10	1165	1176	11							36.27	36.27										0.04485
1	Timeline1	幻灯片5 (2)	1	1	幻灯片5	Saccade	Partial	11	1198	1210	11							40.03	40.03						0.40294	0.57943			0.0057
1	Timeline1	幻灯片5 (2)	1	1	幻灯片5	Saccade	Whole	12	1343	1376	33						4.88	106.93	124.11	3.97			0.40294	0.57943	0.47643	0.57316			0.06477
1	Timeline1	幻灯片5 (2)	1	1	幻灯片5	Saccade	Partial	13	1620	1665	44							55.88	71.94				0.47643	0.57316					0.46706
1	Timeline1	幻灯片5 (2)	1	1	幻灯片5	Saccade	Partial	14	1676	1687	11							80.61	80.61										0.04041
1	Timeline1	幻灯片5 (2)	1	1	幻灯片5	Saccade	Partial	15	1709	1731	22							35.55	40.85						0.5246	0.56447			0.09925
1	Timeline1	幻灯片5 (2)	1	1	幻灯片5	Saccade	Partial	16	1831	1842	11							35.34	35.34				0.5246	0.56447
1	Timeline1	幻灯片5 (2)	1	1	幻灯片5	Saccade	Partial	17	1853	1909	56							69.21	100.14						0.59926	0.56648
1	Timeline1	幻灯片5 (2)	1	1	幻灯片5	Saccade	Whole	18	2076	2087	11						10.79	45.39	45.39	0.57			0.59926	0.56648	0.61086	0.56427
1	Timeline1	幻灯片5 (2)	1	1	幻灯片5	Saccade	Partial	19	2153	2175	22							73	100.8				0.61086	0.56427
1	Timeline1	幻灯片5 (2)	1	1	幻灯片5	Saccade	Partial	20	2187	2209	22							84.96	94.59
1	Timeline1	幻灯片5 (2)	1	1	幻灯片5	Saccade	Partial	21	2220	2242	22							37.46	38.6
1	Timeline1	幻灯片5 (2)	1	1	幻灯片5	Saccade	Partial	22	2253	2264	11							92.36	92.36
1	Timeline1	幻灯片5 (2)	1	1	幻灯片5	Saccade	Partial	23	2275	2287	11							56.22	56.22
1	Timeline1	幻灯片5 (2)	1	1	幻灯片5	Saccade	Partial	24	2309	2320	11							60.97	60.97
1	Timeline1	幻灯片5 (2)	1	1	幻灯片5	Saccade	Partial	25	2353	2375	22							38.15	39.67
1	Timeline1	幻灯片5 (2)	1	1	幻灯片5	Saccade	Partial	26	2409	2420	11							62.3	62.3
1	Timeline1	幻灯片5 (2)	1	1	幻灯片5	Saccade	Partial	27	2442	2475	33							53.08	71.38						0.65571	0.56184
1	Timeline1	幻灯片5 (2)	1	1	幻灯片5	Saccade	Whole	28	2808	2819	11						24.12	33.42	33.42	0.28			0.65571	0.56184	0.66141	0.55929
1	Timeline1	幻灯片5 (2)	1	1	幻灯片5	Saccade	Partial	29	2997	3008	11							90.71	90.71				0.66141	0.55929
1	Timeline1	幻灯片5 (2)	1	1	幻灯片5	Saccade	Partial	30	3019	3030	11							148.18	148.18						0.72618	0.55654
1	Timeline1	幻灯片5 (2)	1	1	幻灯片5	Saccade	Partial	31	3252	3341	89							285.71	485.49				0.72618	0.55654
1	Timeline1	幻灯片5 (2)	1	1	幻灯片5	Saccade	Partial	32	3375	3386	11							49.87	49.87
1	Timeline1	幻灯片5 (2)	1	1	幻灯片5	Saccade	Partial	33	3430	3441	11							50.81	50.81
1	Timeline1	幻灯片5 (2)	1	1	幻灯片5	Saccade	Partial	34	3652	3697	44							246.64	328.8
1	Timeline1	幻灯片5 (2)	1	1	幻灯片5	Saccade	Partial	35	3708	3719	11							116.36	116.36
1	Timeline1	幻灯片5 (2)	1	1	幻灯片5	Saccade	Partial	36	3730	3741	11							253.03	253.03						0.25912	0.57317
1	Timeline1	幻灯片5 (2)	1	1	幻灯片5	Saccade	Partial	37	3996	4007	11							49.1	49.1				0.25912	0.57317
1	Timeline1	幻灯片5 (2)	1	1	幻灯片5	Saccade	Partial	38	4019	4030	11							40.69	40.69
1	Timeline1	幻灯片5 (2)	1	1	幻灯片5	Saccade	Partial	39	4041	4052	11							44.33	44.33						0.29953	0.58842
1	Timeline1	幻灯片5 (2)	1	1	幻灯片5	Saccade	Partial	40	4141	4152	11							104.01	104.01				0.29953	0.58842
1	Timeline1	幻灯片5 (2)	1	1	幻灯片5	Saccade	Partial	41	4174	4185	11							105.06	105.06
1	Timeline1	幻灯片5 (2)	1	1	幻灯片5	Saccade	Partial	42	4241	4252	11							66.03	66.03
1	Timeline1	幻灯片5 (2)	1	1	幻灯片5	Saccade	Partial	43	4274	4285	11							79.8	79.8
1	Timeline1	幻灯片5 (2)	1	1	幻灯片5	Saccade	Partial	44	4307	4352	44							109.74	171.19
1	Timeline1	幻灯片5 (2)	1	1	幻灯片5	Saccade	Partial	45	4407	4418	11							66.48	66.48
1	Timeline1	幻灯片5 (2)	1	1	幻灯片5	Saccade	Partial	46	4441	4452	11							68.1	68.1						0.20028	0.60598
1	Timeline1	幻灯片6 (2)	1	1	幻灯片6	Saccade	Whole	1	120	187	67						5.31	93.99	135.52	6.21			0.17403	0.59662	0.29803	0.58511	17	6	0.124
1	Timeline1	幻灯片6 (2)	1	1	幻灯片6	Saccade	Whole	2	387	420	33						13.77	89.84	96.1	3.43		1	0.29803	0.58511	0.36492	0.56871			0.06689
1	Timeline1	幻灯片6 (2)	1	1	幻灯片6	Saccade	Partial	3	576	620	44							59.63	79.29		1		0.36492	0.56871					0.17035
1	Timeline1	幻灯片6 (2)	1	1	幻灯片6	Saccade	Partial	4	642	653	11							61.86	61.86										0.09707
1	Timeline1	幻灯片6 (2)	1	1	幻灯片6	Saccade	Partial	5	664	687	22							48.99	65.77										0.09017
1	Timeline1	幻灯片6 (2)	1	1	幻灯片6	Saccade	Partial	6	709	720	11							95.69	95.69										0.00764
1	Timeline1	幻灯片6 (2)	1	1	幻灯片6	Saccade	Partial	7	776	831	56							98.72	176.95			1			0.53527	0.54821			0.01819
1	Timeline1	幻灯片6 (2)	1	1	幻灯片6	Saccade	Partial	8	998	1009	11							30.95	30.95		1		0.53527	0.54821					0.45359
1	Timeline1	幻灯片6 (2)	1	1	幻灯片6	Saccade	Partial	9	1053	1098	44							104.95	165.53										0.00531
1	Timeline1	幻灯片6 (2)	1	1	幻灯片6	Saccade	Partial	10	1109	1120	11							58.89	58.89										0.07324
1	Timeline1	幻灯片6 (2)	1	1	幻灯片6	Saccade	Partial	11	1142	1153	11							63.89	63.89						0.63234	0.56673			0.00266
1	Timeline1	幻灯片6 (2)	1	1	幻灯片6	Saccade	Partial	12	1286	1342	56							80.85	87				0.63234	0.56673					0.0672
1	Timeline1	幻灯片6 (2)	1	1	幻灯片6	Saccade	Partial	13	1375	1386	11							41.99	41.99										0.08883
1	Timeline1	幻灯片6 (2)	1	1	幻灯片6	Saccade	Partial	14	1408	1420	11							50.12	50.12						0.72251	0.55945			0.07267
1	Timeline1	幻灯片6 (2)	1	1	幻灯片6	Saccade	Partial	15	1564	1575	11							58.02	58.02				0.72251	0.55945					0.11913
1	Timeline1	幻灯片6 (2)	1	1	幻灯片6	Saccade	Partial	16	1608	1619	11							30.25	30.25						0.73015	0.55751			0.04555
1	Timeline1	幻灯片6 (2)	1	1	幻灯片6	Saccade	Whole	17	1764	1775	11						25.24	49.26	49.26	0.96			0.73015	0.55751	0.74834	0.54893			0.56273
1	Timeline1	幻灯片6 (2)	1	1	幻灯片6	Saccade	Whole	18	1964	2052	89						187.32	274.64	591.52	23.95			0.74834	0.54893	0.29475	0.60723			0.09266
1	Timeline1	幻灯片6 (2)	1	1	幻灯片6	Saccade	Partial	19	2141	2152	11							84.72	84.72				0.29475	0.60723					0.01385
1	Timeline1	幻灯片6 (2)	1	1	幻灯片6	Saccade	Partial	20	2208	2219	11							69.06	69.06						0.28944	0.60222			0.18866
1	Timeline1	幻灯片6 (2)	1	1	幻灯片6	Saccade	Partial	21	2308	2319	11							89.41	89.41				0.28944	0.60222					0.18372
1	Timeline1	幻灯片6 (2)	1	1	幻灯片6	Saccade	Partial	22	2341	2352	11							77.53	77.53										0.00925
1	Timeline1	幻灯片6 (2)	1	1	幻灯片6	Saccade	Partial	23	2374	2385	11							62.28	62.28										0.00835
1	Timeline1	幻灯片6 (2)	1	1	幻灯片6	Saccade	Partial	24	2441	2452	11							54.62	54.62
1	Timeline1	幻灯片6 (2)	1	1	幻灯片6	Saccade	Partial	25	2474	2485	11							97.95	97.95
1	Timeline1	幻灯片6 (2)	1	1	幻灯片6	Saccade	Partial	26	2508	2519	11							88.5	88.5
1	Timeline1	幻灯片6 (2)	1	1	幻灯片6	Saccade	Partial	27	2541	2552	11							86.6	86.6
1	Timeline1	幻灯片6 (2)	1	1	幻灯片6	Saccade	Partial	28	2574	2619	44							81.7	101.02			1			0.36268	0.60375
1	Timeline1	幻灯片6 (2)	1	1	幻灯片6	Saccade	Partial	29	2696	2719	22							53.62	59.79		1		0.36268	0.60375
1	Timeline1	幻灯片6 (2)	1	1	幻灯片6	Saccade	Partial	30	2741	2752	11							66.24	66.24			1			0.36002	0.60075
1	Timeline1	幻灯片6 (2)	1	1	幻灯片6	Saccade	Whole	31	2830	2874	44						24.34	80.4	122.43	3.69	1	1	0.36002	0.60075	0.42722	0.57035
1	Timeline1	幻灯片6 (2)	1	1	幻灯片6	Saccade	Whole	32	3074	3118	44						9.37	113.82	162.31	4.84	1	1	0.42722	0.57035	0.51605	0.55569
1	Timeline1	幻灯片6 (2)	1	1	幻灯片6	Saccade	Whole	33	3662	3707	44						352.7	83.59	123.01	3.97	1		0.51605	0.55569	0.58872	0.565
1	Timeline1	幻灯片6 (2)	1	1	幻灯片6	Saccade	Whole	34	3918	3973	56						4.97	105.97	141.57	6.31			0.58872	0.565	0.70785	0.55464
1	Timeline1	幻灯片6 (2)	1	1	幻灯片6	Saccade	Whole	35	4218	4251	33						11.05	65.1	84.87	2.29			0.70785	0.55464	0.7534	0.54575
1	Timeline1	幻灯片6 (2)	1	1	幻灯片6	Saccade	Partial	36	4462	4551	89							338.66	818.13				0.7534	0.54575
1	Timeline1	幻灯片6 (2)	1	1	幻灯片6	Saccade	Partial	37	4562	4573	11							43.34	43.34						0.19067	0.58903
1	Timeline1	幻灯片6 (2)	1	1	幻灯片6	Saccade	Partial	38	4695	4706	11							57.11	57.11				0.19067	0.58903
1	Timeline1	幻灯片6 (2)	1	1	幻灯片6	Saccade	Partial	39	4728	4739	11							168.34	168.34
1	Timeline1	幻灯片6 (2)	1	1	幻灯片6	Saccade	Partial	40	4817	4839	22							667.54	667.54
1	Timeline1	幻灯片6 (2)	1	1	幻灯片6	Saccade	Partial	41	4850	4873	22							308.53	451.14
1	Timeline1	幻灯片6 (2)	1	1	幻灯片6	Saccade	Partial	42	4884	4895	11							71.96	71.96
1	Timeline1	幻灯片6 (2)	1	1	幻灯片6	Saccade	Partial	43	4917	4939	22							43.04	44.5						0.28333	0.53524
1	Timeline1	幻灯片6 (2)	1	1	幻灯片6	Saccade	Partial	44	5017	5050	33							63	82.31				0.28333	0.53524
1	Timeline1	幻灯片6 (2)	1	1	幻灯片6	Saccade	Partial	45	5072	5084	11							79.54	79.54
1	Timeline1	幻灯片6 (2)	1	1	幻灯片6	Saccade	Partial	46	5106	5117	11							97.48	97.48						0.29718	0.59828
1	Timeline1	幻灯片6 (2)	1	1	幻灯片6	Saccade	Partial	47	5206	5217	11							83.14	83.14				0.29718	0.59828
1	Timeline1	幻灯片6 (2)	1	1	幻灯片6	Saccade	Partial	48	5272	5283	11							104.07	104.07
1	Timeline1	幻灯片6 (2)	1	1	幻灯片6	Saccade	Partial	49	5295	5306	11							761.77	761.77
1	Timeline1	幻灯片6 (2)	1	1	幻灯片6	Saccade	Partial	50	5317	5328	11							62.86	62.86						0.10852	0.6404
1	Timeline1	幻灯片6 (2)	1	1	幻灯片6	Saccade	Whole	51	5517	5583	67						28.7	146.13	233.72	9.47			0.10852	0.6404	0.29224	0.53982
1	Timeline1	幻灯片6 (2)	1	1	幻灯片6	Saccade	Partial	52	5672	5683	11							53.2	53.2				0.29224	0.53982
1	Timeline1	幻灯片6 (2)	1	1	幻灯片6	Saccade	Partial	53	5694	5705	11							63.44	63.44
1	Timeline1	幻灯片6 (2)	1	1	幻灯片6	Saccade	Partial	54	5728	5739	11							41.98	41.98						0.28299	0.57232
1	Timeline1	幻灯片6 (2)	1	1	幻灯片6	Saccade	Whole	55	5805	5816	11						78.05	64.55	64.55	1.25			0.28299	0.57232	0.29134	0.53289
1	Timeline1	幻灯片6 (2)	1	1	幻灯片6	Saccade	Partial	56	5905	5913	8							54.1	60.49				0.29134	0.53289	0.29145	0.56512
1	Timeline1	幻灯片7 (2)	1	1	幻灯片7	Saccade	Whole	1	131	175	44						4.51	105.1	179.61	5.03			0.16741	0.5529	0.26917	0.54488	3	3	0.10176
1	Timeline1	幻灯片7 (2)	1	1	幻灯片7	Saccade	Partial	2	353	364	11							32.47	32.47				0.26917	0.54488					0.5032
1	Timeline1	幻灯片7 (2)	1	1	幻灯片7	Saccade	Partial	3	386	408	22							64.71	98.72										0.62549
1	Timeline1	幻灯片7 (2)	1	1	幻灯片7	Saccade	Partial	4	430	441	11							168.87	168.87										0.09991
1	Timeline1	幻灯片7 (2)	1	1	幻灯片7	Saccade	Partial	5	453	475	22							110.18	125.32										0.02116
1	Timeline1	幻灯片7 (2)	1	1	幻灯片7	Saccade	Partial	6	530	541	11							75.94	75.94										0.00321
1	Timeline1	幻灯片7 (2)	1	1	幻灯片7	Saccade	Partial	7	552	564	11							48.67	48.67
1	Timeline1	幻灯片7 (2)	1	1	幻灯片7	Saccade	Partial	8	597	652	56							80	149.42
1	Timeline1	幻灯片7 (2)	1	1	幻灯片7	Saccade	Partial	9	663	675	11							72.9	72.9
1	Timeline1	幻灯片7 (2)	1	1	幻灯片7	Saccade	Partial	10	686	697	11							298.31	298.31
1	Timeline1	幻灯片7 (2)	1	1	幻灯片7	Saccade	Partial	11	708	719	11							2002.83	2002.83
1	Timeline1	幻灯片7 (2)	1	1	幻灯片7	Saccade	Partial	12	752	763	11							1749.36	1749.36
1	Timeline1	幻灯片7 (2)	1	1	幻灯片7	Saccade	Partial	13	786	797	11							56.06	56.06
1	Timeline1	幻灯片7 (2)	1	1	幻灯片7	Saccade	Partial	14	819	897	78							91.78	216.56
1	Timeline1	幻灯片7 (2)	1	1	幻灯片7	Saccade	Partial	15	952	963	11							343.06	343.06
1	Timeline1	幻灯片7 (2)	1	1	幻灯片7	Saccade	Partial	16	985	997	11							442.43	442.43
1	Timeline1	幻灯片7 (2)	1	1	幻灯片7	Saccade	Partial	17	1019	1030	11							47.76	47.76
1	Timeline1	幻灯片7 (2)	1	1	幻灯片7	Saccade	Partial	18	1052	1063	11							168.95	168.95
1	Timeline1	幻灯片7 (2)	1	1	幻灯片7	Saccade	Partial	19	1085	1108	22							101.65	118.42
1	Timeline1	幻灯片7 (2)	1	1	幻灯片7	Saccade	Partial	20	1119	1141	22							75.58	99.02
1	Timeline1	幻灯片7 (2)	1	1	幻灯片7	Saccade	Partial	21	1152	1163	11							151.07	151.07
1	Timeline1	幻灯片7 (2)	1	1	幻灯片7	Saccade	Partial	22	1185	1196	11							76.67	76.67
1	Timeline1	幻灯片7 (2)	1	1	幻灯片7	Saccade	Partial	23	1219	1230	11							40.09	40.09
1	Timeline1	幻灯片7 (2)	1	1	幻灯片7	Saccade	Partial	24	1252	1307	56							118.89	285.65
1	Timeline1	幻灯片7 (2)	1	1	幻灯片7	Saccade	Partial	25	1352	1363	11							44.57	44.57
1	Timeline1	幻灯片7 (2)	1	1	幻灯片7	Saccade	Partial	26	1385	1396	11							56.4	56.4
1	Timeline1	幻灯片7 (2)	1	1	幻灯片7	Saccade	Partial	27	1452	1463	11							75.73	75.73
1	Timeline1	幻灯片7 (2)	1	1	幻灯片7	Saccade	Partial	28	1485	1541	56							128.45	213.34
1	Timeline1	幻灯片7 (2)	1	1	幻灯片7	Saccade	Partial	29	1552	1574	22							91.69	109.87
1	Timeline1	幻灯片7 (2)	1	1	幻灯片7	Saccade	Partial	30	1585	1596	11							47.91	47.91
1	Timeline1	幻灯片7 (2)	1	1	幻灯片7	Saccade	Partial	31	1618	1629	11							54.65	54.65
1	Timeline1	幻灯片7 (2)	1	1	幻灯片7	Saccade	Partial	32	1685	1696	11							115.25	115.25
1	Timeline1	幻灯片7 (2)	1	1	幻灯片7	Saccade	Partial	33	1718	1729	11							153.61	153.61
1	Timeline1	幻灯片7 (2)	1	1	幻灯片7	Saccade	Partial	34	1740	1774	33							78.11	165.78
1	Timeline1	幻灯片7 (2)	1	1	幻灯片7	Saccade	Partial	35	1785	1796	11							181.61	181.61
1	Timeline1	幻灯片7 (2)	1	1	幻灯片7	Saccade	Partial	36	1829	1840	11							74.89	74.89						0.77237	0.53962
1	Timeline1	幻灯片7 (2)	1	1	幻灯片7	Saccade	Partial	37	1940	1951	11							37.59	37.59				0.77237	0.53962
1	Timeline1	幻灯片7 (2)	1	1	幻灯片7	Saccade	Partial	38	1963	2007	44							584.24	1127.32
1	Timeline1	幻灯片7 (2)	1	1	幻灯片7	Saccade	Partial	39	2018	2040	22							418.09	677.21
1	Timeline1	幻灯片7 (2)	1	1	幻灯片7	Saccade	Partial	40	2051	2062	11							36.78	36.78						0.14688	0.57507
1	Timeline1	幻灯片7 (2)	1	1	幻灯片7	Saccade	Whole	41	2318	2351	33						19.61	140.34	272.49	5.25			0.14688	0.57507	0.24679	0.53947
1	Timeline1	幻灯片7 (2)	1	1	幻灯片7	Saccade	Whole	42	2551	2573	22						198.49	42.31	53.02	1.14			0.24679	0.53947	0.22563	0.54655
1	Timeline1	幻灯片7 (2)	1	1	幻灯片7	Saccade	Partial	43	2640	2651	11							67.74	67.74				0.22563	0.54655
1	Timeline1	幻灯片7 (2)	1	1	幻灯片7	Saccade	Partial	44	2673	2684	11							59.77	59.77						0.22242	0.54579
1	Timeline1	幻灯片8 (2)	1	1	幻灯片8	Saccade	Partial	1	69	91	22							46.81	51.42				0.61319	0.48585			10	7	0.35241
1	Timeline1	幻灯片8 (2)	1	1	幻灯片8	Saccade	Partial	2	113	124	11							44.31	44.31										0.09814
1	Timeline1	幻灯片8 (2)	1	1	幻灯片8	Saccade	Partial	3	135	146	11							47.93	47.93										0.04919
1	Timeline1	幻灯片8 (2)	1	1	幻灯片8	Saccade	Partial	4	168	180	11							413.79	413.79										0.00696
1	Timeline1	幻灯片8 (2)	1	1	幻灯片8	Saccade	Partial	5	235	313	78							278.33	866.04										0.10727
1	Timeline1	幻灯片8 (2)	1	1	幻灯片8	Saccade	Partial	6	335	346	11							37.4	37.4						0.26078	0.54117			0.11556
1	Timeline1	幻灯片8 (2)	1	1	幻灯片8	Saccade	Partial	7	468	490	22							48.02	54.98				0.26078	0.54117					0.05322
1	Timeline1	幻灯片8 (2)	1	1	幻灯片8	Saccade	Partial	8	535	624	89							75.79	193.35						0.35892	0.52961			0.38214
1	Timeline1	幻灯片8 (2)	1	1	幻灯片8	Saccade	Partial	9	724	735	11							38.57	38.57				0.35892	0.52961					0.00555
1	Timeline1	幻灯片8 (2)	1	1	幻灯片8	Saccade	Partial	10	790	824	33							84.28	115.87										0.03192
1	Timeline1	幻灯片8 (2)	1	1	幻灯片8	Saccade	Partial	11	835	846	11							54.14	54.14										0.00711
1	Timeline1	幻灯片8 (2)	1	1	幻灯片8	Saccade	Partial	12	857	868	11							88.47	88.47										0.01295
1	Timeline1	幻灯片8 (2)	1	1	幻灯片8	Saccade	Partial	13	923	935	11							79.1	79.1						0.40811	0.51894			0.13326
1	Timeline1	幻灯片8 (2)	1	1	幻灯片8	Saccade	Whole	14	1001	1023	22						151.31	37.05	41.9	0.51			0.40811	0.51894	0.40115	0.51513			0.11104
1	Timeline1	幻灯片8 (2)	1	1	幻灯片8	Saccade	Partial	15	1090	1123	33							80.27	113				0.40115	0.51513					0.04518
1	Timeline1	幻灯片8 (2)	1	1	幻灯片8	Saccade	Partial	16	1134	1157	22							151.37	165.49										0.14193
1	Timeline1	幻灯片8 (2)	1	1	幻灯片8	Saccade	Partial	17	1168	1179	11							40.22	40.22						0.50842	0.52088			0.47929
1	Timeline1	幻灯片8 (2)	1	1	幻灯片8	Saccade	Partial	18	1312	1323	11							186.49	186.49				0.50842	0.52088
1	Timeline1	幻灯片8 (2)	1	1	幻灯片8	Saccade	Partial	19	1334	1357	22							157.88	171.96
1	Timeline1	幻灯片8 (2)	1	1	幻灯片8	Saccade	Partial	20	1368	1379	11							66.62	66.62						0.62398	0.53012
1	Timeline1	幻灯片8 (2)	1	1	幻灯片8	Saccade	Partial	21	1468	1479	11							48.33	48.33				0.62398	0.53012
1	Timeline1	幻灯片8 (2)	1	1	幻灯片8	Saccade	Partial	22	1534	1579	44							100.09	175.05						0.6772	0.52359
1	Timeline1	幻灯片8 (2)	1	1	幻灯片8	Saccade	Partial	23	1701	1712	11							49.87	49.87				0.6772	0.52359
1	Timeline1	幻灯片8 (2)	1	1	幻灯片8	Saccade	Partial	24	1756	1778	22							176.12	295.33
1	Timeline1	幻灯片8 (2)	1	1	幻灯片8	Saccade	Partial	25	1801	1823	22							34.45	36.03
1	Timeline1	幻灯片8 (2)	1	1	幻灯片8	Saccade	Partial	26	1834	1856	22							36.4	42.15
1	Timeline1	幻灯片8 (2)	1	1	幻灯片8	Saccade	Partial	27	1878	1889	11							39.9	39.9
1	Timeline1	幻灯片8 (2)	1	1	幻灯片8	Saccade	Partial	28	1901	1912	11							408.53	408.53
1	Timeline1	幻灯片8 (2)	1	1	幻灯片8	Saccade	Partial	29	1967	1978	11							172.16	172.16
1	Timeline1	幻灯片8 (2)	1	1	幻灯片8	Saccade	Partial	30	2000	2012	11							514.79	514.79
1	Timeline1	幻灯片8 (2)	1	1	幻灯片8	Saccade	Partial	31	2034	2045	11							250.48	250.48
1	Timeline1	幻灯片8 (2)	1	1	幻灯片8	Saccade	Partial	32	2067	2078	11							111.22	111.22
1	Timeline1	幻灯片8 (2)	1	1	幻灯片8	Saccade	Partial	33	2100	2112	11							79.16	79.16
1	Timeline1	幻灯片8 (2)	1	1	幻灯片8	Saccade	Partial	34	2134	2145	11							79.87	79.87
1	Timeline1	幻灯片8 (2)	1	1	幻灯片8	Saccade	Partial	35	2200	2211	11							95.35	95.35
1	Timeline1	幻灯片8 (2)	1	1	幻灯片8	Saccade	Partial	36	2234	2245	11							310.88	310.88
1	Timeline1	幻灯片8 (2)	1	1	幻灯片8	Saccade	Partial	37	2267	2278	11							161.51	161.51
1	Timeline1	幻灯片8 (2)	1	1	幻灯片8	Saccade	Partial	38	2334	2345	11							594.06	594.06
1	Timeline1	幻灯片8 (2)	1	1	幻灯片8	Saccade	Partial	39	2367	2445	78							339.56	1026.13
1	Timeline1	幻灯片8 (2)	1	1	幻灯片8	Saccade	Partial	40	2500	2511	11							33.37	33.37
1	Timeline1	幻灯片8 (2)	1	1	幻灯片8	Saccade	Partial	41	2556	2567	11							92.49	92.49
1	Timeline1	幻灯片8 (2)	1	1	幻灯片8	Saccade	Partial	42	2622	2633	11							64.1	64.1
1	Timeline1	幻灯片8 (2)	1	1	幻灯片8	Saccade	Partial	43	2656	2667	11							39.23	39.23
1	Timeline1	幻灯片8 (2)	1	1	幻灯片8	Saccade	Partial	44	2711	2733	22							41.83	44.05
1	Timeline1	幻灯片8 (2)	1	1	幻灯片8	Saccade	Partial	45	2789	2800	11							69.11	69.11						0.29506	0.52995
1	Timeline1	幻灯片8 (2)	1	1	幻灯片8	Saccade	Partial	46	2889	2900	11							45.82	45.82				0.29506	0.52995
1	Timeline1	幻灯片8 (2)	1	1	幻灯片8	Saccade	Partial	47	2922	2933	11							59.57	59.57						0.28951	0.53899
1	Timeline1	幻灯片8 (2)	1	1	幻灯片8	Saccade	Partial	48	3022	3055	33							151.18	293.87				0.28951	0.53899
1	Timeline1	幻灯片8 (2)	1	1	幻灯片8	Saccade	Partial	49	3133	3155	22							318.61	318.61
1	Timeline1	幻灯片8 (2)	1	1	幻灯片8	Saccade	Partial	50	3166	3189	22							310.67	549.39
1	Timeline1	幻灯片8 (2)	1	1	幻灯片8	Saccade	Partial	51	3200	3222	22							162.76	219.93
1	Timeline1	幻灯片8 (2)	1	1	幻灯片8	Saccade	Partial	52	3255	3266	11							54.04	54.04
1	Timeline1	幻灯片8 (2)	1	1	幻灯片8	Saccade	Partial	53	3288	3300	11							88.05	88.05						0.25759	0.54571
1	Timeline1	幻灯片8 (2)	1	1	幻灯片8	Saccade	Partial	54	3588	3599	11							32.76	32.76				0.25759	0.54571
1	Timeline1	幻灯片8 (2)	1	1	幻灯片8	Saccade	Partial	55	3622	3633	11							32.9	32.9						0.25048	0.55229
1	Timeline1	幻灯片8 (2)	1	1	幻灯片8	Saccade	Whole	56	3777	3788	11						287.68	56.06	56.06	0.04			0.25048	0.55229	0.25077	0.55321
1	Timeline1	幻灯片8 (2)	1	1	幻灯片8	Saccade	Partial	57	3932	3944	11							33.39	33.39				0.25077	0.55321
1	Timeline1	幻灯片8 (2)	1	1	幻灯片8	Saccade	Partial	58	3955	3966	11							74.98	74.98
1	Timeline1	幻灯片8 (2)	1	1	幻灯片8	Saccade	Partial	59	3977	3988	11							248.59	248.59
1	Timeline1	幻灯片8 (2)	1	1	幻灯片8	Saccade	Partial	60	4032	4077	44							533.01	734.79
1	Timeline1	幻灯片8 (2)	1	1	幻灯片8	Saccade	Partial	61	4088	4099	11							91.25	91.25						0.26372	0.54402
1	Timeline1	幻灯片8 (2)	1	1	幻灯片8	Saccade	Whole	62	4243	4299	56						1.15	127.91	183.57	7.23			0.26372	0.54402	0.39698	0.54135
1	Timeline1	幻灯片8 (2)	1	1	幻灯片8	Saccade	Whole	63	4576	4621	44						7.97	122.33	196.35	6.06			0.39698	0.54135	0.50802	0.5258
1	Timeline1	幻灯片8 (2)	1	1	幻灯片8	Saccade	Partial	64	4721	4743	22							47.76	49.88				0.50802	0.5258
1	Timeline1	幻灯片8 (2)	1	1	幻灯片8	Saccade	Partial	65	4765	4776	11							42.43	42.43
1	Timeline1	幻灯片8 (2)	1	1	幻灯片8	Saccade	Partial	66	4798	4810	11							37.14	37.14
1	Timeline1	幻灯片8 (2)	1	1	幻灯片8	Saccade	Partial	67	4832	4854	22							95.17	135.71						0.5532	0.51174
1	Timeline1	幻灯片8 (2)	1	1	幻灯片8	Saccade	Partial	68	4998	5009	11							45.29	45.29				0.5532	0.51174
1	Timeline1	幻灯片8 (2)	1	1	幻灯片8	Saccade	Partial	69	5032	5043	11							63.82	63.82
1	Timeline1	幻灯片8 (2)	1	1	幻灯片8	Saccade	Partial	70	5065	5120	56							126.81	199.03
1	Timeline1	幻灯片8 (2)	1	1	幻灯片8	Saccade	Partial	71	5132	5154	22							35.12	36.88						0.69513	0.5326
1	Timeline1	幻灯片8 (2)	1	1	幻灯片8	Saccade	Partial	72	5376	5454	78							331.91	591.91				0.69513	0.5326
1	Timeline1	幻灯片8 (2)	1	1	幻灯片8	Saccade	Partial	73	5465	5476	11							71.24	71.24						0.21584	0.58041
1	Timeline1	幻灯片9 (2)	1	1	幻灯片9	Saccade	Whole	1	134	190	56						10.75	170.87	392.93	8.91			0.17278	0.56968	0.35478	0.53512	13	5	0.182
1	Timeline1	幻灯片9 (2)	1	1	幻灯片9	Saccade	Partial	2	312	323	11							44.3	44.3				0.35478	0.53512					0.0799
1	Timeline1	幻灯片9 (2)	1	1	幻灯片9	Saccade	Partial	3	345	390	44							104.17	175.24										0.00762
1	Timeline1	幻灯片9 (2)	1	1	幻灯片9	Saccade	Partial	4	401	412	11							37.62	37.62						0.27488	0.5686			0.08695
1	Timeline1	幻灯片9 (2)	1	1	幻灯片9	Saccade	Whole	5	478	489	11						206.6	48.12	48.12	0.4			0.27488	0.5686	0.26726	0.57241			0.14549
1	Timeline1	幻灯片9 (2)	1	1	幻灯片9	Saccade	Whole	6	634	678	44						11.4	92.69	143.08	4.41			0.26726	0.57241	0.35421	0.55487			0.09182
1	Timeline1	幻灯片9 (2)	1	1	幻灯片9	Saccade	Partial	7	745	756	11							280.74	280.74				0.35421	0.55487					0.09324
1	Timeline1	幻灯片9 (2)	1	1	幻灯片9	Saccade	Partial	8	767	789	22							144.49	215.48										0.06339
1	Timeline1	幻灯片9 (2)	1	1	幻灯片9	Saccade	Partial	9	800	889	89							95.32	188.68						0.4997	0.52241			0.45511
1	Timeline1	幻灯片9 (2)	1	1	幻灯片9	Saccade	Partial	10	967	978	11							71.7	71.7				0.4997	0.52241					0.08336
1	Timeline1	幻灯片9 (2)	1	1	幻灯片9	Saccade	Partial	11	1011	1067	56							106.06	253.73						0.59152	0.52536			0.1157
1	Timeline1	幻灯片9 (2)	1	1	幻灯片9	Saccade	Partial	12	1200	1211	11							328.64	328.64				0.59152	0.52536					0.00553
1	Timeline1	幻灯片9 (2)	1	1	幻灯片9	Saccade	Partial	13	1233	1289	56							138.92	420.64										0.01018
1	Timeline1	幻灯片9 (2)	1	1	幻灯片9	Saccade	Partial	14	1344	1356	11							47.09	47.09						0.68476	0.52391			0.14581
1	Timeline1	幻灯片9 (2)	1	1	幻灯片9	Saccade	Partial	15	1533	1544	11							332.93	332.93				0.68476	0.52391					0.06804
1	Timeline1	幻灯片9 (2)	1	1	幻灯片9	Saccade	Partial	16	1600	1611	11							306.89	306.89										0.01287
1	Timeline1	幻灯片9 (2)	1	1	幻灯片9	Saccade	Partial	17	1633	1644	11							138.4	138.4										0.45819
1	Timeline1	幻灯片9 (2)	1	1	幻灯片9	Saccade	Partial	18	1666	1689	22							122.68	193.23						0.74815	0.56104			0.03668
1	Timeline1	幻灯片9 (2)	1	1	幻灯片9	Saccade	Partial	19	1855	1944	89							291.01	736.81				0.74815	0.56104
1	Timeline1	幻灯片9 (2)	1	1	幻灯片9	Saccade	Partial	20	1955	1966	11							79.89	79.89
1	Timeline1	幻灯片9 (2)	1	1	幻灯片9	Saccade	Partial	21	2022	2033	11							72.91	72.91						0.29304	0.56405
1	Timeline1	幻灯片9 (2)	1	1	幻灯片9	Saccade	Partial	22	2111	2122	11							52.12	52.12				0.29304	0.56405
1	Timeline1	幻灯片9 (2)	1	1	幻灯片9	Saccade	Partial	23	2133	2166	33							106.28	228.93						0.3764	0.53722
1	Timeline1	幻灯片9 (2)	1	1	幻灯片9	Saccade	Partial	24	2266	2277	11							65.73	65.73				0.3764	0.53722
1	Timeline1	幻灯片9 (2)	1	1	幻灯片9	Saccade	Partial	25	2333	2355	22							33.01	33.92
1	Timeline1	幻灯片9 (2)	1	1	幻灯片9	Saccade	Partial	26	2366	2421	56							105.23	225.12
1	Timeline1	幻灯片9 (2)	1	1	幻灯片9	Saccade	Partial	27	2433	2444	11							36.11	36.11						0.4921	0.53664
1	Timeline1	幻灯片9 (2)	1	1	幻灯片9	Saccade	Partial	28	2599	2621	22							187.76	294.41				0.4921	0.53664
1	Timeline1	幻灯片9 (2)	1	1	幻灯片9	Saccade	Partial	29	2632	2643	11							241.73	241.73
1	Timeline1	幻灯片9 (2)	1	1	幻灯片9	Saccade	Partial	30	2699	2710	11							145.97	145.97
1	Timeline1	幻灯片9 (2)	1	1	幻灯片9	Saccade	Partial	31	2732	2743	11							133.51	133.51
1	Timeline1	幻灯片9 (2)	1	1	幻灯片9	Saccade	Partial	32	2766	2777	11							96.99	96.99
1	Timeline1	幻灯片9 (2)	1	1	幻灯片9	Saccade	Partial	33	2799	2810	11							144.7	144.7
1	Timeline1	幻灯片9 (2)	1	1	幻灯片9	Saccade	Partial	34	2821	2854	33							97.97	220.68						0.48657	0.53886
1	Timeline1	幻灯片9 (2)	1	1	幻灯片9	Saccade	Whole	35	2932	2943	11						327.76	57.67	57.67	0.64			0.48657	0.53886	0.49675	0.54528
1	Timeline1	幻灯片9 (2)	1	1	幻灯片9	Saccade	Partial	36	3032	3043	11							46.16	46.16				0.49675	0.54528
1	Timeline1	幻灯片9 (2)	1	1	幻灯片9	Saccade	Partial	37	3065	3121	56							132.18	250.16
1	Timeline1	幻灯片9 (2)	1	1	幻灯片9	Saccade	Partial	38	3132	3154	22							36.51	40.03
1	Timeline1	幻灯片9 (2)	1	1	幻灯片9	Saccade	Partial	39	3188	3199	11							42.58	42.58
1	Timeline1	幻灯片9 (2)	1	1	幻灯片9	Saccade	Partial	40	3210	3232	22							39.69	44.68
1	Timeline1	幻灯片9 (2)	1	1	幻灯片9	Saccade	Partial	41	3265	3276	11							78.09	78.09						0.64256	0.53719
1	Timeline1	幻灯片9 (2)	1	1	幻灯片9	Saccade	Whole	42	3465	3510	44						351.98	69.51	144.05	3.41			0.64256	0.53719	0.7106	0.54678
1	Timeline1	幻灯片9 (2)	1	1	幻灯片9	Saccade	Partial	43	3632	3643	11							288.1	288.1				0.7106	0.54678
1	Timeline1	幻灯片9 (2)	1	1	幻灯片9	Saccade	Partial	44	3665	3676	11							319.99	319.99						0.72347	0.53032
1	Timeline1	幻灯片9 (2)	1	1	幻灯片9	Saccade	Partial	45	3798	3809	11							30.8	30.8				0.72347	0.53032
1	Timeline1	幻灯片9 (2)	1	1	幻灯片9	Saccade	Partial	46	3832	3843	11							45.03	45.03
1	Timeline1	幻灯片9 (2)	1	1	幻灯片9	Saccade	Partial	47	3854	3920	67							352.95	946.5
1	Timeline1	幻灯片9 (2)	1	1	幻灯片9	Saccade	Partial	48	3943	3954	11							55.17	55.17
1	Timeline1	幻灯片9 (2)	1	1	幻灯片9	Saccade	Partial	49	3987	3998	11							57.6	57.6
1	Timeline1	幻灯片9 (2)	1	1	幻灯片9	Saccade	Partial	50	4020	4031	11							48.65	48.65
1	Timeline1	幻灯片9 (2)	1	1	幻灯片9	Saccade	Partial	51	4087	4098	11							80.64	80.64
1	Timeline1	幻灯片9 (2)	1	1	幻灯片9	Saccade	Partial	52	4142	4176	33							111	208.04
1	Timeline1	幻灯片9 (2)	1	1	幻灯片9	Saccade	Partial	53	4220	4231	11							55.06	55.06						0.26528	0.55666
1	Timeline1	幻灯片9 (2)	1	1	幻灯片9	Saccade	Partial	54	4331	4342	11							251.05	251.05				0.26528	0.55666
1	Timeline1	幻灯片9 (2)	1	1	幻灯片9	Saccade	Partial	55	4376	4442	67							205.69	423.69
1	Timeline1	幻灯片9 (2)	1	1	幻灯片9	Saccade	Partial	56	4487	4498	11							81.4	81.4						0.30196	0.54367
1	Timeline1	幻灯片9 (2)	1	1	幻灯片9	Saccade	Partial	57	4609	4653	44							83.05	146.32				0.30196	0.54367
1	Timeline1	幻灯片9 (2)	1	1	幻灯片9	Saccade	Partial	58	4698	4709	11							44.25	44.25
1	Timeline1	幻灯片19 (1)	2	1	幻灯片19	Saccade	Partial	1	30	41	11							43.11	43.11						0.39996	0.52371	14	8	0.19451
1	Timeline1	幻灯片19 (1)	2	1	幻灯片19	Saccade	Whole	2	218	274	56						188.47	193.29	357.31	10.49			0.39996	0.52371	0.20545	0.55268			0.04947
1	Timeline1	幻灯片19 (1)	2	1	幻灯片19	Saccade	Whole	3	352	385	33						194.51	83.26	114.34	2.48			0.20545	0.55268	0.15598	0.56548			0.14303
1	Timeline1	幻灯片19 (1)	2	1	幻灯片19	Saccade	Whole	4	596	618	22						11.6	327.23	476.31	7.46			0.15598	0.56548	0.29901	0.53613			0.05708
1	Timeline1	幻灯片19 (1)	2	1	幻灯片19	Saccade	Partial	5	762	773	11							32.65	32.65				0.29901	0.53613					0.0873
1	Timeline1	幻灯片19 (1)	2	1	幻灯片19	Saccade	Partial	6	796	840	44							70.99	86.48						0.35609	0.53785			0.10683
1	Timeline1	幻灯片19 (1)	2	1	幻灯片19	Saccade	Whole	7	984	1018	33						6.76	135.5	194.66	4.86			0.35609	0.53785	0.44339	0.52751			0.10386
1	Timeline1	幻灯片19 (1)	2	1	幻灯片19	Saccade	Partial	8	1184	1195	11							86.28	86.28				0.44339	0.52751					0.115
1	Timeline1	幻灯片19 (1)	2	1	幻灯片19	Saccade	Partial	9	1218	1229	11							83.59	83.59										0.0438
1	Timeline1	幻灯片19 (1)	2	1	幻灯片19	Saccade	Partial	10	1273	1284	11							32.39	32.39										0.62047
1	Timeline1	幻灯片19 (1)	2	1	幻灯片19	Saccade	Partial	11	1329	1373	44							128.56	159.41										0.0281
1	Timeline1	幻灯片19 (1)	2	1	幻灯片19	Saccade	Partial	12	1417	1429	11							35.68	35.68						0.55022	0.52025			0.13176
1	Timeline1	幻灯片19 (1)	2	1	幻灯片19	Saccade	Whole	13	1573	1617	44						2.06	113.5	147.18	5.74			0.55022	0.52025	0.65408	0.51651			0.08489
1	Timeline1	幻灯片19 (1)	2	1	幻灯片19	Saccade	Whole	14	1928	1984	56						355.64	99.85	126.6	6.11			0.65408	0.51651	0.76908	0.52527			0.15081
1	Timeline1	幻灯片19 (1)	2	1	幻灯片19	Saccade	Whole	15	2128	2150	22						19.83	79.63	100.72	2.26			0.76908	0.52527	0.81288	0.50947			0.00261
1	Timeline1	幻灯片19 (1)	2	1	幻灯片19	Saccade	Whole	16	2361	2439	78						184.61	435.08	760.81	33.5			0.81288	0.50947	0.19241	0.55948			0.16364
1	Timeline1	幻灯片19 (1)	2	1	幻灯片19	Saccade	Whole	17	2594	2617	22						202.09	54.09	59.51	1.44			0.19241	0.55948	0.16431	0.57089			0.03515
1	Timeline1	幻灯片19 (1)	2	1	幻灯片19	Saccade	Whole	18	2705	2761	56						13.65	133.15	433.8	6.86			0.16431	0.57089	0.29607	0.53889			0.12829
1	Timeline1	幻灯片19 (1)	2	1	幻灯片19	Saccade	Partial	19	2950	2961	11							83.92	83.92				0.29607	0.53889					0.03808
1	Timeline1	幻灯片19 (1)	2	1	幻灯片19	Saccade	Partial	20	2983	2994	11							78.63	78.63										0.62846
1	Timeline1	幻灯片19 (1)	2	1	幻灯片19	Saccade	Partial	21	3027	3072	44							97.44	143.69						0.38096	0.52355			0.04999
1	Timeline1	幻灯片19 (1)	2	1	幻灯片19	Saccade	Partial	22	3249	3261	11							85.54	85.54				0.38096	0.52355					0.02413
1	Timeline1	幻灯片19 (1)	2	1	幻灯片19	Saccade	Partial	23	3283	3338	56							132.66	207.7						0.53177	0.51474
1	Timeline1	幻灯片19 (1)	2	1	幻灯片19	Saccade	Partial	24	3416	3438	22							60.63	61.39				0.53177	0.51474
1	Timeline1	幻灯片19 (1)	2	1	幻灯片19	Saccade	Partial	25	3449	3460	11							69.6	69.6
1	Timeline1	幻灯片19 (1)	2	1	幻灯片19	Saccade	Partial	26	3516	3538	22							43.2	45.39						0.52916	0.51368
1	Timeline1	幻灯片19 (1)	2	1	幻灯片19	Saccade	Whole	27	3616	3694	78						358.77	119.27	271.32	9.07			0.52916	0.51368	0.6928	0.51719
1	Timeline1	幻灯片19 (1)	2	1	幻灯片19	Saccade	Partial	28	3805	3827	22							35.39	37.72				0.6928	0.51719
1	Timeline1	幻灯片19 (1)	2	1	幻灯片19	Saccade	Partial	29	3838	3849	11							64.24	64.24
1	Timeline1	幻灯片19 (1)	2	1	幻灯片19	Saccade	Partial	30	3882	3916	33							53.11	57.38						0.65765	0.51202
1	Timeline1	幻灯片19 (1)	2	1	幻灯片19	Saccade	Whole	31	4093	4138	44						3.06	148.37	238.9	6.78			0.65765	0.51202	0.78594	0.50517
1	Timeline1	幻灯片19 (1)	2	1	幻灯片19	Saccade	Whole	32	4482	4515	33						10.16	51.96	68.91	1.84			0.78594	0.50517	0.82402	0.49834
1	Timeline1	幻灯片19 (1)	2	1	幻灯片19	Saccade	Partial	33	4704	4793	89							278.79	550.69				0.82402	0.49834
1	Timeline1	幻灯片19 (1)	2	1	幻灯片19	Saccade	Partial	34	4837	4848	11							48.64	48.64
1	Timeline1	幻灯片19 (1)	2	1	幻灯片19	Saccade	Partial	35	4870	4882	11							60.41	60.41
1	Timeline1	幻灯片19 (1)	2	1	幻灯片19	Saccade	Partial	36	4915	4926	11							64.1	64.1
1	Timeline1	幻灯片19 (1)	2	1	幻灯片19	Saccade	Partial	37	4937	4959	22							347.86	348.78						0.19556	0.55109
1	Timeline1	幻灯片19 (1)	2	1	幻灯片19	Saccade	Whole	38	5148	5181	33						193.53	68.92	89.62	2.44			0.19556	0.55109	0.14557	0.56311
1	Timeline1	幻灯片19 (1)	2	1	幻灯片19	Saccade	Partial	39	5514	5526	11							34.7	34.7				0.14557	0.56311
1	Timeline1	幻灯片19 (1)	2	1	幻灯片19	Saccade	Partial	40	5537	5548	11							100.16	100.16
1	Timeline1	幻灯片19 (1)	2	1	幻灯片19	Saccade	Partial	41	5559	5570	11							515.28	515.28
1	Timeline1	幻灯片19 (1)	2	1	幻灯片19	Saccade	Partial	42	5626	5648	22							329.16	329.16
1	Timeline1	幻灯片19 (1)	2	1	幻灯片19	Saccade	Partial	43	5659	5681	22							277.63	362.02
1	Timeline1	幻灯片19 (1)	2	1	幻灯片19	Saccade	Partial	44	5714	5725	11							70.88	70.88						0.1697	0.54922
1	Timeline1	幻灯片20 (1)	2	1	幻灯片20	Saccade	Whole	1	112	167	56						2.78	136.44	316.2	7.27			0.1697	0.54922	0.31195	0.5423	11	7	0.14225
1	Timeline1	幻灯片20 (1)	2	1	幻灯片20	Saccade	Whole	2	389	434	44						10.82	102.73	136.17	4.82			0.31195	0.5423	0.39988	0.52549			0.08793
1	Timeline1	幻灯片20 (1)	2	1	幻灯片20	Saccade	Whole	3	556	600	44						359.81	96.8	123.7	4.98			0.39988	0.52549	0.48875	0.52578			0.08887
1	Timeline1	幻灯片20 (1)	2	1	幻灯片20	Saccade	Whole	4	800	856	56						186.74	257.47	394.04	14.63			0.48875	0.52578	0.22227	0.55728			0.26648
1	Timeline1	幻灯片20 (1)	2	1	幻灯片20	Saccade	Partial	5	1011	1033	22							31.34	32.28				0.22227	0.55728					0.00831
1	Timeline1	幻灯片20 (1)	2	1	幻灯片20	Saccade	Partial	6	1111	1133	22							108.07	108.07										0.01999
1	Timeline1	幻灯片20 (1)	2	1	幻灯片20	Saccade	Partial	7	1144	1178	33							288.8	756.51						0.23058	0.55626			0.09505
1	Timeline1	幻灯片20 (1)	2	1	幻灯片20	Saccade	Whole	8	1266	1278	11						176.85	35.64	35.64	1.05			0.23058	0.55626	0.21059	0.55516			0.07868
1	Timeline1	幻灯片20 (1)	2	1	幻灯片20	Saccade	Whole	9	1544	1588	44						2.42	112.84	280.65	5.04			0.21059	0.55516	0.30564	0.55115			0.08366
1	Timeline1	幻灯片20 (1)	2	1	幻灯片20	Saccade	Partial	10	1666	1677	11							117.88	117.88				0.30564	0.55115					0.0527
1	Timeline1	幻灯片20 (1)	2	1	幻灯片20	Saccade	Partial	11	1700	1711	11							130.74	130.74										0.08439
1	Timeline1	幻灯片20 (1)	2	1	幻灯片20	Saccade	Partial	12	1766	1822	56							80.33	115.47										0.02578
1	Timeline1	幻灯片20 (1)	2	1	幻灯片20	Saccade	Partial	13	1833	1844	11							42.39	42.39										0.10449
1	Timeline1	幻灯片20 (1)	2	1	幻灯片20	Saccade	Partial	14	1866	1877	11							39.8	39.8						0.38432	0.52954			0.07564
1	Timeline1	幻灯片20 (1)	2	1	幻灯片20	Saccade	Whole	15	1944	1999	56						6.37	82.7	129.77	4.7			0.38432	0.52954	0.46798	0.52021			0.01344
1	Timeline1	幻灯片20 (1)	2	1	幻灯片20	Saccade	Partial	16	2232	2244	11							42.18	42.18				0.46798	0.52021					0.44023
1	Timeline1	幻灯片20 (1)	2	1	幻灯片20	Saccade	Partial	17	2277	2310	33							78.99	80.13						0.52068	0.51003			0.07055
1	Timeline1	幻灯片20 (1)	2	1	幻灯片20	Saccade	Partial	18	2377	2388	11							33.27	33.27				0.52068	0.51003					0.02942
1	Timeline1	幻灯片20 (1)	2	1	幻灯片20	Saccade	Partial	19	2421	2488	67							74.19	112.26						0.60507	0.51254
1	Timeline1	幻灯片20 (1)	2	1	幻灯片20	Saccade	Whole	20	2677	2710	33						167.05	44.45	50.46	1.5			0.60507	0.51254	0.57929	0.50661
1	Timeline1	幻灯片20 (1)	2	1	幻灯片20	Saccade	Whole	21	2910	2954	44						358.08	106.07	140.89	5.69			0.57929	0.50661	0.68378	0.51012
1	Timeline1	幻灯片20 (1)	2	1	幻灯片20	Saccade	Whole	22	3154	3198	44						1.5	81.9	131.06	4.04			0.68378	0.51012	0.75942	0.50813
1	Timeline1	幻灯片20 (1)	2	1	幻灯片20	Saccade	Whole	23	3387	3398	11						175.24	32.28	32.28	0.74			0.75942	0.50813	0.74598	0.50701
1	Timeline1	幻灯片20 (1)	2	1	幻灯片20	Saccade	Whole	24	3698	3787	89						183.38	275.16	565.92	24.3			0.74598	0.50701	0.30575	0.533
1	Timeline1	幻灯片20 (1)	2	1	幻灯片20	Saccade	Whole	25	4009	4042	33						189.09	113.89	143.87	3.75			0.30575	0.533	0.2352	0.54429
1	Timeline1	幻灯片20 (1)	2	1	幻灯片20	Saccade	Partial	26	4520	4542	22							52.56	52.94				0.2352	0.54429
1	Timeline1	幻灯片20 (1)	2	1	幻灯片20	Saccade	Partial	27	4553	4564	11							34.17	34.17						0.20578	0.54055
1	Timeline1	幻灯片21 (2)	2	1	幻灯片21	Saccade	Whole	1	139	194	56						6.36	171.61	303.73	9.96			0.17456	0.5418	0.3644	0.52063	9	2	0.18984
1	Timeline1	幻灯片21 (2)	2	1	幻灯片21	Saccade	Whole	2	483	516	33						202.85	59.65	71.48	2.3			0.3644	0.52063	0.32307	0.53806			0.04133
1	Timeline1	幻灯片21 (2)	2	1	幻灯片21	Saccade	Whole	3	627	683	56						186.69	140.87	266.89	7.81			0.32307	0.53806	0.17474	0.55546			0.14833
1	Timeline1	幻灯片21 (2)	2	1	幻灯片21	Saccade	Whole	4	982	1027	44						22.96	60.41	90.65	2.57			0.17474	0.55546	0.22303	0.535			0.04829
1	Timeline1	幻灯片21 (2)	2	1	幻灯片21	Saccade	Whole	5	1171	1193	22						358.11	149.27	160.73	3.88			0.22303	0.535	0.29657	0.53743			0.07354
1	Timeline1	幻灯片21 (2)	2	1	幻灯片21	Saccade	Whole	6	1404	1438	33						25.07	62.22	73.3	2.33			0.29657	0.53743	0.33905	0.51755			0.04248
1	Timeline1	幻灯片21 (2)	2	1	幻灯片21	Saccade	Whole	7	1749	1804	56						3.21	98.88	139.99	5.37			0.33905	0.51755	0.43556	0.51213			0.09651
1	Timeline1	幻灯片21 (2)	2	1	幻灯片21	Saccade	Partial	8	1993	2059	67							101.78	171.73				0.43556	0.51213					0.10018
1	Timeline1	幻灯片21 (2)	2	1	幻灯片21	Saccade	Partial	9	2082	2093	11							69.17	69.17						0.53574	0.50767			0.11101
1	Timeline1	幻灯片21 (2)	2	1	幻灯片21	Saccade	Whole	10	2281	2337	56						356.06	110.23	158.3	6.17			0.53574	0.50767	0.64675	0.51532			0.07083
1	Timeline1	幻灯片21 (2)	2	1	幻灯片21	Saccade	Whole	11	2492	2537	44						356.47	74.52	99.74	3.84			0.64675	0.51532	0.71758	0.51969			0.09323
1	Timeline1	幻灯片21 (2)	2	1	幻灯片21	Saccade	Whole	12	2670	2714	44						4.52	99.56	174.31	4.82			0.71758	0.51969	0.81081	0.51231
1	Timeline1	幻灯片22 (2)	2	1	幻灯片22	Saccade	Whole	1	127	171	44						0.59	129.53	217.55	5.45			0.17336	0.52456	0.28491	0.5234	9	5	0.11155
1	Timeline1	幻灯片22 (2)	2	1	幻灯片22	Saccade	Whole	2	316	349	33						3.24	83.35	116.41	2.81			0.28491	0.5234	0.34085	0.52024			0.05594
1	Timeline1	幻灯片22 (2)	2	1	幻灯片22	Saccade	Whole	3	493	549	56						1.62	84.29	150.75	4.82			0.34085	0.52024	0.42821	0.51776			0.08736
1	Timeline1	幻灯片22 (2)	2	1	幻灯片22	Saccade	Whole	4	693	760	67						356.83	75.66	133.5	4.79			0.42821	0.51776	0.51255	0.52244			0.08434
1	Timeline1	幻灯片22 (2)	2	1	幻灯片22	Saccade	Partial	5	882	893	11							30.82	30.82				0.51255	0.52244					0.13385
1	Timeline1	幻灯片22 (2)	2	1	幻灯片22	Saccade	Partial	6	937	1004	67							120.89	213.76						0.6464	0.52125			0.09428
1	Timeline1	幻灯片22 (2)	2	1	幻灯片22	Saccade	Whole	7	1170	1215	44						2.69	116.73	309.05	5.09			0.6464	0.52125	0.74068	0.51683			0.501
1	Timeline1	幻灯片22 (2)	2	1	幻灯片22	Saccade	Partial	8	1604	1692	89							320.22	599.79				0.74068	0.51683					0.10844
1	Timeline1	幻灯片22 (2)	2	1	幻灯片22	Saccade	Partial	9	1703	1726	22							33.34	36.31						0.23968	0.544			0.00814
1	Timeline1	幻灯片22 (2)	2	1	幻灯片22	Saccade	Whole	10	1992	2037	44						9.32	123.07	250.73	5.81			0.23968	0.544	0.34812	0.52621			0.04441
1	Timeline1	幻灯片22 (2)	2	1	幻灯片22	Saccade	Whole	11	2114	2125	11						164.75	39.18	39.18	0.49			0.34812	0.52621	0.33998	0.52399			0.31875
1	Timeline1	幻灯片22 (2)	2	1	幻灯片22	Saccade	Whole	12	2203	2236	33						0.61	57.07	63.68	2.48			0.33998	0.52399	0.38439	0.52352			0.47041
1	Timeline1	幻灯片22 (2)	2	1	幻灯片22	Saccade	Whole	13	2536	2614	78						2.75	231.36	436.18	17.76			0.38439	0.52352	0.70314	0.50822			0.03708
1	Timeline1	幻灯片22 (2)	2	1	幻灯片22	Saccade	Partial	14	3213	3269	56							238.26	325.87				0.70314	0.50822					0.00406
1	Timeline1	幻灯片22 (2)	2	1	幻灯片22	Saccade	Partial	15	3372	3394	22							162.56	162.56
1	Timeline1	幻灯片22 (2)	2	1	幻灯片22	Saccade	Partial	16	3405	3450	44							139.07	228						0.23273	0.54236
1	Timeline1	幻灯片22 (2)	2	1	幻灯片22	Saccade	Whole	17	3605	3616	11						191.56	57.19	57.19	1.82			0.23273	0.54236	0.19565	0.54994
1	Timeline1	幻灯片22 (2)	2	1	幻灯片22	Saccade	Partial	18	4171	4182	11							42.66	42.66				0.19565	0.54994
1	Timeline1	幻灯片22 (2)	2	1	幻灯片22	Saccade	Partial	19	4227	4238	11							38.45	38.45						0.19159	0.5404
1	Timeline1	幻灯片23 (2)	2	1	幻灯片23	Saccade	Whole	1	179	223	44						354.13	47.25	57.86	2.19			0.17235	0.53633	0.22006	0.54123	22	6	0.04771
1	Timeline1	幻灯片23 (2)	2	1	幻灯片23	Saccade	Whole	2	345	378	33						8.92	131.29	187.11	4.68			0.22006	0.54123	0.31016	0.52709			0.0901
1	Timeline1	幻灯片23 (2)	2	1	幻灯片23	Saccade	Whole	3	634	689	56						7.31	93.48	141.23	5.5			0.31016	0.52709	0.40942	0.51435			0.09926
1	Timeline1	幻灯片23 (2)	2	1	幻灯片23	Saccade	Whole	4	767	778	11						277.71	32.16	32.16	0.39			0.40942	0.51435	0.41112	0.52688			0.0017
1	Timeline1	幻灯片23 (2)	2	1	幻灯片23	Saccade	Whole	5	923	989	67						2.78	142.52	273.68	9.21			0.41112	0.52688	0.57296	0.51901			0.16184
1	Timeline1	幻灯片23 (2)	2	1	幻灯片23	Saccade	Partial	6	1200	1211	11							74.75	74.75				0.57296	0.51901					0.08565
1	Timeline1	幻灯片23 (2)	2	1	幻灯片23	Saccade	Partial	7	1233	1245	11							65.43	65.43										0.08675
1	Timeline1	幻灯片23 (2)	2	1	幻灯片23	Saccade	Partial	8	1278	1322	44							97.26	162.02						0.65861	0.50788			0.07787
1	Timeline1	幻灯片23 (2)	2	1	幻灯片23	Saccade	Whole	9	1444	1500	56						351.57	81.1	123.04	4.7			0.65861	0.50788	0.74536	0.52074			0.67509
1	Timeline1	幻灯片23 (2)	2	1	幻灯片23	Saccade	Whole	10	1644	1700	56						4.9	70.13	97.95	4.05			0.74536	0.52074	0.82323	0.51407			0.09452
1	Timeline1	幻灯片23 (2)	2	1	幻灯片23	Saccade	Partial	11	2022	2099	78							487.48	956.63				0.82323	0.51407					0.00059
1	Timeline1	幻灯片23 (2)	2	1	幻灯片23	Saccade	Partial	12	2111	2122	11							37.78	37.78						0.14814	0.54089			0.08457
1	Timeline1	幻灯片23 (2)	2	1	幻灯片23	Saccade	Whole	13	2377	2433	56						4.64	89.18	255.01	4.89			0.14814	0.54089	0.24266	0.53322			0.0173
1	Timeline1	幻灯片23 (2)	2	1	幻灯片23	Saccade	Partial	14	2755	2777	22							56.55	82.86				0.24266	0.53322					0.0607
1	Timeline1	幻灯片23 (2)	2	1	幻灯片23	Saccade	Partial	15	2799	2821	22							63.34	86.75						0.24325	0.54785			0.01085
1	Timeline1	幻灯片23 (2)	2	1	幻灯片23	Saccade	Whole	16	2888	2943	56						13.93	82.3	133.38	4.6			0.24325	0.54785	0.32782	0.52687			0.00168
1	Timeline1	幻灯片23 (2)	2	1	幻灯片23	Saccade	Whole	17	3121	3143	22						228.77	32.45	32.93	1.12			0.32782	0.52687	0.31052	0.54661			0.05504
1	Timeline1	幻灯片23 (2)	2	1	幻灯片23	Saccade	Whole	18	3321	3365	44						12.28	73.8	92.62	3.39			0.31052	0.54661	0.37122	0.5334			0.08963
1	Timeline1	幻灯片23 (2)	2	1	幻灯片23	Saccade	Partial	19	3598	3643	44							80.17	93.93				0.37122	0.5334					0.06756
1	Timeline1	幻灯片23 (2)	2	1	幻灯片23	Saccade	Partial	20	3698	3709	11							88	88										0.06089
1	Timeline1	幻灯片23 (2)	2	1	幻灯片23	Saccade	Partial	21	3765	3776	11							40.99	40.99										0.11335
1	Timeline1	幻灯片23 (2)	2	1	幻灯片23	Saccade	Partial	22	3787	3832	44							67.72	103.16						0.38207	0.52998			0.04802
1	Timeline1	幻灯片23 (2)	2	1	幻灯片23	Saccade	Partial	23	3931	3943	11							75.43	75.43				0.38207	0.52998					0.00101
1	Timeline1	幻灯片23 (2)	2	1	幻灯片23	Saccade	Partial	24	3965	3976	11							53.43	53.43						0.38375	0.53047			0.59743
1	Timeline1	幻灯片23 (2)	2	1	幻灯片23	Saccade	Whole	25	4054	4098	44						15.84	73.11	88.18	3.11			0.38375	0.53047	0.43879	0.51486			0.05674
1	Timeline1	幻灯片23 (2)	2	1	幻灯片23	Saccade	Partial	26	4165	4176	11							46.61	46.61				0.43879	0.51486					0.02791
1	Timeline1	幻灯片23 (2)	2	1	幻灯片23	Saccade	Partial	27	4220	4265	44							91.51	113.11										0.01902
1	Timeline1	幻灯片23 (2)	2	1	幻灯片23	Saccade	Partial	28	4298	4309	11							38.88	38.88										0.02551
1	Timeline1	幻灯片23 (2)	2	1	幻灯片23	Saccade	Partial	29	4364	4376	11							35.18	35.18						0.52842	0.51883
1	Timeline1	幻灯片23 (2)	2	1	幻灯片23	Saccade	Whole	30	4509	4542	33						0.78	94.11	107.39	3.82			0.52842	0.51883	0.59598	0.51791
1	Timeline1	幻灯片23 (2)	2	1	幻灯片23	Saccade	Whole	31	4698	4742	44						12.83	75.75	115.32	3.44			0.59598	0.51791	0.65687	0.50404
1	Timeline1	幻灯片23 (2)	2	1	幻灯片23	Saccade	Partial	32	4875	4886	11							47.35	47.35				0.65687	0.50404
1	Timeline1	幻灯片23 (2)	2	1	幻灯片23	Saccade	Partial	33	4942	5008	67							89.03	178.45						0.77022	0.50785
1	Timeline1	幻灯片23 (2)	2	1	幻灯片23	Saccade	Whole	34	5253	5286	33						358.94	61.17	69.88	2.43			0.77022	0.50785	0.81824	0.50874
1	Timeline1	幻灯片23 (2)	2	1	幻灯片23	Saccade	Partial	35	5375	5397	22							69.95	75.25				0.81824	0.50874
1	Timeline1	幻灯片23 (2)	2	1	幻灯片23	Saccade	Partial	36	5408	5419	11							169.38	169.38						0.81925	0.49588
1	Timeline1	幻灯片23 (2)	2	1	幻灯片23	Saccade	Whole	37	5608	5686	78						183.44	427.77	835.26	32.63			0.81925	0.49588	0.22182	0.5318
1	Timeline1	幻灯片23 (2)	2	1	幻灯片23	Saccade	Whole	38	5875	5908	33						171.56	82.12	122.28	3.03			0.22182	0.5318	0.16508	0.52338
1	Timeline1	幻灯片23 (2)	2	1	幻灯片23	Saccade	Whole	39	6174	6197	22						218.46	63.61	70.85	1.51			0.16508	0.52338	0.13717	0.54556
1	Timeline1	幻灯片23 (2)	2	1	幻灯片23	Saccade	Partial	40	6363	6374	11							34.44	34.44				0.13717	0.54556
1	Timeline1	幻灯片23 (2)	2	1	幻灯片23	Saccade	Partial	41	6441	6463	22							322.14	322.14
1	Timeline1	幻灯片23 (2)	2	1	幻灯片23	Saccade	Partial	42	6474	6496	22							262.64	414.38
1	Timeline1	幻灯片23 (2)	2	1	幻灯片23	Saccade	Partial	43	6507	6530	22							287.66	308.84
1	Timeline1	幻灯片23 (2)	2	1	幻灯片23	Saccade	Partial	44	6552	6563	11							72.83	72.83
1	Timeline1	幻灯片23 (2)	2	1	幻灯片23	Saccade	Partial	45	6574	6596	22							43.13	48.46						0.15619	0.54222
1	Timeline1	幻灯片23 (2)	2	1	幻灯片23	Saccade	Whole	46	6785	6796	11						179.56	44.61	44.61	1.33			0.15619	0.54222	0.13068	0.54202
1	Timeline1	幻灯片24 (2)	2	1	幻灯片24	Saccade	Partial	1	127	150	22							53.44	72.04				0.17367	0.58404			10	7	0.06175
1	Timeline1	幻灯片24 (2)	2	1	幻灯片24	Saccade	Partial	2	161	194	33							67.41	78.63						0.23542	0.61177			0.0802
1	Timeline1	幻灯片24 (2)	2	1	幻灯片24	Saccade	Partial	3	283	294	11							81.17	81.17				0.23542	0.61177					0.07821
1	Timeline1	幻灯片24 (2)	2	1	幻灯片24	Saccade	Partial	4	305	338	33							85.93	155.95										0.03676
1	Timeline1	幻灯片24 (2)	2	1	幻灯片24	Saccade	Partial	5	349	361	11							52.83	52.83						0.31562	0.5992			0.15787
1	Timeline1	幻灯片24 (2)	2	1	幻灯片24	Saccade	Whole	6	483	538	56						6.35	85.45	144.63	4.2			0.31562	0.5992	0.39383	0.5905			0.0121
1	Timeline1	幻灯片24 (2)	2	1	幻灯片24	Saccade	Whole	7	660	683	22						193.53	64.9	96.99	1.91			0.39383	0.5905	0.35707	0.59934			0.13477
1	Timeline1	幻灯片24 (2)	2	1	幻灯片24	Saccade	Whole	8	849	916	67						12.34	132.55	230.65	8.75			0.35707	0.59934	0.51494	0.56482			0.0653
1	Timeline1	幻灯片24 (2)	2	1	幻灯片24	Saccade	Partial	9	982	993	11							60.02	60.02				0.51494	0.56482					0.49247
1	Timeline1	幻灯片24 (2)	2	1	幻灯片24	Saccade	Partial	10	1016	1027	11							62.84	62.84										0.0234
1	Timeline1	幻灯片24 (2)	2	1	幻灯片24	Saccade	Partial	11	1049	1060	11							39.71	39.71						0.50284	0.57156			0.10645
1	Timeline1	幻灯片24 (2)	2	1	幻灯片24	Saccade	Whole	12	1138	1193	56						0.91	138.88	235.47	7.24			0.50284	0.57156	0.63761	0.56943			0.00523
1	Timeline1	幻灯片24 (2)	2	1	幻灯片24	Saccade	Partial	13	1426	1438	11							38.63	38.63				0.63761	0.56943					0.08744
1	Timeline1	幻灯片24 (2)	2	1	幻灯片24	Saccade	Partial	14	1460	1482	22							108.74	131.11										0.01046
1	Timeline1	幻灯片24 (2)	2	1	幻灯片24	Saccade	Partial	15	1493	1504	11							125.37	125.37										0.31078
1	Timeline1	幻灯片24 (2)	2	1	幻灯片24	Saccade	Partial	16	1526	1537	11							86.03	86.03						0.70291	0.56521			0.10467
1	Timeline1	幻灯片24 (2)	2	1	幻灯片24	Saccade	Partial	17	1649	1704	56							79.61	173.23				0.70291	0.56521					0.61719
1	Timeline1	幻灯片24 (2)	2	1	幻灯片24	Saccade	Partial	18	1715	1726	11							44.29	44.29
1	Timeline1	幻灯片24 (2)	2	1	幻灯片24	Saccade	Partial	19	1748	1760	11							79.2	79.2
1	Timeline1	幻灯片24 (2)	2	1	幻灯片24	Saccade	Partial	20	1782	1793	11							104.76	104.76
1	Timeline1	幻灯片24 (2)	2	1	幻灯片24	Saccade	Partial	21	1804	1826	22							71.09	86.04
1	Timeline1	幻灯片24 (2)	2	1	幻灯片24	Saccade	Partial	22	1848	1871	22							60.76	73.3
1	Timeline1	幻灯片24 (2)	2	1	幻灯片24	Saccade	Partial	23	1926	2015	89							354.06	762.52						0.21044	0.56666
1	Timeline1	幻灯片24 (2)	2	1	幻灯片24	Saccade	Whole	24	2237	2270	33						225.23	43.79	61.4	1.35			0.21044	0.56666	0.18704	0.59025
1	Timeline1	幻灯片24 (2)	2	1	幻灯片24	Saccade	Whole	25	2426	2459	33						7.78	165.31	379.62	5.44			0.18704	0.59025	0.29349	0.57571
1	Timeline1	幻灯片24 (2)	2	1	幻灯片24	Saccade	Whole	26	2581	2592	11						197.44	57.51	57.51	0.32			0.29349	0.57571	0.28826	0.57735
1	Timeline1	幻灯片24 (2)	2	1	幻灯片24	Saccade	Partial	27	2837	2859	22							42.27	47.59				0.28826	0.57735
1	Timeline1	幻灯片24 (2)	2	1	幻灯片24	Saccade	Partial	28	2903	2936	33							125.99	159.52						0.3757	0.56285
1	Timeline1	幻灯片24 (2)	2	1	幻灯片24	Saccade	Whole	29	3059	3070	11						219.98	45.91	45.91	0.65			0.3757	0.56285	0.36524	0.57162
1	Timeline1	幻灯片24 (2)	2	1	幻灯片24	Saccade	Partial	30	3358	3403	44							88.68	136.77				0.36524	0.57162
1	Timeline1	幻灯片24 (2)	2	1	幻灯片24	Saccade	Partial	31	3447	3458	11							60.24	60.24
1	Timeline1	幻灯片24 (2)	2	1	幻灯片24	Saccade	Partial	32	3481	3492	11							103.84	103.84
1	Timeline1	幻灯片24 (2)	2	1	幻灯片24	Saccade	Partial	33	3514	3536	22							120.57	148.85
1	Timeline1	幻灯片24 (2)	2	1	幻灯片24	Saccade	Partial	34	3558	3569	11							139.75	139.75
1	Timeline1	幻灯片24 (2)	2	1	幻灯片24	Saccade	Partial	35	3580	3592	11							116.98	116.98
1	Timeline1	幻灯片24 (2)	2	1	幻灯片24	Saccade	Partial	36	3636	3647	11							270.46	270.46
1	Timeline1	幻灯片24 (2)	2	1	幻灯片24	Saccade	Partial	37	3669	3680	11							277.94	277.94
1	Timeline1	幻灯片24 (2)	2	1	幻灯片24	Saccade	Partial	38	3691	3703	11							109.04	109.04
1	Timeline1	幻灯片24 (2)	2	1	幻灯片24	Saccade	Partial	39	3725	3736	11							134.23	134.23
1	Timeline1	幻灯片24 (2)	2	1	幻灯片24	Saccade	Partial	40	3747	3791	44							123.83	161.63
1	Timeline1	幻灯片24 (2)	2	1	幻灯片24	Saccade	Partial	41	3836	3858	22							37.34	41
1	Timeline1	幻灯片24 (2)	2	1	幻灯片24	Saccade	Partial	42	3880	3891	11							53.43	53.43
1	Timeline1	幻灯片24 (2)	2	1	幻灯片24	Saccade	Partial	43	3914	3925	11							105.91	105.91
1	Timeline1	幻灯片24 (2)	2	1	幻灯片24	Saccade	Partial	44	3947	3958	11							61.23	61.23
1	Timeline1	幻灯片24 (2)	2	1	幻灯片24	Saccade	Partial	45	3980	3991	11							53.81	53.81
1	Timeline1	幻灯片24 (2)	2	1	幻灯片24	Saccade	Partial	46	4002	4025	22							292.28	500.15
1	Timeline1	幻灯片24 (2)	2	1	幻灯片24	Saccade	Partial	47	4036	4047	11							415.3	415.3
1	Timeline1	幻灯片24 (2)	2	1	幻灯片24	Saccade	Partial	48	4069	4091	22							251.41	425.24
1	Timeline1	幻灯片24 (2)	2	1	幻灯片24	Saccade	Partial	49	4102	4125	22							128.48	179.57
1	Timeline1	幻灯片24 (2)	2	1	幻灯片24	Saccade	Partial	50	4147	4158	11							351.4	351.4
1	Timeline1	幻灯片24 (2)	2	1	幻灯片24	Saccade	Partial	51	4169	4191	22							127.96	194.5
1	Timeline1	幻灯片24 (2)	2	1	幻灯片24	Saccade	Partial	52	4202	4236	33							98.4	128.84
1	Timeline1	幻灯片24 (2)	2	1	幻灯片24	Saccade	Partial	53	4269	4291	22							87.87	141.44
1	Timeline1	幻灯片24 (2)	2	1	幻灯片24	Saccade	Partial	54	4302	4313	11							62.73	62.73
1	Timeline1	幻灯片24 (2)	2	1	幻灯片24	Saccade	Partial	55	4369	4380	11							49	49
1	Timeline1	幻灯片24 (2)	2	1	幻灯片24	Saccade	Partial	56	4402	4413	11							44.28	44.28
1	Timeline1	幻灯片24 (2)	2	1	幻灯片24	Saccade	Partial	57	4435	4446	11							54.36	54.36						0.67602	0.5361
1	Timeline1	幻灯片24 (2)	2	1	幻灯片24	Saccade	Partial	58	4546	4580	33							34.76	41.72				0.67602	0.5361
1	Timeline1	幻灯片24 (2)	2	1	幻灯片24	Saccade	Partial	59	4591	4613	22							70.09	75.77
1	Timeline1	幻灯片24 (2)	2	1	幻灯片24	Saccade	Partial	60	4635	4680	44							119.75	141.12						0.78069	0.52413
1	Timeline1	幻灯片24 (2)	2	1	幻灯片24	Saccade	Partial	61	4946	4957	11							30.01	30.01				0.78069	0.52413
1	Timeline1	幻灯片24 (2)	2	1	幻灯片24	Saccade	Partial	62	4968	5057	89							382.39	1055.57						0.1635	0.57249
1	Timeline1	幻灯片25 (2)	2	1	幻灯片25	Saccade	Whole	1	126	204	78						3.31	448.56	767.28	34.37			0.17255	0.55841	0.81351	0.52133	8	3	0.64096
1	Timeline1	幻灯片25 (2)	2	1	幻灯片25	Saccade	Partial	2	293	304	11							56.97	56.97				0.81351	0.52133					0.61213
1	Timeline1	幻灯片25 (2)	2	1	幻灯片25	Saccade	Partial	3	326	337	11							58.15	58.15										0.09032
1	Timeline1	幻灯片25 (2)	2	1	幻灯片25	Saccade	Partial	4	393	493	100							337.44	823.82										0.1271
1	Timeline1	幻灯片25 (2)	2	1	幻灯片25	Saccade	Partial	5	504	515	11							120.56	120.56						0.20138	0.58435			0.05299
1	Timeline1	幻灯片25 (2)	2	1	幻灯片25	Saccade	Partial	6	604	626	22							72.89	110.56				0.20138	0.58435					0.1126
1	Timeline1	幻灯片25 (2)	2	1	幻灯片25	Saccade	Partial	7	671	682	11							198.72	198.72										0.10359
1	Timeline1	幻灯片25 (2)	2	1	幻灯片25	Saccade	Partial	8	693	715	22							44.99	56.45										0.09409
1	Timeline1	幻灯片25 (2)	2	1	幻灯片25	Saccade	Partial	9	737	748	11							49.13	49.13										0.56478
1	Timeline1	幻灯片25 (2)	2	1	幻灯片25	Saccade	Partial	10	770	782	11							79.03	79.03										0.00681
1	Timeline1	幻灯片25 (2)	2	1	幻灯片25	Saccade	Partial	11	804	848	44							128.64	240.08										0.04944
1	Timeline1	幻灯片25 (2)	2	1	幻灯片25	Saccade	Partial	12	882	893	11							74.26	74.26
1	Timeline1	幻灯片25 (2)	2	1	幻灯片25	Saccade	Partial	13	915	926	11							71.31	71.31						0.2917	0.55834
1	Timeline1	幻灯片25 (2)	2	1	幻灯片25	Saccade	Partial	14	1181	1215	33							48.58	63.36				0.2917	0.55834
1	Timeline1	幻灯片25 (2)	2	1	幻灯片25	Saccade	Partial	15	1248	1292	44							103.15	139						0.4188	0.52587
1	Timeline1	幻灯片25 (2)	2	1	幻灯片25	Saccade	Whole	16	1548	1581	33						2.86	72.35	87.09	2.95			0.4188	0.52587	0.47179	0.52323
1	Timeline1	幻灯片25 (2)	2	1	幻灯片25	Saccade	Whole	17	1659	1703	44						356.11	119.39	158.76	6.28			0.47179	0.52323	0.58439	0.53089
1	Timeline1	幻灯片25 (2)	2	1	幻灯片25	Saccade	Whole	18	1892	1947	56						7.01	97.72	140.65	5.7			0.58439	0.53089	0.68798	0.51815
1	Timeline1	幻灯片25 (2)	2	1	幻灯片25	Saccade	Whole	19	2192	2236	44						5.8	101.15	147.85	4.9			0.68798	0.51815	0.78207	0.5086
1	Timeline1	幻灯片25 (2)	2	1	幻灯片25	Saccade	Whole	20	2869	2958	89						185.02	348.19	599.62	30.57			0.78207	0.5086	0.21729	0.55819
1	Timeline1	幻灯片25 (2)	2	1	幻灯片25	Saccade	Whole	21	3047	3058	11						62.62	30.27	30.27	0.53			0.21729	0.55819	0.2241	0.54502
1	Timeline1	幻灯片25 (2)	2	1	幻灯片25	Saccade	Whole	22	3124	3158	33						194.74	68.39	85.23	2.51			0.2241	0.54502	0.17466	0.55803
1	Timeline1	幻灯片26 (2)	2	1	幻灯片26	Saccade	Partial	1	170	237	67							171.32	431.44				0.16916	0.56974			7	6	0.03764
1	Timeline1	幻灯片26 (2)	2	1	幻灯片26	Saccade	Partial	2	248	259	11							57.57	57.57										0.11713
1	Timeline1	幻灯片26 (2)	2	1	幻灯片26	Saccade	Partial	3	314	326	11							70.51	70.51						0.13152	0.1632			0.04469
1	Timeline1	幻灯片26 (2)	2	1	幻灯片26	Saccade	Partial	4	448	459	11							56.34	56.34				0.13152	0.1632					0.13248
1	Timeline1	幻灯片26 (2)	2	1	幻灯片26	Saccade	Partial	5	470	481	11							50.52	50.52										0.00212
1	Timeline1	幻灯片26 (2)	2	1	幻灯片26	Saccade	Partial	6	503	525	22							477.96	792.34										0.01991
1	Timeline1	幻灯片26 (2)	2	1	幻灯片26	Saccade	Partial	7	537	548	11							162.58	162.58						0.24865	0.52881			0.08164
1	Timeline1	幻灯片26 (2)	2	1	幻灯片26	Saccade	Partial	8	625	648	22							52.79	74.16				0.24865	0.52881					0.17952
1	Timeline1	幻灯片26 (2)	2	1	幻灯片26	Saccade	Partial	9	659	681	22							180.71	308.09										0.02568
1	Timeline1	幻灯片26 (2)	2	1	幻灯片26	Saccade	Partial	10	692	714	22							216.49	269.34										0.10261
1	Timeline1	幻灯片26 (2)	2	1	幻灯片26	Saccade	Partial	11	725	736	11							66.3	66.3										0.11038
1	Timeline1	幻灯片26 (2)	2	1	幻灯片26	Saccade	Partial	12	759	803	44							77.99	128.73						0.20396	0.54415			0.5105
1	Timeline1	幻灯片26 (2)	2	1	幻灯片26	Saccade	Partial	13	870	881	11							45.57	45.57				0.20396	0.54415					0.08727
1	Timeline1	幻灯片26 (2)	2	1	幻灯片26	Saccade	Partial	14	892	914	22							256.39	278.68						0.33644	0.55647
1	Timeline1	幻灯片26 (2)	2	1	幻灯片26	Saccade	Whole	15	1025	1036	11						101	54.66	54.66	0.89			0.33644	0.55647	0.33432	0.54557
1	Timeline1	幻灯片26 (2)	2	1	幻灯片26	Saccade	Whole	16	1114	1125	11						34.83	321.63	321.63	3.62			0.33432	0.54557	0.35423	0.53172
1	Timeline1	幻灯片26 (2)	2	1	幻灯片26	Saccade	Partial	17	1214	1225	11							252.05	252.05				0.35423	0.53172
1	Timeline1	幻灯片26 (2)	2	1	幻灯片26	Saccade	Partial	18	1236	1292	56							68.96	146.31
1	Timeline1	幻灯片26 (2)	2	1	幻灯片26	Saccade	Partial	19	1303	1314	11							140.86	140.86						0.43587	0.52681
1	Timeline1	幻灯片26 (2)	2	1	幻灯片26	Saccade	Partial	20	1503	1547	44							123.1	200.47				0.43587	0.52681
1	Timeline1	幻灯片26 (2)	2	1	幻灯片26	Saccade	Partial	21	1580	1591	11							39.7	39.7
1	Timeline1	幻灯片26 (2)	2	1	幻灯片26	Saccade	Partial	22	1614	1625	11							63.26	63.26
1	Timeline1	幻灯片26 (2)	2	1	幻灯片26	Saccade	Partial	23	1647	1658	11							107.06	107.06
1	Timeline1	幻灯片26 (2)	2	1	幻灯片26	Saccade	Partial	24	1680	1713	33							105.66	142.64						0.61539	0.52463
1	Timeline1	幻灯片26 (2)	2	1	幻灯片26	Saccade	Whole	25	1936	1947	11						166.88	53.14	53.14	1.51			0.61539	0.52463	0.58971	0.51864
1	Timeline1	幻灯片26 (2)	2	1	幻灯片26	Saccade	Whole	26	2302	2346	44						1.71	129.2	222.46	5.53			0.58971	0.51864	0.69232	0.51558
1	Timeline1	幻灯片26 (2)	2	1	幻灯片26	Saccade	Partial	27	2546	2557	11							49.74	49.74				0.69232	0.51558
1	Timeline1	幻灯片26 (2)	2	1	幻灯片26	Saccade	Partial	28	2568	2624	56							108.16	347.76						0.8027	0.51561
1	Timeline1	幻灯片26 (2)	2	1	幻灯片26	Saccade	Whole	29	2857	2957	100						181.74	291.4	525.25	27.84			0.8027	0.51561	0.2922	0.53108
1	Timeline1	幻灯片26 (2)	2	1	幻灯片26	Saccade	Whole	30	3190	3235	44						195.09	98.74	119.74	4.55			0.2922	0.53108	0.20493	0.55462
1	Timeline1	幻灯片27 (2)	2	1	幻灯片27	Saccade	Partial	1	81	92	11							71.29	71.29				0.18435	0.56255			7	3	0.08198
1	Timeline1	幻灯片27 (2)	2	1	幻灯片27	Saccade	Partial	2	114	125	11							87.37	87.37										0.08262
1	Timeline1	幻灯片27 (2)	2	1	幻灯片27	Saccade	Partial	3	136	169	33							190.47	324.8										0.10352
1	Timeline1	幻灯片27 (2)	2	1	幻灯片27	Saccade	Partial	4	180	192	11							615.37	615.37										0.13764
1	Timeline1	幻灯片27 (2)	2	1	幻灯片27	Saccade	Partial	5	203	225	22							466.45	834.53										0.10436
1	Timeline1	幻灯片27 (2)	2	1	幻灯片27	Saccade	Partial	6	236	247	11							83.79	83.79										0.10481
1	Timeline1	幻灯片27 (2)	2	1	幻灯片27	Saccade	Partial	7	292	314	22							71.36	75.8										0.37809
1	Timeline1	幻灯片27 (2)	2	1	幻灯片27	Saccade	Partial	8	336	347	11							78.16	78.16						0.26633	0.5519			0.01419
1	Timeline1	幻灯片27 (2)	2	1	幻灯片27	Saccade	Whole	9	436	469	33						359.49	117.12	176.72	4.48			0.26633	0.5519	0.34895	0.55263			0.23549
1	Timeline1	幻灯片27 (2)	2	1	幻灯片27	Saccade	Whole	10	836	891	56						6.91	98.45	146.77	5.82			0.34895	0.55263	0.45247	0.54009			0.0044
1	Timeline1	幻灯片27 (2)	2	1	幻灯片27	Saccade	Partial	11	1080	1102	22							102.98	130.13				0.45247	0.54009
1	Timeline1	幻灯片27 (2)	2	1	幻灯片27	Saccade	Partial	12	1113	1158	44							119.19	158.05						0.59011	0.52257
1	Timeline1	幻灯片27 (2)	2	1	幻灯片27	Saccade	Whole	13	1335	1391	56						350.57	106.43	220.05	5.73			0.59011	0.52257	0.69447	0.5399
1	Timeline1	幻灯片27 (2)	2	1	幻灯片27	Saccade	Whole	14	1768	1813	44						1.57	135.47	343.12	5.41			0.69447	0.5399	0.79928	0.53703
1	Timeline1	幻灯片27 (2)	2	1	幻灯片27	Saccade	Whole	15	2024	2101	78						181.77	276.58	474.7	20.73			0.79928	0.53703	0.42119	0.54868
1	Timeline1	幻灯片27 (2)	2	1	幻灯片27	Saccade	Partial	16	2412	2423	11							50.07	50.07				0.42119	0.54868
1	Timeline1	幻灯片27 (2)	2	1	幻灯片27	Saccade	Partial	17	2446	2457	11							83.74	83.74
1	Timeline1	幻灯片27 (2)	2	1	幻灯片27	Saccade	Partial	18	2490	2534	44							283.99	776.97
1	Timeline1	幻灯片27 (2)	2	1	幻灯片27	Saccade	Partial	19	2623	2645	22							508.36	614.16
1	Timeline1	幻灯片27 (2)	2	1	幻灯片27	Saccade	Partial	20	2656	2701	44							90.26	164.46
1	Timeline1	幻灯片27 (2)	2	1	幻灯片27	Saccade	Partial	21	2712	2723	11							60.6	60.6
1	Timeline1	幻灯片27 (2)	2	1	幻灯片27	Saccade	Partial	22	2745	2756	11							77.22	77.22
1	Timeline1	幻灯片27 (2)	2	1	幻灯片27	Saccade	Partial	23	2779	2790	11							85.28	85.28
1	Timeline1	幻灯片27 (2)	2	1	幻灯片27	Saccade	Partial	24	2812	2823	11							94.31	94.31
1	Timeline1	幻灯片27 (2)	2	1	幻灯片27	Saccade	Partial	25	2879	2890	11							49.11	49.11						0.43538	0.53727
1	Timeline1	幻灯片27 (2)	2	1	幻灯片27	Saccade	Partial	26	3045	3112	67							187.24	339.71				0.43538	0.53727
1	Timeline1	幻灯片27 (2)	2	1	幻灯片27	Saccade	Partial	27	3123	3134	11							49.16	49.16						0.19989	0.56256
1	Timeline1	幻灯片27 (2)	2	1	幻灯片27	Saccade	Partial	28	3278	3289	11							80.62	80.62				0.19989	0.56256
1	Timeline1	幻灯片27 (2)	2	1	幻灯片27	Saccade	Partial	29	3312	3323	11							314.9	314.9
1	Timeline1	幻灯片27 (2)	2	1	幻灯片27	Saccade	Partial	30	3345	3356	11							308.83	308.83
1	Timeline1	幻灯片27 (2)	2	1	幻灯片27	Saccade	Partial	31	3412	3423	11							1952.1	1952.1
1	Timeline1	幻灯片27 (2)	2	1	幻灯片27	Saccade	Partial	32	3456	3478	22							149.36	258.12
1	Timeline1	幻灯片27 (2)	2	1	幻灯片27	Saccade	Partial	33	3589	3611	22							1102.19	2173.37						0.19549	0.55638
1	Timeline1	幻灯片28 (1)	2	1	幻灯片28	Saccade	Partial	1	97	108	11							127.3	127.3				0.33105	0.54402			12	3	0.21001
1	Timeline1	幻灯片28 (1)	2	1	幻灯片28	Saccade	Partial	2	130	141	11							73.83	73.83										0.05519
1	Timeline1	幻灯片28 (1)	2	1	幻灯片28	Saccade	Partial	3	174	230	56							74.04	124.88										0.09292
1	Timeline1	幻灯片28 (1)	2	1	幻灯片28	Saccade	Partial	4	241	263	22							46.51	61.4										0.08068
1	Timeline1	幻灯片28 (1)	2	1	幻灯片28	Saccade	Partial	5	319	330	11							54.03	54.03										0.55683
1	Timeline1	幻灯片28 (1)	2	1	幻灯片28	Saccade	Partial	6	363	441	78							108.53	219.67										0.12567
1	Timeline1	幻灯片28 (1)	2	1	幻灯片28	Saccade	Partial	7	463	474	11							61.46	61.46						0.54106	0.53584			0.02855
1	Timeline1	幻灯片28 (1)	2	1	幻灯片28	Saccade	Whole	8	563	596	33						6.37	86.68	100.36	3.03			0.54106	0.53584	0.59625	0.52968			0.1291
1	Timeline1	幻灯片28 (1)	2	1	幻灯片28	Saccade	Partial	9	696	707	11							30.22	30.22				0.59625	0.52968					0.08299
1	Timeline1	幻灯片28 (1)	2	1	幻灯片28	Saccade	Partial	10	741	785	44							95.76	169.99						0.68917	0.54471			0.10619
1	Timeline1	幻灯片28 (1)	2	1	幻灯片28	Saccade	Whole	11	918	963	44						352.26	90.55	155.45	4.26			0.68917	0.54471	0.76985	0.55568			0.0689
1	Timeline1	幻灯片28 (1)	2	1	幻灯片28	Saccade	Partial	12	1140	1218	78							397.96	681.15				0.76985	0.55568					0.00205
1	Timeline1	幻灯片28 (1)	2	1	幻灯片28	Saccade	Partial	13	1229	1251	22							40.64	41.92						0.21302	0.55258			0.06325
1	Timeline1	幻灯片28 (1)	2	1	幻灯片28	Saccade	Whole	14	1473	1540	67						2.91	100.39	138.23	6.7			0.21302	0.55258	0.33869	0.5462			0.61633
1	Timeline1	幻灯片28 (1)	2	1	幻灯片28	Saccade	Partial	15	1695	1729	33							99.78	121.04				0.33869	0.5462					0.01872
1	Timeline1	幻灯片28 (1)	2	1	幻灯片28	Saccade	Partial	16	1762	1773	11							58.9	58.9
1	Timeline1	幻灯片28 (1)	2	1	幻灯片28	Saccade	Partial	17	1829	1840	11							50.7	50.7
1	Timeline1	幻灯片28 (1)	2	1	幻灯片28	Saccade	Partial	18	1895	1906	11							58.75	58.75
1	Timeline1	幻灯片28 (1)	2	1	幻灯片28	Saccade	Partial	19	1929	1940	11							58.69	58.69
1	Timeline1	幻灯片28 (1)	2	1	幻灯片28	Saccade	Partial	20	1973	2017	44							43.01	70.79						0.36724	0.54622
1	Timeline1	幻灯片28 (1)	2	1	幻灯片28	Saccade	Partial	21	2151	2195	44							156.12	232.66				0.36724	0.54622
1	Timeline1	幻灯片28 (1)	2	1	幻灯片28	Saccade	Partial	22	2251	2262	11							37.13	37.13						0.49634	0.55355
1	Timeline1	幻灯片28 (1)	2	1	幻灯片28	Saccade	Partial	23	2373	2439	67							85.31	136.64				0.49634	0.55355
1	Timeline1	幻灯片28 (1)	2	1	幻灯片28	Saccade	Partial	24	2462	2473	11							70.28	70.28						0.57933	0.52263
1	Timeline1	幻灯片28 (1)	2	1	幻灯片28	Saccade	Partial	25	2595	2606	11							38.91	38.91				0.57933	0.52263
1	Timeline1	幻灯片28 (1)	2	1	幻灯片28	Saccade	Partial	26	2639	2695	56							98.79	125.88						0.68552	0.54171
1	Timeline1	幻灯片28 (1)	2	1	幻灯片28	Saccade	Whole	27	2872	2906	33						352.62	92.92	98.01	3.72			0.68552	0.54171	0.75442	0.55063
1	Timeline1	幻灯片28 (1)	2	1	幻灯片28	Saccade	Partial	28	3017	3028	11							40.79	40.79				0.75442	0.55063
1	Timeline1	幻灯片28 (1)	2	1	幻灯片28	Saccade	Partial	29	3039	3050	11							43.51	43.51						0.75647	0.54761
1	Timeline1	幻灯片28 (1)	2	1	幻灯片28	Saccade	Whole	30	3128	3172	44						12.91	79.7	131.15	3.2			0.75647	0.54761	0.81972	0.53311
1	Timeline1	幻灯片28 (1)	2	1	幻灯片28	Saccade	Partial	31	3450	3527	78							453.37	1085.89				0.81972	0.53311
1	Timeline1	幻灯片28 (1)	2	1	幻灯片28	Saccade	Partial	32	3550	3561	11							55.64	55.64
1	Timeline1	幻灯片28 (1)	2	1	幻灯片28	Saccade	Partial	33	3583	3594	11							36.07	36.07
1	Timeline1	幻灯片28 (1)	2	1	幻灯片28	Saccade	Partial	34	3616	3638	22							54.78	60.89						0.20339	0.57369
1	Timeline1	幻灯片28 (1)	2	1	幻灯片28	Saccade	Partial	35	3750	3761	11							34.11	34.11				0.20339	0.57369
1	Timeline1	幻灯片28 (1)	2	1	幻灯片28	Saccade	Partial	36	3772	3794	22							49.12	65.18						0.18467	0.5616
1	Timeline1	幻灯片29 (1)	2	1	幻灯片29	Saccade	Whole	1	146	157	11						91.51	74.37	74.37	1.07			0.22169	0.58069	0.22125	0.56417	8	2	0.02772
1	Timeline1	幻灯片29 (1)	2	1	幻灯片29	Saccade	Whole	2	235	246	11						24.3	111.47	111.47	1.76			0.22125	0.56417	0.24897	0.55165			0.00485
1	Timeline1	幻灯片29 (1)	2	1	幻灯片29	Saccade	Partial	3	323	335	11							60.36	60.36				0.24897	0.55165					0.25188
1	Timeline1	幻灯片29 (1)	2	1	幻灯片29	Saccade	Partial	4	357	368	11							40.59	40.59						0.24412	0.56367			0.10648
1	Timeline1	幻灯片29 (1)	2	1	幻灯片29	Saccade	Partial	5	490	557	67							140.9	224.71				0.24412	0.56367					0.13769
1	Timeline1	幻灯片29 (1)	2	1	幻灯片29	Saccade	Partial	6	579	590	11							68	68										0.06414
1	Timeline1	幻灯片29 (1)	2	1	幻灯片29	Saccade	Partial	7	612	623	11							58.04	58.04										0.06598
1	Timeline1	幻灯片29 (1)	2	1	幻灯片29	Saccade	Partial	8	645	657	11							53.95	53.95										0.68549
1	Timeline1	幻灯片29 (1)	2	1	幻灯片29	Saccade	Partial	9	701	745	44							109.56	133.54						0.496	0.53414			0.04996
1	Timeline1	幻灯片29 (1)	2	1	幻灯片29	Saccade	Whole	10	945	1001	56						359.18	108.38	184.29	5.95			0.496	0.53414	0.60248	0.53566			0.34755
1	Timeline1	幻灯片29 (1)	2	1	幻灯片29	Saccade	Partial	11	1234	1245	11							96.42	96.42				0.60248	0.53566
1	Timeline1	幻灯片29 (1)	2	1	幻灯片29	Saccade	Partial	12	1256	1278	22							255.92	296.09						0.74017	0.54015
1	Timeline1	幻灯片29 (1)	2	1	幻灯片29	Saccade	Whole	13	1423	1467	44						1.31	71.78	93.62	3.33			0.74017	0.54015	0.80431	0.53868
1	Timeline1	幻灯片29 (1)	2	1	幻灯片29	Saccade	Whole	14	1656	1678	22						13.15	118.86	203.92	3.24			0.80431	0.53868	0.87029	0.52326
1	Timeline1	幻灯片29 (1)	2	1	幻灯片29	Saccade	Partial	15	1945	2011	67							578.93	1508.76				0.87029	0.52326
1	Timeline1	幻灯片29 (1)	2	1	幻灯片29	Saccade	Partial	16	2033	2044	11							152.83	152.83						0.1848	0.54152
1	Timeline1	幻灯片29 (1)	2	1	幻灯片29	Saccade	Whole	17	2267	2300	33						354.26	55.29	94.88	2.53			0.1848	0.54152	0.23476	0.54654
1	Timeline1	幻灯片29 (1)	2	1	幻灯片29	Saccade	Whole	18	2600	2677	78						2.99	249.14	424.34	19.17			0.23476	0.54654	0.58231	0.5284
1	Timeline1	幻灯片30 (1)	2	1	幻灯片30	Saccade	Partial	1	62	73	11							97.5	97.5				0.17265	0.56376			6	2	0.21636
1	Timeline1	幻灯片30 (1)	2	1	幻灯片30	Saccade	Partial	2	95	106	11							98.56	98.56										0.11031
1	Timeline1	幻灯片30 (1)	2	1	幻灯片30	Saccade	Partial	3	118	129	11							56.5	56.5										0.05179
1	Timeline1	幻灯片30 (1)	2	1	幻灯片30	Saccade	Partial	4	140	151	11							389.38	389.38										0.08561
1	Timeline1	幻灯片30 (1)	2	1	幻灯片30	Saccade	Partial	5	173	195	22							88.83	94.94										0.09698
1	Timeline1	幻灯片30 (1)	2	1	幻灯片30	Saccade	Partial	6	217	229	11							49.24	49.24										0.04891
1	Timeline1	幻灯片30 (1)	2	1	幻灯片30	Saccade	Partial	7	240	251	11							45.31	45.31										0.37012
1	Timeline1	幻灯片30 (1)	2	1	幻灯片30	Saccade	Partial	8	262	273	11							40.9	40.9										0.17071
1	Timeline1	幻灯片30 (1)	2	1	幻灯片30	Saccade	Partial	9	328	384	56							120.15	183.83						0.38901	0.53444
1	Timeline1	幻灯片30 (1)	2	1	幻灯片30	Saccade	Partial	10	573	628	56							127.93	232.02				0.38901	0.53444
1	Timeline1	幻灯片30 (1)	2	1	幻灯片30	Saccade	Partial	11	662	673	11							52.08	52.08						0.49932	0.52667
1	Timeline1	幻灯片30 (1)	2	1	幻灯片30	Saccade	Partial	12	828	861	33							50.46	65.06				0.49932	0.52667
1	Timeline1	幻灯片30 (1)	2	1	幻灯片30	Saccade	Partial	13	873	906	33							55.99	85.78						0.55111	0.52784
1	Timeline1	幻灯片30 (1)	2	1	幻灯片30	Saccade	Whole	14	1006	1061	56						359.32	86.08	109.24	4.74			0.55111	0.52784	0.63672	0.52886
1	Timeline1	幻灯片30 (1)	2	1	幻灯片30	Saccade	Whole	15	1283	1339	56						4.66	101.88	211.18	5.22			0.63672	0.52886	0.7337	0.52096
1	Timeline1	幻灯片30 (1)	2	1	幻灯片30	Saccade	Whole	16	1528	1561	33						346.38	65.79	84.42	2.53			0.7337	0.52096	0.78261	0.53281
1	Timeline1	幻灯片30 (1)	2	1	幻灯片30	Saccade	Whole	17	1761	1839	78						177.98	270.92	576.97	20.4			0.78261	0.53281	0.41249	0.51977
1	Timeline1	幻灯片30 (1)	2	1	幻灯片30	Saccade	Whole	18	2027	2083	56						188.47	170.26	326.53	9.23			0.41249	0.51977	0.24178	0.54518
1	Timeline1	幻灯片31 (1)	2	1	幻灯片31	Saccade	Partial	1	173	217	44							99.36	134.43				0.64723	0.54496			5	3	0.41864
1	Timeline1	幻灯片31 (1)	2	1	幻灯片31	Saccade	Partial	2	250	328	78							356.96	628.98										0.10476
1	Timeline1	幻灯片31 (1)	2	1	幻灯片31	Saccade	Partial	3	361	372	11							45.87	45.87						0.22859	0.56647			0.08052
1	Timeline1	幻灯片31 (1)	2	1	幻灯片31	Saccade	Whole	4	550	606	56						10.19	95.84	191.79	5.63			0.22859	0.56647	0.33335	0.54763			0.07711
1	Timeline1	幻灯片31 (1)	2	1	幻灯片31	Saccade	Whole	5	739	783	44						7.01	89.97	110.54	4.44			0.33335	0.54763	0.41387	0.53773			0.07639
1	Timeline1	幻灯片31 (1)	2	1	幻灯片31	Saccade	Whole	6	928	972	44						357.18	86.79	115.27	4.3			0.41387	0.53773	0.49098	0.54153			0.11178
1	Timeline1	幻灯片31 (1)	2	1	幻灯片31	Saccade	Whole	7	1238	1283	44						11.73	79.1	108.09	4.32			0.49098	0.54153	0.56737	0.52567			0.03439
1	Timeline1	幻灯片31 (1)	2	1	幻灯片31	Saccade	Partial	8	1427	1438	11							37.36	37.36				0.56737	0.52567					0.42638
1	Timeline1	幻灯片31 (1)	2	1	幻灯片31	Saccade	Partial	9	1472	1538	67							90.43	154.68						0.67915	0.53211
1	Timeline1	幻灯片31 (1)	2	1	幻灯片31	Saccade	Whole	10	1760	1794	33						178.31	56.32	73.3	1.93			0.67915	0.53211	0.64476	0.53109
1	Timeline1	幻灯片31 (1)	2	1	幻灯片31	Saccade	Whole	11	1993	2071	78						182.71	309.25	670.18	23.54			0.64476	0.53109	0.21838	0.55131
1	Timeline1	幻灯片32 (1)	2	1	幻灯片32	Saccade	Partial	1	0	5	5							143.48	473.21				0.17342	0.56089			10	2	0.17065
1	Timeline1	幻灯片32 (1)	2	1	幻灯片32	Saccade	Partial	2	39	50	11							35.41	35.41						0.34407	0.55784			0.18788
1	Timeline1	幻灯片32 (1)	2	1	幻灯片32	Saccade	Whole	3	538	605	67						10.37	148.22	219.65	10.5			0.34407	0.55784	0.53195	0.52344			0.08727
1	Timeline1	幻灯片32 (1)	2	1	幻灯片32	Saccade	Partial	4	727	738	11							74.62	74.62				0.53195	0.52344					0.12833
1	Timeline1	幻灯片32 (1)	2	1	幻灯片32	Saccade	Partial	5	761	794	33							88.03	132.38										0.53923
1	Timeline1	幻灯片32 (1)	2	1	幻灯片32	Saccade	Partial	6	805	816	11							45.1	45.1						0.61922	0.52561			0.06113
1	Timeline1	幻灯片32 (1)	2	1	幻灯片32	Saccade	Whole	7	994	1049	56						1	124.34	242.3	6.94			0.61922	0.52561	0.74755	0.52338			0.09061
1	Timeline1	幻灯片32 (1)	2	1	幻灯片32	Saccade	Partial	8	1360	1404	44							55.79	83.26				0.74755	0.52338					0.16781
1	Timeline1	幻灯片32 (1)	2	1	幻灯片32	Saccade	Partial	9	1438	1527	89							368.96	709.5										0.11694
1	Timeline1	幻灯片32 (1)	2	1	幻灯片32	Saccade	Partial	10	1538	1549	11							38.21	38.21						0.20832	0.57209			0.11718
1	Timeline1	幻灯片32 (1)	2	1	幻灯片32	Saccade	Whole	11	1715	1738	22						18.51	117.42	128.31	3.28			0.20832	0.57209	0.26945	0.55162			0.06428
1	Timeline1	幻灯片32 (1)	2	1	幻灯片32	Saccade	Partial	12	1838	1849	11							47.07	47.07				0.26945	0.55162					0.11872
1	Timeline1	幻灯片32 (1)	2	1	幻灯片32	Saccade	Partial	13	1871	1882	11							35.31	35.31
1	Timeline1	幻灯片32 (1)	2	1	幻灯片32	Saccade	Partial	14	1904	1960	56							91.81	145.1
1	Timeline1	幻灯片32 (1)	2	1	幻灯片32	Saccade	Partial	15	1982	1993	11							50.68	50.68						0.17884	0.55704
1	Timeline1	幻灯片32 (1)	2	1	幻灯片32	Saccade	Partial	16	2082	2104	22							333.87	540.9				0.17884	0.55704
1	Timeline1	幻灯片32 (1)	2	1	幻灯片32	Saccade	Partial	17	2182	2226	44							219.14	359.96						0.34665	0.53864
1	Timeline1	幻灯片32 (1)	2	1	幻灯片32	Saccade	Whole	18	2437	2481	44						5.94	126.78	191.9	6.38			0.34665	0.53864	0.46359	0.52647
1	Timeline1	幻灯片32 (1)	2	1	幻灯片32	Saccade	Whole	19	2770	2826	56						359.37	112.26	201.17	6.55			0.46359	0.52647	0.58077	0.52776
1	Timeline1	幻灯片32 (1)	2	1	幻灯片32	Saccade	Whole	20	2981	3026	44						2.92	77.08	117.9	3.73			0.58077	0.52776	0.64505	0.52448
1	Timeline1	幻灯片32 (1)	2	1	幻灯片32	Saccade	Whole	21	3203	3225	22						3.09	282.68	523.37	6.56			0.64505	0.52448	0.76377	0.51806
1	Timeline1	幻灯片32 (1)	2	1	幻灯片32	Saccade	Partial	22	3470	3558	89							417.59	1023.59				0.76377	0.51806
1	Timeline1	幻灯片32 (1)	2	1	幻灯片32	Saccade	Partial	23	3581	3581	1							62.92	62.92
1	Timeline1	幻灯片33 (1)	2	1	幻灯片33	Saccade	Partial	1	21	44	22							39.76	40.49				0.17457	0.55267			7	2	0.05108
1	Timeline1	幻灯片33 (1)	2	1	幻灯片33	Saccade	Partial	2	55	77	22							76.74	115.37										0.11092
1	Timeline1	幻灯片33 (1)	2	1	幻灯片33	Saccade	Partial	3	99	121	22							112.78	179.5										0.00849
1	Timeline1	幻灯片33 (1)	2	1	幻灯片33	Saccade	Partial	4	132	188	56							234.36	305.7										0.14231
1	Timeline1	幻灯片33 (1)	2	1	幻灯片33	Saccade	Partial	5	232	255	22							41.44	51.81						0.12349	0.14137			0.05294
1	Timeline1	幻灯片33 (1)	2	1	幻灯片33	Saccade	Partial	6	332	343	11							33.37	33.37				0.12349	0.14137					0.00254
1	Timeline1	幻灯片33 (1)	2	1	幻灯片33	Saccade	Partial	7	377	388	11							53.84	53.84										0.26686
1	Timeline1	幻灯片33 (1)	2	1	幻灯片33	Saccade	Partial	8	410	421	11							71.46	71.46										0.00206
1	Timeline1	幻灯片33 (1)	2	1	幻灯片33	Saccade	Partial	9	432	443	11							903.95	903.95										0.50806
1	Timeline1	幻灯片33 (1)	2	1	幻灯片33	Saccade	Partial	10	466	488	22							113.39	192.54						0.23441	0.49752
1	Timeline1	幻灯片33 (1)	2	1	幻灯片33	Saccade	Whole	11	599	610	11						281.44	60.1	60.1	1.26			0.23441	0.49752	0.2429	0.53947
1	Timeline1	幻灯片33 (1)	2	1	幻灯片33	Saccade	Whole	12	810	865	56						6.16	132.11	194.63	7.7			0.2429	0.53947	0.38521	0.52412
1	Timeline1	幻灯片33 (1)	2	1	幻灯片33	Saccade	Whole	13	1032	1065	33						8.18	94.19	117.9	2.98			0.38521	0.52412	0.43815	0.5165
1	Timeline1	幻灯片33 (1)	2	1	幻灯片33	Saccade	Whole	14	1176	1187	11						278.22	40.74	40.74	0.53			0.43815	0.5165	0.44069	0.53411
1	Timeline1	幻灯片33 (1)	2	1	幻灯片33	Saccade	Partial	15	1320	1387	67							138.82	221.93				0.44069	0.53411
1	Timeline1	幻灯片33 (1)	2	1	幻灯片33	Saccade	Partial	16	1409	1420	11							49.35	49.35
1	Timeline1	幻灯片33 (1)	2	1	幻灯片33	Saccade	Partial	17	1476	1487	11							50.35	50.35
1	Timeline1	幻灯片33 (1)	2	1	幻灯片33	Saccade	Partial	18	1509	1520	11							63.33	63.33
1	Timeline1	幻灯片33 (1)	2	1	幻灯片33	Saccade	Partial	19	1554	1576	22							57.77	76.53
1	Timeline1	幻灯片33 (1)	2	1	幻灯片33	Saccade	Partial	20	1587	1598	11							31.45	31.45
1	Timeline1	幻灯片33 (1)	2	1	幻灯片33	Saccade	Partial	21	1620	1631	11							59.21	59.21
1	Timeline1	幻灯片33 (1)	2	1	幻灯片33	Saccade	Partial	22	1642	1654	11							55.43	55.43
1	Timeline1	幻灯片33 (1)	2	1	幻灯片33	Saccade	Partial	23	1676	1687	11							71.36	71.36
1	Timeline1	幻灯片33 (1)	2	1	幻灯片33	Saccade	Partial	24	1709	1742	33							184.65	230.21
1	Timeline1	幻灯片33 (1)	2	1	幻灯片33	Saccade	Partial	25	1754	1776	22							59.97	85.01
1	Timeline1	幻灯片33 (1)	2	1	幻灯片33	Saccade	Partial	26	1820	1831	11							78.57	78.57
1	Timeline1	幻灯片33 (1)	2	1	幻灯片33	Saccade	Partial	27	1887	1909	22							72.1	108.58
1	Timeline1	幻灯片33 (1)	2	1	幻灯片33	Saccade	Partial	28	1920	1931	11							168.02	168.02
1	Timeline1	幻灯片33 (1)	2	1	幻灯片33	Saccade	Partial	29	1953	1964	11							75.9	75.9						0.70755	0.52766
1	Timeline1	幻灯片33 (1)	2	1	幻灯片33	Saccade	Partial	30	2053	2064	11							45.4	45.4				0.70755	0.52766
1	Timeline1	幻灯片33 (1)	2	1	幻灯片33	Saccade	Partial	31	2087	2098	11							55.73	55.73
1	Timeline1	幻灯片33 (1)	2	1	幻灯片33	Saccade	Partial	32	2109	2120	11							95	95
1	Timeline1	幻灯片33 (1)	2	1	幻灯片33	Saccade	Partial	33	2131	2153	22							54.22	69.4
1	Timeline1	幻灯片33 (1)	2	1	幻灯片33	Saccade	Partial	34	2187	2198	11							49.98	49.98						0.70961	0.51681
1	Timeline1	幻灯片33 (1)	2	1	幻灯片33	Saccade	Partial	35	2386	2398	11							33.31	33.31				0.70961	0.51681
1	Timeline1	幻灯片33 (1)	2	1	幻灯片33	Saccade	Partial	36	2420	2431	11							99.76	99.76
1	Timeline1	幻灯片33 (1)	2	1	幻灯片33	Saccade	Partial	37	2442	2499	57							420.22	734.9						0.20155	0.54627
1	Timeline1	幻灯片10 (3)	3	1	幻灯片10	Saccade	Partial	1	38	49	11							63.19	63.19				0.22919	0.5208			8	2	0.00076
1	Timeline1	幻灯片10 (3)	3	1	幻灯片10	Saccade	Partial	2	71	82	11							45.72	45.72						0.22995	0.52973			0.03644
1	Timeline1	幻灯片10 (3)	3	1	幻灯片10	Saccade	Whole	3	182	215	33						195.14	49.3	58.26	1.92			0.22995	0.52973	0.19351	0.53959			0.05151
1	Timeline1	幻灯片10 (3)	3	1	幻灯片10	Saccade	Whole	4	426	449	22						356.31	98.82	111.22	2.76			0.19351	0.53959	0.24502	0.54292			0.07303
1	Timeline1	幻灯片10 (3)	3	1	幻灯片10	Saccade	Whole	5	571	615	44						1.16	80.25	102.49	3.97			0.24502	0.54292	0.31805	0.54144			0.03819
1	Timeline1	幻灯片10 (3)	3	1	幻灯片10	Saccade	Whole	6	882	904	22						194.22	73.98	97.23	2.14			0.31805	0.54144	0.27986	0.55113			0.1468
1	Timeline1	幻灯片10 (3)	3	1	幻灯片10	Saccade	Whole	7	1070	1126	56						12.35	139.96	200.44	8.34			0.27986	0.55113	0.42666	0.51898			0.13055
1	Timeline1	幻灯片10 (3)	3	1	幻灯片10	Saccade	Whole	8	1326	1381	56						357.82	124.91	201.49	7.55			0.42666	0.51898	0.55721	0.52395			0.04202
1	Timeline1	幻灯片10 (3)	3	1	幻灯片10	Saccade	Whole	9	1537	1581	44						355.78	57.66	73.15	2.4			0.55721	0.52395	0.59923	0.52705			0.13989
1	Timeline1	幻灯片10 (3)	3	1	幻灯片10	Saccade	Whole	10	1792	1859	67						1.16	119.34	273	7.87			0.59923	0.52705	0.73912	0.52421			0.07764
1	Timeline1	幻灯片10 (3)	3	1	幻灯片10	Saccade	Whole	11	2014	2058	44						356.64	91.29	110.67	4.13			0.73912	0.52421	0.81676	0.52877
1	Timeline1	幻灯片11 (3)	3	1	幻灯片11	Saccade	Whole	1	176	209	33						180.85	87.56	95.93	3.12			0.27514	0.5421	0.21687	0.54296	4	3	0.05827
1	Timeline1	幻灯片11 (3)	3	1	幻灯片11	Saccade	Whole	2	409	465	56						1.39	107.11	204.72	6.33			0.21687	0.54296	0.33227	0.54017			0.1154
1	Timeline1	幻灯片11 (3)	3	1	幻灯片11	Saccade	Whole	3	653	709	56						13.42	117.34	166.81	6.45			0.33227	0.54017	0.44491	0.51329			0.11264
1	Timeline1	幻灯片11 (3)	3	1	幻灯片11	Saccade	Whole	4	909	953	44						356.35	123.6	174.7	5.83			0.44491	0.51329	0.5455	0.51971			0.10059
1	Timeline1	幻灯片11 (3)	3	1	幻灯片11	Saccade	Whole	5	1197	1264	67						356	119.76	196.6	8.04			0.5455	0.51971	0.68549	0.52949			0.13999
1	Timeline1	幻灯片11 (3)	3	1	幻灯片11	Saccade	Whole	6	1586	1619	33						177.03	55.52	72.4	1.73			0.68549	0.52949	0.65628	0.52797			0.02921
1	Timeline1	幻灯片11 (3)	3	1	幻灯片11	Saccade	Partial	7	1886	1899	13							359.78	568.27				0.65628	0.52797	0.23922	0.55776			0.41706
1	Timeline1	幻灯片12 (3)	3	1	幻灯片12	Saccade	Partial	1	20	31	11							54.75	54.75								6	5	0.08792
1	Timeline1	幻灯片12 (3)	3	1	幻灯片12	Saccade	Partial	2	42	53	11							42.3	42.3										0.27232
1	Timeline1	幻灯片12 (3)	3	1	幻灯片12	Saccade	Partial	3	109	120	11							761.15	761.15										0.10877
1	Timeline1	幻灯片12 (3)	3	1	幻灯片12	Saccade	Partial	4	142	153	11							113.43	113.43										0.08162
1	Timeline1	幻灯片12 (3)	3	1	幻灯片12	Saccade	Partial	5	209	220	11							44.76	44.76										0.07777
1	Timeline1	幻灯片12 (3)	3	1	幻灯片12	Saccade	Partial	6	231	287	56							95.46	197.83										0.07011
1	Timeline1	幻灯片12 (3)	3	1	幻灯片12	Saccade	Partial	7	309	320	11							59.1	59.1										0.14017
1	Timeline1	幻灯片12 (3)	3	1	幻灯片12	Saccade	Partial	8	331	353	22							54.05	57.73										0.04158
1	Timeline1	幻灯片12 (3)	3	1	幻灯片12	Saccade	Partial	9	375	386	11							121.74	121.74						0.2747	0.5542			0.27088
1	Timeline1	幻灯片12 (3)	3	1	幻灯片12	Saccade	Partial	10	486	497	11							113.06	113.06				0.2747	0.5542					0.00616
1	Timeline1	幻灯片12 (3)	3	1	幻灯片12	Saccade	Partial	11	520	531	11							77.21	77.21										0.12565
1	Timeline1	幻灯片12 (3)	3	1	幻灯片12	Saccade	Partial	12	553	586	33							174.73	354.84
1	Timeline1	幻灯片12 (3)	3	1	幻灯片12	Saccade	Partial	13	597	620	22							67.54	75.35
1	Timeline1	幻灯片12 (3)	3	1	幻灯片12	Saccade	Partial	14	675	686	11							146.68	146.68						0.18678	0.56323
1	Timeline1	幻灯片12 (3)	3	1	幻灯片12	Saccade	Partial	15	842	897	56							135.42	247.31				0.18678	0.56323
1	Timeline1	幻灯片12 (3)	3	1	幻灯片12	Saccade	Partial	16	908	919	11							85.69	85.69
1	Timeline1	幻灯片12 (3)	3	1	幻灯片12	Saccade	Partial	17	964	975	11							68.11	68.11
1	Timeline1	幻灯片12 (3)	3	1	幻灯片12	Saccade	Partial	18	1008	1019	11							176.83	176.83
1	Timeline1	幻灯片12 (3)	3	1	幻灯片12	Saccade	Partial	19	1042	1053	11							106.81	106.81
1	Timeline1	幻灯片12 (3)	3	1	幻灯片12	Saccade	Partial	20	1075	1130	56							141.7	343.44						0.4591	0.53319
1	Timeline1	幻灯片12 (3)	3	1	幻灯片12	Saccade	Whole	21	1397	1452	56						5.04	103.61	151.87	6.16			0.4591	0.53319	0.56787	0.5236
1	Timeline1	幻灯片12 (3)	3	1	幻灯片12	Saccade	Whole	22	1586	1619	33						352.72	105.72	108.19	4.59			0.56787	0.5236	0.64949	0.53402
1	Timeline1	幻灯片12 (3)	3	1	幻灯片12	Saccade	Whole	23	1785	1841	56						357.14	69.01	95.84	4.22			0.64949	0.53402	0.72726	0.53791
1	Timeline1	幻灯片12 (3)	3	1	幻灯片12	Saccade	Whole	24	1985	2041	56						359.85	65.56	89.06	3.74			0.72726	0.53791	0.79737	0.5381
1	Timeline1	幻灯片12 (3)	3	1	幻灯片12	Saccade	Partial	25	2263	2274	11							39.65	39.65				0.79737	0.5381
1	Timeline1	幻灯片12 (3)	3	1	幻灯片12	Saccade	Partial	26	2285	2307	22							262.61	355.85
1	Timeline1	幻灯片12 (3)	3	1	幻灯片12	Saccade	Partial	27	2318	2330	11							53.02	53.02						0.6572	0.5393
1	Timeline1	幻灯片12 (3)	3	1	幻灯片12	Saccade	Whole	28	2463	2507	44						163.84	55.49	66.29	2.34			0.6572	0.5393	0.61562	0.52725
1	Timeline1	幻灯片12 (3)	3	1	幻灯片12	Saccade	Partial	29	2707	2729	22							65.66	65.9				0.61562	0.52725
1	Timeline1	幻灯片12 (3)	3	1	幻灯片12	Saccade	Partial	30	2751	2829	78							305.87	752.42
1	Timeline1	幻灯片12 (3)	3	1	幻灯片12	Saccade	Partial	31	2840	2851	11							735.21	735.21
1	Timeline1	幻灯片12 (3)	3	1	幻灯片12	Saccade	Partial	32	2874	2885	11							571.02	571.02
1	Timeline1	幻灯片12 (3)	3	1	幻灯片12	Saccade	Partial	33	2929	2940	11							50.68	50.68
1	Timeline1	幻灯片12 (3)	3	1	幻灯片12	Saccade	Partial	34	2973	2985	11							49.99	49.99
1	Timeline1	幻灯片12 (3)	3	1	幻灯片12	Saccade	Partial	35	2996	3029	33							222.84	543.43						0.34474	0.59218
1	Timeline1	幻灯片12 (3)	3	1	幻灯片12	Saccade	Whole	36	3118	3129	11						102.5	43.02	43.02	0.99			0.34474	0.59218	0.33858	0.56442
1	Timeline1	幻灯片12 (3)	3	1	幻灯片12	Saccade	Whole	37	3273	3329	56						11.83	127.27	211.99	7.17			0.33858	0.56442	0.46423	0.53811
1	Timeline1	幻灯片12 (3)	3	1	幻灯片12	Saccade	Partial	38	3529	3565	36							261.48	486.4				0.46423	0.53811
1	Timeline1	幻灯片13 (1)	3	1	幻灯片13	Saccade	Partial	1	3	14	11							111.78	111.78								6	1	0.11226
1	Timeline1	幻灯片13 (1)	3	1	幻灯片13	Saccade	Partial	2	36	47	11							50	50										0.16704
1	Timeline1	幻灯片13 (1)	3	1	幻灯片13	Saccade	Partial	3	58	69	11							83.01	83.01										0.04729
1	Timeline1	幻灯片13 (1)	3	1	幻灯片13	Saccade	Partial	4	81	92	11							39.04	39.04						0.19573	0.55391			0.12526
1	Timeline1	幻灯片13 (1)	3	1	幻灯片13	Saccade	Whole	5	214	247	33						6.11	161.29	182.86	5.94			0.19573	0.55391	0.30799	0.54188			0.00329
1	Timeline1	幻灯片13 (1)	3	1	幻灯片13	Saccade	Partial	6	447	491	44							270.02	772.77				0.30799	0.54188					0.07598
1	Timeline1	幻灯片13 (1)	3	1	幻灯片13	Saccade	Partial	7	514	525	11							398.77	398.77										0.46875
1	Timeline1	幻灯片13 (1)	3	1	幻灯片13	Saccade	Partial	8	558	569	11							33.86	33.86
1	Timeline1	幻灯片13 (1)	3	1	幻灯片13	Saccade	Partial	9	613	636	22							59.52	80.24
1	Timeline1	幻灯片13 (1)	3	1	幻灯片13	Saccade	Partial	10	647	669	22							114.66	166.44
1	Timeline1	幻灯片13 (1)	3	1	幻灯片13	Saccade	Partial	11	702	713	11							89.42	89.42
1	Timeline1	幻灯片13 (1)	3	1	幻灯片13	Saccade	Partial	12	736	747	11							96.26	96.26						0.47503	0.53278
1	Timeline1	幻灯片13 (1)	3	1	幻灯片13	Saccade	Whole	13	991	1024	33						10.2	64.01	69.54	2.72			0.47503	0.53278	0.52232	0.52427
1	Timeline1	幻灯片13 (1)	3	1	幻灯片13	Saccade	Whole	14	1158	1213	56						351.39	123.23	222.84	7.18			0.52232	0.52427	0.64758	0.54323
1	Timeline1	幻灯片13 (1)	3	1	幻灯片13	Saccade	Whole	15	1313	1324	11						77.21	30.51	30.51	0.54			0.64758	0.54323	0.65087	0.5287
1	Timeline1	幻灯片13 (1)	3	1	幻灯片13	Saccade	Whole	16	1413	1446	33						343.04	124.21	164.4	4.27			0.65087	0.5287	0.72685	0.55186
1	Timeline1	幻灯片13 (1)	3	1	幻灯片13	Saccade	Partial	17	1668	1713	44							206.45	309.28				0.72685	0.55186
1	Timeline1	幻灯片13 (1)	3	1	幻灯片13	Saccade	Partial	18	1735	1746	11							33.33	33.33
1	Timeline1	幻灯片13 (1)	3	1	幻灯片13	Saccade	Partial	19	1768	1799	31							270.47	389.7						0.2581	0.55626
1	Timeline1	幻灯片15 (1)	3	1	幻灯片15	Saccade	Whole	1	158	191	33						185.94	42.87	47.95	2.37			0.26614	0.56106	0.22406	0.56543	7	3	0.04208
1	Timeline1	幻灯片15 (1)	3	1	幻灯片15	Saccade	Partial	2	291	302	11							38.6	38.6				0.22406	0.56543					0.12553
1	Timeline1	幻灯片15 (1)	3	1	幻灯片15	Saccade	Partial	3	324	336	11							56.6	56.6										0.07461
1	Timeline1	幻灯片15 (1)	3	1	幻灯片15	Saccade	Partial	4	358	402	44							126.41	232.75										0.29212
1	Timeline1	幻灯片15 (1)	3	1	幻灯片15	Saccade	Partial	5	424	435	11							41.94	41.94										0.36769
1	Timeline1	幻灯片15 (1)	3	1	幻灯片15	Saccade	Partial	6	458	469	11							66.81	66.81						0.34959	0.56259			0.13701
1	Timeline1	幻灯片15 (1)	3	1	幻灯片15	Saccade	Partial	7	546	558	11							42.65	42.65				0.34959	0.56259					0.10316
1	Timeline1	幻灯片15 (1)	3	1	幻灯片15	Saccade	Partial	8	624	680	56							87.41	109.43						0.4242	0.51866			0.50934
1	Timeline1	幻灯片15 (1)	3	1	幻灯片15	Saccade	Partial	9	868	935	67							250.04	625.41				0.4242	0.51866					0.11591
1	Timeline1	幻灯片15 (1)	3	1	幻灯片15	Saccade	Partial	10	957	968	11							413.11	413.11										0.06985
1	Timeline1	幻灯片15 (1)	3	1	幻灯片15	Saccade	Partial	11	991	1013	22							44.84	48.89						0.13208	0.2159
1	Timeline1	幻灯片15 (1)	3	1	幻灯片15	Saccade	Whole	12	1091	1168	78						323.23	282.98	586.88	21.97			0.13208	0.2159	0.49977	0.49069
1	Timeline1	幻灯片15 (1)	3	1	幻灯片15	Saccade	Partial	13	1279	1290	11							30.73	30.73				0.49977	0.49069
1	Timeline1	幻灯片15 (1)	3	1	幻灯片15	Saccade	Partial	14	1302	1357	56							151.57	241.85						0.63678	0.52644
1	Timeline1	幻灯片15 (1)	3	1	幻灯片15	Saccade	Whole	15	1568	1623	56						355.53	96.19	169.86	5.76			0.63678	0.52644	0.73994	0.5345
1	Timeline1	幻灯片15 (1)	3	1	幻灯片15	Saccade	Whole	16	1957	2034	78						180.61	371.69	688.49	28.81			0.73994	0.5345	0.2306	0.53991
1	Timeline1	幻灯片15 (1)	3	1	幻灯片15	Saccade	Partial	17	2134	2156	22							57.52	62.64				0.2306	0.53991
1	Timeline1	幻灯片15 (1)	3	1	幻灯片15	Saccade	Partial	18	2168	2179	11							125.19	125.19						0.23056	0.5536
1	Timeline1	幻灯片15 (1)	3	1	幻灯片15	Saccade	Whole	19	2290	2323	33						8.25	173.86	302.38	6.36			0.23056	0.5536	0.34647	0.5368
1	Timeline1	幻灯片15 (1)	3	1	幻灯片15	Saccade	Partial	20	2423	2434	11							35.43	35.43				0.34647	0.5368
1	Timeline1	幻灯片15 (1)	3	1	幻灯片15	Saccade	Partial	21	2456	2512	56							85.81	177.79						0.41632	0.54688
1	Timeline1	幻灯片2 (3)	3	1	幻灯片2	Saccade	Partial	1	23	34	11							37.77	37.77				0.31274	0.55254			6	5	0.02776
1	Timeline1	幻灯片2 (3)	3	1	幻灯片2	Saccade	Partial	2	45	56	11							1087.65	1087.65										0.0555
1	Timeline1	幻灯片2 (3)	3	1	幻灯片2	Saccade	Partial	3	101	112	11							1396.68	1396.68						0.28498	0.59236			0.10362
1	Timeline1	幻灯片2 (3)	3	1	幻灯片2	Saccade	Partial	4	190	201	11							81.2	81.2				0.28498	0.59236					0.09216
1	Timeline1	幻灯片2 (3)	3	1	幻灯片2	Saccade	Partial	5	212	234	22							104.75	170.69						0.22948	0.54955			0.08518
1	Timeline1	幻灯片2 (3)	3	1	幻灯片2	Saccade	Whole	6	745	789	44						28.69	275.93	838.67	11.57			0.22948	0.54955	0.3331	0.49286			0.06739
1	Timeline1	幻灯片2 (3)	3	1	幻灯片2	Saccade	Partial	7	856	867	11							36.45	36.45				0.3331	0.49286					0.12494
1	Timeline1	幻灯片2 (3)	3	1	幻灯片2	Saccade	Partial	8	878	889	11							55.13	55.13										0.04871
1	Timeline1	幻灯片2 (3)	3	1	幻灯片2	Saccade	Partial	9	911	956	44							91.22	173.85										0.45745
1	Timeline1	幻灯片2 (3)	3	1	幻灯片2	Saccade	Partial	10	978	989	11							30.51	30.51										0.08642
1	Timeline1	幻灯片2 (3)	3	1	幻灯片2	Saccade	Partial	11	1044	1056	11							54.13	54.13						0.42526	0.55345			0.00532
1	Timeline1	幻灯片2 (3)	3	1	幻灯片2	Saccade	Partial	12	1133	1155	22							158.58	261.6				0.42526	0.55345
1	Timeline1	幻灯片2 (3)	3	1	幻灯片2	Saccade	Partial	13	1211	1222	11							67.81	67.81						0.51044	0.55236
1	Timeline1	幻灯片2 (3)	3	1	幻灯片2	Saccade	Whole	14	1300	1322	22						340.31	146.07	220.45	3.84			0.51044	0.55236	0.57783	0.57648
1	Timeline1	幻灯片2 (3)	3	1	幻灯片2	Saccade	Partial	15	1411	1422	11							30.3	30.3				0.57783	0.57648
1	Timeline1	幻灯片2 (3)	3	1	幻灯片2	Saccade	Partial	16	1433	1444	11							36.71	36.71
1	Timeline1	幻灯片2 (3)	3	1	幻灯片2	Saccade	Partial	17	1477	1489	11							51.99	51.99
1	Timeline1	幻灯片2 (3)	3	1	幻灯片2	Saccade	Partial	18	1533	1544	11							98.78	98.78
1	Timeline1	幻灯片2 (3)	3	1	幻灯片2	Saccade	Partial	19	1555	1577	22							67.55	100.22
1	Timeline1	幻灯片2 (3)	3	1	幻灯片2	Saccade	Partial	20	1611	1677	67							115.23	269.28
1	Timeline1	幻灯片2 (3)	3	1	幻灯片2	Saccade	Partial	21	1700	1711	11							39.61	39.61
1	Timeline1	幻灯片2 (3)	3	1	幻灯片2	Saccade	Partial	22	1766	1777	11							57.85	57.85						0.70277	0.56826
1	Timeline1	幻灯片2 (3)	3	1	幻灯片2	Saccade	Partial	23	1888	1899	11							50.94	50.94				0.70277	0.56826
1	Timeline1	幻灯片2 (3)	3	1	幻灯片2	Saccade	Partial	24	1922	1933	11							46.57	46.57
1	Timeline1	幻灯片2 (3)	3	1	幻灯片2	Saccade	Partial	25	1955	1966	11							50.63	50.63
1	Timeline1	幻灯片2 (3)	3	1	幻灯片2	Saccade	Partial	26	1999	2022	22							108.32	123.01						0.75148	0.55953
1	Timeline1	幻灯片2 (3)	3	1	幻灯片2	Saccade	Whole	27	2133	2221	89						179.85	285.69	926.15	25.38			0.75148	0.55953	0.29403	0.55832
1	Timeline1	幻灯片2 (3)	3	1	幻灯片2	Saccade	Partial	28	2310	2321	11							35.89	35.89				0.29403	0.55832
1	Timeline1	幻灯片2 (3)	3	1	幻灯片2	Saccade	Partial	29	2344	2355	11							45.14	45.14
1	Timeline1	幻灯片2 (3)	3	1	幻灯片2	Saccade	Partial	30	2410	2432	22							137.74	234.17						0.20761	0.55844
1	Timeline1	幻灯片2 (3)	3	1	幻灯片2	Saccade	Whole	31	2510	2521	11						102.53	51.14	51.14	0.69			0.20761	0.55844	0.20229	0.53447
1	Timeline1	幻灯片4 (3)	3	1	幻灯片4	Saccade	Whole	1	95	106	11						258.78	141.53	141.53	1.29			0.20352	0.53395	0.19746	0.5645	7	4	0.00606
1	Timeline1	幻灯片4 (3)	3	1	幻灯片4	Saccade	Partial	2	195	206	11							56.83	56.83				0.19746	0.5645					0.01279
1	Timeline1	幻灯片4 (3)	3	1	幻灯片4	Saccade	Partial	3	217	228	11							44.08	44.08						0.18467	0.54594			0.15143
1	Timeline1	幻灯片4 (3)	3	1	幻灯片4	Saccade	Partial	4	383	406	22							50.47	53.24				0.18467	0.54594					0.11597
1	Timeline1	幻灯片4 (3)	3	1	幻灯片4	Saccade	Partial	5	417	428	11							54.4	54.4										0.10457
1	Timeline1	幻灯片4 (3)	3	1	幻灯片4	Saccade	Partial	6	483	517	33							207.75	446.51										0.10143
1	Timeline1	幻灯片4 (3)	3	1	幻灯片4	Saccade	Partial	7	561	572	11							147.77	147.77						0.3361	0.54576			0.11588
1	Timeline1	幻灯片4 (3)	3	1	幻灯片4	Saccade	Partial	8	661	672	11							91.07	91.07				0.3361	0.54576					0.52218
1	Timeline1	幻灯片4 (3)	3	1	幻灯片4	Saccade	Partial	9	694	705	11							101.09	101.09										0.03418
1	Timeline1	幻灯片4 (3)	3	1	幻灯片4	Saccade	Partial	10	716	772	56							98.83	132.05										0.00538
1	Timeline1	幻灯片4 (3)	3	1	幻灯片4	Saccade	Partial	11	794	805	11							148.8	148.8										0.00759
1	Timeline1	幻灯片4 (3)	3	1	幻灯片4	Saccade	Partial	12	816	839	22							108.35	155.35						0.45207	0.50442
1	Timeline1	幻灯片4 (3)	3	1	幻灯片4	Saccade	Whole	13	905	961	56						346.27	100.78	179.82	5.97			0.45207	0.50442	0.55664	0.52996
1	Timeline1	幻灯片4 (3)	3	1	幻灯片4	Saccade	Partial	14	1050	1061	11							32.05	32.05				0.55664	0.52996
1	Timeline1	幻灯片4 (3)	3	1	幻灯片4	Saccade	Partial	15	1072	1094	22							45.85	54.24
1	Timeline1	幻灯片4 (3)	3	1	幻灯片4	Saccade	Partial	16	1138	1194	56							104.18	163.69						0.65807	0.53872
1	Timeline1	幻灯片4 (3)	3	1	幻灯片4	Saccade	Whole	17	1349	1394	44						353.62	129.48	227.16	6.38			0.65807	0.53872	0.77395	0.55167
1	Timeline1	幻灯片4 (3)	3	1	幻灯片4	Saccade	Whole	18	1616	1716	100						183.63	299.84	529.79	29.26			0.77395	0.55167	0.25177	0.58478
1	Timeline1	幻灯片4 (3)	3	1	幻灯片4	Saccade	Whole	19	1916	1938	22						49.31	90.17	100.72	2.19			0.25177	0.58478	0.28595	0.54503
1	Timeline1	幻灯片4 (3)	3	1	幻灯片4	Saccade	Whole	20	2016	2027	11						289.99	34.01	34.01	0.63			0.28595	0.54503	0.29133	0.55984
1	Timeline1	幻灯片4 (3)	3	1	幻灯片4	Saccade	Partial	21	2127	2138	11							50.35	50.35				0.29133	0.55984
1	Timeline1	幻灯片4 (3)	3	1	幻灯片4	Saccade	Partial	22	2160	2171	11							84.61	84.61						0.28374	0.54076
1	Timeline1	幻灯片49 (1)	3	1	幻灯片49	Saccade	Whole	1	47	58	11						262.67	58.9	58.9	0.37			0.32993	0.53473	0.32829	0.54752	5	4	0.00164
1	Timeline1	幻灯片49 (1)	3	1	幻灯片49	Saccade	Partial	2	147	158	11							32.3	32.3				0.32829	0.54752					0.24825
1	Timeline1	幻灯片49 (1)	3	1	幻灯片49	Saccade	Partial	3	169	191	22							177.98	193.11										0.00145
1	Timeline1	幻灯片49 (1)	3	1	幻灯片49	Saccade	Partial	4	202	214	11							55.69	55.69										0.07178
1	Timeline1	幻灯片49 (1)	3	1	幻灯片49	Saccade	Partial	5	236	269	33							55.56	67.39										0.05979
1	Timeline1	幻灯片49 (1)	3	1	幻灯片49	Saccade	Partial	6	291	313	22							85.52	93.8										0.26142
1	Timeline1	幻灯片49 (1)	3	1	幻灯片49	Saccade	Partial	7	347	358	11							51.51	51.51										0.05095
1	Timeline1	幻灯片49 (1)	3	1	幻灯片49	Saccade	Partial	8	380	447	67							124.92	332.17										0.19614
1	Timeline1	幻灯片49 (1)	3	1	幻灯片49	Saccade	Partial	9	469	491	22							45.47	57.39										0.00102
1	Timeline1	幻灯片49 (1)	3	1	幻灯片49	Saccade	Partial	10	547	558	11							187.54	187.54
1	Timeline1	幻灯片49 (1)	3	1	幻灯片49	Saccade	Partial	11	580	591	11							128.28	128.28
1	Timeline1	幻灯片49 (1)	3	1	幻灯片49	Saccade	Partial	12	613	635	22							71.08	73.49
1	Timeline1	幻灯片49 (1)	3	1	幻灯片49	Saccade	Partial	13	647	658	11							673.4	673.4
1	Timeline1	幻灯片49 (1)	3	1	幻灯片49	Saccade	Partial	14	702	713	11							31.91	31.91
1	Timeline1	幻灯片49 (1)	3	1	幻灯片49	Saccade	Partial	15	758	769	11							709.43	709.43
1	Timeline1	幻灯片49 (1)	3	1	幻灯片49	Saccade	Partial	16	791	802	11							639.21	639.21
1	Timeline1	幻灯片49 (1)	3	1	幻灯片49	Saccade	Partial	17	824	835	11							67.97	67.97
1	Timeline1	幻灯片49 (1)	3	1	幻灯片49	Saccade	Partial	18	891	946	56							233.41	690.65
1	Timeline1	幻灯片49 (1)	3	1	幻灯片49	Saccade	Partial	19	957	969	11							36.37	36.37						0.57654	0.53629
1	Timeline1	幻灯片49 (1)	3	1	幻灯片49	Saccade	Partial	20	1057	1068	11							114.5	114.5				0.57654	0.53629
1	Timeline1	幻灯片49 (1)	3	1	幻灯片49	Saccade	Partial	21	1124	1135	11							34.57	34.57
1	Timeline1	幻灯片49 (1)	3	1	幻灯片49	Saccade	Partial	22	1157	1168	11							57.39	57.39						0.57799	0.53587
1	Timeline1	幻灯片49 (1)	3	1	幻灯片49	Saccade	Partial	23	1257	1313	56							77.76	95.92				0.57799	0.53587
1	Timeline1	幻灯片49 (1)	3	1	幻灯片49	Saccade	Partial	24	1324	1335	11							43.3	43.3
1	Timeline1	幻灯片49 (1)	3	1	幻灯片49	Saccade	Partial	25	1357	1368	11							1286.54	1286.54
1	Timeline1	幻灯片49 (1)	3	1	幻灯片49	Saccade	Partial	26	1424	1435	11							267.51	267.51
1	Timeline1	幻灯片49 (1)	3	1	幻灯片49	Saccade	Partial	27	1468	1502	33							139.63	224.95
1	Timeline1	幻灯片49 (1)	3	1	幻灯片49	Saccade	Partial	28	1557	1568	11							269.57	269.57						0.64977	0.49015
1	Timeline1	幻灯片49 (1)	3	1	幻灯片49	Saccade	Partial	29	1657	1668	11							482.11	482.11				0.64977	0.49015
1	Timeline1	幻灯片49 (1)	3	1	幻灯片49	Saccade	Partial	30	1690	1701	11							1271.55	1271.55
1	Timeline1	幻灯片49 (1)	3	1	幻灯片49	Saccade	Partial	31	1724	1735	11							503.57	503.57
1	Timeline1	幻灯片49 (1)	3	1	幻灯片49	Saccade	Partial	32	1757	1779	22							56.02	59.9
1	Timeline1	幻灯片49 (1)	3	1	幻灯片49	Saccade	Partial	33	1790	1801	11							519.9	519.9
1	Timeline1	幻灯片49 (1)	3	1	幻灯片49	Saccade	Partial	34	1824	1835	11							358.18	358.18
1	Timeline1	幻灯片49 (1)	3	1	幻灯片49	Saccade	Partial	35	1857	1868	11							764.8	764.8
1	Timeline1	幻灯片49 (1)	3	1	幻灯片49	Saccade	Partial	36	1879	1901	22							49.31	67.4						0.70956	0.52881
1	Timeline1	幻灯片49 (1)	3	1	幻灯片49	Saccade	Partial	37	2034	2046	11							1535.01	1535.01				0.70956	0.52881
1	Timeline1	幻灯片49 (1)	3	1	幻灯片49	Saccade	Partial	38	2068	2079	11							115.43	115.43
1	Timeline1	幻灯片49 (1)	3	1	幻灯片49	Saccade	Partial	39	2168	2245	78							334.71	671.56						0.44814	0.52225
1	Timeline1	幻灯片49 (1)	3	1	幻灯片49	Saccade	Partial	40	2345	2356	11							53.99	53.99				0.44814	0.52225
1	Timeline1	幻灯片49 (1)	3	1	幻灯片49	Saccade	Partial	41	2379	2401	22							51.39	66.93
1	Timeline1	幻灯片49 (1)	3	1	幻灯片49	Saccade	Partial	42	2412	2423	11							112.61	112.61
1	Timeline1	幻灯片49 (1)	3	1	幻灯片49	Saccade	Partial	43	2445	2456	11							63.22	63.22
1	Timeline1	幻灯片49 (1)	3	1	幻灯片49	Saccade	Partial	44	2479	2512	33							108.48	133.11						0.49909	0.54215
1	Timeline1	幻灯片49 (1)	3	1	幻灯片49	Saccade	Partial	45	2667	2678	11							115.47	115.47				0.49909	0.54215
1	Timeline1	幻灯片49 (1)	3	1	幻灯片49	Saccade	Partial	46	2701	2712	11							86.2	86.2
1	Timeline1	幻灯片49 (1)	3	1	幻灯片49	Saccade	Partial	47	2734	2745	11							111.93	111.93
1	Timeline1	幻灯片49 (1)	3	1	幻灯片49	Saccade	Partial	48	2756	2801	44							39.8	49.54
1	Timeline1	幻灯片49 (1)	3	1	幻灯片49	Saccade	Partial	49	2823	2878	56							203.34	381.51						0.30295	0.57774
1	Timeline1	幻灯片49 (1)	3	1	幻灯片49	Saccade	Partial	50	2945	2956	11							34.64	34.64				0.30295	0.57774
1	Timeline1	幻灯片49 (1)	3	1	幻灯片49	Saccade	Partial	51	2978	2989	11							63.52	63.52						0.30193	0.56521
1	Timeline1	幻灯片5 (3)	3	1	幻灯片5	Saccade	Partial	1	272	283	11							40.59	40.59				0.16789	0.56471			6	3	0.02785
1	Timeline1	幻灯片5 (3)	3	1	幻灯片5	Saccade	Partial	2	294	305	11							52.37	52.37						0.14004	0.56351			0.10753
1	Timeline1	幻灯片5 (3)	3	1	幻灯片5	Saccade	Whole	3	527	549	22						10.59	229.8	319.37	5.53			0.14004	0.56351	0.24757	0.54342			0.17627
1	Timeline1	幻灯片5 (3)	3	1	幻灯片5	Saccade	Partial	4	749	816	67							143.08	296.42				0.24757	0.54342					0.14552
1	Timeline1	幻灯片5 (3)	3	1	幻灯片5	Saccade	Partial	5	849	860	11							63.03	63.03										0.1162
1	Timeline1	幻灯片5 (3)	3	1	幻灯片5	Saccade	Partial	6	883	894	11							131.08	131.08						0.42384	0.52422			0.09517
1	Timeline1	幻灯片5 (3)	3	1	幻灯片5	Saccade	Partial	7	1027	1082	56							83.88	146.49				0.42384	0.52422					0.05672
1	Timeline1	幻灯片5 (3)	3	1	幻灯片5	Saccade	Partial	8	1105	1116	11							51.89	51.89										0.644
1	Timeline1	幻灯片5 (3)	3	1	幻灯片5	Saccade	Partial	9	1171	1227	56							74.66	111.85						0.56936	0.52427			0.04755
1	Timeline1	幻灯片5 (3)	3	1	幻灯片5	Saccade	Whole	10	1371	1427	56						352.09	114.44	174.73	6.64			0.56936	0.52427	0.68556	0.54041
1	Timeline1	幻灯片5 (3)	3	1	幻灯片5	Saccade	Partial	11	1582	1604	22							52.62	64.19				0.68556	0.54041
1	Timeline1	幻灯片5 (3)	3	1	幻灯片5	Saccade	Partial	12	1615	1660	44							99.59	136.87						0.78073	0.54922
1	Timeline1	幻灯片5 (3)	3	1	幻灯片5	Saccade	Whole	13	1782	1815	33						13.53	71.06	91.27	2.97			0.78073	0.54922	0.83745	0.53557
1	Timeline1	幻灯片5 (3)	3	1	幻灯片5	Saccade	Partial	14	2115	2204	89							413.08	676.72				0.83745	0.53557
1	Timeline1	幻灯片5 (3)	3	1	幻灯片5	Saccade	Partial	15	2226	2248	22							32.07	32.59						0.19345	0.57902
1	Timeline1	幻灯片5 (3)	3	1	幻灯片5	Saccade	Partial	16	2359	2365	6							64.71	97.81				0.19345	0.57902	0.1459	0.55753
1	Timeline1	幻灯片50 (1)	3	1	幻灯片50	Saccade	Partial	1	0	8	8							48.14	48.14								4	3	0.15092
1	Timeline1	幻灯片50 (1)	3	1	幻灯片50	Saccade	Partial	2	19	30	11							69.19	69.19						0.29834	0.57946			0.11388
1	Timeline1	幻灯片50 (1)	3	1	幻灯片50	Saccade	Partial	3	119	130	11							38.88	38.88				0.29834	0.57946					0.00669
1	Timeline1	幻灯片50 (1)	3	1	幻灯片50	Saccade	Partial	4	141	163	22							52.09	63.51										0.1337
1	Timeline1	幻灯片50 (1)	3	1	幻灯片50	Saccade	Partial	5	207	263	56							104.57	168.65										0.00528
1	Timeline1	幻灯片50 (1)	3	1	幻灯片50	Saccade	Partial	6	285	307	22							70	71.26						0.44926	0.52032			0.04416
1	Timeline1	幻灯片50 (1)	3	1	幻灯片50	Saccade	Partial	7	374	385	11							86.56	86.56				0.44926	0.52032					0.4366
1	Timeline1	幻灯片50 (1)	3	1	幻灯片50	Saccade	Partial	8	396	407	11							37.14	37.14
1	Timeline1	幻灯片50 (1)	3	1	幻灯片50	Saccade	Partial	9	418	441	22							37.26	43.14
1	Timeline1	幻灯片50 (1)	3	1	幻灯片50	Saccade	Partial	10	474	507	33							145.59	161.43
1	Timeline1	幻灯片50 (1)	3	1	幻灯片50	Saccade	Partial	11	541	563	22							46.71	57.76						0.56314	0.51267
1	Timeline1	幻灯片50 (1)	3	1	幻灯片50	Saccade	Whole	12	652	663	11						250.43	64.78	64.78	0.74			0.56314	0.51267	0.55645	0.53149
1	Timeline1	幻灯片50 (1)	3	1	幻灯片50	Saccade	Partial	13	796	874	78							117.28	221.35				0.55645	0.53149
1	Timeline1	幻灯片50 (1)	3	1	幻灯片50	Saccade	Partial	14	885	896	11							70.04	70.04						0.69015	0.55926
1	Timeline1	幻灯片50 (1)	3	1	幻灯片50	Saccade	Whole	15	1007	1018	11						169.16	40.1	40.1	0.22			0.69015	0.55926	0.68487	0.55825
1	Timeline1	幻灯片50 (1)	3	1	幻灯片50	Saccade	Partial	16	1173	1196	22							85.73	127.77				0.68487	0.55825
1	Timeline1	幻灯片50 (1)	3	1	幻灯片50	Saccade	Partial	17	1207	1229	22							66.24	92.99
1	Timeline1	幻灯片50 (1)	3	1	幻灯片50	Saccade	Partial	18	1251	1262	11							131.38	131.38						0.72903	0.56241
1	Timeline1	幻灯片50 (1)	3	1	幻灯片50	Saccade	Partial	19	1384	1451	67							358.61	805.21				0.72903	0.56241
1	Timeline1	幻灯片50 (1)	3	1	幻灯片50	Saccade	Partial	20	1462	1473	11							156.78	156.78
1	Timeline1	幻灯片50 (1)	3	1	幻灯片50	Saccade	Partial	21	1495	1507	11							44.68	44.68
1	Timeline1	幻灯片50 (1)	3	1	幻灯片50	Saccade	Partial	22	1551	1562	11							96.61	96.61
1	Timeline1	幻灯片50 (1)	3	1	幻灯片50	Saccade	Partial	23	1595	1618	22							85.08	138.85
1	Timeline1	幻灯片50 (1)	3	1	幻灯片50	Saccade	Partial	24	1629	1640	11							128.26	128.26
1	Timeline1	幻灯片50 (1)	3	1	幻灯片50	Saccade	Partial	25	1684	1695	11							188.64	188.64
1	Timeline1	幻灯片50 (1)	3	1	幻灯片50	Saccade	Partial	26	1706	1729	22							100.36	122.74
1	Timeline1	幻灯片50 (1)	3	1	幻灯片50	Saccade	Partial	27	1740	1766	26							67.21	73.97						0.29243	0.53468
1	Timeline1	幻灯片51 (1)	3	1	幻灯片51	Saccade	Partial	1	18	30	11							188.93	188.93								3	0	0.12815
1	Timeline1	幻灯片51 (1)	3	1	幻灯片51	Saccade	Partial	2	63	74	11							38.69	38.69										0.23037
1	Timeline1	幻灯片51 (1)	3	1	幻灯片51	Saccade	Partial	3	96	107	11							60.89	60.89										0.10095
1	Timeline1	幻灯片51 (1)	3	1	幻灯片51	Saccade	Partial	4	118	129	11							76.7	76.7
1	Timeline1	幻灯片51 (1)	3	1	幻灯片51	Saccade	Partial	5	152	163	11							161.74	161.74
1	Timeline1	幻灯片51 (1)	3	1	幻灯片51	Saccade	Partial	6	174	207	33							66.52	107.36						0.24507	0.53499
1	Timeline1	幻灯片51 (1)	3	1	幻灯片51	Saccade	Whole	7	385	440	56						3.75	126.6	209.33	6.93			0.24507	0.53499	0.37322	0.52659
1	Timeline1	幻灯片51 (1)	3	1	幻灯片51	Saccade	Partial	8	529	540	11							75.34	75.34				0.37322	0.52659
1	Timeline1	幻灯片51 (1)	3	1	幻灯片51	Saccade	Partial	9	562	574	11							97.18	97.18
1	Timeline1	幻灯片51 (1)	3	1	幻灯片51	Saccade	Partial	10	618	662	44							149.08	178.44
1	Timeline1	幻灯片51 (1)	3	1	幻灯片51	Saccade	Partial	11	696	707	11							76.42	76.42
1	Timeline1	幻灯片51 (1)	3	1	幻灯片51	Saccade	Partial	12	740	751	11							104.09	104.09
1	Timeline1	幻灯片51 (1)	3	1	幻灯片51	Saccade	Partial	13	796	807	11							156.48	156.48
1	Timeline1	幻灯片51 (1)	3	1	幻灯片51	Saccade	Partial	14	840	851	11							145.49	145.49
1	Timeline1	幻灯片51 (1)	3	1	幻灯片51	Saccade	Partial	15	862	918	56							114.4	369.67						0.60359	0.5538
1	Timeline1	幻灯片51 (1)	3	1	幻灯片51	Saccade	Partial	16	1040	1051	11							69.61	69.61				0.60359	0.5538
1	Timeline1	幻灯片51 (1)	3	1	幻灯片51	Saccade	Partial	17	1062	1140	78							120.43	230.11
1	Timeline1	幻灯片51 (1)	3	1	幻灯片51	Saccade	Partial	18	1151	1173	22							164.98	277.31						0.70454	0.55412
1	Timeline1	幻灯片51 (1)	3	1	幻灯片51	Saccade	Partial	19	1284	1362	78							84.26	133.61				0.70454	0.55412
1	Timeline1	幻灯片51 (1)	3	1	幻灯片51	Saccade	Partial	20	1384	1406	22							198.24	343.96
1	Timeline1	幻灯片51 (1)	3	1	幻灯片51	Saccade	Partial	21	1417	1451	33							92.36	104.55
1	Timeline1	幻灯片51 (1)	3	1	幻灯片51	Saccade	Partial	22	1473	1528	56							78.83	121.4
1	Timeline1	幻灯片51 (1)	3	1	幻灯片51	Saccade	Partial	23	1540	1562	22							39.96	46.53
1	Timeline1	幻灯片51 (1)	3	1	幻灯片51	Saccade	Partial	24	1573	1584	11							838.04	838.04
1	Timeline1	幻灯片51 (1)	3	1	幻灯片51	Saccade	Partial	25	1617	1662	44							247.27	796.97
1	Timeline1	幻灯片51 (1)	3	1	幻灯片51	Saccade	Partial	26	1717	1766	49							248.92	549.08
1	Timeline1	幻灯片52 (1)	3	1	幻灯片52	Saccade	Partial	1	0	1	1							125.06	125.06						0.35098	0.54154	3	2	0.10553
1	Timeline1	幻灯片52 (1)	3	1	幻灯片52	Saccade	Partial	2	157	168	11							43.55	43.55				0.35098	0.54154					0.42454
1	Timeline1	幻灯片52 (1)	3	1	幻灯片52	Saccade	Partial	3	179	212	33							115.77	224.42										0.02725
1	Timeline1	幻灯片52 (1)	3	1	幻灯片52	Saccade	Partial	4	224	235	11							73.2	73.2						0.24545	0.54054			0.11906
1	Timeline1	幻灯片52 (1)	3	1	幻灯片52	Saccade	Partial	5	379	446	67							99.32	225.38				0.24545	0.54054					0.03118
1	Timeline1	幻灯片52 (1)	3	1	幻灯片52	Saccade	Partial	6	457	468	11							34.72	34.72
1	Timeline1	幻灯片52 (1)	3	1	幻灯片52	Saccade	Partial	7	490	501	11							128.16	128.16
1	Timeline1	幻灯片52 (1)	3	1	幻灯片52	Saccade	Partial	8	557	568	11							42.9	42.9
1	Timeline1	幻灯片52 (1)	3	1	幻灯片52	Saccade	Partial	9	590	668	78							90.26	175.33
1	Timeline1	幻灯片52 (1)	3	1	幻灯片52	Saccade	Partial	10	712	734	22							32.19	32.8
1	Timeline1	幻灯片52 (1)	3	1	幻灯片52	Saccade	Partial	11	756	768	11							96.41	96.41
1	Timeline1	幻灯片52 (1)	3	1	幻灯片52	Saccade	Partial	12	790	801	11							71.69	71.69
1	Timeline1	幻灯片52 (1)	3	1	幻灯片52	Saccade	Partial	13	823	834	11							39.3	39.3
1	Timeline1	幻灯片52 (1)	3	1	幻灯片52	Saccade	Partial	14	845	856	11							387.96	387.96
1	Timeline1	幻灯片52 (1)	3	1	幻灯片52	Saccade	Partial	15	867	923	56							356.95	1171.82						0.66999	0.50211
1	Timeline1	幻灯片52 (1)	3	1	幻灯片52	Saccade	Partial	16	1090	1101	11							52.38	52.38				0.66999	0.50211
1	Timeline1	幻灯片52 (1)	3	1	幻灯片52	Saccade	Partial	17	1123	1145	22							631.07	1214.87						0.64274	0.53703
1	Timeline1	幻灯片52 (1)	3	1	幻灯片52	Saccade	Partial	18	1267	1334	67							110.07	264.33				0.64274	0.53703
1	Timeline1	幻灯片52 (1)	3	1	幻灯片52	Saccade	Partial	19	1356	1367	11							73.27	73.27						0.7618	0.5266
1	Timeline1	幻灯片52 (1)	3	1	幻灯片52	Saccade	Partial	20	1700	1711	11							34.1	34.1				0.7618	0.5266
1	Timeline1	幻灯片52 (1)	3	1	幻灯片52	Saccade	Partial	21	1734	1745	11							36.2	36.2						0.79298	0.52439
1	Timeline1	幻灯片52 (1)	3	1	幻灯片52	Saccade	Partial	22	1933	1944	11							194.97	194.97				0.79298	0.52439
1	Timeline1	幻灯片52 (1)	3	1	幻灯片52	Saccade	Partial	23	1967	2033	67							280.74	701.56
1	Timeline1	幻灯片52 (1)	3	1	幻灯片52	Saccade	Partial	24	2056	2066	10							93.48	93.48
1	Timeline1	幻灯片53 (1)	3	1	幻灯片53	Saccade	Partial	1	0	12	12							216.69	629.41				0.37661	0.53075			5	1	0.15308
1	Timeline1	幻灯片53 (1)	3	1	幻灯片53	Saccade	Partial	2	23	34	11							34.22	34.22										0.07616
1	Timeline1	幻灯片53 (1)	3	1	幻灯片53	Saccade	Partial	3	57	68	11							446	446										0.09282
1	Timeline1	幻灯片53 (1)	3	1	幻灯片53	Saccade	Partial	4	90	101	11							354.1	354.1						0.22353	0.41838			0.12076
1	Timeline1	幻灯片53 (1)	3	1	幻灯片53	Saccade	Partial	5	168	179	11							53.25	53.25				0.22353	0.41838					0.07406
1	Timeline1	幻灯片53 (1)	3	1	幻灯片53	Saccade	Partial	6	201	212	11							133.77	133.77										0.14357
1	Timeline1	幻灯片53 (1)	3	1	幻灯片53	Saccade	Partial	7	268	301	33							189.09	211.38
1	Timeline1	幻灯片53 (1)	3	1	幻灯片53	Saccade	Partial	8	323	334	11							175.84	175.84						0.29969	0.53556
1	Timeline1	幻灯片53 (1)	3	1	幻灯片53	Saccade	Whole	9	423	456	33						359.13	177.08	339.29	5.23			0.29969	0.53556	0.39251	0.53697
1	Timeline1	幻灯片53 (1)	3	1	幻灯片53	Saccade	Partial	10	612	623	11							36.95	36.95				0.39251	0.53697
1	Timeline1	幻灯片53 (1)	3	1	幻灯片53	Saccade	Partial	11	645	656	11							141.35	141.35
1	Timeline1	幻灯片53 (1)	3	1	幻灯片53	Saccade	Partial	12	678	734	56							111.38	223.42
1	Timeline1	幻灯片53 (1)	3	1	幻灯片53	Saccade	Partial	13	767	778	11							692.55	692.55						0.51327	0.46336
1	Timeline1	幻灯片53 (1)	3	1	幻灯片53	Saccade	Whole	14	889	923	33						319.31	109.37	140.55	4.26			0.51327	0.46336	0.58733	0.52704
1	Timeline1	幻灯片53 (1)	3	1	幻灯片53	Saccade	Partial	15	1078	1089	11							30.61	30.61				0.58733	0.52704
1	Timeline1	幻灯片53 (1)	3	1	幻灯片53	Saccade	Partial	16	1145	1156	11							634.67	634.67
1	Timeline1	幻灯片53 (1)	3	1	幻灯片53	Saccade	Partial	17	1167	1189	22							205.56	234.42
1	Timeline1	幻灯片53 (1)	3	1	幻灯片53	Saccade	Partial	18	1200	1222	22							32.65	34.68						0.7309	0.52929
1	Timeline1	幻灯片53 (1)	3	1	幻灯片53	Saccade	Partial	19	1300	1311	11							38.31	38.31				0.7309	0.52929
1	Timeline1	幻灯片53 (1)	3	1	幻灯片53	Saccade	Partial	20	1333	1378	44							84.27	122.73
1	Timeline1	幻灯片53 (1)	3	1	幻灯片53	Saccade	Partial	21	1400	1422	22							79.61	98.29
1	Timeline1	幻灯片53 (1)	3	1	幻灯片53	Saccade	Partial	22	1444	1449	5							91.67	91.67
1	Timeline1	幻灯片8 (3)	3	1	幻灯片8	Saccade	Whole	1	205	238	33						1.88	91.5	197.04	2.63			0.18317	0.53681	0.23411	0.53514	7	2	0.05094
1	Timeline1	幻灯片8 (3)	3	1	幻灯片8	Saccade	Whole	2	371	427	56						10.08	99.01	157.41	5.84			0.23411	0.53514	0.34123	0.51611			0.10712
1	Timeline1	幻灯片8 (3)	3	1	幻灯片8	Saccade	Whole	3	560	593	33						351.11	90.69	101.2	3.78			0.34123	0.51611	0.40863	0.52665			0.0674
1	Timeline1	幻灯片8 (3)	3	1	幻灯片8	Saccade	Whole	4	849	893	44						9.98	88.78	120.62	4.29			0.40863	0.52665	0.48364	0.51345			0.07501
1	Timeline1	幻灯片8 (3)	3	1	幻灯片8	Saccade	Partial	5	1004	1015	11							35.4	35.4				0.48364	0.51345					0.1186
1	Timeline1	幻灯片8 (3)	3	1	幻灯片8	Saccade	Partial	6	1026	1093	67							93.91	184.8						0.60224	0.51594			0.11292
1	Timeline1	幻灯片8 (3)	3	1	幻灯片8	Saccade	Whole	7	1271	1337	67						356.64	97.29	162.25	6.38			0.60224	0.51594	0.71516	0.52257			0.58845
1	Timeline1	幻灯片8 (3)	3	1	幻灯片8	Saccade	Partial	8	1482	1537	56							95.95	134.65				0.71516	0.52257					0.00962
1	Timeline1	幻灯片8 (3)	3	1	幻灯片8	Saccade	Partial	9	1582	1670	89							426.91	791.91						0.12671	0.21371			0.14386
1	Timeline1	幻灯片8 (3)	3	1	幻灯片8	Saccade	Partial	10	1793	1804	11							79.4	79.4				0.12671	0.21371
1	Timeline1	幻灯片8 (3)	3	1	幻灯片8	Saccade	Partial	11	1826	1848	22							41.09	50.21
1	Timeline1	幻灯片8 (3)	3	1	幻灯片8	Saccade	Partial	12	1881	1893	11							38.63	38.63						0.11709	0.15379
1	Timeline1	幻灯片8 (3)	3	1	幻灯片8	Saccade	Partial	13	1959	1970	11							395.85	395.85				0.11709	0.15379
1	Timeline1	幻灯片8 (3)	3	1	幻灯片8	Saccade	Partial	14	1992	2004	11							813.75	813.75						0.26095	0.52929
1	Timeline1	幻灯片9 (3)	3	1	幻灯片9	Saccade	Whole	1	177	221	44						175.43	89.09	145.98	3.95			0.28751	0.53778	0.21693	0.53215	5	2	0.07058
1	Timeline1	幻灯片9 (3)	3	1	幻灯片9	Saccade	Partial	2	421	465	44							79.83	113.66				0.21693	0.53215					0.19953
1	Timeline1	幻灯片9 (3)	3	1	幻灯片9	Saccade	Partial	3	499	543	44							158.03	221						0.41646	0.50682			0.11055
1	Timeline1	幻灯片9 (3)	3	1	幻灯片9	Saccade	Whole	4	699	754	56						0.74	114.4	167.99	6.39			0.41646	0.50682	0.52701	0.50539			0.10734
1	Timeline1	幻灯片9 (3)	3	1	幻灯片9	Saccade	Whole	5	965	1021	56						351.69	108.36	148.78	6.19			0.52701	0.50539	0.63435	0.52107			0.12409
1	Timeline1	幻灯片9 (3)	3	1	幻灯片9	Saccade	Partial	6	1309	1320	11							32.04	32.04				0.63435	0.52107					0.02616
1	Timeline1	幻灯片9 (3)	3	1	幻灯片9	Saccade	Partial	7	1331	1365	33							179.83	273.6						0.75844	0.52335			0.55541
1	Timeline1	幻灯片9 (3)	3	1	幻灯片9	Saccade	Whole	8	1698	1720	22						336.19	57.02	59.14	1.44			0.75844	0.52335	0.7846	0.53489
1	Timeline1	幻灯片9 (3)	3	1	幻灯片9	Saccade	Whole	9	1864	1953	89						178.55	356.28	665.82	31.13			0.7846	0.53489	0.22919	0.5208
1	Timeline1	幻灯片35 (2)	4	1	幻灯片35	Saccade	Partial	1	163	174	11							56.72	56.72				0.31022	0.5206			5	2	0.04807
1	Timeline1	幻灯片35 (2)	4	1	幻灯片35	Saccade	Partial	2	185	219	33							97.01	131.62						0.26215	0.53009			0.141
1	Timeline1	幻灯片35 (2)	4	1	幻灯片35	Saccade	Partial	3	407	463	56							109.52	165.18				0.26215	0.53009					0.12239
1	Timeline1	幻灯片35 (2)	4	1	幻灯片35	Saccade	Partial	4	496	507	11							76.03	76.03										0.07539
1	Timeline1	幻灯片35 (2)	4	1	幻灯片35	Saccade	Partial	5	530	541	11							138.35	138.35										0.08759
1	Timeline1	幻灯片35 (2)	4	1	幻灯片35	Saccade	Partial	6	563	574	11							44.68	44.68										0.04951
1	Timeline1	幻灯片35 (2)	4	1	幻灯片35	Saccade	Partial	7	596	607	11							104.3	104.3										0.00258
1	Timeline1	幻灯片35 (2)	4	1	幻灯片35	Saccade	Partial	8	663	674	11							77.31	77.31
1	Timeline1	幻灯片35 (2)	4	1	幻灯片35	Saccade	Partial	9	707	729	22							92.39	94.05						0.40315	0.51911
1	Timeline1	幻灯片35 (2)	4	1	幻灯片35	Saccade	Whole	10	907	963	56						358.6	128.17	171.41	7.45			0.40315	0.51911	0.52554	0.5221
1	Timeline1	幻灯片35 (2)	4	1	幻灯片35	Saccade	Whole	11	1196	1251	56						2.31	79.28	116.97	4.64			0.52554	0.5221	0.60093	0.51906
1	Timeline1	幻灯片35 (2)	4	1	幻灯片35	Saccade	Partial	12	1418	1429	11							113.3	113.3				0.60093	0.51906
1	Timeline1	幻灯片35 (2)	4	1	幻灯片35	Saccade	Partial	13	1440	1462	22							154.24	237.9						0.68852	0.52164
1	Timeline1	幻灯片35 (2)	4	1	幻灯片35	Saccade	Whole	14	1640	1662	22						346.7	120.36	156.43	2.89			0.68852	0.52164	0.73803	0.53334
1	Timeline1	幻灯片35 (2)	4	1	幻灯片35	Saccade	Whole	15	1806	1818	11						104.73	46.55	46.55	0.34			0.73803	0.53334	0.73545	0.52354
1	Timeline1	幻灯片35 (2)	4	1	幻灯片35	Saccade	Partial	16	1906	1949	42							350.46	609.75				0.73545	0.52354
1	Timeline1	幻灯片36 (2)	4	1	幻灯片36	Saccade	Whole	1	46	57	11						193.72	37.23	37.23	0.31			0.28959	0.53649	0.28554	0.53748	2	2	0.00405
1	Timeline1	幻灯片36 (2)	4	1	幻灯片36	Saccade	Partial	2	191	213	22							42.02	43.2				0.28554	0.53748					0.01421
1	Timeline1	幻灯片36 (2)	4	1	幻灯片36	Saccade	Partial	3	235	246	11							45.25	45.25										0.10188
1	Timeline1	幻灯片36 (2)	4	1	幻灯片36	Saccade	Partial	4	257	268	11							81.91	81.91						0.27133	0.5198			0.06766
1	Timeline1	幻灯片36 (2)	4	1	幻灯片36	Saccade	Whole	5	390	435	44						1.7	135.42	204.92	5.99			0.27133	0.5198	0.37321	0.51678
1	Timeline1	幻灯片36 (2)	4	1	幻灯片36	Saccade	Partial	6	546	557	11							51.59	51.59				0.37321	0.51678
1	Timeline1	幻灯片36 (2)	4	1	幻灯片36	Saccade	Partial	7	590	635	44							92.86	129.08
1	Timeline1	幻灯片36 (2)	4	1	幻灯片36	Saccade	Partial	8	668	690	22							50.91	67.59
1	Timeline1	幻灯片36 (2)	4	1	幻灯片36	Saccade	Partial	9	712	724	11							65.05	65.05
1	Timeline1	幻灯片36 (2)	4	1	幻灯片36	Saccade	Partial	10	779	790	11							81.82	81.82						0.44087	0.517
1	Timeline1	幻灯片36 (2)	4	1	幻灯片36	Saccade	Partial	11	946	949	4							43.16	43.16				0.44087	0.517
1	Timeline1	幻灯片37 (2)	4	1	幻灯片37	Saccade	Partial	1	96	107	11							44.95	44.95				0.17236	0.54428			8	3	0.11211
1	Timeline1	幻灯片37 (2)	4	1	幻灯片37	Saccade	Partial	2	129	140	11							46.5	46.5										0.04701
1	Timeline1	幻灯片37 (2)	4	1	幻灯片37	Saccade	Partial	3	151	196	44							144.42	224.6						0.28447	0.5225			0.00086
1	Timeline1	幻灯片37 (2)	4	1	幻灯片37	Saccade	Whole	4	351	396	44						200.14	66.1	94.89	2.67			0.28447	0.5225	0.23746	0.53974			0.09969
1	Timeline1	幻灯片37 (2)	4	1	幻灯片37	Saccade	Partial	5	518	529	11							37.97	37.97				0.23746	0.53974					0.05636
1	Timeline1	幻灯片37 (2)	4	1	幻灯片37	Saccade	Partial	6	551	562	11							38.45	38.45						0.23832	0.53855			0.0586
1	Timeline1	幻灯片37 (2)	4	1	幻灯片37	Saccade	Whole	7	651	695	44						12.02	128.81	214.2	5.77			0.23832	0.53855	0.33801	0.51732			0.10372
1	Timeline1	幻灯片37 (2)	4	1	幻灯片37	Saccade	Partial	8	795	818	22							41.42	46.28				0.33801	0.51732					0.03848
1	Timeline1	幻灯片37 (2)	4	1	幻灯片37	Saccade	Partial	9	906	951	44							286.1	511.5										0.12145
1	Timeline1	幻灯片37 (2)	4	1	幻灯片37	Saccade	Partial	10	984	995	11							41.13	41.13						0.39437	0.51609			0.01898
1	Timeline1	幻灯片37 (2)	4	1	幻灯片37	Saccade	Whole	11	1128	1162	33						358.48	86.98	119.58	3.53			0.39437	0.51609	0.45297	0.51765			0.00179
1	Timeline1	幻灯片37 (2)	4	1	幻灯片37	Saccade	Whole	12	1317	1384	67						0.96	91.07	147.55	6.31			0.45297	0.51765	0.55669	0.5159
1	Timeline1	幻灯片37 (2)	4	1	幻灯片37	Saccade	Whole	13	1595	1628	33						356.83	62.43	89.54	2.28			0.55669	0.5159	0.59517	0.51803
1	Timeline1	幻灯片37 (2)	4	1	幻灯片37	Saccade	Whole	14	1795	1861	67						350.04	100.43	165.45	7.08			0.59517	0.51803	0.71662	0.53937
1	Timeline1	幻灯片37 (2)	4	1	幻灯片37	Saccade	Partial	15	1995	2006	11							43.32	43.32				0.71662	0.53937
1	Timeline1	幻灯片37 (2)	4	1	幻灯片37	Saccade	Partial	16	2106	2128	22							272.75	272.75
1	Timeline1	幻灯片37 (2)	4	1	幻灯片37	Saccade	Partial	17	2139	2150	11							125.06	125.06						0.69764	0.55495
1	Timeline1	幻灯片37 (2)	4	1	幻灯片37	Saccade	Whole	18	2239	2250	11						263.96	35.96	35.96	0.57			0.69764	0.55495	0.69585	0.57195
1	Timeline1	幻灯片37 (2)	4	1	幻灯片37	Saccade	Partial	19	2361	2383	22							50.76	60.35				0.69585	0.57195
1	Timeline1	幻灯片37 (2)	4	1	幻灯片37	Saccade	Partial	20	2428	2439	11							60.51	60.51
1	Timeline1	幻灯片37 (2)	4	1	幻灯片37	Saccade	Partial	21	2450	2527	78							264.79	841.62
1	Timeline1	幻灯片37 (2)	4	1	幻灯片37	Saccade	Partial	22	2539	2550	11							47.72	47.72
1	Timeline1	幻灯片37 (2)	4	1	幻灯片37	Saccade	Partial	23	2561	2572	11							38.77	38.77
1	Timeline1	幻灯片37 (2)	4	1	幻灯片37	Saccade	Partial	24	2594	2605	11							57	57
1	Timeline1	幻灯片37 (2)	4	1	幻灯片37	Saccade	Partial	25	2627	2650	22							42.59	46.12
1	Timeline1	幻灯片37 (2)	4	1	幻灯片37	Saccade	Partial	26	2694	2727	33							125.66	134.71
1	Timeline1	幻灯片38 (2)	4	1	幻灯片38	Saccade	Partial	1	79	101	22							61.15	63.9				0.16389	0.64942			10	2	0.00607
1	Timeline1	幻灯片38 (2)	4	1	幻灯片38	Saccade	Partial	2	112	145	33							42.71	54.29						0.16996	0.61671			0.05504
1	Timeline1	幻灯片38 (2)	4	1	幻灯片38	Saccade	Partial	3	279	290	11							34.53	34.53				0.16996	0.61671					0.13041
1	Timeline1	幻灯片38 (2)	4	1	幻灯片38	Saccade	Partial	4	312	323	11							64.86	64.86										0.05115
1	Timeline1	幻灯片38 (2)	4	1	幻灯片38	Saccade	Partial	5	334	356	22							43.67	55.97										0.07092
1	Timeline1	幻灯片38 (2)	4	1	幻灯片38	Saccade	Partial	6	367	390	22							70.94	94.33						0.225	0.59559			0.0039
1	Timeline1	幻灯片38 (2)	4	1	幻灯片38	Saccade	Whole	7	534	578	44						10.85	131.49	201.26	6.54			0.225	0.59559	0.35541	0.5706			0.0688
1	Timeline1	幻灯片38 (2)	4	1	幻灯片38	Saccade	Whole	8	856	889	33						6.69	72.39	84.73	2.66			0.35541	0.5706	0.40656	0.5646			0.05911
1	Timeline1	幻灯片38 (2)	4	1	幻灯片38	Saccade	Partial	9	1034	1067	33							116.23	190.37				0.40656	0.5646					0.14074
1	Timeline1	幻灯片38 (2)	4	1	幻灯片38	Saccade	Partial	10	1078	1089	11							48.49	48.49						0.47748	0.56575			0.03949
1	Timeline1	幻灯片38 (2)	4	1	幻灯片38	Saccade	Whole	11	1200	1211	11						53.95	40.73	40.73	0.27			0.47748	0.56575	0.48138	0.56039			0.09533
1	Timeline1	幻灯片38 (2)	4	1	幻灯片38	Saccade	Whole	12	1322	1367	44						5.14	66.44	102.39	3.59			0.48138	0.56039	0.55018	0.5542			0.50203
1	Timeline1	幻灯片38 (2)	4	1	幻灯片38	Saccade	Partial	13	1478	1489	11							51.87	51.87				0.55018	0.5542
1	Timeline1	幻灯片38 (2)	4	1	幻灯片38	Saccade	Partial	14	1511	1522	11							44.21	44.21
1	Timeline1	幻灯片38 (2)	4	1	幻灯片38	Saccade	Partial	15	1533	1578	44							60.41	99.92						0.60929	0.56305
1	Timeline1	幻灯片38 (2)	4	1	幻灯片38	Saccade	Partial	16	1644	1655	11							50.43	50.43				0.60929	0.56305
1	Timeline1	幻灯片38 (2)	4	1	幻灯片38	Saccade	Partial	17	1678	1689	11							85.28	85.28
1	Timeline1	幻灯片38 (2)	4	1	幻灯片38	Saccade	Partial	18	1711	1722	11							46.24	46.24
1	Timeline1	幻灯片38 (2)	4	1	幻灯片38	Saccade	Partial	19	1766	1822	56							120.64	273.72						0.75003	0.57097
1	Timeline1	幻灯片38 (2)	4	1	幻灯片38	Saccade	Whole	20	2355	2399	44						7.07	50.82	71.71	1.92			0.75003	0.57097	0.78952	0.56608
1	Timeline1	幻灯片38 (2)	4	1	幻灯片38	Saccade	Partial	21	2588	2610	22							144.07	186.3				0.78952	0.56608
1	Timeline1	幻灯片38 (2)	4	1	幻灯片38	Saccade	Partial	22	2621	2632	11							51.4	51.4
1	Timeline1	幻灯片38 (2)	4	1	幻灯片38	Saccade	Partial	23	2644	2655	11							78.25	78.25						0.69419	0.55245
1	Timeline1	幻灯片38 (2)	4	1	幻灯片38	Saccade	Whole	24	2843	2921	78						183.83	335.74	684.12	25.63			0.69419	0.55245	0.19216	0.58607
1	Timeline1	幻灯片39 (2)	4	1	幻灯片39	Saccade	Whole	1	223	267	44						7.65	137.43	186.92	5.77			0.21722	0.59096	0.33377	0.57531	5	1	0.11655
1	Timeline1	幻灯片39 (2)	4	1	幻灯片39	Saccade	Partial	2	378	389	11							76.02	76.02				0.33377	0.57531					0.23362
1	Timeline1	幻灯片39 (2)	4	1	幻灯片39	Saccade	Partial	3	411	422	11							72.34	72.34										0.0428
1	Timeline1	幻灯片39 (2)	4	1	幻灯片39	Saccade	Partial	4	445	511	67							112.83	167.18										0.05972
1	Timeline1	幻灯片39 (2)	4	1	幻灯片39	Saccade	Partial	5	545	556	11							93.72	93.72										0.07087
1	Timeline1	幻灯片39 (2)	4	1	幻灯片39	Saccade	Partial	6	578	589	11							95.36	95.36										0.51676
1	Timeline1	幻灯片39 (2)	4	1	幻灯片39	Saccade	Partial	7	611	622	11							61.97	61.97
1	Timeline1	幻灯片39 (2)	4	1	幻灯片39	Saccade	Partial	8	644	656	11							39.9	39.9
1	Timeline1	幻灯片39 (2)	4	1	幻灯片39	Saccade	Partial	9	678	755	78							77.6	155.77						0.56739	0.56297
1	Timeline1	幻灯片39 (2)	4	1	幻灯片39	Saccade	Partial	10	911	922	11							68.63	68.63				0.56739	0.56297
1	Timeline1	幻灯片39 (2)	4	1	幻灯片39	Saccade	Partial	11	944	955	11							33.24	33.24
1	Timeline1	幻灯片39 (2)	4	1	幻灯片39	Saccade	Partial	12	989	1011	22							64.12	72.81
1	Timeline1	幻灯片39 (2)	4	1	幻灯片39	Saccade	Partial	13	1044	1055	11							53.01	53.01
1	Timeline1	幻灯片39 (2)	4	1	幻灯片39	Saccade	Partial	14	1077	1089	11							37.88	37.88						0.61019	0.56771
1	Timeline1	幻灯片39 (2)	4	1	幻灯片39	Saccade	Whole	15	1166	1211	44						347.56	71.32	97.03	3.13			0.61019	0.56771	0.66991	0.58089
1	Timeline1	幻灯片39 (2)	4	1	幻灯片39	Saccade	Whole	16	1366	1422	56						359.15	61.64	101.53	3.56			0.66991	0.58089	0.74078	0.58194
1	Timeline1	幻灯片39 (2)	4	1	幻灯片39	Saccade	Partial	17	2177	2215	39							390.01	669.62				0.74078	0.58194	0.22402	0.58823
1	Timeline1	幻灯片40 (2)	4	1	幻灯片40	Saccade	Whole	1	28	39	11						139.96	33.94	33.94	0.34			0.28701	0.58038	0.2818	0.576	4	3	0.00521
1	Timeline1	幻灯片40 (2)	4	1	幻灯片40	Saccade	Partial	2	106	128	22							38.4	41.67				0.2818	0.576					0.10124
1	Timeline1	幻灯片40 (2)	4	1	幻灯片40	Saccade	Partial	3	183	194	11							80.6	80.6										0.10932
1	Timeline1	幻灯片40 (2)	4	1	幻灯片40	Saccade	Partial	4	217	228	11							47.06	47.06										0.13792
1	Timeline1	幻灯片40 (2)	4	1	幻灯片40	Saccade	Partial	5	283	305	22							55.87	59.47										0.07683
1	Timeline1	幻灯片40 (2)	4	1	幻灯片40	Saccade	Partial	6	328	339	11							86.18	86.18										0.0031
1	Timeline1	幻灯片40 (2)	4	1	幻灯片40	Saccade	Partial	7	350	416	67							104.01	309.96						0.38304	0.56512			0.45326
1	Timeline1	幻灯片40 (2)	4	1	幻灯片40	Saccade	Partial	8	483	494	11							82.08	82.08				0.38304	0.56512
1	Timeline1	幻灯片40 (2)	4	1	幻灯片40	Saccade	Partial	9	516	527	11							143.68	143.68
1	Timeline1	幻灯片40 (2)	4	1	幻灯片40	Saccade	Partial	10	583	661	78							82.16	170.52						0.49236	0.5518
1	Timeline1	幻灯片40 (2)	4	1	幻灯片40	Saccade	Partial	11	750	772	22							43.23	51.25				0.49236	0.5518
1	Timeline1	幻灯片40 (2)	4	1	幻灯片40	Saccade	Partial	12	805	872	67							96.52	149.79						0.63028	0.55827
1	Timeline1	幻灯片40 (2)	4	1	幻灯片40	Saccade	Whole	13	1027	1071	44						354.58	85.2	126.31	3.94			0.63028	0.55827	0.70711	0.56556
1	Timeline1	幻灯片40 (2)	4	1	幻灯片40	Saccade	Partial	14	1149	1160	11							78.02	78.02				0.70711	0.56556
1	Timeline1	幻灯片40 (2)	4	1	幻灯片40	Saccade	Partial	15	1183	1194	11							67.02	67.02						0.70401	0.56664
1	Timeline1	幻灯片40 (2)	4	1	幻灯片40	Saccade	Whole	16	1360	1449	89						185.78	277.26	671.26	23.7			0.70401	0.56664	0.25075	0.61252
1	Timeline1	幻灯片40 (2)	4	1	幻灯片40	Saccade	Partial	17	1516	1527	11							34.2	34.2				0.25075	0.61252
1	Timeline1	幻灯片41 (2)	4	1	幻灯片41	Saccade	Partial	1	0	11	11							36.42	36.42								5	2	0.12725
1	Timeline1	幻灯片41 (2)	4	1	幻灯片41	Saccade	Partial	2	33	44	11							48.17	48.17										0.0042
1	Timeline1	幻灯片41 (2)	4	1	幻灯片41	Saccade	Partial	3	55	66	11							100.17	100.17										0.1253
1	Timeline1	幻灯片41 (2)	4	1	幻灯片41	Saccade	Partial	4	100	111	11							44.42	44.42						0.39495	0.58957			0.11216
1	Timeline1	幻灯片41 (2)	4	1	幻灯片41	Saccade	Whole	5	200	255	56						179.39	135.92	247.57	6.65			0.39495	0.58957	0.2677	0.5882			0.05943
1	Timeline1	幻灯片41 (2)	4	1	幻灯片41	Saccade	Whole	6	344	355	11						66.72	36.42	36.42	0.35			0.2677	0.5882	0.2719	0.57845			0.09655
1	Timeline1	幻灯片41 (2)	4	1	幻灯片41	Saccade	Whole	7	455	522	67						8.93	97.91	185.92	6.49			0.2719	0.57845	0.3972	0.55875			0.49568
1	Timeline1	幻灯片41 (2)	4	1	幻灯片41	Saccade	Partial	8	677	688	11							31.94	31.94				0.3972	0.55875
1	Timeline1	幻灯片41 (2)	4	1	幻灯片41	Saccade	Partial	9	699	755	56							101.49	182.79
1	Timeline1	幻灯片41 (2)	4	1	幻灯片41	Saccade	Partial	10	810	821	11							48.07	48.07
1	Timeline1	幻灯片41 (2)	4	1	幻灯片41	Saccade	Partial	11	844	855	11							46.66	46.66						0.50936	0.55976
1	Timeline1	幻灯片41 (2)	4	1	幻灯片41	Saccade	Whole	12	1032	1077	44						354.4	67.78	97.33	3.2			0.50936	0.55976	0.56879	0.56558
1	Timeline1	幻灯片41 (2)	4	1	幻灯片41	Saccade	Partial	13	1243	1254	11							64.28	64.28				0.56879	0.56558
1	Timeline1	幻灯片41 (2)	4	1	幻灯片41	Saccade	Partial	14	1277	1288	11							41.23	41.23
1	Timeline1	幻灯片41 (2)	4	1	幻灯片41	Saccade	Partial	15	1299	1343	44							81.5	109.82
1	Timeline1	幻灯片41 (2)	4	1	幻灯片41	Saccade	Partial	16	1354	1365	11							81.26	81.26						0.66534	0.54597
1	Timeline1	幻灯片41 (2)	4	1	幻灯片41	Saccade	Partial	17	1576	1610	33							68.21	90.41				0.66534	0.54597
1	Timeline1	幻灯片41 (2)	4	1	幻灯片41	Saccade	Partial	18	1621	1643	22							52.27	69.62
1	Timeline1	幻灯片41 (2)	4	1	幻灯片41	Saccade	Partial	19	1665	1676	11							59.22	59.22
1	Timeline1	幻灯片41 (2)	4	1	幻灯片41	Saccade	Partial	20	1687	1765	78							364.96	548.35
1	Timeline1	幻灯片41 (2)	4	1	幻灯片41	Saccade	Partial	21	1787	1798	11							100.55	100.55
1	Timeline1	幻灯片41 (2)	4	1	幻灯片41	Saccade	Partial	22	1821	1832	11							33.9	33.9
1	Timeline1	幻灯片41 (2)	4	1	幻灯片41	Saccade	Partial	23	1854	1876	22							47.17	57.24						0.16966	0.59082
1	Timeline1	幻灯片42 (2)	4	1	幻灯片42	Saccade	Whole	1	22	33	11						202.44	76.32	76.32	1.17			0.16515	0.58898	0.14264	0.59828	8	6	0.02251
1	Timeline1	幻灯片42 (2)	4	1	幻灯片42	Saccade	Partial	2	133	188	56							108.77	203.46				0.14264	0.59828					0.1674
1	Timeline1	幻灯片42 (2)	4	1	幻灯片42	Saccade	Partial	3	199	221	22							47.65	58.32										0.10653
1	Timeline1	幻灯片42 (2)	4	1	幻灯片42	Saccade	Partial	4	233	255	22							40.87	46.82										0.08125
1	Timeline1	幻灯片42 (2)	4	1	幻灯片42	Saccade	Partial	5	266	288	22							47.42	55.85										0.05943
1	Timeline1	幻灯片42 (2)	4	1	幻灯片42	Saccade	Partial	6	310	321	11							33.66	33.66										0.04421
1	Timeline1	幻灯片42 (2)	4	1	幻灯片42	Saccade	Partial	7	366	410	44							317.98	870.52										0.09324
1	Timeline1	幻灯片42 (2)	4	1	幻灯片42	Saccade	Partial	8	443	466	22							75.15	92.46										0.04229
1	Timeline1	幻灯片42 (2)	4	1	幻灯片42	Saccade	Partial	9	477	488	11							81.82	81.82										0.45742
1	Timeline1	幻灯片42 (2)	4	1	幻灯片42	Saccade	Partial	10	499	532	33							64.07	114.75										0.01694
1	Timeline1	幻灯片42 (2)	4	1	幻灯片42	Saccade	Partial	11	555	566	11							106.26	106.26										0.00235
1	Timeline1	幻灯片42 (2)	4	1	幻灯片42	Saccade	Partial	12	577	588	11							33.71	33.71										0.1905
1	Timeline1	幻灯片42 (2)	4	1	幻灯片42	Saccade	Partial	13	621	677	56							255.22	938.38						0.31004	0.57216			0.07602
1	Timeline1	幻灯片42 (2)	4	1	幻灯片42	Saccade	Partial	14	876	888	11							41.59	41.59				0.31004	0.57216					0.14471
1	Timeline1	幻灯片42 (2)	4	1	幻灯片42	Saccade	Partial	15	932	965	33							131.2	150.92						0.41657	0.56595
1	Timeline1	幻灯片42 (2)	4	1	幻灯片42	Saccade	Whole	16	1187	1243	56						4.77	67.21	111.81	4.33			0.41657	0.56595	0.49782	0.55917
1	Timeline1	幻灯片42 (2)	4	1	幻灯片42	Saccade	Partial	17	1310	1321	11							44.52	44.52				0.49782	0.55917
1	Timeline1	幻灯片42 (2)	4	1	幻灯片42	Saccade	Partial	18	1376	1387	11							101.83	101.83
1	Timeline1	幻灯片42 (2)	4	1	幻灯片42	Saccade	Partial	19	1409	1421	11							45.7	45.7
1	Timeline1	幻灯片42 (2)	4	1	幻灯片42	Saccade	Partial	20	1432	1454	22							90.66	98.49						0.55725	0.54838
1	Timeline1	幻灯片42 (2)	4	1	幻灯片42	Saccade	Whole	21	1665	1698	33						348.9	72.64	79.75	2.29			0.55725	0.54838	0.60146	0.55705
1	Timeline1	幻灯片42 (2)	4	1	幻灯片42	Saccade	Partial	22	1887	1931	44							113.71	148.49				0.60146	0.55705
1	Timeline1	幻灯片42 (2)	4	1	幻灯片42	Saccade	Partial	23	1942	1954	11							32.37	32.37						0.6947	0.56906
1	Timeline1	幻灯片42 (2)	4	1	幻灯片42	Saccade	Whole	24	2098	2131	33						2.41	51.53	56.47	2.11			0.6947	0.56906	0.73699	0.56728
1	Timeline1	幻灯片42 (2)	4	1	幻灯片42	Saccade	Whole	25	2398	2475	78						180.87	312.16	533.74	24.29			0.73699	0.56728	0.27957	0.57424
1	Timeline1	幻灯片42 (2)	4	1	幻灯片42	Saccade	Partial	26	2675	2686	11							52.16	52.16				0.27957	0.57424
1	Timeline1	幻灯片42 (2)	4	1	幻灯片42	Saccade	Partial	27	2709	2720	11							54.99	54.99
1	Timeline1	幻灯片42 (2)	4	1	幻灯片42	Saccade	Partial	28	2742	2753	11							44.77	44.77
1	Timeline1	幻灯片42 (2)	4	1	幻灯片42	Saccade	Partial	29	2764	2786	22							48.54	64.3
1	Timeline1	幻灯片42 (2)	4	1	幻灯片42	Saccade	Partial	30	2797	2808	11							33.67	33.67						0.26263	0.56856
1	Timeline1	幻灯片42 (2)	4	1	幻灯片42	Saccade	Partial	31	2875	2897	22							48.4	64.9				0.26263	0.56856
1	Timeline1	幻灯片42 (2)	4	1	幻灯片42	Saccade	Partial	32	2908	2919	11							73.57	73.57						0.26028	0.55763
1	Timeline1	幻灯片42 (2)	4	1	幻灯片42	Saccade	Partial	33	2986	2997	11							37.54	37.54				0.26028	0.55763
1	Timeline1	幻灯片42 (2)	4	1	幻灯片42	Saccade	Partial	34	3008	3019	11							59.35	59.35
1	Timeline1	幻灯片42 (2)	4	1	幻灯片42	Saccade	Partial	35	3042	3053	11							39.96	39.96
1	Timeline1	幻灯片42 (2)	4	1	幻灯片42	Saccade	Partial	36	3108	3164	56							187.05	257.82						0.45078	0.54718
1	Timeline1	幻灯片42 (2)	4	1	幻灯片42	Saccade	Partial	37	3241	3253	11							64.04	64.04				0.45078	0.54718
1	Timeline1	幻灯片42 (2)	4	1	幻灯片42	Saccade	Partial	38	3275	3286	11							90.64	90.64
1	Timeline1	幻灯片42 (2)	4	1	幻灯片42	Saccade	Partial	39	3341	3352	11							51.12	51.12
1	Timeline1	幻灯片42 (2)	4	1	幻灯片42	Saccade	Partial	40	3375	3430	56							121.25	218.87
1	Timeline1	幻灯片42 (2)	4	1	幻灯片42	Saccade	Partial	41	3475	3486	11							35.04	35.04
1	Timeline1	幻灯片42 (2)	4	1	幻灯片42	Saccade	Partial	42	3541	3552	11							37.83	37.83
1	Timeline1	幻灯片42 (2)	4	1	幻灯片42	Saccade	Partial	43	3563	3586	22							33.72	35.43
1	Timeline1	幻灯片42 (2)	4	1	幻灯片42	Saccade	Partial	44	3619	3652	33							84.36	93.89						0.37476	0.54966
1	Timeline1	幻灯片42 (2)	4	1	幻灯片42	Saccade	Partial	45	3897	3914	18							169.65	224.36				0.37476	0.54966	0.23005	0.55801
1	Timeline1	幻灯片43 (2)	4	1	幻灯片43	Saccade	Partial	1	26	38	11							30.67	30.67						0.23055	0.60427	7	1	0.07673
1	Timeline1	幻灯片43 (2)	4	1	幻灯片43	Saccade	Partial	2	204	226	22							69.4	97.94				0.23055	0.60427					0.13878
1	Timeline1	幻灯片43 (2)	4	1	幻灯片43	Saccade	Partial	3	249	260	11							63.49	63.49										0.03832
1	Timeline1	幻灯片43 (2)	4	1	幻灯片43	Saccade	Partial	4	271	282	11							131.19	131.19										0.07917
1	Timeline1	幻灯片43 (2)	4	1	幻灯片43	Saccade	Partial	5	393	448	56							315.08	430.32										0.08692
1	Timeline1	幻灯片43 (2)	4	1	幻灯片43	Saccade	Partial	6	471	482	11							89.86	89.86										0.04506
1	Timeline1	幻灯片43 (2)	4	1	幻灯片43	Saccade	Partial	7	504	526	22							55.77	79.74										0.08185
1	Timeline1	幻灯片43 (2)	4	1	幻灯片43	Saccade	Partial	8	537	548	11							217.77	217.77						0.30728	0.5901			0.51628
1	Timeline1	幻灯片43 (2)	4	1	幻灯片43	Saccade	Partial	9	615	626	11							42.57	42.57				0.30728	0.5901
1	Timeline1	幻灯片43 (2)	4	1	幻灯片43	Saccade	Partial	10	637	715	78							105.93	220.18						0.44606	0.56444
1	Timeline1	幻灯片43 (2)	4	1	幻灯片43	Saccade	Partial	11	870	881	11							32.17	32.17				0.44606	0.56444
1	Timeline1	幻灯片43 (2)	4	1	幻灯片43	Saccade	Partial	12	915	948	33							69.74	81.56
1	Timeline1	幻灯片43 (2)	4	1	幻灯片43	Saccade	Partial	13	959	970	11							99.45	99.45
1	Timeline1	幻灯片43 (2)	4	1	幻灯片43	Saccade	Partial	14	992	1004	11							61.64	61.64						0.48438	0.54769
1	Timeline1	幻灯片43 (2)	4	1	幻灯片43	Saccade	Partial	15	1070	1081	11							43.98	43.98				0.48438	0.54769
1	Timeline1	幻灯片43 (2)	4	1	幻灯片43	Saccade	Partial	16	1103	1148	44							94.08	114.75
1	Timeline1	幻灯片43 (2)	4	1	幻灯片43	Saccade	Partial	17	1192	1203	11							59.2	59.2
1	Timeline1	幻灯片43 (2)	4	1	幻灯片43	Saccade	Partial	18	1226	1237	11							46.37	46.37
1	Timeline1	幻灯片43 (2)	4	1	幻灯片43	Saccade	Partial	19	1281	1292	11							41.83	41.83						0.56355	0.56236
1	Timeline1	幻灯片43 (2)	4	1	幻灯片43	Saccade	Partial	20	1359	1370	11							31.36	31.36				0.56355	0.56236
1	Timeline1	幻灯片43 (2)	4	1	幻灯片43	Saccade	Partial	21	1414	1437	22							44.25	55.88
1	Timeline1	幻灯片43 (2)	4	1	幻灯片43	Saccade	Partial	22	1470	1536	67							72.55	129.27						0.65047	0.55532
1	Timeline1	幻灯片43 (2)	4	1	幻灯片43	Saccade	Whole	23	2081	2114	33						1.36	78.72	114.56	2.17			0.65047	0.55532	0.69553	0.55425
1	Timeline1	幻灯片43 (2)	4	1	幻灯片43	Saccade	Partial	24	2358	2425	67							71.84	173.59				0.69553	0.55425
1	Timeline1	幻灯片43 (2)	4	1	幻灯片43	Saccade	Partial	25	2436	2447	11							43.92	43.92
1	Timeline1	幻灯片43 (2)	4	1	幻灯片43	Saccade	Partial	26	2469	2480	11							78.62	78.62
1	Timeline1	幻灯片43 (2)	4	1	幻灯片43	Saccade	Partial	27	2491	2514	22							53.45	55.91
1	Timeline1	幻灯片43 (2)	4	1	幻灯片43	Saccade	Partial	28	2569	2580	11							51.61	51.61
1	Timeline1	幻灯片43 (2)	4	1	幻灯片43	Saccade	Partial	29	2591	2613	22							62.5	90.41
1	Timeline1	幻灯片43 (2)	4	1	幻灯片43	Saccade	Partial	30	2647	2658	11							93.73	93.73
1	Timeline1	幻灯片43 (2)	4	1	幻灯片43	Saccade	Partial	31	2691	2713	22							108.33	110.14
1	Timeline1	幻灯片43 (2)	4	1	幻灯片43	Saccade	Partial	32	2736	2747	11							58.12	58.12
1	Timeline1	幻灯片43 (2)	4	1	幻灯片43	Saccade	Partial	33	2802	2813	11							60.52	60.52
1	Timeline1	幻灯片43 (2)	4	1	幻灯片43	Saccade	Partial	34	2836	2880	44							73.98	174.49						0.77738	0.55022
1	Timeline1	幻灯片43 (2)	4	1	幻灯片43	Saccade	Partial	35	3124	3135	11							75.59	75.59				0.77738	0.55022
1	Timeline1	幻灯片43 (2)	4	1	幻灯片43	Saccade	Partial	36	3169	3180	11							106.3	106.3
1	Timeline1	幻灯片43 (2)	4	1	幻灯片43	Saccade	Partial	37	3202	3291	89							305.94	545.02						0.2611	0.5253
1	Timeline1	幻灯片44 (2)	4	1	幻灯片44	Saccade	Partial	1	15	37	22							32.86	34.58								9	0	0.11847
1	Timeline1	幻灯片44 (2)	4	1	幻灯片44	Saccade	Partial	2	48	70	22							51.48	53.61										0.08328
1	Timeline1	幻灯片44 (2)	4	1	幻灯片44	Saccade	Partial	3	126	137	11							62.86	62.86										0.00662
1	Timeline1	幻灯片44 (2)	4	1	幻灯片44	Saccade	Partial	4	181	192	11							34.14	34.14						0.24294	0.5288			0.0969
1	Timeline1	幻灯片44 (2)	4	1	幻灯片44	Saccade	Whole	5	370	448	78						1.5	93.42	132.18	6.22			0.24294	0.5288	0.36141	0.52571			0.00147
1	Timeline1	幻灯片44 (2)	4	1	幻灯片44	Saccade	Whole	6	603	659	56						11.35	84.07	125.52	4.53			0.36141	0.52571	0.44469	0.509			0.06171
1	Timeline1	幻灯片44 (2)	4	1	幻灯片44	Saccade	Partial	7	725	736	11							69.91	69.91				0.44469	0.509					0.10263
1	Timeline1	幻灯片44 (2)	4	1	幻灯片44	Saccade	Partial	8	792	803	11							49.35	49.35						0.45131	0.52459			0.03812
1	Timeline1	幻灯片44 (2)	4	1	幻灯片44	Saccade	Whole	9	870	925	56						1.57	95.21	152.52	5.34			0.45131	0.52459	0.54821	0.52194			0.00453
1	Timeline1	幻灯片44 (2)	4	1	幻灯片44	Saccade	Partial	10	992	1003	11							41.73	41.73				0.54821	0.52194
1	Timeline1	幻灯片44 (2)	4	1	幻灯片44	Saccade	Partial	11	1025	1036	11							42.45	42.45						0.54968	0.52481
1	Timeline1	幻灯片44 (2)	4	1	幻灯片44	Saccade	Partial	12	1125	1136	11							82.41	82.41				0.54968	0.52481
1	Timeline1	幻灯片44 (2)	4	1	幻灯片44	Saccade	Partial	13	1158	1214	56							55.02	113.89						0.61139	0.53792
1	Timeline1	幻灯片44 (2)	4	1	幻灯片44	Saccade	Partial	14	1380	1436	56							101.49	236.23				0.61139	0.53792
1	Timeline1	幻灯片44 (2)	4	1	幻灯片44	Saccade	Partial	15	1469	1491	22							43.84	47.87
1	Timeline1	幻灯片44 (2)	4	1	幻灯片44	Saccade	Partial	16	1536	1547	11							62.07	62.07						0.71402	0.55848
1	Timeline1	幻灯片44 (2)	4	1	幻灯片44	Saccade	Whole	17	1658	1691	33						359.7	54.68	59.39	2.02			0.71402	0.55848	0.75214	0.55868
1	Timeline1	幻灯片44 (2)	4	1	幻灯片44	Saccade	Partial	18	1936	1958	22							55.46	70.85				0.75214	0.55868
1	Timeline1	幻灯片44 (2)	4	1	幻灯片44	Saccade	Partial	19	1969	1980	11							79.73	79.73						0.75667	0.55291
1	Timeline1	幻灯片45 (2)	4	1	幻灯片45	Saccade	Partial	1	42	64	22							54.48	77.96								5	2	0.01612
1	Timeline1	幻灯片45 (2)	4	1	幻灯片45	Saccade	Partial	2	109	120	11							71.01	71.01										0.13815
1	Timeline1	幻灯片45 (2)	4	1	幻灯片45	Saccade	Partial	3	175	264	89							334.8	584.51						0.21136	0.55746			0.06743
1	Timeline1	幻灯片45 (2)	4	1	幻灯片45	Saccade	Whole	4	520	531	11						191	38.57	38.57	0.85			0.21136	0.55746	0.19524	0.56059			0.10195
1	Timeline1	幻灯片45 (2)	4	1	幻灯片45	Saccade	Whole	5	797	842	44						5.87	148.59	238.01	7.21			0.19524	0.56059	0.33339	0.54638			0.05997
1	Timeline1	幻灯片45 (2)	4	1	幻灯片45	Saccade	Whole	6	1008	1064	56						5.46	68.88	87.54	3.64			0.33339	0.54638	0.40082	0.53993			0.07474
1	Timeline1	幻灯片45 (2)	4	1	幻灯片45	Saccade	Whole	7	1208	1263	56						5.75	95.58	204.35	5.59			0.40082	0.53993	0.50277	0.52967			0.45352
1	Timeline1	幻灯片45 (2)	4	1	幻灯片45	Saccade	Whole	8	1419	1452	33						1.28	76.02	111.81	3.29			0.50277	0.52967	0.56274	0.52833
1	Timeline1	幻灯片45 (2)	4	1	幻灯片45	Saccade	Partial	9	1697	1741	44							81.33	116.99				0.56274	0.52833
1	Timeline1	幻灯片45 (2)	4	1	幻灯片45	Saccade	Partial	10	1752	1763	11							62.94	62.94						0.63748	0.52112
1	Timeline1	幻灯片45 (2)	4	1	幻灯片45	Saccade	Partial	11	1896	1952	56							80.91	112.81				0.63748	0.52112
1	Timeline1	幻灯片45 (2)	4	1	幻灯片45	Saccade	Partial	12	1974	1985	11							59.2	59.2
1	Timeline1	幻灯片45 (2)	4	1	幻灯片45	Saccade	Partial	13	2007	2019	11							57.46	57.46
1	Timeline1	幻灯片45 (2)	4	1	幻灯片45	Saccade	Partial	14	2052	2063	11							49.87	49.87
1	Timeline1	幻灯片45 (2)	4	1	幻灯片45	Saccade	Partial	15	2085	2096	11							37.32	37.32
1	Timeline1	幻灯片45 (2)	4	1	幻灯片45	Saccade	Partial	16	2107	2118	11							74.42	74.42
1	Timeline1	幻灯片45 (2)	4	1	幻灯片45	Saccade	Partial	17	2141	2174	33							86.26	114.88
1	Timeline1	幻灯片45 (2)	4	1	幻灯片45	Saccade	Partial	18	2185	2196	11							173.99	173.99
1	Timeline1	幻灯片45 (2)	4	1	幻灯片45	Saccade	Partial	19	2218	2241	22							100.64	151.26
1	Timeline1	幻灯片45 (2)	4	1	幻灯片45	Saccade	Partial	20	2263	2274	11							42.65	42.65
1	Timeline1	幻灯片45 (2)	4	1	幻灯片45	Saccade	Partial	21	2307	2329	22							59.99	77.03
1	Timeline1	幻灯片45 (2)	4	1	幻灯片45	Saccade	Partial	22	2340	2363	22							60.51	84.95
1	Timeline1	幻灯片45 (2)	4	1	幻灯片45	Saccade	Partial	23	2407	2429	22							32.02	33.76
1	Timeline1	幻灯片45 (2)	4	1	幻灯片45	Saccade	Partial	24	2485	2496	11							44.46	44.46
1	Timeline1	幻灯片45 (2)	4	1	幻灯片45	Saccade	Partial	25	2507	2618	111							301.64	490.95						0.18396	0.55759
1	Timeline1	幻灯片46 (2)	4	1	幻灯片46	Saccade	Whole	1	92	103	11						55.76	50.01	50.01	0.37			0.60516	0.53741	0.61083	0.52909	13	2	0.00567
1	Timeline1	幻灯片46 (2)	4	1	幻灯片46	Saccade	Whole	2	191	258	67						182.13	335.03	711.18	21.98			0.61083	0.52909	0.20944	0.54401			0.40139
1	Timeline1	幻灯片46 (2)	4	1	幻灯片46	Saccade	Partial	3	447	458	11							33.87	33.87				0.20944	0.54401					0.12091
1	Timeline1	幻灯片46 (2)	4	1	幻灯片46	Saccade	Partial	4	491	502	11							43.38	43.38										0.06664
1	Timeline1	幻灯片46 (2)	4	1	幻灯片46	Saccade	Partial	5	513	569	56							119.17	286.44						0.33035	0.54992			0.10147
1	Timeline1	幻灯片46 (2)	4	1	幻灯片46	Saccade	Whole	6	758	791	33						15.6	95.44	110.91	3.69			0.33035	0.54992	0.39699	0.53132			0.0778
1	Timeline1	幻灯片46 (2)	4	1	幻灯片46	Saccade	Partial	7	858	869	11							57.49	57.49				0.39699	0.53132					0.00288
1	Timeline1	幻灯片46 (2)	4	1	幻灯片46	Saccade	Partial	8	891	902	11							43.21	43.21										0.05079
1	Timeline1	幻灯片46 (2)	4	1	幻灯片46	Saccade	Partial	9	958	969	11							36.58	36.58										0.0019
1	Timeline1	幻灯片46 (2)	4	1	幻灯片46	Saccade	Partial	10	980	1035	56							99.5	162						0.49846	0.51119			0.14641
1	Timeline1	幻灯片46 (2)	4	1	幻灯片46	Saccade	Partial	11	1246	1291	44							83.49	105.03				0.49846	0.51119					0.56321
1	Timeline1	幻灯片46 (2)	4	1	幻灯片46	Saccade	Partial	12	1302	1313	11							40.8	40.8						0.57626	0.5056			0.00433
1	Timeline1	幻灯片46 (2)	4	1	幻灯片46	Saccade	Partial	13	1424	1435	11							82.64	82.64				0.57626	0.5056					0.08394
1	Timeline1	幻灯片46 (2)	4	1	幻灯片46	Saccade	Partial	14	1457	1468	11							47.69	47.69						0.57914	0.50589			0.1461
1	Timeline1	幻灯片46 (2)	4	1	幻灯片46	Saccade	Whole	15	1579	1613	33						359.06	66.17	91.63	2.81			0.57914	0.50589	0.62993	0.50672			0.16295
1	Timeline1	幻灯片46 (2)	4	1	幻灯片46	Saccade	Whole	16	1701	1713	11						275.93	39.22	39.22	0.59			0.62993	0.50672	0.63183	0.52502
1	Timeline1	幻灯片46 (2)	4	1	幻灯片46	Saccade	Partial	17	1790	1846	56							103.75	135.17				0.63183	0.52502
1	Timeline1	幻灯片46 (2)	4	1	幻灯片46	Saccade	Partial	18	1857	1868	11							78.43	78.43
1	Timeline1	幻灯片46 (2)	4	1	幻灯片46	Saccade	Partial	19	1890	1901	11							83.84	83.84
1	Timeline1	幻灯片46 (2)	4	1	幻灯片46	Saccade	Partial	20	1935	1946	11							49.15	49.15
1	Timeline1	幻灯片46 (2)	4	1	幻灯片46	Saccade	Partial	21	1990	2001	11							74.73	74.73
1	Timeline1	幻灯片46 (2)	4	1	幻灯片46	Saccade	Partial	22	2023	2035	11							63.99	63.99
1	Timeline1	幻灯片46 (2)	4	1	幻灯片46	Saccade	Partial	23	2068	2079	11							66.24	66.24
1	Timeline1	幻灯片46 (2)	4	1	幻灯片46	Saccade	Partial	24	2101	2123	22							83.66	134.63
1	Timeline1	幻灯片46 (2)	4	1	幻灯片46	Saccade	Partial	25	2146	2179	33							67.65	90.11
1	Timeline1	幻灯片46 (2)	4	1	幻灯片46	Saccade	Partial	26	2234	2246	11							61.63	61.63
1	Timeline1	幻灯片46 (2)	4	1	幻灯片46	Saccade	Partial	27	2290	2301	11							38.53	38.53						0.77824	0.53156
1	Timeline1	幻灯片46 (2)	4	1	幻灯片46	Saccade	Whole	28	2523	2612	89						180.42	348.55	607.49	30.72			0.77824	0.53156	0.21503	0.53565
1	Timeline1	幻灯片46 (2)	4	1	幻灯片46	Saccade	Whole	29	3078	3089	11						283.28	31.59	31.59	0.59			0.21503	0.53565	0.21936	0.55399
1	Timeline1	幻灯片46 (2)	4	1	幻灯片46	Saccade	Whole	30	3156	3200	44						19.73	95.32	138.3	4.49			0.21936	0.55399	0.3033	0.52389
1	Timeline1	幻灯片46 (2)	4	1	幻灯片46	Saccade	Whole	31	3378	3445	67						6.96	115.84	191.37	8.08			0.3033	0.52389	0.4494	0.50604
1	Timeline1	幻灯片46 (2)	4	1	幻灯片46	Saccade	Partial	32	3622	3656	33							89.51	110.3				0.4494	0.50604
1	Timeline1	幻灯片46 (2)	4	1	幻灯片46	Saccade	Partial	33	3689	3733	44							119.82	151.98						0.61235	0.5137
1	Timeline1	幻灯片47 (2)	4	1	幻灯片47	Saccade	Partial	1	41	74	33							70.2	76.9				0.19746	0.56204			5	1	0.19225
1	Timeline1	幻灯片47 (2)	4	1	幻灯片47	Saccade	Partial	2	130	152	22							53.12	54.01										0.13596
1	Timeline1	幻灯片47 (2)	4	1	幻灯片47	Saccade	Partial	3	174	185	11							60.93	60.93										0.12545
1	Timeline1	幻灯片47 (2)	4	1	幻灯片47	Saccade	Partial	4	241	296	56							49.67	65.53										0.11038
1	Timeline1	幻灯片47 (2)	4	1	幻灯片47	Saccade	Partial	5	330	341	11							65.49	65.49										0.00636
1	Timeline1	幻灯片47 (2)	4	1	幻灯片47	Saccade	Partial	6	363	419	56							164.56	229.64						0.38971	0.51919			0.49943
1	Timeline1	幻灯片47 (2)	4	1	幻灯片47	Saccade	Whole	7	585	641	56						8.54	132.02	185.77	7.7			0.38971	0.51919	0.52567	0.49878
1	Timeline1	幻灯片47 (2)	4	1	幻灯片47	Saccade	Partial	8	829	885	56							116.49	185.17				0.52567	0.49878
1	Timeline1	幻灯片47 (2)	4	1	幻灯片47	Saccade	Partial	9	907	918	11							40.61	40.61						0.65112	0.53145
1	Timeline1	幻灯片47 (2)	4	1	幻灯片47	Saccade	Partial	10	1096	1151	56							126.97	385.75				0.65112	0.53145
1	Timeline1	幻灯片47 (2)	4	1	幻灯片47	Saccade	Partial	11	1174	1196	22							54.44	71.74
1	Timeline1	幻灯片47 (2)	4	1	幻灯片47	Saccade	Partial	12	1218	1251	33							42.78	49.7						0.7615	0.55427
1	Timeline1	幻灯片47 (2)	4	1	幻灯片47	Saccade	Whole	13	1318	1329	11						29.35	31.07	31.07	0.34			0.7615	0.55427	0.76786	0.55069
1	Timeline1	幻灯片47 (2)	4	1	幻灯片47	Saccade	Partial	14	1607	1666	59							415.79	568.87				0.76786	0.55069	0.26843	0.5401
1	Timeline1	幻灯片48 (2)	4	1	幻灯片48	Saccade	Whole	1	313	379	67						15.12	118.47	198.51	8.03			0.26843	0.5401	0.41426	0.5007	4	2	0.14583
1	Timeline1	幻灯片48 (2)	4	1	幻灯片48	Saccade	Whole	2	446	501	56						358.04	170.33	281.68	9.52			0.41426	0.5007	0.58369	0.5065			0.16943
1	Timeline1	幻灯片48 (2)	4	1	幻灯片48	Saccade	Whole	3	668	735	67						350.27	109.5	224.72	7.23			0.58369	0.5065	0.71462	0.52895			0.13093
1	Timeline1	幻灯片48 (2)	4	1	幻灯片48	Saccade	Whole	4	1001	1023	22						171.67	39.92	44.78	1.19			0.71462	0.52895	0.6929	0.52577			0.02172
1	Timeline1	幻灯片48 (2)	4	1	幻灯片48	Saccade	Whole	5	1156	1201	44						345.89	82.87	109.77	4.04			0.6929	0.52577	0.7674	0.5445			0.0745
1	Timeline1	幻灯片48 (2)	4	1	幻灯片48	Saccade	Partial	6	1290	1379	89							341.78	568.13				0.7674	0.5445					0.53105
1	Timeline1	幻灯片48 (2)	4	1	幻灯片48	Saccade	Partial	7	1390	1401	11							63.41	63.41						0.23635	0.54506
1	Timeline1	幻灯片50 (2)	4	1	幻灯片50	Saccade	Whole	1	57	68	11						264.63	33.51	33.51	0.33			0.23842	0.55651	0.23738	0.56755	4	1	0.00104
1	Timeline1	幻灯片50 (2)	4	1	幻灯片50	Saccade	Partial	2	290	301	11							56.18	56.18				0.23738	0.56755					0.16281
1	Timeline1	幻灯片50 (2)	4	1	幻灯片50	Saccade	Partial	3	312	379	67							137.49	228.68						0.40019	0.51259			0.13233
1	Timeline1	幻灯片50 (2)	4	1	幻灯片50	Saccade	Whole	4	545	601	56						357.55	129.32	209.17	7.44			0.40019	0.51259	0.53252	0.51825			0.08943
1	Timeline1	幻灯片50 (2)	4	1	幻灯片50	Saccade	Whole	5	801	856	56						0.51	89.4	129.94	5			0.53252	0.51825	0.62195	0.51746			0.06548
1	Timeline1	幻灯片50 (2)	4	1	幻灯片50	Saccade	Partial	6	1012	1045	33							87.85	126.44				0.62195	0.51746
1	Timeline1	幻灯片50 (2)	4	1	幻灯片50	Saccade	Partial	7	1101	1112	11							37.13	37.13
1	Timeline1	幻灯片50 (2)	4	1	幻灯片50	Saccade	Partial	8	1134	1145	11							45.77	45.77						0.68743	0.53061
1	Timeline1	幻灯片17 (2)	5	1	幻灯片17	Saccade	Whole	1	213	268	56						357.34	85.57	130.01	4.94			0.24664	0.5189	0.33936	0.52321	7	2	0.09272
1	Timeline1	幻灯片17 (2)	5	1	幻灯片17	Saccade	Whole	2	424	468	44						13.37	76.74	134.82	3.71			0.33936	0.52321	0.40438	0.50775			0.06502
1	Timeline1	幻灯片17 (2)	5	1	幻灯片17	Saccade	Partial	3	602	613	11							51.16	51.16				0.40438	0.50775					0.08033
1	Timeline1	幻灯片17 (2)	5	1	幻灯片17	Saccade	Partial	4	624	679	56							78.62	129.53						0.48471	0.4943			0.00192
1	Timeline1	幻灯片17 (2)	5	1	幻灯片17	Saccade	Partial	5	768	779	11							67.49	67.49				0.48471	0.4943					0.07827
1	Timeline1	幻灯片17 (2)	5	1	幻灯片17	Saccade	Partial	6	801	812	11							67.96	67.96						0.48279	0.49272			0.09149
1	Timeline1	幻灯片17 (2)	5	1	幻灯片17	Saccade	Whole	7	879	935	56						351.31	81.61	109.53	4.67			0.48279	0.49272	0.56106	0.50468			0.08019
1	Timeline1	幻灯片17 (2)	5	1	幻灯片17	Saccade	Whole	8	1090	1134	44						356.07	102.31	159.07	5.36			0.56106	0.50468	0.65255	0.51097			0.0583
1	Timeline1	幻灯片17 (2)	5	1	幻灯片17	Saccade	Partial	9	1345	1368	22							154.06	173.72				0.65255	0.51097					0.50057
1	Timeline1	幻灯片17 (2)	5	1	幻灯片17	Saccade	Partial	10	1379	1390	11							48.25	48.25						0.73274	0.52228
1	Timeline1	幻灯片17 (2)	5	1	幻灯片17	Saccade	Whole	11	1612	1656	44						351.17	64.01	84.77	3.27			0.73274	0.52228	0.79104	0.53134
1	Timeline1	幻灯片17 (2)	5	1	幻灯片17	Saccade	Partial	12	1845	1934	89							337.53	704.32				0.79104	0.53134
1	Timeline1	幻灯片17 (2)	5	1	幻灯片17	Saccade	Partial	13	1978	1989	11							48.37	48.37						0.29047	0.52976
1	Timeline1	幻灯片18 (1)	5	1	幻灯片18	Saccade	Partial	1	68	79	11							56.88	56.88				0.29047	0.52976			6	1	0.10497
1	Timeline1	幻灯片18 (1)	5	1	幻灯片18	Saccade	Partial	2	102	113	11							62.81	62.81										0.08039
1	Timeline1	幻灯片18 (1)	5	1	幻灯片18	Saccade	Partial	3	157	168	11							50.85	50.85										0.10125
1	Timeline1	幻灯片18 (1)	5	1	幻灯片18	Saccade	Partial	4	190	268	78							90.25	216.1						0.39544	0.50063			0.04961
1	Timeline1	幻灯片18 (1)	5	1	幻灯片18	Saccade	Partial	5	357	379	22							83.99	135.7				0.39544	0.50063					0.00058
1	Timeline1	幻灯片18 (1)	5	1	幻灯片18	Saccade	Partial	6	435	468	33							114.48	157.11						0.47583	0.50366			0.09015
1	Timeline1	幻灯片18 (1)	5	1	幻灯片18	Saccade	Whole	7	712	757	44						356.09	124.6	168.03	6.26			0.47583	0.50366	0.57708	0.51059			0.41686
1	Timeline1	幻灯片18 (1)	5	1	幻灯片18	Saccade	Partial	8	901	912	11							158.6	158.6				0.57708	0.51059
1	Timeline1	幻灯片18 (1)	5	1	幻灯片18	Saccade	Partial	9	934	990	56							80.85	146.4						0.62669	0.51628
1	Timeline1	幻灯片18 (1)	5	1	幻灯片18	Saccade	Partial	10	1101	1112	11							35.77	35.77				0.62669	0.51628
1	Timeline1	幻灯片18 (1)	5	1	幻灯片18	Saccade	Partial	11	1167	1179	11							45.06	45.06						0.62727	0.52271
1	Timeline1	幻灯片18 (1)	5	1	幻灯片18	Saccade	Partial	12	1256	1267	11							60.38	60.38				0.62727	0.52271
1	Timeline1	幻灯片18 (1)	5	1	幻灯片18	Saccade	Partial	13	1278	1301	22							208.21	267.83						0.71742	0.51849
1	Timeline1	幻灯片18 (1)	5	1	幻灯片18	Saccade	Partial	14	1534	1545	11							46.64	46.64				0.71742	0.51849
1	Timeline1	幻灯片18 (1)	5	1	幻灯片18	Saccade	Partial	15	1567	1578	11							37.15	37.15
1	Timeline1	幻灯片18 (1)	5	1	幻灯片18	Saccade	Partial	16	1634	1711	78							335.67	590.07						0.30056	0.52286
1	Timeline1	幻灯片20 (2)	5	1	幻灯片20	Saccade	Partial	1	35	46	11							39.6	39.6				0.30056	0.52286			6	1	0.00481
1	Timeline1	幻灯片20 (2)	5	1	幻灯片20	Saccade	Partial	2	68	79	11							84.86	84.86						0.30537	0.52041			0.0848
1	Timeline1	幻灯片20 (2)	5	1	幻灯片20	Saccade	Partial	3	334	379	44							119.42	170.14				0.30537	0.52041					0.06714
1	Timeline1	幻灯片20 (2)	5	1	幻灯片20	Saccade	Partial	4	401	412	11							133.62	133.62						0.39017	0.50417			0.12084
1	Timeline1	幻灯片20 (2)	5	1	幻灯片20	Saccade	Whole	5	645	690	44						357.11	79.09	114.77	4.08			0.39017	0.50417	0.45731	0.50756			0.06542
1	Timeline1	幻灯片20 (2)	5	1	幻灯片20	Saccade	Whole	6	867	934	67						0.13	113.88	234.09	7.52			0.45731	0.50756	0.57815	0.50729			0.10553
1	Timeline1	幻灯片20 (2)	5	1	幻灯片20	Saccade	Whole	7	1089	1123	33						352.94	111.49	152.33	4.07			0.57815	0.50729	0.64357	0.5154			0.40276
1	Timeline1	幻灯片20 (2)	5	1	幻灯片20	Saccade	Whole	8	1278	1334	56						3.88	118.3	342.13	6.29			0.64357	0.5154	0.7491	0.50825
1	Timeline1	幻灯片20 (2)	5	1	幻灯片20	Saccade	Whole	9	1556	1633	78						185.45	318.72	599.97	24.67			0.7491	0.50825	0.34634	0.54667
1	Timeline1	幻灯片21 (3)	5	1	幻灯片21	Saccade	Partial	1	0	34	34							151.4	225.32				0.20461	0.52015	0.35407	0.53827	5	6	0.14946
1	Timeline1	幻灯片21 (3)	5	1	幻灯片21	Saccade	Whole	2	156	167	11						100.05	40.09	40.09	0.59			0.35407	0.53827	0.35112	0.52162			0.00295
1	Timeline1	幻灯片21 (3)	5	1	幻灯片21	Saccade	Partial	3	245	279	33							97.82	116.82				0.35112	0.52162					0.05345
1	Timeline1	幻灯片21 (3)	5	1	幻灯片21	Saccade	Partial	4	301	312	11							85.89	85.89						0.29767	0.51533			0.13718
1	Timeline1	幻灯片21 (3)	5	1	幻灯片21	Saccade	Whole	5	545	612	67						4.72	119.38	160.78	8.28			0.29767	0.51533	0.43485	0.50401			0.10056
1	Timeline1	幻灯片21 (3)	5	1	幻灯片21	Saccade	Partial	6	756	823	67							96.86	179.32				0.43485	0.50401					0.11738
1	Timeline1	幻灯片21 (3)	5	1	幻灯片21	Saccade	Partial	7	867	878	11							68.76	68.76										0.07813
1	Timeline1	幻灯片21 (3)	5	1	幻灯片21	Saccade	Partial	8	900	911	11							93.96	93.96						0.53541	0.50685			0.00089
1	Timeline1	幻灯片21 (3)	5	1	幻灯片21	Saccade	Whole	9	989	1056	67						358.61	108.8	243.98	7.23			0.53541	0.50685	0.65279	0.50969			0.032
1	Timeline1	幻灯片21 (3)	5	1	幻灯片21	Saccade	Whole	10	1211	1256	44						356.88	107.25	190.92	4.69			0.65279	0.50969	0.73092	0.51395			0.22702
1	Timeline1	幻灯片21 (3)	5	1	幻灯片21	Saccade	Whole	11	1444	1455	11						266.83	43.5	43.5	0.54			0.73092	0.51395	0.73003	0.53011			0.1599
1	Timeline1	幻灯片21 (3)	5	1	幻灯片21	Saccade	Whole	12	1611	1633	22						149.46	76.65	87.92	2.01			0.73003	0.53011	0.69803	0.51124
1	Timeline1	幻灯片21 (3)	5	1	幻灯片21	Saccade	Whole	13	2011	2066	56						176.67	252.56	368.51	13.92			0.69803	0.51124	0.47101	0.49803
1	Timeline1	幻灯片21 (3)	5	1	幻灯片21	Saccade	Whole	14	2299	2366	67						186.89	170.61	272.52	9.74			0.47101	0.49803	0.31111	0.51736
1	Timeline1	幻灯片22 (3)	5	1	幻灯片22	Saccade	Partial	1	184	195	11							41.55	41.55				0.3154	0.50573			5	1	0.00382
1	Timeline1	幻灯片22 (3)	5	1	幻灯片22	Saccade	Partial	2	217	228	11							65.15	65.15						0.31922	0.51027			0.06493
1	Timeline1	幻灯片22 (3)	5	1	幻灯片22	Saccade	Partial	3	295	328	33							145.81	199.2				0.31922	0.51027					0.07412
1	Timeline1	幻灯片22 (3)	5	1	幻灯片22	Saccade	Partial	4	350	361	11							108.46	108.46						0.38415	0.51158			0.20087
1	Timeline1	幻灯片22 (3)	5	1	幻灯片22	Saccade	Whole	5	517	583	67						181.53	76.5	142.33	4.44			0.38415	0.51158	0.31003	0.51356			0.11751
1	Timeline1	幻灯片22 (3)	5	1	幻灯片22	Saccade	Partial	6	672	694	22							37.69	44.48				0.31003	0.51356					0.08537
1	Timeline1	幻灯片22 (3)	5	1	幻灯片22	Saccade	Partial	7	705	717	11							142.28	142.28
1	Timeline1	幻灯片22 (3)	5	1	幻灯片22	Saccade	Partial	8	805	872	67							138.35	476.38
1	Timeline1	幻灯片22 (3)	5	1	幻灯片22	Saccade	Partial	9	883	894	11							109.79	109.79
1	Timeline1	幻灯片22 (3)	5	1	幻灯片22	Saccade	Partial	10	950	961	11							110.78	110.78
1	Timeline1	幻灯片22 (3)	5	1	幻灯片22	Saccade	Partial	11	983	1016	33							182.77	216.71						0.5109	0.49556
1	Timeline1	幻灯片22 (3)	5	1	幻灯片22	Saccade	Partial	12	1083	1094	11							41.3	41.3				0.5109	0.49556
1	Timeline1	幻灯片22 (3)	5	1	幻灯片22	Saccade	Partial	13	1150	1161	11							77.45	77.45
1	Timeline1	幻灯片22 (3)	5	1	幻灯片22	Saccade	Partial	14	1183	1194	11							69.54	69.54
1	Timeline1	幻灯片22 (3)	5	1	幻灯片22	Saccade	Partial	15	1250	1261	11							34.55	34.55
1	Timeline1	幻灯片22 (3)	5	1	幻灯片22	Saccade	Partial	16	1272	1338	67							111.83	194.77						0.62841	0.51842
1	Timeline1	幻灯片22 (3)	5	1	幻灯片22	Saccade	Whole	17	1616	1660	44						350.24	105.48	194.63	5.04			0.62841	0.51842	0.71378	0.53311
1	Timeline1	幻灯片22 (3)	5	1	幻灯片22	Saccade	Partial	18	1827	1882	55							309.27	763.37				0.71378	0.53311
1	Timeline1	幻灯片23 (3)	5	1	幻灯片23	Saccade	Partial	1	11	33	22							56.95	79.4						0.30917	0.52947	5	1	0.0984
1	Timeline1	幻灯片23 (3)	5	1	幻灯片23	Saccade	Whole	2	400	455	56						13.58	106.43	154.72	6.02			0.30917	0.52947	0.40757	0.50571			0.05673
1	Timeline1	幻灯片23 (3)	5	1	幻灯片23	Saccade	Whole	3	633	677	44						353.29	68.46	93.92	3.36			0.40757	0.50571	0.4643	0.51238			0.11951
1	Timeline1	幻灯片23 (3)	5	1	幻灯片23	Saccade	Whole	4	888	955	67						357.71	113.41	175.25	7.35			0.4643	0.51238	0.58381	0.51715			0.06745
1	Timeline1	幻灯片23 (3)	5	1	幻灯片23	Saccade	Whole	5	1122	1166	44						356.44	93.43	144.02	4.14			0.58381	0.51715	0.65126	0.52135			0.08537
1	Timeline1	幻灯片23 (3)	5	1	幻灯片23	Saccade	Whole	6	1377	1432	56						3.82	82.21	105.2	4.95			0.65126	0.52135	0.73663	0.51564			0.46363
1	Timeline1	幻灯片23 (3)	5	1	幻灯片23	Saccade	Whole	7	1721	1799	78						182.45	359.7	610.26	28.07			0.73663	0.51564	0.273	0.53549
1	Timeline1	幻灯片24 (3)	5	1	幻灯片24	Saccade	Partial	1	33	44	11							92.05	92.05				0.273	0.53549			6	2	0.00091
1	Timeline1	幻灯片24 (3)	5	1	幻灯片24	Saccade	Partial	2	66	78	11							92.04	92.04										0.09363
1	Timeline1	幻灯片24 (3)	5	1	幻灯片24	Saccade	Partial	3	100	111	11							36.57	36.57						0.27209	0.52514			0.08364
1	Timeline1	幻灯片24 (3)	5	1	幻灯片24	Saccade	Whole	4	233	288	56						6.88	96.11	149.23	5.57			0.27209	0.52514	0.36572	0.51383			0.00108
1	Timeline1	幻灯片24 (3)	5	1	幻灯片24	Saccade	Whole	5	488	544	56						7.27	89.5	159.14	5.18			0.36572	0.51383	0.44936	0.50316			0.132
1	Timeline1	幻灯片24 (3)	5	1	幻灯片24	Saccade	Partial	6	633	644	11							38.29	38.29				0.44936	0.50316					0.07907
1	Timeline1	幻灯片24 (3)	5	1	幻灯片24	Saccade	Partial	7	666	677	11							45.57	45.57						0.44828	0.50879			0.05699
1	Timeline1	幻灯片24 (3)	5	1	幻灯片24	Saccade	Whole	8	788	844	56						357.02	140.77	284.38	8.13			0.44828	0.50879	0.58028	0.51567			0.05206
1	Timeline1	幻灯片24 (3)	5	1	幻灯片24	Saccade	Whole	9	1021	1066	44						353.04	109.3	159.71	4.78			0.58028	0.51567	0.65935	0.52532
1	Timeline1	幻灯片24 (3)	5	1	幻灯片24	Saccade	Whole	10	1254	1288	33						352.11	108.89	221.97	3.37			0.65935	0.52532	0.71634	0.53322
1	Timeline1	幻灯片24 (3)	5	1	幻灯片24	Saccade	Partial	11	1499	1510	11							54.22	54.22				0.71634	0.53322
1	Timeline1	幻灯片24 (3)	5	1	幻灯片24	Saccade	Partial	12	1543	1549	6							102.93	113.28						0.7684	0.52938
1	Timeline1	幻灯片25 (3)	5	1	幻灯片25	Saccade	Partial	1	0	5	5							374.22	729.68				0.7684	0.52938	0.29016	0.54245	6	3	0.47824
1	Timeline1	幻灯片25 (3)	5	1	幻灯片25	Saccade	Partial	2	216	227	11							101.28	101.28				0.29016	0.54245					0.00459
1	Timeline1	幻灯片25 (3)	5	1	幻灯片25	Saccade	Partial	3	249	260	11							97.62	97.62						0.28557	0.53315			0.0931
1	Timeline1	幻灯片25 (3)	5	1	幻灯片25	Saccade	Whole	4	371	416	44						13.95	120.57	206.84	5.57			0.28557	0.53315	0.37867	0.51002			0.09133
1	Timeline1	幻灯片25 (3)	5	1	幻灯片25	Saccade	Partial	5	538	560	22							58.22	86.27				0.37867	0.51002					0.12317
1	Timeline1	幻灯片25 (3)	5	1	幻灯片25	Saccade	Partial	6	571	594	22							56.03	80.03										0.06542
1	Timeline1	幻灯片25 (3)	5	1	幻灯片25	Saccade	Partial	7	627	693	67							92.39	151.3						0.47	0.52032			0.04367
1	Timeline1	幻灯片25 (3)	5	1	幻灯片25	Saccade	Whole	8	849	916	67						1.93	111.03	177.62	7.62			0.47	0.52032	0.59317	0.51616			0.02909
1	Timeline1	幻灯片25 (3)	5	1	幻灯片25	Saccade	Whole	9	1082	1115	33						1.05	97.18	144.55	3.97			0.59317	0.51616	0.65859	0.51497			0.40653
1	Timeline1	幻灯片25 (3)	5	1	幻灯片25	Saccade	Whole	10	1360	1404	44						0.76	61.12	97.53	2.62			0.65859	0.51497	0.70226	0.51439
1	Timeline1	幻灯片25 (3)	5	1	幻灯片25	Saccade	Whole	11	1593	1615	22						350.89	49.24	57.53	1.67			0.70226	0.51439	0.73135	0.51905
1	Timeline1	幻灯片25 (3)	5	1	幻灯片25	Saccade	Partial	12	1682	1704	22							63.31	84.13				0.73135	0.51905
1	Timeline1	幻灯片25 (3)	5	1	幻灯片25	Saccade	Partial	13	1726	1748	22							33.92	34.02
1	Timeline1	幻灯片25 (3)	5	1	幻灯片25	Saccade	Partial	14	1782	1793	11							54.04	54.04
1	Timeline1	幻灯片25 (3)	5	1	幻灯片25	Saccade	Partial	15	1804	1893	89							277.69	537.61						0.32482	0.53402
1	Timeline1	幻灯片26 (3)	5	1	幻灯片26	Saccade	Whole	1	227	260	33						191	97.57	160.29	3.48			0.33305	0.51737	0.27383	0.52888	6	3	0.05922
1	Timeline1	幻灯片26 (3)	5	1	幻灯片26	Saccade	Whole	2	393	416	22						205.48	54.39	67.03	1.78			0.27383	0.52888	0.24407	0.54306			0.02976
1	Timeline1	幻灯片26 (3)	5	1	幻灯片26	Saccade	Partial	3	571	604	33							190.96	306.1				0.24407	0.54306					0.09419
1	Timeline1	幻灯片26 (3)	5	1	幻灯片26	Saccade	Partial	4	615	660	44							187.23	476.07						0.33826	0.51964			0.14603
1	Timeline1	幻灯片26 (3)	5	1	幻灯片26	Saccade	Partial	5	771	804	33							135	272.11				0.33826	0.51964					0.05483
1	Timeline1	幻灯片26 (3)	5	1	幻灯片26	Saccade	Partial	6	893	937	44							102.19	123.29										0.06481
1	Timeline1	幻灯片26 (3)	5	1	幻灯片26	Saccade	Partial	7	948	960	11							79.03	79.03										0.07837
1	Timeline1	幻灯片26 (3)	5	1	幻灯片26	Saccade	Partial	8	1004	1037	33							109.19	128.48						0.48429	0.51256			0.06176
1	Timeline1	幻灯片26 (3)	5	1	幻灯片26	Saccade	Whole	9	1226	1259	33						353.71	89.09	109.96	3.4			0.48429	0.51256	0.53912	0.5186			0.38303
1	Timeline1	幻灯片26 (3)	5	1	幻灯片26	Saccade	Whole	10	1504	1559	56						357.25	69.24	126.33	3.99			0.53912	0.5186	0.60393	0.52172
1	Timeline1	幻灯片26 (3)	5	1	幻灯片26	Saccade	Whole	11	1726	1770	44						356.7	89.55	104.38	4.49			0.60393	0.52172	0.6823	0.52624
1	Timeline1	幻灯片26 (3)	5	1	幻灯片26	Saccade	Whole	12	2025	2059	33						9.25	87.02	121.33	3.38			0.6823	0.52624	0.74406	0.51618
1	Timeline1	幻灯片26 (3)	5	1	幻灯片26	Saccade	Whole	13	2447	2514	67						180.57	339.41	592.15	22.71			0.74406	0.51618	0.36103	0.52
1	Timeline1	幻灯片27 (3)	5	1	幻灯片27	Saccade	Partial	1	226	260	33							70.84	73.03				0.36103	0.52			4	3	0.04168
1	Timeline1	幻灯片27 (3)	5	1	幻灯片27	Saccade	Partial	2	315	326	11							38.51	38.51										0.04017
1	Timeline1	幻灯片27 (3)	5	1	幻灯片27	Saccade	Partial	3	348	360	11							59.37	59.37						0.31935	0.53073			0.23404
1	Timeline1	幻灯片27 (3)	5	1	幻灯片27	Saccade	Whole	4	437	493	56						174.09	57.57	80.27	2.33			0.31935	0.53073	0.27918	0.52657			0.07186
1	Timeline1	幻灯片27 (3)	5	1	幻灯片27	Saccade	Partial	5	626	693	67							144.8	222.09				0.27918	0.52657					0.1074
1	Timeline1	幻灯片27 (3)	5	1	幻灯片27	Saccade	Partial	6	715	726	11							46.89	46.89										0.07495
1	Timeline1	幻灯片27 (3)	5	1	幻灯片27	Saccade	Partial	7	748	759	11							52.35	52.35										0.49823
1	Timeline1	幻灯片27 (3)	5	1	幻灯片27	Saccade	Partial	8	781	793	11							71.04	71.04
1	Timeline1	幻灯片27 (3)	5	1	幻灯片27	Saccade	Partial	9	848	859	11							54.79	54.79
1	Timeline1	幻灯片27 (3)	5	1	幻灯片27	Saccade	Partial	10	881	892	11							47.11	47.11
1	Timeline1	幻灯片27 (3)	5	1	幻灯片27	Saccade	Partial	11	904	948	44							105.33	166.83						0.51322	0.4903
1	Timeline1	幻灯片27 (3)	5	1	幻灯片27	Saccade	Whole	12	1126	1181	56						344.45	83.15	118.24	4.31			0.51322	0.4903	0.58508	0.5103
1	Timeline1	幻灯片27 (3)	5	1	幻灯片27	Saccade	Whole	13	1403	1459	56						356.29	120.51	257.86	6.27			0.58508	0.5103	0.69248	0.51725
1	Timeline1	幻灯片27 (3)	5	1	幻灯片27	Saccade	Partial	14	1870	1914	44							95.21	193.02				0.69248	0.51725
1	Timeline1	幻灯片27 (3)	5	1	幻灯片27	Saccade	Partial	15	1925	1936	11							217.01	217.01
1	Timeline1	幻灯片27 (3)	5	1	幻灯片27	Saccade	Partial	16	1947	1969	22							71.58	92.29						0.76743	0.51995
1	Timeline1	幻灯片27 (3)	5	1	幻灯片27	Saccade	Partial	17	2225	2232	7							330.89	616.19				0.76743	0.51995	0.2692	0.53311
1	Timeline1	幻灯片28 (2)	5	1	幻灯片28	Saccade	Whole	1	154	187	33						172.5	52.95	63.74	1.81			0.2692	0.53311	0.23504	0.52861	5	1	0.03416
1	Timeline1	幻灯片28 (2)	5	1	幻灯片28	Saccade	Whole	2	342	409	67						8.81	99.13	212.71	6.83			0.23504	0.52861	0.35252	0.51041			0.11748
1	Timeline1	幻灯片28 (2)	5	1	幻灯片28	Saccade	Whole	3	587	642	56						8.17	119.42	191.25	6.93			0.35252	0.51041	0.4677	0.49386			0.11518
1	Timeline1	幻灯片28 (2)	5	1	幻灯片28	Saccade	Partial	4	731	742	11							51.39	51.39				0.4677	0.49386					0.08745
1	Timeline1	幻灯片28 (2)	5	1	幻灯片28	Saccade	Partial	5	764	775	11							59.56	59.56										0.11197
1	Timeline1	幻灯片28 (2)	5	1	幻灯片28	Saccade	Partial	6	798	853	56							92.66	153.73						0.55515	0.50921			0.079
1	Timeline1	幻灯片28 (2)	5	1	幻灯片28	Saccade	Whole	7	1031	1086	56						356.1	112.45	193.22	6.64			0.55515	0.50921	0.66712	0.51684
1	Timeline1	幻灯片28 (2)	5	1	幻灯片28	Saccade	Partial	8	1197	1209	11							68.08	68.08				0.66712	0.51684
1	Timeline1	幻灯片28 (2)	5	1	幻灯片28	Saccade	Partial	9	1231	1242	11							44.77	44.77
1	Timeline1	幻灯片28 (2)	5	1	幻灯片28	Saccade	Partial	10	1275	1331	56							86.86	115.13
1	Timeline1	幻灯片28 (2)	5	1	幻灯片28	Saccade	Partial	11	1342	1353	11							77.42	77.42						0.74612	0.51766
1	Timeline1	幻灯片29 (2)	5	1	幻灯片29	Saccade	Partial	1	0	4	4							308.38	634.41				0.74612	0.51766			3	4	0.38929
1	Timeline1	幻灯片29 (2)	5	1	幻灯片29	Saccade	Partial	2	48	59	11							39.15	39.15										0.14174
1	Timeline1	幻灯片29 (2)	5	1	幻灯片29	Saccade	Partial	3	70	92	22							53.81	60.43										0.08627
1	Timeline1	幻灯片29 (2)	5	1	幻灯片29	Saccade	Partial	4	103	115	11							38.28	38.28						0.35683	0.50609			0.05631
1	Timeline1	幻灯片29 (2)	5	1	幻灯片29	Saccade	Partial	5	203	215	11							724.7	724.7				0.35683	0.50609					0.11389
1	Timeline1	幻灯片29 (2)	5	1	幻灯片29	Saccade	Partial	6	237	248	11							31.06	31.06						0.21509	0.52199			0.08866
1	Timeline1	幻灯片29 (2)	5	1	幻灯片29	Saccade	Partial	7	414	425	11							34.24	34.24				0.21509	0.52199					0.00108
1	Timeline1	幻灯片29 (2)	5	1	幻灯片29	Saccade	Partial	8	470	536	67							89.97	154.46
1	Timeline1	幻灯片29 (2)	5	1	幻灯片29	Saccade	Partial	9	559	570	11							35.34	35.34						0.30136	0.50853
1	Timeline1	幻灯片29 (2)	5	1	幻灯片29	Saccade	Partial	10	770	781	11							57.34	57.34				0.30136	0.50853
1	Timeline1	幻灯片29 (2)	5	1	幻灯片29	Saccade	Partial	11	792	814	22							102.7	143.45						0.24505	0.51801
1	Timeline1	幻灯片29 (2)	5	1	幻灯片29	Saccade	Whole	12	1003	1058	56						5.97	112.09	196.64	6.58			0.24505	0.51801	0.35894	0.5061
1	Timeline1	幻灯片29 (2)	5	1	幻灯片29	Saccade	Whole	13	1269	1325	56						355.22	94.82	200.5	5.26			0.35894	0.5061	0.4476	0.51352
1	Timeline1	幻灯片29 (2)	5	1	幻灯片29	Saccade	Partial	14	1514	1525	11							77.78	77.78				0.4476	0.51352
1	Timeline1	幻灯片29 (2)	5	1	幻灯片29	Saccade	Partial	15	1547	1558	11							63.21	63.21						0.44652	0.51481
1	Timeline1	幻灯片31 (2)	5	1	幻灯片31	Saccade	Partial	1	297	342	44							92.25	195.62				0.24644	0.53133			7	1	0.08741
1	Timeline1	幻灯片31 (2)	5	1	幻灯片31	Saccade	Partial	2	353	364	11							35.63	35.63						0.33385	0.50847			0.00601
1	Timeline1	幻灯片31 (2)	5	1	幻灯片31	Saccade	Partial	3	497	508	11							49.95	49.95				0.33385	0.50847					0.0935
1	Timeline1	幻灯片31 (2)	5	1	幻灯片31	Saccade	Partial	4	531	542	11							71.24	71.24						0.32784	0.50529			0.10543
1	Timeline1	幻灯片31 (2)	5	1	幻灯片31	Saccade	Partial	5	664	675	11							34.21	34.21				0.32784	0.50529					0.07953
1	Timeline1	幻灯片31 (2)	5	1	幻灯片31	Saccade	Partial	6	697	753	56							84.85	150.34						0.42134	0.50964			0.0619
1	Timeline1	幻灯片31 (2)	5	1	幻灯片31	Saccade	Whole	7	897	953	56						2.56	112.97	157.47	6.43			0.42134	0.50964	0.52677	0.50492			0.08567
1	Timeline1	幻灯片31 (2)	5	1	幻灯片31	Saccade	Whole	8	1130	1175	44						354.41	103.29	148.15	4.85			0.52677	0.50492	0.6063	0.5127			0.03132
1	Timeline1	幻灯片31 (2)	5	1	幻灯片31	Saccade	Partial	9	1363	1419	56							77.36	124.39				0.6063	0.5127
1	Timeline1	幻灯片31 (2)	5	1	幻灯片31	Saccade	Partial	10	1430	1441	11							38.5	38.5						0.6682	0.515
1	Timeline1	幻灯片31 (2)	5	1	幻灯片31	Saccade	Whole	11	1574	1619	44						351.54	104.73	190.13	4.98			0.6682	0.515	0.75387	0.52775
1	Timeline1	幻灯片31 (2)	5	1	幻灯片31	Saccade	Whole	12	1852	1885	33						15.96	52.28	62.38	1.84			0.75387	0.52775	0.78519	0.51879
1	Timeline1	幻灯片32 (2)	5	1	幻灯片32	Saccade	Whole	1	47	58	11						72.93	63.01	63.01	0.48			0.27187	0.51109	0.27601	0.49758	7	2	0.00414
1	Timeline1	幻灯片32 (2)	5	1	幻灯片32	Saccade	Partial	2	192	214	22							32.08	32.67				0.27601	0.49758					0.10654
1	Timeline1	幻灯片32 (2)	5	1	幻灯片32	Saccade	Partial	3	247	258	11							40.4	40.4										0.04083
1	Timeline1	幻灯片32 (2)	5	1	幻灯片32	Saccade	Partial	4	269	336	67							91.56	169.87						0.38255	0.50735			0.0686
1	Timeline1	幻灯片32 (2)	5	1	幻灯片32	Saccade	Partial	5	491	503	11							32.08	32.08				0.38255	0.50735					0.0813
1	Timeline1	幻灯片32 (2)	5	1	幻灯片32	Saccade	Partial	6	514	525	11							94.81	94.81										0.11443
1	Timeline1	幻灯片32 (2)	5	1	幻灯片32	Saccade	Partial	7	547	558	11							106.57	106.57										0.03452
1	Timeline1	幻灯片32 (2)	5	1	幻灯片32	Saccade	Partial	8	580	602	22							90.38	101.19										0.06654
1	Timeline1	幻灯片32 (2)	5	1	幻灯片32	Saccade	Partial	9	647	658	11							44.95	44.95						0.42338	0.50133			0.45553
1	Timeline1	幻灯片32 (2)	5	1	幻灯片32	Saccade	Whole	10	747	791	44						351.62	91.79	156.74	4.11			0.42338	0.50133	0.49198	0.51144
1	Timeline1	幻灯片32 (2)	5	1	幻灯片32	Saccade	Partial	11	947	958	11							51.73	51.73				0.49198	0.51144
1	Timeline1	幻灯片32 (2)	5	1	幻灯片32	Saccade	Partial	12	991	1035	44							87.99	118.79						0.57328	0.50772
1	Timeline1	幻灯片32 (2)	5	1	幻灯片32	Saccade	Partial	13	1258	1313	56							124.47	173.02				0.57328	0.50772
1	Timeline1	幻灯片32 (2)	5	1	幻灯片32	Saccade	Partial	14	1324	1335	11							66.13	66.13						0.68771	0.52317
1	Timeline1	幻灯片32 (2)	5	1	幻灯片32	Saccade	Partial	15	1424	1435	11							48.07	48.07				0.68771	0.52317
1	Timeline1	幻灯片32 (2)	5	1	幻灯片32	Saccade	Partial	16	1446	1469	22							46.12	52.87
1	Timeline1	幻灯片32 (2)	5	1	幻灯片32	Saccade	Partial	17	1502	1524	22							48.97	51.01						0.65319	0.51457
1	Timeline1	幻灯片32 (2)	5	1	幻灯片32	Saccade	Whole	18	1857	1902	44						350.88	80.93	192.45	3.94			0.65319	0.51457	0.71973	0.52525
1	Timeline1	幻灯片32 (2)	5	1	幻灯片32	Saccade	Partial	19	1990	2049	59							304	535.46				0.71973	0.52525	0.2642	0.5332
1	Timeline1	幻灯片33 (2)	5	1	幻灯片33	Saccade	Partial	1	147	158	11							71.38	71.38				0.26512	0.53961			5	1	0.00366
1	Timeline1	幻灯片33 (2)	5	1	幻灯片33	Saccade	Partial	2	180	191	11							51	51						0.26146	0.53827			0.04761
1	Timeline1	幻灯片33 (2)	5	1	幻灯片33	Saccade	Partial	3	313	336	22							86.64	88.6				0.26146	0.53827					0.20316
1	Timeline1	幻灯片33 (2)	5	1	幻灯片33	Saccade	Partial	4	347	358	11							100.45	100.45										0.16958
1	Timeline1	幻灯片33 (2)	5	1	幻灯片33	Saccade	Partial	5	369	380	11							95.37	95.37						0.30907	0.52163			0.00802
1	Timeline1	幻灯片33 (2)	5	1	幻灯片33	Saccade	Partial	6	535	569	33							180.44	204.22				0.30907	0.52163					0.04862
1	Timeline1	幻灯片33 (2)	5	1	幻灯片33	Saccade	Partial	7	602	624	22							61.17	72.16
1	Timeline1	幻灯片33 (2)	5	1	幻灯片33	Saccade	Partial	8	680	691	11							50.87	50.87
1	Timeline1	幻灯片33 (2)	5	1	幻灯片33	Saccade	Partial	9	746	758	11							66.79	66.79
1	Timeline1	幻灯片33 (2)	5	1	幻灯片33	Saccade	Partial	10	802	846	44							95.51	156.01						0.51223	0.50899
1	Timeline1	幻灯片33 (2)	5	1	幻灯片33	Saccade	Partial	11	1057	1113	56							103	129.86				0.51223	0.50899
1	Timeline1	幻灯片33 (2)	5	1	幻灯片33	Saccade	Partial	12	1146	1157	11							52.81	52.81
1	Timeline1	幻灯片33 (2)	5	1	幻灯片33	Saccade	Partial	13	1179	1191	11							53.18	53.18
1	Timeline1	幻灯片33 (2)	5	1	幻灯片33	Saccade	Partial	14	1246	1257	11							52.91	52.91
1	Timeline1	幻灯片33 (2)	5	1	幻灯片33	Saccade	Partial	15	1302	1346	44							84.56	160.99						0.68181	0.51972
1	Timeline1	幻灯片33 (2)	5	1	幻灯片33	Saccade	Whole	16	1446	1457	11						312.29	45.54	45.54	0.55			0.68181	0.51972	0.68983	0.52854
1	Timeline1	幻灯片33 (2)	5	1	幻灯片33	Saccade	Whole	17	1546	1579	33						16.06	81.71	100.06	2.78			0.68983	0.52854	0.73845	0.51454
1	Timeline1	幻灯片34 (1)	6	1	幻灯片34	Saccade	Partial	1	38	60	22							66.93	85.22				0.18495	0.57276			7	2	0.09116
1	Timeline1	幻灯片34 (1)	6	1	幻灯片34	Saccade	Partial	2	82	93	11							233.19	233.19										0.09363
1	Timeline1	幻灯片34 (1)	6	1	幻灯片34	Saccade	Partial	3	115	126	11							63.71	63.71										0.07009
1	Timeline1	幻灯片34 (1)	6	1	幻灯片34	Saccade	Partial	4	149	193	44							126.84	337.02						0.27611	0.54764			0.10711
1	Timeline1	幻灯片34 (1)	6	1	幻灯片34	Saccade	Whole	5	349	393	44						13.12	106.66	145.79	5.02			0.27611	0.54764	0.36974	0.52583			0.11479
1	Timeline1	幻灯片34 (1)	6	1	幻灯片34	Saccade	Whole	6	548	593	44						7.01	90.91	148.38	4			0.36974	0.52583	0.43983	0.51721			0.05199
1	Timeline1	幻灯片34 (1)	6	1	幻灯片34	Saccade	Whole	7	759	815	56						358.9	103.23	153.88	6.14			0.43983	0.51721	0.54694	0.51927			0.05814
1	Timeline1	幻灯片34 (1)	6	1	幻灯片34	Saccade	Partial	8	937	948	11							40.21	40.21				0.54694	0.51927					0.17694
1	Timeline1	幻灯片34 (1)	6	1	幻灯片34	Saccade	Partial	9	981	1026	44							155.71	288.31						0.66173	0.52924			0.35125
1	Timeline1	幻灯片34 (1)	6	1	幻灯片34	Saccade	Partial	10	1181	1192	11							176.29	176.29				0.66173	0.52924
1	Timeline1	幻灯片34 (1)	6	1	幻灯片34	Saccade	Partial	11	1203	1226	22							54.04	56.24
1	Timeline1	幻灯片34 (1)	6	1	幻灯片34	Saccade	Partial	12	1237	1259	22							65.62	80.85
1	Timeline1	幻灯片34 (1)	6	1	幻灯片34	Saccade	Partial	13	1270	1292	22							71.02	89.4
1	Timeline1	幻灯片34 (1)	6	1	幻灯片34	Saccade	Partial	14	1303	1314	11							41.31	41.31
1	Timeline1	幻灯片34 (1)	6	1	幻灯片34	Saccade	Partial	15	1370	1392	22							54.45	67.76						0.71372	0.51307
1	Timeline1	幻灯片34 (1)	6	1	幻灯片34	Saccade	Partial	16	1470	1481	11							63.34	63.34				0.71372	0.51307
1	Timeline1	幻灯片34 (1)	6	1	幻灯片34	Saccade	Partial	17	1503	1514	11							230.17	230.17
1	Timeline1	幻灯片34 (1)	6	1	幻灯片34	Saccade	Partial	18	1537	1559	22							169.3	217.31						0.77186	0.52613
1	Timeline1	幻灯片34 (1)	6	1	幻灯片34	Saccade	Partial	19	1681	1692	11							33.57	33.57				0.77186	0.52613
1	Timeline1	幻灯片34 (1)	6	1	幻灯片34	Saccade	Partial	20	1714	1725	11							37.6	37.6
1	Timeline1	幻灯片34 (1)	6	1	幻灯片34	Saccade	Partial	21	1748	1803	56							169.57	294.56						0.59492	0.50835
1	Timeline1	幻灯片34 (1)	6	1	幻灯片34	Saccade	Partial	22	1925	1936	11							35.47	35.47				0.59492	0.50835
1	Timeline1	幻灯片34 (1)	6	1	幻灯片34	Saccade	Partial	23	1958	1970	11							37.42	37.42
1	Timeline1	幻灯片34 (1)	6	1	幻灯片34	Saccade	Partial	24	1981	2058	78							248.26	422.63						0.24367	0.53094
1	Timeline1	幻灯片35 (1)	6	1	幻灯片35	Saccade	Partial	1	148	171	22							265.13	290.79				0.16497	0.54909			8	1	0.13745
1	Timeline1	幻灯片35 (1)	6	1	幻灯片35	Saccade	Partial	2	182	193	11							37.94	37.94						0.30242	0.5334			0.08939
1	Timeline1	幻灯片35 (1)	6	1	幻灯片35	Saccade	Whole	3	393	448	56						9.37	87.2	119.62	4.78			0.30242	0.5334	0.39181	0.51866			0.11564
1	Timeline1	幻灯片35 (1)	6	1	幻灯片35	Saccade	Partial	4	770	837	67							98.5	165.12				0.39181	0.51866					0.13302
1	Timeline1	幻灯片35 (1)	6	1	幻灯片35	Saccade	Partial	5	870	881	11							131.9	131.9										0.06129
1	Timeline1	幻灯片35 (1)	6	1	幻灯片35	Saccade	Partial	6	903	914	11							55.47	55.47						0.50745	0.5072			0.00207
1	Timeline1	幻灯片35 (1)	6	1	幻灯片35	Saccade	Partial	7	1025	1059	33							53.75	63.18				0.50745	0.5072					0.48459
1	Timeline1	幻灯片35 (1)	6	1	幻灯片35	Saccade	Partial	8	1070	1092	22							211.32	320.05										0.00865
1	Timeline1	幻灯片35 (1)	6	1	幻灯片35	Saccade	Partial	9	1103	1114	11							62.96	62.96										0.06334
1	Timeline1	幻灯片35 (1)	6	1	幻灯片35	Saccade	Partial	10	1125	1136	11							33.07	33.07						0.64047	0.52197
1	Timeline1	幻灯片35 (1)	6	1	幻灯片35	Saccade	Partial	11	1281	1292	11							35.69	35.69				0.64047	0.52197
1	Timeline1	幻灯片35 (1)	6	1	幻灯片35	Saccade	Partial	12	1303	1325	22							87.94	96.19
1	Timeline1	幻灯片35 (1)	6	1	幻灯片35	Saccade	Partial	13	1336	1347	11							62.56	62.56
1	Timeline1	幻灯片35 (1)	6	1	幻灯片35	Saccade	Partial	14	1359	1370	11							41.79	41.79						0.70176	0.52716
1	Timeline1	幻灯片35 (1)	6	1	幻灯片35	Saccade	Partial	15	1481	1492	11							43.99	43.99				0.70176	0.52716
1	Timeline1	幻灯片35 (1)	6	1	幻灯片35	Saccade	Partial	16	1525	1536	11							49.59	49.59
1	Timeline1	幻灯片35 (1)	6	1	幻灯片35	Saccade	Partial	17	1547	1558	11							76.19	76.19
1	Timeline1	幻灯片35 (1)	6	1	幻灯片35	Saccade	Partial	18	1581	1592	11							52.48	52.48						0.70383	0.5163
1	Timeline1	幻灯片35 (1)	6	1	幻灯片35	Saccade	Partial	19	1769	1780	11							96.93	96.93				0.70383	0.5163
1	Timeline1	幻灯片35 (1)	6	1	幻灯片35	Saccade	Partial	20	1803	1869	67							418.41	982.6						0.21924	0.52473
1	Timeline1	幻灯片35 (1)	6	1	幻灯片35	Saccade	Partial	21	1936	1958	22							70.33	94.93				0.21924	0.52473
1	Timeline1	幻灯片35 (1)	6	1	幻灯片35	Saccade	Partial	22	1980	2003	22							93.86	146.31						0.22789	0.53905
1	Timeline1	幻灯片35 (1)	6	1	幻灯片35	Saccade	Partial	23	2069	2080	11							45.19	45.19				0.22789	0.53905
1	Timeline1	幻灯片35 (1)	6	1	幻灯片35	Saccade	Partial	24	2169	2225	56							229.72	362.81						0.29123	0.54582
1	Timeline1	幻灯片36 (1)	6	1	幻灯片36	Saccade	Partial	1	0	9	9							96.58	96.58						0.18298	0.5594	8	4	0.13334
1	Timeline1	幻灯片36 (1)	6	1	幻灯片36	Saccade	Partial	2	87	98	11							200.8	200.8				0.18298	0.5594					0.08234
1	Timeline1	幻灯片36 (1)	6	1	幻灯片36	Saccade	Partial	3	131	187	56							120.1	170.74						0.31632	0.56346			0.08274
1	Timeline1	幻灯片36 (1)	6	1	幻灯片36	Saccade	Whole	4	387	453	67						11.41	74.73	155.72	4.49			0.31632	0.56346	0.39866	0.54684			0.05003
1	Timeline1	幻灯片36 (1)	6	1	幻灯片36	Saccade	Whole	5	631	686	56						181.51	83.74	159.55	4.51			0.39866	0.54684	0.31592	0.54902			0.17714
1	Timeline1	幻灯片36 (1)	6	1	幻灯片36	Saccade	Partial	6	931	942	11							30.24	30.24				0.31592	0.54902					0.05226
1	Timeline1	幻灯片36 (1)	6	1	幻灯片36	Saccade	Partial	7	964	997	33							51.27	78.17						0.26589	0.54909			0.04929
1	Timeline1	幻灯片36 (1)	6	1	幻灯片36	Saccade	Whole	8	1075	1131	56						6.19	174.64	255.33	9.7			0.26589	0.54909	0.44303	0.52989			0.09414
1	Timeline1	幻灯片36 (1)	6	1	幻灯片36	Saccade	Whole	9	1308	1341	33						16.7	81.21	97.07	2.91			0.44303	0.52989	0.49529	0.51422			0.07564
1	Timeline1	幻灯片36 (1)	6	1	幻灯片36	Saccade	Whole	10	1508	1552	44						354.88	61.7	95.55	2.74			0.49529	0.51422	0.54458	0.51864			0.01848
1	Timeline1	幻灯片36 (1)	6	1	幻灯片36	Saccade	Whole	11	1752	1808	56						352.12	91.91	172.18	4.67			0.54458	0.51864	0.63872	0.53167			0.31695
1	Timeline1	幻灯片36 (1)	6	1	幻灯片36	Saccade	Partial	12	1897	1908	11							169.32	169.32				0.63872	0.53167					0.11909
1	Timeline1	幻灯片36 (1)	6	1	幻灯片36	Saccade	Partial	13	1930	1941	11							220.93	220.93
1	Timeline1	幻灯片36 (1)	6	1	幻灯片36	Saccade	Partial	14	1985	2008	22							33.63	36.46
1	Timeline1	幻灯片36 (1)	6	1	幻灯片36	Saccade	Partial	15	2019	2052	33							109.13	208.9						0.71436	0.54171
1	Timeline1	幻灯片36 (1)	6	1	幻灯片36	Saccade	Partial	16	2141	2152	11							306.05	306.05				0.71436	0.54171
1	Timeline1	幻灯片36 (1)	6	1	幻灯片36	Saccade	Partial	17	2174	2196	22							59.44	81.01						0.73284	0.52572
1	Timeline1	幻灯片36 (1)	6	1	幻灯片36	Saccade	Partial	18	2274	2285	11							82.45	82.45				0.73284	0.52572
1	Timeline1	幻灯片36 (1)	6	1	幻灯片36	Saccade	Partial	19	2307	2374	67							287.72	390.05						0.41589	0.5371
1	Timeline1	幻灯片36 (1)	6	1	幻灯片36	Saccade	Whole	20	2685	2740	56						183.58	125.46	172.81	6.64			0.41589	0.5371	0.2968	0.54455
1	Timeline1	幻灯片37 (1)	6	1	幻灯片37	Saccade	Whole	1	119	175	56						8.01	137.36	223.81	7.47			0.17291	0.56992	0.32609	0.54836	7	7	0.15318
1	Timeline1	幻灯片37 (1)	6	1	幻灯片37	Saccade	Whole	2	242	253	11						95.33	30.16	30.16	0.53			0.32609	0.54836	0.32483	0.53491			0.00126
1	Timeline1	幻灯片37 (1)	6	1	幻灯片37	Saccade	Whole	3	319	353	33						200.84	76.56	96.07	2.68			0.32483	0.53491	0.27669	0.55324			0.04814
1	Timeline1	幻灯片37 (1)	6	1	幻灯片37	Saccade	Partial	4	541	564	22							66.59	73.9				0.27669	0.55324					0.00629
1	Timeline1	幻灯片37 (1)	6	1	幻灯片37	Saccade	Partial	5	630	641	11							274.14	274.14										0.11404
1	Timeline1	幻灯片37 (1)	6	1	幻灯片37	Saccade	Partial	6	652	697	44							251.85	677.6						0.28298	0.54321			0.01438
1	Timeline1	幻灯片37 (1)	6	1	幻灯片37	Saccade	Whole	7	841	897	56						6.29	111.6	179.06	6.28			0.28298	0.54321	0.39702	0.53064			0.09306
1	Timeline1	幻灯片37 (1)	6	1	幻灯片37	Saccade	Whole	8	1085	1097	11						181.94	36.21	36.21	0.81			0.39702	0.53064	0.38264	0.53113			0.00721
1	Timeline1	幻灯片37 (1)	6	1	幻灯片37	Saccade	Partial	9	1174	1208	33							72	131.37				0.38264	0.53113					0.08104
1	Timeline1	幻灯片37 (1)	6	1	幻灯片37	Saccade	Partial	10	1320	1354	33							54.09	64.87						0.4757	0.52519			0.07307
1	Timeline1	幻灯片37 (1)	6	1	幻灯片37	Saccade	Whole	11	1509	1520	11						227.75	47.94	47.94	0.43			0.4757	0.52519	0.46849	0.53313			0.08956
1	Timeline1	幻灯片37 (1)	6	1	幻灯片37	Saccade	Whole	12	1687	1742	56						1.56	76.41	134.31	4.71			0.46849	0.53313	0.54953	0.53093			0.01601
1	Timeline1	幻灯片37 (1)	6	1	幻灯片37	Saccade	Whole	13	1887	1931	44						8.33	83.74	115.83	4.14			0.54953	0.53093	0.6226	0.52023			0.00801
1	Timeline1	幻灯片37 (1)	6	1	幻灯片37	Saccade	Partial	14	2098	2109	11							77.28	77.28				0.6226	0.52023					0.42764
1	Timeline1	幻灯片37 (1)	6	1	幻灯片37	Saccade	Partial	15	2120	2153	33							117.19	191.64						0.71216	0.53373
1	Timeline1	幻灯片37 (1)	6	1	幻灯片37	Saccade	Whole	16	2231	2242	11						122.91	57.3	57.3	1.16			0.71216	0.53373	0.69615	0.509
1	Timeline1	幻灯片37 (1)	6	1	幻灯片37	Saccade	Partial	17	2331	2342	11							37.46	37.46				0.69615	0.509
1	Timeline1	幻灯片37 (1)	6	1	幻灯片37	Saccade	Partial	18	2353	2386	33							35.9	42.85						0.68814	0.52459
1	Timeline1	幻灯片37 (1)	6	1	幻灯片37	Saccade	Whole	19	2553	2631	78						181.72	318.68	563.31	24.08			0.68814	0.52459	0.2605	0.5374
1	Timeline1	幻灯片38 (1)	6	1	幻灯片38	Saccade	Whole	1	132	176	44						6.06	166.94	436.69	7.5			0.1722	0.55824	0.31393	0.5432	20	9	0.14173
1	Timeline1	幻灯片38 (1)	6	1	幻灯片38	Saccade	Partial	2	354	387	33							52.34	58.63				0.31393	0.5432					0.03117
1	Timeline1	幻灯片38 (1)	6	1	幻灯片38	Saccade	Partial	3	398	420	22							56.47	76.36										0.07647
1	Timeline1	幻灯片38 (1)	6	1	幻灯片38	Saccade	Partial	4	432	443	11							113.37	113.37						0.28276	0.55285			0.06669
1	Timeline1	幻灯片38 (1)	6	1	幻灯片38	Saccade	Whole	5	609	665	56						13.57	73.03	114.36	4.22			0.28276	0.55285	0.35923	0.5344			0.04804
1	Timeline1	幻灯片38 (1)	6	1	幻灯片38	Saccade	Whole	6	898	953	56						14.7	65.85	136.3	3.81			0.35923	0.5344	0.42592	0.51691			0.08524
1	Timeline1	幻灯片38 (1)	6	1	幻灯片38	Saccade	Whole	7	1131	1175	44						348.93	59.74	112.06	2.73			0.42592	0.51691	0.47396	0.52631			0.06006
1	Timeline1	幻灯片38 (1)	6	1	幻灯片38	Saccade	Whole	8	1464	1520	56						358.14	88.1	172.85	4.85			0.47396	0.52631	0.5592	0.52907			0.07133
1	Timeline1	幻灯片38 (1)	6	1	幻灯片38	Saccade	Whole	9	1764	1808	44						0.5	79.37	96.96	3.43			0.5592	0.52907	0.61926	0.52855			0.01285
1	Timeline1	幻灯片38 (1)	6	1	幻灯片38	Saccade	Whole	10	2053	2108	56						346.83	65.26	102.85	4.02			0.61926	0.52855	0.69059	0.54524			0.04447
1	Timeline1	幻灯片38 (1)	6	1	幻灯片38	Saccade	Partial	11	2175	2186	11							222.87	222.87				0.69059	0.54524					0.03179
1	Timeline1	幻灯片38 (1)	6	1	幻灯片38	Saccade	Partial	12	2197	2219	22							78.37	112.41						0.67774	0.52772			0.0087
1	Timeline1	幻灯片38 (1)	6	1	幻灯片38	Saccade	Whole	13	2319	2364	44						1.02	53.49	71.89	2.45			0.67774	0.52772	0.72221	0.52693			0.39475
1	Timeline1	幻灯片38 (1)	6	1	幻灯片38	Saccade	Whole	14	2608	2630	22						352.76	51.89	69.15	1.68			0.72221	0.52693	0.754	0.53097			0.03649
1	Timeline1	幻灯片38 (1)	6	1	幻灯片38	Saccade	Partial	15	2708	2719	11							62.22	62.22				0.754	0.53097					0.00089
1	Timeline1	幻灯片38 (1)	6	1	幻灯片38	Saccade	Partial	16	2730	2741	11							46.75	46.75						0.7627	0.53207			0.07342
1	Timeline1	幻灯片38 (1)	6	1	幻灯片38	Saccade	Partial	17	2919	2996	78							288.42	513.14				0.7627	0.53207					0.00262
1	Timeline1	幻灯片38 (1)	6	1	幻灯片38	Saccade	Partial	18	3008	3019	11							68.4	68.4						0.36795	0.53959			0.00118
1	Timeline1	幻灯片38 (1)	6	1	幻灯片38	Saccade	Partial	19	3096	3130	33							132.3	247.72				0.36795	0.53959					0.05299
1	Timeline1	幻灯片38 (1)	6	1	幻灯片38	Saccade	Partial	20	3218	3241	22							699.01	699.01										0.0547
1	Timeline1	幻灯片38 (1)	6	1	幻灯片38	Saccade	Partial	21	3252	3274	22							488.99	618.61										0.11159
1	Timeline1	幻灯片38 (1)	6	1	幻灯片38	Saccade	Partial	22	3285	3296	11							80.35	80.35						0.33146	0.52873			0.06219
1	Timeline1	幻灯片38 (1)	6	1	幻灯片38	Saccade	Partial	23	3407	3418	11							63.95	63.95				0.33146	0.52873					0.02567
1	Timeline1	幻灯片38 (1)	6	1	幻灯片38	Saccade	Partial	24	3441	3452	11							55.49	55.49						0.33235	0.53337			0.06142
1	Timeline1	幻灯片38 (1)	6	1	幻灯片38	Saccade	Partial	25	3529	3540	11							104.98	104.98				0.33235	0.53337					0.0889
1	Timeline1	幻灯片38 (1)	6	1	幻灯片38	Saccade	Partial	26	3563	3585	22							80.52	99.41										0.00608
1	Timeline1	幻灯片38 (1)	6	1	幻灯片38	Saccade	Partial	27	3607	3618	11							58.47	58.47										0.07761
1	Timeline1	幻灯片38 (1)	6	1	幻灯片38	Saccade	Partial	28	3651	3685	33							110.86	147.5										0.00617
1	Timeline1	幻灯片38 (1)	6	1	幻灯片38	Saccade	Partial	29	3707	3718	11							32.67	32.67										0.36897
1	Timeline1	幻灯片38 (1)	6	1	幻灯片38	Saccade	Partial	30	3729	3740	11							36.17	36.17						0.25893	0.54478
1	Timeline1	幻灯片38 (1)	6	1	幻灯片38	Saccade	Whole	31	3818	3829	11						278.58	30.94	30.94	0.55			0.25893	0.54478	0.26155	0.5622
1	Timeline1	幻灯片38 (1)	6	1	幻灯片38	Saccade	Partial	32	3940	3962	22							33.41	35.24				0.26155	0.5622
1	Timeline1	幻灯片38 (1)	6	1	幻灯片38	Saccade	Partial	33	3973	3985	11							39.36	39.36
[truncated: 111,442 more rows]
