# Supplementary material for: Visual Word Segmentation Cues in Tibetan Reading: Comparing Dictionary-Based and Psychological Word Segmentation
Source: J Eye Mov Res. 2025 Aug 4;18(4):33. doi: 10.3390/jemr18040033 (PMC12387474; doi:10.3390/jemr18040033)
Supplement: Supplementary file 1 [file jemr-18-00033-s001.zip › global/right/analysis_results.txt]

===== 固定效应分析结果 =====

Linear mixed model fit by REML. t-tests use Satterthwaite's method ['lmerModLmerTest']
Formula: formula
   Data: data

REML criterion at convergence: 24162.6

Scaled residuals: 
    Min      1Q  Median      3Q     Max 
-3.7152 -0.5883 -0.0986  0.4482  8.3148 

Random effects:
 Groups    Name        Variance Std.Dev.
 Recording (Intercept)  9.731   3.119   
 Residual              13.500   3.674   
Number of obs: 4403, groups:  Recording, 49

Fixed effects:
                             Estimate Std. Error        df t value Pr(>|t|)    
(Intercept)                    8.2289     0.4658   55.5714  17.666  < 2e-16 ***
factor1Level2                 -0.8684     0.1917 4349.0023  -4.529 6.08e-06 ***
factor1Level3                 -1.1044     0.1919 4349.0043  -5.756 9.20e-09 ***
factor2Level2                 -0.6557     0.1919 4349.0043  -3.417 0.000638 ***
factor1Level2:factor2Level2    0.8800     0.2712 4349.0033   3.244 0.001186 ** 
factor1Level3:factor2Level2    1.2456     0.2713 4349.0054   4.591 4.54e-06 ***
---
Signif. codes:  0 ‘***’ 0.001 ‘**’ 0.01 ‘*’ 0.05 ‘.’ 0.1 ‘ ’ 1

Correlation of Fixed Effects:
            (Intr) fct1L2 fct1L3 fct2L2 f1L2:2
factor1Lvl2 -0.206                            
factor1Lvl3 -0.206  0.500                     
factor2Lvl2 -0.206  0.500  0.500              
fctr1L2:2L2  0.146 -0.707 -0.353 -0.707       
fctr1L3:2L2  0.146 -0.354 -0.707 -0.707  0.500


===== 自定义对比分析结果 =====

## 对比 1 : 2 vs 3 
 contrast                      estimate    SE  df z.ratio p.value
 Level3:Level1 - Level2:Level1   -0.236 0.192 Inf  -1.230  0.2186

Degrees-of-freedom method: asymptotic 

## 对比 2 : 5 vs 6 
 contrast                      estimate    SE  df z.ratio p.value
 Level3:Level2 - Level2:Level2     0.13 0.192 Inf   0.676  0.4991

Degrees-of-freedom method: asymptotic 
