# Supplementary material for: Visual Word Segmentation Cues in Tibetan Reading: Comparing Dictionary-Based and Psychological Word Segmentation
Source: J Eye Mov Res. 2025 Aug 4;18(4):33. doi: 10.3390/jemr18040033 (PMC12387474; doi:10.3390/jemr18040033)
Supplement: Supplementary file 1 [file jemr-18-00033-s001.zip › global/right2/analysis_results.txt]

===== 固定效应分析结果 =====

Linear mixed model fit by REML. t-tests use Satterthwaite's method ['lmerModLmerTest']
Formula: formula
   Data: data

REML criterion at convergence: 12134.9

Scaled residuals: 
    Min      1Q  Median      3Q     Max 
-3.6416 -0.6019 -0.1008  0.4547  6.6270 

Random effects:
 Groups    Name        Variance Std.Dev.
 Recording (Intercept)  9.623   3.102   
 Residual              13.397   3.660   
Number of obs: 2202, groups:  Recording, 49

Fixed effects:
               Estimate Std. Error        df t value Pr(>|t|)    
(Intercept)      8.2287     0.4633   53.9415  17.762  < 2e-16 ***
factor1Level2   -0.8682     0.1910 2151.0045  -4.546 5.78e-06 ***
factor1Level3   -1.1034     0.1911 2151.0086  -5.773 8.90e-09 ***
---
Signif. codes:  0 ‘***’ 0.001 ‘**’ 0.01 ‘*’ 0.05 ‘.’ 0.1 ‘ ’ 1

Correlation of Fixed Effects:
            (Intr) fct1L2
factor1Lvl2 -0.206       
factor1Lvl3 -0.206  0.500
