# Supplementary material for: Visual Word Segmentation Cues in Tibetan Reading: Comparing Dictionary-Based and Psychological Word Segmentation
Source: J Eye Mov Res. 2025 Aug 4;18(4):33. doi: 10.3390/jemr18040033 (PMC12387474; doi:10.3390/jemr18040033)
Supplement: Supplementary file 1 [file jemr-18-00033-s001.zip › global/right3/analysis_results.txt]

===== 固定效应分析结果 =====

Linear mixed model fit by REML. t-tests use Satterthwaite's method ['lmerModLmerTest']
Formula: formula
   Data: data

REML criterion at convergence: 12052.3

Scaled residuals: 
    Min      1Q  Median      3Q     Max 
-3.1102 -0.5518 -0.0853  0.4381  8.2213 

Random effects:
 Groups    Name        Variance Std.Dev.
 Recording (Intercept) 10.56    3.249   
 Residual              12.90    3.591   
Number of obs: 2201, groups:  Recording, 49

Fixed effects:
               Estimate Std. Error        df t value Pr(>|t|)    
(Intercept)   7.572e+00  4.828e-01 5.322e+01  15.686   <2e-16 ***
factor1Level2 1.341e-02  1.875e-01 2.150e+03   0.071    0.943    
factor1Level3 1.421e-01  1.875e-01 2.150e+03   0.758    0.449    
---
Signif. codes:  0 ‘***’ 0.001 ‘**’ 0.01 ‘*’ 0.05 ‘.’ 0.1 ‘ ’ 1

Correlation of Fixed Effects:
            (Intr) fct1L2
factor1Lvl2 -0.194       
factor1Lvl3 -0.194  0.500
