# Supplementary material for: Visual Word Segmentation Cues in Tibetan Reading: Comparing Dictionary-Based and Psychological Word Segmentation
Source: J Eye Mov Res. 2025 Aug 4;18(4):33. doi: 10.3390/jemr18040033 (PMC12387474; doi:10.3390/jemr18040033)
Supplement: Supplementary file 1 [file jemr-18-00033-s001.zip › global/your_output_file.xlsx]

## Sheet: Sheet1
Recording	Timeline	TOI	Group	Interval	Media	Event_type	Validity	EventIndex	Start	Stop	Duration	AOI	Hit_proportion	FixationPointX	FixationPointY	Average_pupil_diameter	Saccade_direction	Average_velocity	Peak_velocity	Saccade_amplitude	Start_AOI	Landing_AOI	Start_position_X	Start_position_Y	Landing_position_X	Landing_position_Y	saccade_length	saccade_length_multiplied
1	Timeline1	幻灯片1 (2)	1	1	幻灯片1	Saccade	Partial	1	167	211	44							79.69	132.28				0.63505	0.49293			0.37042	17.5579
1	Timeline1	幻灯片1 (2)	1	1	幻灯片1	Saccade	Partial	2	255	322	67							378.37	589.75								0.072	3.4128
1	Timeline1	幻灯片1 (2)	1	1	幻灯片1	Saccade	Partial	3	333	344	11							30.93	30.93						0.26463	0.57439	0.10964	5.19694
1	Timeline1	幻灯片1 (2)	1	1	幻灯片1	Saccade	Whole	4	700	744	44						20.35	82.83	119.36	3.85			0.26463	0.57439	0.33663	0.54768	0.0712	3.37488
1	Timeline1	幻灯片1 (2)	1	1	幻灯片1	Saccade	Partial	5	910	922	11							46.15	46.15				0.33663	0.54768			0.0783	3.71142
1	Timeline1	幻灯片1 (2)	1	1	幻灯片1	Saccade	Partial	6	977	988	11							77.49	77.49								0.08342	3.95411
1	Timeline1	幻灯片1 (2)	1	1	幻灯片1	Saccade	Partial	7	1033	1077	44							122.71	168.72								0.372	17.6328
1	Timeline1	幻灯片1 (2)	1	1	幻灯片1	Saccade	Partial	8	1110	1121	11							48.03	48.03						0.44627	0.52766	0.03551	1.68317
1	Timeline1	幻灯片1 (2)	1	1	幻灯片1	Saccade	Partial	9	1344	1377	33							60.81	74.21				0.44627	0.52766			0.01667	0.790158
1	Timeline1	幻灯片1 (2)	1	1	幻灯片1	Saccade	Partial	10	1388	1410	22							90.7	97.05						0.51747	0.52862	0.06773	3.2104
1	Timeline1	幻灯片1 (2)	1	1	幻灯片1	Saccade	Whole	11	1588	1643	56						8.41	74.55	113.07	4.3			0.51747	0.52862	0.59577	0.51704	0.01448	0.686352
1	Timeline1	幻灯片10 (2)	1	1	幻灯片10	Saccade	Whole	1	150	194	44						0.17	137.68	389.45	5.83			0.17595	0.56327	0.29104	0.56293	0.11509	5.45527
1	Timeline1	幻灯片10 (2)	1	1	幻灯片10	Saccade	Whole	2	383	450	67						20.42	66.91	110.95	4.67			0.29104	0.56293	0.37658	0.53109	0.08554	4.0546
1	Timeline1	幻灯片10 (2)	1	1	幻灯片10	Saccade	Partial	3	683	727	44							94.73	136.7				0.37658	0.53109			0.09135	4.32999
1	Timeline1	幻灯片10 (2)	1	1	幻灯片10	Saccade	Partial	4	739	761	22							55.72	79.36								0.11622	5.50883
1	Timeline1	幻灯片10 (2)	1	1	幻灯片10	Saccade	Partial	5	772	783	11							69.86	69.86						0.46793	0.52364	0.34669	16.4331
1	Timeline1	幻灯片11 (2)	1	1	幻灯片11	Saccade	Partial	1	94	105	11							44.18	44.18				0.17488	0.5502			0.1583	7.50342
1	Timeline1	幻灯片11 (2)	1	1	幻灯片11	Saccade	Partial	2	127	138	11							52.29	52.29								0.09952	4.71725
1	Timeline1	幻灯片11 (2)	1	1	幻灯片11	Saccade	Partial	3	150	205	56							146.54	267.47								0.12509	5.92927
1	Timeline1	幻灯片11 (2)	1	1	幻灯片11	Saccade	Partial	4	249	261	11							396.92	396.92						0.33318	0.57286	0.27511	13.0402
1	Timeline1	幻灯片11 (2)	1	1	幻灯片11	Saccade	Partial	5	372	394	22							223.31	404.73				0.33318	0.57286			0.38729	18.3575
1	Timeline1	幻灯片11 (2)	1	1	幻灯片11	Saccade	Partial	6	449	460	11							51.65	51.65								0.041	1.9434
1	Timeline1	幻灯片11 (2)	1	1	幻灯片11	Saccade	Partial	7	483	494	11							44.86	44.86								0.0539	2.55486
1	Timeline1	幻灯片11 (2)	1	1	幻灯片11	Saccade	Partial	8	505	571	67							106.86	236.6						0.4327	0.54076	0.00282	0.133668
1	Timeline1	幻灯片11 (2)	1	1	幻灯片11	Saccade	Partial	9	660	671	11							42.75	42.75				0.4327	0.54076			0.52435	24.8542
1	Timeline1	幻灯片11 (2)	1	1	幻灯片11	Saccade	Partial	10	716	794	78							97.6	191.41						0.55779	0.53001	0.00842	0.399108
1	Timeline1	幻灯片11 (2)	1	1	幻灯片11	Saccade	Partial	11	916	927	11							66.1	66.1				0.55779	0.53001			0.00255	0.12087
1	Timeline1	幻灯片12 (2)	1	1	幻灯片12	Saccade	Partial	1	0	49	49							301.77	501.42				0.17034	0.56827	0.66202	0.54749	0.49168	23.3056
1	Timeline1	幻灯片12 (2)	1	1	幻灯片12	Saccade	Partial	2	182	227	44							105.4	136.35				0.66202	0.54749			0.09288	4.40251
1	Timeline1	幻灯片12 (2)	1	1	幻灯片12	Saccade	Partial	3	249	260	11							182.54	182.54								0.48182	22.8383
1	Timeline1	幻灯片12 (2)	1	1	幻灯片12	Saccade	Partial	4	282	293	11							151.9	151.9						0.7549	0.57499	0.04121	1.95335
1	Timeline1	幻灯片12 (2)	1	1	幻灯片12	Saccade	Partial	5	360	438	78							344.34	761.23				0.7549	0.57499			0.10921	5.17655
1	Timeline1	幻灯片12 (2)	1	1	幻灯片12	Saccade	Partial	6	471	482	11							39.55	39.55								0.22748	10.7826
1	Timeline1	幻灯片12 (2)	1	1	幻灯片12	Saccade	Partial	7	504	515	11							36.9	36.9								0.06416	3.04118
1	Timeline1	幻灯片12 (2)	1	1	幻灯片12	Saccade	Partial	8	571	582	11							65.71	65.71								0.06675	3.16395
1	Timeline1	幻灯片12 (2)	1	1	幻灯片12	Saccade	Partial	9	593	615	22							50.64	70.25								0.53884	25.541
1	Timeline1	幻灯片14 (1)	1	1	幻灯片14	Saccade	Partial	1	32	87	56							386.48	774.43				0.16391	0.55237			0.40582	19.2359
1	Timeline1	幻灯片14 (1)	1	1	幻灯片14	Saccade	Partial	2	98	109	11							72.23	72.23						0.56973	0.50456	0.28396	13.4597
1	Timeline1	幻灯片14 (1)	1	1	幻灯片14	Saccade	Partial	3	265	276	11							80.62	80.62				0.56973	0.50456			0.08955	4.24467
1	Timeline1	幻灯片14 (1)	1	1	幻灯片14	Saccade	Partial	4	298	354	56							290.46	701.4								0.1173	5.56002
1	Timeline1	幻灯片14 (1)	1	1	幻灯片14	Saccade	Partial	5	376	387	11							45.18	45.18								0.07319	3.46921
1	Timeline1	幻灯片14 (1)	1	1	幻灯片14	Saccade	Partial	6	431	443	11							38.5	38.5								0.0579	2.74446
1	Timeline1	幻灯片14 (1)	1	1	幻灯片14	Saccade	Partial	7	465	476	11							69.16	69.16								0.07201	3.41327
1	Timeline1	幻灯片14 (1)	1	1	幻灯片14	Saccade	Partial	8	498	509	11							49.5	49.5						0.28577	0.5681	0.12726	6.03212
1	Timeline1	幻灯片14 (1)	1	1	幻灯片14	Saccade	Whole	9	598	653	56						15.89	94.84	279.05	5.38			0.28577	0.5681	0.37532	0.54261	0.11158	5.28889
1	Timeline1	幻灯片14 (1)	1	1	幻灯片14	Saccade	Whole	10	864	909	44						194.4	137.13	333.53	6.16			0.37532	0.54261	0.25802	0.57271	0.49442	23.4355
1	Timeline1	幻灯片14 (1)	1	1	幻灯片14	Saccade	Partial	11	1053	1064	11							83.71	83.71				0.25802	0.57271			0.04911	2.32781
1	Timeline1	幻灯片14 (1)	1	1	幻灯片14	Saccade	Partial	12	1087	1098	11							2411.62	2411.62								0.03031	1.43669
1	Timeline1	幻灯片16 (1)	1	1	幻灯片16	Saccade	Partial	1	70	81	11							60.35	60.35				0.57142	0.51152			0.27495	13.0326
1	Timeline1	幻灯片16 (1)	1	1	幻灯片16	Saccade	Partial	2	125	136	11							69.23	69.23								0.07016	3.32558
1	Timeline1	幻灯片16 (1)	1	1	幻灯片16	Saccade	Partial	3	159	170	11							51	51								0.07886	3.73796
1	Timeline1	幻灯片16 (1)	1	1	幻灯片16	Saccade	Partial	4	203	270	67							239.76	353.5								0.10074	4.77508
1	Timeline1	幻灯片16 (1)	1	1	幻灯片16	Saccade	Partial	5	281	292	11							37.07	37.07						0.29647	0.56596	0.08429	3.99535
1	Timeline1	幻灯片16 (1)	1	1	幻灯片16	Saccade	Whole	6	680	725	44						17.12	80.2	99.3	3.86			0.29647	0.56596	0.36663	0.54435	0.08752	4.14845
1	Timeline1	幻灯片16 (1)	1	1	幻灯片16	Saccade	Whole	7	958	1002	44						359.98	92.06	136.93	4.39			0.36663	0.54435	0.44549	0.54438	0.10864	5.14954
1	Timeline1	幻灯片16 (1)	1	1	幻灯片16	Saccade	Whole	8	1236	1291	56						5.57	96.61	135.55	5.66			0.44549	0.54438	0.54623	0.53456	0.05326	2.52452
1	Timeline1	幻灯片16 (1)	1	1	幻灯片16	Saccade	Whole	9	1535	1580	44						357.81	93.71	151.97	4.71			0.54623	0.53456	0.63052	0.53777	0.42935	20.3512
1	Timeline1	幻灯片16 (1)	1	1	幻灯片16	Saccade	Whole	10	1857	1902	44						180.81	107.87	167.31	4.84			0.63052	0.53777	0.543	0.539	0.09122	4.32383
1	Timeline1	幻灯片16 (1)	1	1	幻灯片16	Saccade	Whole	11	2146	2202	56						5.81	102.4	157.19	5.97			0.543	0.539	0.65164	0.52795	0.32118	15.2239
1	Timeline1	幻灯片16 (1)	1	1	幻灯片16	Saccade	Whole	12	2468	2501	33						2.65	68.77	83.57	2.82			0.65164	0.52795	0.7049	0.52548	0.44219	20.9598
1	Timeline1	幻灯片17 (1)	1	1	幻灯片17	Saccade	Partial	1	0	41	41							338.85	628.92				0.1711	0.54901	0.59642	0.49976	0.42532	20.1602
1	Timeline1	幻灯片17 (1)	1	1	幻灯片17	Saccade	Partial	2	230	297	67							279.33	519.41				0.59642	0.49976			0.32594	15.4496
1	Timeline1	幻灯片17 (1)	1	1	幻灯片17	Saccade	Partial	3	319	330	11							36.34	36.34								0.10945	5.18793
1	Timeline1	幻灯片17 (1)	1	1	幻灯片17	Saccade	Partial	4	352	363	11							87.93	87.93						0.27048	0.57191	0.07562	3.58439
1	Timeline1	幻灯片17 (1)	1	1	幻灯片17	Saccade	Whole	5	519	585	67						20.27	87.27	145.25	6.02		1	0.27048	0.57191	0.37993	0.5315	0.10637	5.04194
1	Timeline1	幻灯片17 (1)	1	1	幻灯片17	Saccade	Partial	6	796	852	56							70.95	77.74		1		0.37993	0.5315			0.09388	4.44991
1	Timeline1	幻灯片17 (1)	1	1	幻灯片17	Saccade	Partial	7	885	896	11							67.75	67.75			1			0.45555	0.52387	0.00145	0.06873
1	Timeline1	幻灯片17 (1)	1	1	幻灯片17	Saccade	Partial	8	985	996	11							74.44	74.44		1		0.45555	0.52387			0.06761	3.20471
1	Timeline1	幻灯片17 (1)	1	1	幻灯片17	Saccade	Partial	9	1018	1029	11							85.46	85.46								0.54262	25.7202
1	Timeline1	幻灯片2 (2)	1	1	幻灯片2	Saccade	Whole	1	113	158	44						4.11	151.13	274.53	6.93			0.17442	0.5667	0.31265	0.55676	0.13823	6.5521
1	Timeline1	幻灯片2 (2)	1	1	幻灯片2	Saccade	Whole	2	347	380	33						225.79	53.38	61.65	2.18			0.31265	0.55676	0.27805	0.59233	0.0346	1.64004
1	Timeline1	幻灯片2 (2)	1	1	幻灯片2	Saccade	Whole	3	535	546	11						51.47	60.78	60.78	1.02			0.27805	0.59233	0.29376	0.57259	0.01571	0.744654
1	Timeline1	幻灯片2 (2)	1	1	幻灯片2	Saccade	Whole	4	624	669	44						8.85	77.58	129.3	3.34			0.29376	0.57259	0.35531	0.56301	0.06155	2.91747
1	Timeline1	幻灯片2 (2)	1	1	幻灯片2	Saccade	Partial	5	891	902	11							41.48	41.48				0.35531	0.56301			0.02384	1.13002
1	Timeline1	幻灯片2 (2)	1	1	幻灯片2	Saccade	Partial	6	924	935	11							38.14	38.14								0.09393	4.45228
1	Timeline1	幻灯片2 (2)	1	1	幻灯片2	Saccade	Partial	7	957	991	33							44.19	45.53						0.37915	0.55116	0.07184	3.40522
1	Timeline1	幻灯片2 (2)	1	1	幻灯片2	Saccade	Whole	8	1190	1235	44						6.11	120.9	181.13	5.14			0.37915	0.55116	0.47308	0.54109	0.11246	5.3306
1	Timeline1	幻灯片2 (2)	1	1	幻灯片2	Saccade	Partial	9	1379	1390	11							90.14	90.14				0.47308	0.54109			0.06899	3.27013
1	Timeline1	幻灯片2 (2)	1	1	幻灯片2	Saccade	Partial	10	1412	1468	56							60.35	92.29						0.54492	0.53733	0.39405	18.678
1	Timeline1	幻灯片2 (2)	1	1	幻灯片2	Saccade	Whole	11	1623	1679	56						0.03	101.93	175.28	6.2			0.54492	0.53733	0.65738	0.53726	0.06197	2.93738
1	Timeline1	幻灯片2 (2)	1	1	幻灯片2	Saccade	Partial	12	1790	1812	22							36.48	39.3				0.65738	0.53726			0.02496	1.1831
1	Timeline1	幻灯片2 (2)	1	1	幻灯片2	Saccade	Partial	13	1834	1879	44							96.89	194.77						0.72637	0.54199	0.00858	0.406692
1	Timeline1	幻灯片2 (2)	1	1	幻灯片2	Saccade	Partial	14	1990	2001	11							33.96	33.96				0.72637	0.54199			0.01572	0.745128
1	Timeline1	幻灯片2 (2)	1	1	幻灯片2	Saccade	Partial	15	2034	2045	11							83.43	83.43								0.02576	1.22102
1	Timeline1	幻灯片2 (2)	1	1	幻灯片2	Saccade	Partial	16	2056	2068	11							87.07	87.07								0.12244	5.80366
1	Timeline1	幻灯片2 (2)	1	1	幻灯片2	Saccade	Partial	17	2090	2112	22							79.39	128.64								0.16524	7.83238
1	Timeline1	幻灯片2 (2)	1	1	幻灯片2	Saccade	Partial	18	2145	2167	22							37.41	42.31								0.04314	2.04484
1	Timeline1	幻灯片3 (2)	1	1	幻灯片3	Saccade	Partial	1	68	79	11							49.28	49.28				0.16772	0.55401			0.11987	5.68184
1	Timeline1	幻灯片3 (2)	1	1	幻灯片3	Saccade	Partial	2	101	123	22							42.32	47.28								0.09203	4.36222
1	Timeline1	幻灯片3 (2)	1	1	幻灯片3	Saccade	Partial	3	146	190	44							131.08	377.55						0.28759	0.54396	0.07683	3.64174
1	Timeline1	幻灯片3 (2)	1	1	幻灯片3	Saccade	Whole	4	401	445	44						0.87	93.08	139.14	4.85			0.28759	0.54396	0.37962	0.54256	0.07304	3.4621
1	Timeline1	幻灯片3 (2)	1	1	幻灯片3	Saccade	Partial	5	545	579	33							243.22	650.61				0.37962	0.54256			0.00732	0.346968
1	Timeline1	幻灯片3 (2)	1	1	幻灯片3	Saccade	Partial	6	634	645	11							462.95	462.95								0.11098	5.26045
1	Timeline1	幻灯片3 (2)	1	1	幻灯片3	Saccade	Partial	7	656	679	22							214.63	384.63								0.02759	1.30777
1	Timeline1	幻灯片3 (2)	1	1	幻灯片3	Saccade	Partial	8	690	712	22							153.59	269.63								0.0135	0.6399
1	Timeline1	幻灯片3 (2)	1	1	幻灯片3	Saccade	Partial	9	723	756	33							53.07	68.79								0.04477	2.1221
1	Timeline1	幻灯片3 (2)	1	1	幻灯片3	Saccade	Partial	10	790	801	11							31.92	31.92						0.45645	0.53385	0.12154	5.761
1	Timeline1	幻灯片3 (2)	1	1	幻灯片3	Saccade	Whole	11	867	912	44						14.91	80.48	141.29	4.08			0.45645	0.53385	0.52949	0.5144	0.03155	1.49547
1	Timeline1	幻灯片3 (2)	1	1	幻灯片3	Saccade	Whole	12	978	990	11						239.3	37.94	37.94	0.53			0.52949	0.5144	0.52217	0.52672	0.02321	1.10015
1	Timeline1	幻灯片3 (2)	1	1	幻灯片3	Saccade	Whole	13	1067	1123	56						357.97	109.81	200.22	6.1			0.52217	0.52672	0.63315	0.53065	0.43868	20.7934
1	Timeline1	幻灯片3 (2)	1	1	幻灯片3	Saccade	Partial	14	1500	1511	11							34.71	34.71				0.63315	0.53065			0.05237	2.48234
1	Timeline1	幻灯片3 (2)	1	1	幻灯片3	Saccade	Partial	15	1556	1567	11							56.26	56.26						0.60556	0.53458	0.00148	0.070152
1	Timeline1	幻灯片3 (2)	1	1	幻灯片3	Saccade	Whole	16	1633	1645	11						316.89	40.07	40.07	0.86			0.60556	0.53458	0.61906	0.54722	0.00508	0.240792
1	Timeline1	幻灯片4 (2)	1	1	幻灯片4	Saccade	Whole	1	117	183	67						0.58	103.95	178.85	6.69			0.1695	0.54814	0.30166	0.54681	0.13216	6.26438
1	Timeline1	幻灯片4 (2)	1	1	幻灯片4	Saccade	Whole	2	505	539	33						17.89	61	70.83	2.31			0.30166	0.54681	0.34358	0.53328	0.04192	1.98701
1	Timeline1	幻灯片4 (2)	1	1	幻灯片4	Saccade	Whole	3	772	805	33						4.32	88.34	113.17	3.63			0.34358	0.53328	0.40994	0.52827	0.06636	3.14546
1	Timeline1	幻灯片4 (2)	1	1	幻灯片4	Saccade	Whole	4	949	994	44						0.3	87.45	136.74	3.8			0.40994	0.52827	0.47903	0.52791	0.06909	3.27487
1	Timeline1	幻灯片4 (2)	1	1	幻灯片4	Saccade	Partial	5	1127	1138	11							44.6	44.6				0.47903	0.52791			0.03084	1.46182
1	Timeline1	幻灯片4 (2)	1	1	幻灯片4	Saccade	Partial	6	1160	1171	11							68.79	68.79								0.01414	0.670236
1	Timeline1	幻灯片4 (2)	1	1	幻灯片4	Saccade	Partial	7	1205	1238	33							51.56	62.24						0.50987	0.52061	0.07919	3.75361
1	Timeline1	幻灯片4 (2)	1	1	幻灯片4	Saccade	Whole	8	1327	1338	11						3.38	57.54	57.54	0.8			0.50987	0.52061	0.52401	0.51977	0.00264	0.125136
1	Timeline1	幻灯片4 (2)	1	1	幻灯片4	Saccade	Partial	9	1438	1460	22							150.94	165.53				0.52401	0.51977			0.45008	21.3338
1	Timeline1	幻灯片4 (2)	1	1	幻灯片4	Saccade	Partial	10	1471	1482	11							39.86	39.86						0.6032	0.52411	0.02837	1.34474
1	Timeline1	幻灯片4 (2)	1	1	幻灯片4	Saccade	Whole	11	1560	1571	11						74.46	46.44	46.44	0.34			0.6032	0.52411	0.60584	0.51463	0.15122	7.16783
1	Timeline1	幻灯片4 (2)	1	1	幻灯片4	Saccade	Partial	12	1638	1682	44							110.58	162.99				0.60584	0.51463			0.03105	1.47177
1	Timeline1	幻灯片5 (2)	1	1	幻灯片5	Saccade	Partial	1	0	10	10							66.07	66.07				0.14837	0.59246			0.11693	5.54248
1	Timeline1	幻灯片5 (2)	1	1	幻灯片5	Saccade	Partial	2	66	77	11							39.2	39.2								0.08328	3.94747
1	Timeline1	幻灯片5 (2)	1	1	幻灯片5	Saccade	Partial	3	99	110	11							92.22	92.22								0.06535	3.09759
1	Timeline1	幻灯片5 (2)	1	1	幻灯片5	Saccade	Partial	4	121	133	11							69.95	69.95								0.07787	3.69104
1	Timeline1	幻灯片5 (2)	1	1	幻灯片5	Saccade	Partial	5	144	188	44							129.41	333.43						0.2653	0.59199	0.06688	3.17011
1	Timeline1	幻灯片5 (2)	1	1	幻灯片5	Saccade	Whole	6	343	399	56						8.74	84.79	129.82	4.07			0.2653	0.59199	0.34858	0.5792	0.07349	3.48343
1	Timeline1	幻灯片5 (2)	1	1	幻灯片5	Saccade	Whole	7	543	588	44						1.21	74.22	121.45	3.33			0.34858	0.5792	0.41393	0.57782	0.04817	2.28326
1	Timeline1	幻灯片5 (2)	1	1	幻灯片5	Saccade	Whole	8	776	821	44						190.61	102.53	158.17	4.08			0.41393	0.57782	0.33606	0.59241	0.07466	3.53888
1	Timeline1	幻灯片5 (2)	1	1	幻灯片5	Saccade	Partial	9	1087	1143	56							65.23	82.12				0.33606	0.59241			0.0116	0.54984
1	Timeline1	幻灯片5 (2)	1	1	幻灯片5	Saccade	Partial	10	1165	1176	11							36.27	36.27								0.04485	2.12589
1	Timeline1	幻灯片5 (2)	1	1	幻灯片5	Saccade	Partial	11	1198	1210	11							40.03	40.03						0.40294	0.57943	0.0057	0.27018
1	Timeline1	幻灯片5 (2)	1	1	幻灯片5	Saccade	Whole	12	1343	1376	33						4.88	106.93	124.11	3.97			0.40294	0.57943	0.47643	0.57316	0.06477	3.0701
1	Timeline1	幻灯片5 (2)	1	1	幻灯片5	Saccade	Partial	13	1620	1665	44							55.88	71.94				0.47643	0.57316			0.46706	22.1386
1	Timeline1	幻灯片5 (2)	1	1	幻灯片5	Saccade	Partial	14	1676	1687	11							80.61	80.61								0.04041	1.91543
1	Timeline1	幻灯片5 (2)	1	1	幻灯片5	Saccade	Partial	15	1709	1731	22							35.55	40.85						0.5246	0.56447	0.09925	4.70445
1	Timeline1	幻灯片6 (2)	1	1	幻灯片6	Saccade	Whole	1	120	187	67						5.31	93.99	135.52	6.21			0.17403	0.59662	0.29803	0.58511	0.124	5.8776
1	Timeline1	幻灯片6 (2)	1	1	幻灯片6	Saccade	Whole	2	387	420	33						13.77	89.84	96.1	3.43		1	0.29803	0.58511	0.36492	0.56871	0.06689	3.17059
1	Timeline1	幻灯片6 (2)	1	1	幻灯片6	Saccade	Partial	3	576	620	44							59.63	79.29		1		0.36492	0.56871			0.17035	8.07459
1	Timeline1	幻灯片6 (2)	1	1	幻灯片6	Saccade	Partial	4	642	653	11							61.86	61.86								0.09707	4.60112
1	Timeline1	幻灯片6 (2)	1	1	幻灯片6	Saccade	Partial	5	664	687	22							48.99	65.77								0.09017	4.27406
1	Timeline1	幻灯片6 (2)	1	1	幻灯片6	Saccade	Partial	6	709	720	11							95.69	95.69								0.00764	0.362136
1	Timeline1	幻灯片6 (2)	1	1	幻灯片6	Saccade	Partial	7	776	831	56							98.72	176.95			1			0.53527	0.54821	0.01819	0.862206
1	Timeline1	幻灯片6 (2)	1	1	幻灯片6	Saccade	Partial	8	998	1009	11							30.95	30.95		1		0.53527	0.54821			0.45359	21.5002
1	Timeline1	幻灯片6 (2)	1	1	幻灯片6	Saccade	Partial	9	1053	1098	44							104.95	165.53								0.00531	0.251694
1	Timeline1	幻灯片6 (2)	1	1	幻灯片6	Saccade	Partial	10	1109	1120	11							58.89	58.89								0.07324	3.47158
1	Timeline1	幻灯片6 (2)	1	1	幻灯片6	Saccade	Partial	11	1142	1153	11							63.89	63.89						0.63234	0.56673	0.00266	0.126084
1	Timeline1	幻灯片6 (2)	1	1	幻灯片6	Saccade	Partial	12	1286	1342	56							80.85	87				0.63234	0.56673			0.0672	3.18528
1	Timeline1	幻灯片6 (2)	1	1	幻灯片6	Saccade	Partial	13	1375	1386	11							41.99	41.99								0.08883	4.21054
1	Timeline1	幻灯片6 (2)	1	1	幻灯片6	Saccade	Partial	14	1408	1420	11							50.12	50.12						0.72251	0.55945	0.07267	3.44456
1	Timeline1	幻灯片6 (2)	1	1	幻灯片6	Saccade	Partial	15	1564	1575	11							58.02	58.02				0.72251	0.55945			0.11913	5.64676
1	Timeline1	幻灯片6 (2)	1	1	幻灯片6	Saccade	Partial	16	1608	1619	11							30.25	30.25						0.73015	0.55751	0.04555	2.15907
1	Timeline1	幻灯片6 (2)	1	1	幻灯片6	Saccade	Whole	17	1764	1775	11						25.24	49.26	49.26	0.96			0.73015	0.55751	0.74834	0.54893	0.56273	26.6734
1	Timeline1	幻灯片6 (2)	1	1	幻灯片6	Saccade	Whole	18	1964	2052	89						187.32	274.64	591.52	23.95			0.74834	0.54893	0.29475	0.60723	0.09266	4.39208
1	Timeline1	幻灯片6 (2)	1	1	幻灯片6	Saccade	Partial	19	2141	2152	11							84.72	84.72				0.29475	0.60723			0.01385	0.65649
1	Timeline1	幻灯片6 (2)	1	1	幻灯片6	Saccade	Partial	20	2208	2219	11							69.06	69.06						0.28944	0.60222	0.18866	8.94248
1	Timeline1	幻灯片6 (2)	1	1	幻灯片6	Saccade	Partial	21	2308	2319	11							89.41	89.41				0.28944	0.60222			0.18372	8.70833
1	Timeline1	幻灯片6 (2)	1	1	幻灯片6	Saccade	Partial	22	2341	2352	11							77.53	77.53								0.00925	0.43845
1	Timeline1	幻灯片6 (2)	1	1	幻灯片6	Saccade	Partial	23	2374	2385	11							62.28	62.28								0.00835	0.39579
1	Timeline1	幻灯片7 (2)	1	1	幻灯片7	Saccade	Whole	1	131	175	44						4.51	105.1	179.61	5.03			0.16741	0.5529	0.26917	0.54488	0.10176	4.82342
1	Timeline1	幻灯片7 (2)	1	1	幻灯片7	Saccade	Partial	2	353	364	11							32.47	32.47				0.26917	0.54488			0.5032	23.8517
1	Timeline1	幻灯片7 (2)	1	1	幻灯片7	Saccade	Partial	3	386	408	22							64.71	98.72								0.62549	29.6482
1	Timeline1	幻灯片7 (2)	1	1	幻灯片7	Saccade	Partial	4	430	441	11							168.87	168.87								0.09991	4.73573
1	Timeline1	幻灯片7 (2)	1	1	幻灯片7	Saccade	Partial	5	453	475	22							110.18	125.32								0.02116	1.00298
1	Timeline1	幻灯片7 (2)	1	1	幻灯片7	Saccade	Partial	6	530	541	11							75.94	75.94								0.00321	0.152154
1	Timeline1	幻灯片8 (2)	1	1	幻灯片8	Saccade	Partial	1	69	91	22							46.81	51.42				0.61319	0.48585			0.35241	16.7042
1	Timeline1	幻灯片8 (2)	1	1	幻灯片8	Saccade	Partial	2	113	124	11							44.31	44.31								0.09814	4.65184
1	Timeline1	幻灯片8 (2)	1	1	幻灯片8	Saccade	Partial	3	135	146	11							47.93	47.93								0.04919	2.33161
1	Timeline1	幻灯片8 (2)	1	1	幻灯片8	Saccade	Partial	4	168	180	11							413.79	413.79								0.00696	0.329904
1	Timeline1	幻灯片8 (2)	1	1	幻灯片8	Saccade	Partial	5	235	313	78							278.33	866.04								0.10727	5.0846
1	Timeline1	幻灯片8 (2)	1	1	幻灯片8	Saccade	Partial	6	335	346	11							37.4	37.4						0.26078	0.54117	0.11556	5.47754
1	Timeline1	幻灯片8 (2)	1	1	幻灯片8	Saccade	Partial	7	468	490	22							48.02	54.98				0.26078	0.54117			0.05322	2.52263
1	Timeline1	幻灯片8 (2)	1	1	幻灯片8	Saccade	Partial	8	535	624	89							75.79	193.35						0.35892	0.52961	0.38214	18.1134
1	Timeline1	幻灯片8 (2)	1	1	幻灯片8	Saccade	Partial	9	724	735	11							38.57	38.57				0.35892	0.52961			0.00555	0.26307
1	Timeline1	幻灯片8 (2)	1	1	幻灯片8	Saccade	Partial	10	790	824	33							84.28	115.87								0.03192	1.51301
1	Timeline1	幻灯片8 (2)	1	1	幻灯片8	Saccade	Partial	11	835	846	11							54.14	54.14								0.00711	0.337014
1	Timeline1	幻灯片8 (2)	1	1	幻灯片8	Saccade	Partial	12	857	868	11							88.47	88.47								0.01295	0.61383
1	Timeline1	幻灯片8 (2)	1	1	幻灯片8	Saccade	Partial	13	923	935	11							79.1	79.1						0.40811	0.51894	0.13326	6.31652
1	Timeline1	幻灯片8 (2)	1	1	幻灯片8	Saccade	Whole	14	1001	1023	22						151.31	37.05	41.9	0.51			0.40811	0.51894	0.40115	0.51513	0.11104	5.2633
1	Timeline1	幻灯片8 (2)	1	1	幻灯片8	Saccade	Partial	15	1090	1123	33							80.27	113				0.40115	0.51513			0.04518	2.14153
1	Timeline1	幻灯片8 (2)	1	1	幻灯片8	Saccade	Partial	16	1134	1157	22							151.37	165.49								0.14193	6.72748
1	Timeline1	幻灯片8 (2)	1	1	幻灯片8	Saccade	Partial	17	1168	1179	11							40.22	40.22						0.50842	0.52088	0.47929	22.7183
1	Timeline1	幻灯片9 (2)	1	1	幻灯片9	Saccade	Whole	1	134	190	56						10.75	170.87	392.93	8.91			0.17278	0.56968	0.35478	0.53512	0.182	8.6268
1	Timeline1	幻灯片9 (2)	1	1	幻灯片9	Saccade	Partial	2	312	323	11							44.3	44.3				0.35478	0.53512			0.0799	3.78726
1	Timeline1	幻灯片9 (2)	1	1	幻灯片9	Saccade	Partial	3	345	390	44							104.17	175.24								0.00762	0.361188
1	Timeline1	幻灯片9 (2)	1	1	幻灯片9	Saccade	Partial	4	401	412	11							37.62	37.62						0.27488	0.5686	0.08695	4.12143
1	Timeline1	幻灯片9 (2)	1	1	幻灯片9	Saccade	Whole	5	478	489	11						206.6	48.12	48.12	0.4			0.27488	0.5686	0.26726	0.57241	0.14549	6.89623
1	Timeline1	幻灯片9 (2)	1	1	幻灯片9	Saccade	Whole	6	634	678	44						11.4	92.69	143.08	4.41			0.26726	0.57241	0.35421	0.55487	0.09182	4.35227
1	Timeline1	幻灯片9 (2)	1	1	幻灯片9	Saccade	Partial	7	745	756	11							280.74	280.74				0.35421	0.55487			0.09324	4.41958
1	Timeline1	幻灯片9 (2)	1	1	幻灯片9	Saccade	Partial	8	767	789	22							144.49	215.48								0.06339	3.00469
1	Timeline1	幻灯片9 (2)	1	1	幻灯片9	Saccade	Partial	9	800	889	89							95.32	188.68						0.4997	0.52241	0.45511	21.5722
1	Timeline1	幻灯片9 (2)	1	1	幻灯片9	Saccade	Partial	10	967	978	11							71.7	71.7				0.4997	0.52241			0.08336	3.95126
1	Timeline1	幻灯片9 (2)	1	1	幻灯片9	Saccade	Partial	11	1011	1067	56							106.06	253.73						0.59152	0.52536	0.1157	5.48418
1	Timeline1	幻灯片9 (2)	1	1	幻灯片9	Saccade	Partial	12	1200	1211	11							328.64	328.64				0.59152	0.52536			0.00553	0.262122
1	Timeline1	幻灯片9 (2)	1	1	幻灯片9	Saccade	Partial	13	1233	1289	56							138.92	420.64								0.01018	0.482532
1	Timeline1	幻灯片9 (2)	1	1	幻灯片9	Saccade	Partial	14	1344	1356	11							47.09	47.09						0.68476	0.52391	0.14581	6.91139
1	Timeline1	幻灯片9 (2)	1	1	幻灯片9	Saccade	Partial	15	1533	1544	11							332.93	332.93				0.68476	0.52391			0.06804	3.2251
1	Timeline1	幻灯片9 (2)	1	1	幻灯片9	Saccade	Partial	16	1600	1611	11							306.89	306.89								0.01287	0.610038
1	Timeline1	幻灯片9 (2)	1	1	幻灯片9	Saccade	Partial	17	1633	1644	11							138.4	138.4								0.45819	21.7182
1	Timeline1	幻灯片9 (2)	1	1	幻灯片9	Saccade	Partial	18	1666	1689	22							122.68	193.23						0.74815	0.56104	0.03668	1.73863
1	Timeline1	幻灯片19 (1)	2	1	幻灯片19	Saccade	Partial	1	30	41	11							43.11	43.11						0.39996	0.52371	0.19451	9.21977
1	Timeline1	幻灯片19 (1)	2	1	幻灯片19	Saccade	Whole	2	218	274	56						188.47	193.29	357.31	10.49			0.39996	0.52371	0.20545	0.55268	0.04947	2.34488
1	Timeline1	幻灯片19 (1)	2	1	幻灯片19	Saccade	Whole	3	352	385	33						194.51	83.26	114.34	2.48			0.20545	0.55268	0.15598	0.56548	0.14303	6.77962
1	Timeline1	幻灯片19 (1)	2	1	幻灯片19	Saccade	Whole	4	596	618	22						11.6	327.23	476.31	7.46			0.15598	0.56548	0.29901	0.53613	0.05708	2.70559
1	Timeline1	幻灯片19 (1)	2	1	幻灯片19	Saccade	Partial	5	762	773	11							32.65	32.65				0.29901	0.53613			0.0873	4.13802
1	Timeline1	幻灯片19 (1)	2	1	幻灯片19	Saccade	Partial	6	796	840	44							70.99	86.48						0.35609	0.53785	0.10683	5.06374
1	Timeline1	幻灯片19 (1)	2	1	幻灯片19	Saccade	Whole	7	984	1018	33						6.76	135.5	194.66	4.86			0.35609	0.53785	0.44339	0.52751	0.10386	4.92296
1	Timeline1	幻灯片19 (1)	2	1	幻灯片19	Saccade	Partial	8	1184	1195	11							86.28	86.28				0.44339	0.52751			0.115	5.451
1	Timeline1	幻灯片19 (1)	2	1	幻灯片19	Saccade	Partial	9	1218	1229	11							83.59	83.59								0.0438	2.07612
1	Timeline1	幻灯片19 (1)	2	1	幻灯片19	Saccade	Partial	10	1273	1284	11							32.39	32.39								0.62047	29.4103
1	Timeline1	幻灯片19 (1)	2	1	幻灯片19	Saccade	Partial	11	1329	1373	44							128.56	159.41								0.0281	1.33194
1	Timeline1	幻灯片19 (1)	2	1	幻灯片19	Saccade	Partial	12	1417	1429	11							35.68	35.68						0.55022	0.52025	0.13176	6.24542
1	Timeline1	幻灯片19 (1)	2	1	幻灯片19	Saccade	Whole	13	1573	1617	44						2.06	113.5	147.18	5.74			0.55022	0.52025	0.65408	0.51651	0.08489	4.02379
1	Timeline1	幻灯片19 (1)	2	1	幻灯片19	Saccade	Whole	14	1928	1984	56						355.64	99.85	126.6	6.11			0.65408	0.51651	0.76908	0.52527	0.15081	7.14839
1	Timeline1	幻灯片19 (1)	2	1	幻灯片19	Saccade	Whole	15	2128	2150	22						19.83	79.63	100.72	2.26			0.76908	0.52527	0.81288	0.50947	0.00261	0.123714
1	Timeline1	幻灯片19 (1)	2	1	幻灯片19	Saccade	Whole	16	2361	2439	78						184.61	435.08	760.81	33.5			0.81288	0.50947	0.19241	0.55948	0.16364	7.75654
1	Timeline1	幻灯片19 (1)	2	1	幻灯片19	Saccade	Whole	17	2594	2617	22						202.09	54.09	59.51	1.44			0.19241	0.55948	0.16431	0.57089	0.03515	1.66611
1	Timeline1	幻灯片19 (1)	2	1	幻灯片19	Saccade	Whole	18	2705	2761	56						13.65	133.15	433.8	6.86			0.16431	0.57089	0.29607	0.53889	0.12829	6.08095
1	Timeline1	幻灯片19 (1)	2	1	幻灯片19	Saccade	Partial	19	2950	2961	11							83.92	83.92				0.29607	0.53889			0.03808	1.80499
1	Timeline1	幻灯片19 (1)	2	1	幻灯片19	Saccade	Partial	20	2983	2994	11							78.63	78.63								0.62846	29.789
1	Timeline1	幻灯片19 (1)	2	1	幻灯片19	Saccade	Partial	21	3027	3072	44							97.44	143.69						0.38096	0.52355	0.04999	2.36953
1	Timeline1	幻灯片19 (1)	2	1	幻灯片19	Saccade	Partial	22	3249	3261	11							85.54	85.54				0.38096	0.52355			0.02413	1.14376
1	Timeline1	幻灯片20 (1)	2	1	幻灯片20	Saccade	Whole	1	112	167	56						2.78	136.44	316.2	7.27			0.1697	0.54922	0.31195	0.5423	0.14225	6.74265
1	Timeline1	幻灯片20 (1)	2	1	幻灯片20	Saccade	Whole	2	389	434	44						10.82	102.73	136.17	4.82			0.31195	0.5423	0.39988	0.52549	0.08793	4.16788
1	Timeline1	幻灯片20 (1)	2	1	幻灯片20	Saccade	Whole	3	556	600	44						359.81	96.8	123.7	4.98			0.39988	0.52549	0.48875	0.52578	0.08887	4.21244
1	Timeline1	幻灯片20 (1)	2	1	幻灯片20	Saccade	Whole	4	800	856	56						186.74	257.47	394.04	14.63			0.48875	0.52578	0.22227	0.55728	0.26648	12.6312
1	Timeline1	幻灯片20 (1)	2	1	幻灯片20	Saccade	Partial	5	1011	1033	22							31.34	32.28				0.22227	0.55728			0.00831	0.393894
1	Timeline1	幻灯片20 (1)	2	1	幻灯片20	Saccade	Partial	6	1111	1133	22							108.07	108.07								0.01999	0.947526
1	Timeline1	幻灯片20 (1)	2	1	幻灯片20	Saccade	Partial	7	1144	1178	33							288.8	756.51						0.23058	0.55626	0.09505	4.50537
1	Timeline1	幻灯片20 (1)	2	1	幻灯片20	Saccade	Whole	8	1266	1278	11						176.85	35.64	35.64	1.05			0.23058	0.55626	0.21059	0.55516	0.07868	3.72943
1	Timeline1	幻灯片20 (1)	2	1	幻灯片20	Saccade	Whole	9	1544	1588	44						2.42	112.84	280.65	5.04			0.21059	0.55516	0.30564	0.55115	0.08366	3.96548
1	Timeline1	幻灯片20 (1)	2	1	幻灯片20	Saccade	Partial	10	1666	1677	11							117.88	117.88				0.30564	0.55115			0.0527	2.49798
1	Timeline1	幻灯片20 (1)	2	1	幻灯片20	Saccade	Partial	11	1700	1711	11							130.74	130.74								0.08439	4.00009
1	Timeline1	幻灯片20 (1)	2	1	幻灯片20	Saccade	Partial	12	1766	1822	56							80.33	115.47								0.02578	1.22197
1	Timeline1	幻灯片20 (1)	2	1	幻灯片20	Saccade	Partial	13	1833	1844	11							42.39	42.39								0.10449	4.95283
1	Timeline1	幻灯片20 (1)	2	1	幻灯片20	Saccade	Partial	14	1866	1877	11							39.8	39.8						0.38432	0.52954	0.07564	3.58534
1	Timeline1	幻灯片20 (1)	2	1	幻灯片20	Saccade	Whole	15	1944	1999	56						6.37	82.7	129.77	4.7			0.38432	0.52954	0.46798	0.52021	0.01344	0.637056
1	Timeline1	幻灯片20 (1)	2	1	幻灯片20	Saccade	Partial	16	2232	2244	11							42.18	42.18				0.46798	0.52021			0.44023	20.8669
1	Timeline1	幻灯片20 (1)	2	1	幻灯片20	Saccade	Partial	17	2277	2310	33							78.99	80.13						0.52068	0.51003	0.07055	3.34407
1	Timeline1	幻灯片20 (1)	2	1	幻灯片20	Saccade	Partial	18	2377	2388	11							33.27	33.27				0.52068	0.51003			0.02942	1.39451
1	Timeline1	幻灯片21 (2)	2	1	幻灯片21	Saccade	Whole	1	139	194	56						6.36	171.61	303.73	9.96			0.17456	0.5418	0.3644	0.52063	0.18984	8.99842
1	Timeline1	幻灯片21 (2)	2	1	幻灯片21	Saccade	Whole	2	483	516	33						202.85	59.65	71.48	2.3			0.3644	0.52063	0.32307	0.53806	0.04133	1.95904
1	Timeline1	幻灯片21 (2)	2	1	幻灯片21	Saccade	Whole	3	627	683	56						186.69	140.87	266.89	7.81			0.32307	0.53806	0.17474	0.55546	0.14833	7.03084
1	Timeline1	幻灯片21 (2)	2	1	幻灯片21	Saccade	Whole	4	982	1027	44						22.96	60.41	90.65	2.57			0.17474	0.55546	0.22303	0.535	0.04829	2.28895
1	Timeline1	幻灯片21 (2)	2	1	幻灯片21	Saccade	Whole	5	1171	1193	22						358.11	149.27	160.73	3.88			0.22303	0.535	0.29657	0.53743	0.07354	3.4858
1	Timeline1	幻灯片21 (2)	2	1	幻灯片21	Saccade	Whole	6	1404	1438	33						25.07	62.22	73.3	2.33			0.29657	0.53743	0.33905	0.51755	0.04248	2.01355
1	Timeline1	幻灯片21 (2)	2	1	幻灯片21	Saccade	Whole	7	1749	1804	56						3.21	98.88	139.99	5.37			0.33905	0.51755	0.43556	0.51213	0.09651	4.57457
1	Timeline1	幻灯片21 (2)	2	1	幻灯片21	Saccade	Partial	8	1993	2059	67							101.78	171.73				0.43556	0.51213			0.10018	4.74853
1	Timeline1	幻灯片21 (2)	2	1	幻灯片21	Saccade	Partial	9	2082	2093	11							69.17	69.17						0.53574	0.50767	0.11101	5.26187
1	Timeline1	幻灯片21 (2)	2	1	幻灯片21	Saccade	Whole	10	2281	2337	56						356.06	110.23	158.3	6.17			0.53574	0.50767	0.64675	0.51532	0.07083	3.35734
1	Timeline1	幻灯片21 (2)	2	1	幻灯片21	Saccade	Whole	11	2492	2537	44						356.47	74.52	99.74	3.84			0.64675	0.51532	0.71758	0.51969	0.09323	4.4191
1	Timeline1	幻灯片22 (2)	2	1	幻灯片22	Saccade	Whole	1	127	171	44						0.59	129.53	217.55	5.45			0.17336	0.52456	0.28491	0.5234	0.11155	5.28747
1	Timeline1	幻灯片22 (2)	2	1	幻灯片22	Saccade	Whole	2	316	349	33						3.24	83.35	116.41	2.81			0.28491	0.5234	0.34085	0.52024	0.05594	2.65156
1	Timeline1	幻灯片22 (2)	2	1	幻灯片22	Saccade	Whole	3	493	549	56						1.62	84.29	150.75	4.82			0.34085	0.52024	0.42821	0.51776	0.08736	4.14086
1	Timeline1	幻灯片22 (2)	2	1	幻灯片22	Saccade	Whole	4	693	760	67						356.83	75.66	133.5	4.79			0.42821	0.51776	0.51255	0.52244	0.08434	3.99772
1	Timeline1	幻灯片22 (2)	2	1	幻灯片22	Saccade	Partial	5	882	893	11							30.82	30.82				0.51255	0.52244			0.13385	6.34449
1	Timeline1	幻灯片22 (2)	2	1	幻灯片22	Saccade	Partial	6	937	1004	67							120.89	213.76						0.6464	0.52125	0.09428	4.46887
1	Timeline1	幻灯片22 (2)	2	1	幻灯片22	Saccade	Whole	7	1170	1215	44						2.69	116.73	309.05	5.09			0.6464	0.52125	0.74068	0.51683	0.501	23.7474
1	Timeline1	幻灯片22 (2)	2	1	幻灯片22	Saccade	Partial	8	1604	1692	89							320.22	599.79				0.74068	0.51683			0.10844	5.14006
1	Timeline1	幻灯片22 (2)	2	1	幻灯片22	Saccade	Partial	9	1703	1726	22							33.34	36.31						0.23968	0.544	0.00814	0.385836
1	Timeline1	幻灯片22 (2)	2	1	幻灯片22	Saccade	Whole	10	1992	2037	44						9.32	123.07	250.73	5.81			0.23968	0.544	0.34812	0.52621	0.04441	2.10503
1	Timeline1	幻灯片22 (2)	2	1	幻灯片22	Saccade	Whole	11	2114	2125	11						164.75	39.18	39.18	0.49			0.34812	0.52621	0.33998	0.52399	0.31875	15.1088
1	Timeline1	幻灯片22 (2)	2	1	幻灯片22	Saccade	Whole	12	2203	2236	33						0.61	57.07	63.68	2.48			0.33998	0.52399	0.38439	0.52352	0.47041	22.2974
1	Timeline1	幻灯片22 (2)	2	1	幻灯片22	Saccade	Whole	13	2536	2614	78						2.75	231.36	436.18	17.76			0.38439	0.52352	0.70314	0.50822	0.03708	1.75759
1	Timeline1	幻灯片22 (2)	2	1	幻灯片22	Saccade	Partial	14	3213	3269	56							238.26	325.87				0.70314	0.50822			0.00406	0.192444
1	Timeline1	幻灯片23 (2)	2	1	幻灯片23	Saccade	Whole	1	179	223	44						354.13	47.25	57.86	2.19			0.17235	0.53633	0.22006	0.54123	0.04771	2.26145
1	Timeline1	幻灯片23 (2)	2	1	幻灯片23	Saccade	Whole	2	345	378	33						8.92	131.29	187.11	4.68			0.22006	0.54123	0.31016	0.52709	0.0901	4.27074
1	Timeline1	幻灯片23 (2)	2	1	幻灯片23	Saccade	Whole	3	634	689	56						7.31	93.48	141.23	5.5			0.31016	0.52709	0.40942	0.51435	0.09926	4.70492
1	Timeline1	幻灯片23 (2)	2	1	幻灯片23	Saccade	Whole	4	767	778	11						277.71	32.16	32.16	0.39			0.40942	0.51435	0.41112	0.52688	0.0017	0.08058
1	Timeline1	幻灯片23 (2)	2	1	幻灯片23	Saccade	Whole	5	923	989	67						2.78	142.52	273.68	9.21			0.41112	0.52688	0.57296	0.51901	0.16184	7.67122
1	Timeline1	幻灯片23 (2)	2	1	幻灯片23	Saccade	Partial	6	1200	1211	11							74.75	74.75				0.57296	0.51901			0.08565	4.05981
1	Timeline1	幻灯片23 (2)	2	1	幻灯片23	Saccade	Partial	7	1233	1245	11							65.43	65.43								0.08675	4.11195
1	Timeline1	幻灯片23 (2)	2	1	幻灯片23	Saccade	Partial	8	1278	1322	44							97.26	162.02						0.65861	0.50788	0.07787	3.69104
1	Timeline1	幻灯片23 (2)	2	1	幻灯片23	Saccade	Whole	9	1444	1500	56						351.57	81.1	123.04	4.7			0.65861	0.50788	0.74536	0.52074	0.67509	31.9993
1	Timeline1	幻灯片23 (2)	2	1	幻灯片23	Saccade	Whole	10	1644	1700	56						4.9	70.13	97.95	4.05			0.74536	0.52074	0.82323	0.51407	0.09452	4.48025
1	Timeline1	幻灯片23 (2)	2	1	幻灯片23	Saccade	Partial	11	2022	2099	78							487.48	956.63				0.82323	0.51407			0.00059	0.027966
1	Timeline1	幻灯片23 (2)	2	1	幻灯片23	Saccade	Partial	12	2111	2122	11							37.78	37.78						0.14814	0.54089	0.08457	4.00862
1	Timeline1	幻灯片23 (2)	2	1	幻灯片23	Saccade	Whole	13	2377	2433	56						4.64	89.18	255.01	4.89			0.14814	0.54089	0.24266	0.53322	0.0173	0.82002
1	Timeline1	幻灯片23 (2)	2	1	幻灯片23	Saccade	Partial	14	2755	2777	22							56.55	82.86				0.24266	0.53322			0.0607	2.87718
1	Timeline1	幻灯片23 (2)	2	1	幻灯片23	Saccade	Partial	15	2799	2821	22							63.34	86.75						0.24325	0.54785	0.01085	0.51429
1	Timeline1	幻灯片23 (2)	2	1	幻灯片23	Saccade	Whole	16	2888	2943	56						13.93	82.3	133.38	4.6			0.24325	0.54785	0.32782	0.52687	0.00168	0.079632
1	Timeline1	幻灯片23 (2)	2	1	幻灯片23	Saccade	Whole	17	3121	3143	22						228.77	32.45	32.93	1.12			0.32782	0.52687	0.31052	0.54661	0.05504	2.6089
1	Timeline1	幻灯片23 (2)	2	1	幻灯片23	Saccade	Whole	18	3321	3365	44						12.28	73.8	92.62	3.39			0.31052	0.54661	0.37122	0.5334	0.08963	4.24846
1	Timeline1	幻灯片23 (2)	2	1	幻灯片23	Saccade	Partial	19	3598	3643	44							80.17	93.93				0.37122	0.5334			0.06756	3.20234
1	Timeline1	幻灯片23 (2)	2	1	幻灯片23	Saccade	Partial	20	3698	3709	11							88	88								0.06089	2.88619
1	Timeline1	幻灯片23 (2)	2	1	幻灯片23	Saccade	Partial	21	3765	3776	11							40.99	40.99								0.11335	5.37279
1	Timeline1	幻灯片23 (2)	2	1	幻灯片23	Saccade	Partial	22	3787	3832	44							67.72	103.16						0.38207	0.52998	0.04802	2.27615
1	Timeline1	幻灯片23 (2)	2	1	幻灯片23	Saccade	Partial	23	3931	3943	11							75.43	75.43				0.38207	0.52998			0.00101	0.047874
1	Timeline1	幻灯片23 (2)	2	1	幻灯片23	Saccade	Partial	24	3965	3976	11							53.43	53.43						0.38375	0.53047	0.59743	28.3182
1	Timeline1	幻灯片23 (2)	2	1	幻灯片23	Saccade	Whole	25	4054	4098	44						15.84	73.11	88.18	3.11			0.38375	0.53047	0.43879	0.51486	0.05674	2.68948
1	Timeline1	幻灯片23 (2)	2	1	幻灯片23	Saccade	Partial	26	4165	4176	11							46.61	46.61				0.43879	0.51486			0.02791	1.32293
1	Timeline1	幻灯片23 (2)	2	1	幻灯片23	Saccade	Partial	27	4220	4265	44							91.51	113.11								0.01902	0.901548
1	Timeline1	幻灯片23 (2)	2	1	幻灯片23	Saccade	Partial	28	4298	4309	11							38.88	38.88								0.02551	1.20917
1	Timeline1	幻灯片24 (2)	2	1	幻灯片24	Saccade	Partial	1	127	150	22							53.44	72.04				0.17367	0.58404			0.06175	2.92695
1	Timeline1	幻灯片24 (2)	2	1	幻灯片24	Saccade	Partial	2	161	194	33							67.41	78.63						0.23542	0.61177	0.0802	3.80148
1	Timeline1	幻灯片24 (2)	2	1	幻灯片24	Saccade	Partial	3	283	294	11							81.17	81.17				0.23542	0.61177			0.07821	3.70715
1	Timeline1	幻灯片24 (2)	2	1	幻灯片24	Saccade	Partial	4	305	338	33							85.93	155.95								0.03676	1.74242
1	Timeline1	幻灯片24 (2)	2	1	幻灯片24	Saccade	Partial	5	349	361	11							52.83	52.83						0.31562	0.5992	0.15787	7.48304
1	Timeline1	幻灯片24 (2)	2	1	幻灯片24	Saccade	Whole	6	483	538	56						6.35	85.45	144.63	4.2			0.31562	0.5992	0.39383	0.5905	0.0121	0.57354
1	Timeline1	幻灯片24 (2)	2	1	幻灯片24	Saccade	Whole	7	660	683	22						193.53	64.9	96.99	1.91			0.39383	0.5905	0.35707	0.59934	0.13477	6.3881
1	Timeline1	幻灯片24 (2)	2	1	幻灯片24	Saccade	Whole	8	849	916	67						12.34	132.55	230.65	8.75			0.35707	0.59934	0.51494	0.56482	0.0653	3.09522
1	Timeline1	幻灯片24 (2)	2	1	幻灯片24	Saccade	Partial	9	982	993	11							60.02	60.02				0.51494	0.56482			0.49247	23.3431
1	Timeline1	幻灯片24 (2)	2	1	幻灯片24	Saccade	Partial	10	1016	1027	11							62.84	62.84								0.0234	1.10916
1	Timeline1	幻灯片24 (2)	2	1	幻灯片24	Saccade	Partial	11	1049	1060	11							39.71	39.71						0.50284	0.57156	0.10645	5.04573
1	Timeline1	幻灯片24 (2)	2	1	幻灯片24	Saccade	Whole	12	1138	1193	56						0.91	138.88	235.47	7.24			0.50284	0.57156	0.63761	0.56943	0.00523	0.247902
1	Timeline1	幻灯片24 (2)	2	1	幻灯片24	Saccade	Partial	13	1426	1438	11							38.63	38.63				0.63761	0.56943			0.08744	4.14466
1	Timeline1	幻灯片24 (2)	2	1	幻灯片24	Saccade	Partial	14	1460	1482	22							108.74	131.11								0.01046	0.495804
1	Timeline1	幻灯片24 (2)	2	1	幻灯片24	Saccade	Partial	15	1493	1504	11							125.37	125.37								0.31078	14.731
1	Timeline1	幻灯片24 (2)	2	1	幻灯片24	Saccade	Partial	16	1526	1537	11							86.03	86.03						0.70291	0.56521	0.10467	4.96136
1	Timeline1	幻灯片24 (2)	2	1	幻灯片24	Saccade	Partial	17	1649	1704	56							79.61	173.23				0.70291	0.56521			0.61719	29.2548
1	Timeline1	幻灯片25 (2)	2	1	幻灯片25	Saccade	Whole	1	126	204	78						3.31	448.56	767.28	34.37			0.17255	0.55841	0.81351	0.52133	0.64096	30.3815
1	Timeline1	幻灯片25 (2)	2	1	幻灯片25	Saccade	Partial	2	293	304	11							56.97	56.97				0.81351	0.52133			0.61213	29.015
1	Timeline1	幻灯片25 (2)	2	1	幻灯片25	Saccade	Partial	3	326	337	11							58.15	58.15								0.09032	4.28117
1	Timeline1	幻灯片25 (2)	2	1	幻灯片25	Saccade	Partial	4	393	493	100							337.44	823.82								0.1271	6.02454
1	Timeline1	幻灯片25 (2)	2	1	幻灯片25	Saccade	Partial	5	504	515	11							120.56	120.56						0.20138	0.58435	0.05299	2.51173
1	Timeline1	幻灯片25 (2)	2	1	幻灯片25	Saccade	Partial	6	604	626	22							72.89	110.56				0.20138	0.58435			0.1126	5.33724
1	Timeline1	幻灯片25 (2)	2	1	幻灯片25	Saccade	Partial	7	671	682	11							198.72	198.72								0.10359	4.91017
1	Timeline1	幻灯片25 (2)	2	1	幻灯片25	Saccade	Partial	8	693	715	22							44.99	56.45								0.09409	4.45987
1	Timeline1	幻灯片25 (2)	2	1	幻灯片25	Saccade	Partial	9	737	748	11							49.13	49.13								0.56478	26.7706
1	Timeline1	幻灯片25 (2)	2	1	幻灯片25	Saccade	Partial	10	770	782	11							79.03	79.03								0.00681	0.322794
1	Timeline1	幻灯片25 (2)	2	1	幻灯片25	Saccade	Partial	11	804	848	44							128.64	240.08								0.04944	2.34346
1	Timeline1	幻灯片26 (2)	2	1	幻灯片26	Saccade	Partial	1	170	237	67							171.32	431.44				0.16916	0.56974			0.03764	1.78414
1	Timeline1	幻灯片26 (2)	2	1	幻灯片26	Saccade	Partial	2	248	259	11							57.57	57.57								0.11713	5.55196
1	Timeline1	幻灯片26 (2)	2	1	幻灯片26	Saccade	Partial	3	314	326	11							70.51	70.51						0.13152	0.1632	0.04469	2.11831
1	Timeline1	幻灯片26 (2)	2	1	幻灯片26	Saccade	Partial	4	448	459	11							56.34	56.34				0.13152	0.1632			0.13248	6.27955
1	Timeline1	幻灯片26 (2)	2	1	幻灯片26	Saccade	Partial	5	470	481	11							50.52	50.52								0.00212	0.100488
1	Timeline1	幻灯片26 (2)	2	1	幻灯片26	Saccade	Partial	6	503	525	22							477.96	792.34								0.01991	0.943734
1	Timeline1	幻灯片26 (2)	2	1	幻灯片26	Saccade	Partial	7	537	548	11							162.58	162.58						0.24865	0.52881	0.08164	3.86974
1	Timeline1	幻灯片26 (2)	2	1	幻灯片26	Saccade	Partial	8	625	648	22							52.79	74.16				0.24865	0.52881			0.17952	8.50925
1	Timeline1	幻灯片26 (2)	2	1	幻灯片26	Saccade	Partial	9	659	681	22							180.71	308.09								0.02568	1.21723
1	Timeline1	幻灯片26 (2)	2	1	幻灯片26	Saccade	Partial	10	692	714	22							216.49	269.34								0.10261	4.86371
1	Timeline1	幻灯片26 (2)	2	1	幻灯片26	Saccade	Partial	11	725	736	11							66.3	66.3								0.11038	5.23201
1	Timeline1	幻灯片26 (2)	2	1	幻灯片26	Saccade	Partial	12	759	803	44							77.99	128.73						0.20396	0.54415	0.5105	24.1977
1	Timeline1	幻灯片26 (2)	2	1	幻灯片26	Saccade	Partial	13	870	881	11							45.57	45.57				0.20396	0.54415			0.08727	4.1366
1	Timeline1	幻灯片27 (2)	2	1	幻灯片27	Saccade	Partial	1	81	92	11							71.29	71.29				0.18435	0.56255			0.08198	3.88585
1	Timeline1	幻灯片27 (2)	2	1	幻灯片27	Saccade	Partial	2	114	125	11							87.37	87.37								0.08262	3.91619
1	Timeline1	幻灯片27 (2)	2	1	幻灯片27	Saccade	Partial	3	136	169	33							190.47	324.8								0.10352	4.90685
1	Timeline1	幻灯片27 (2)	2	1	幻灯片27	Saccade	Partial	4	180	192	11							615.37	615.37								0.13764	6.52414
1	Timeline1	幻灯片27 (2)	2	1	幻灯片27	Saccade	Partial	5	203	225	22							466.45	834.53								0.10436	4.94666
1	Timeline1	幻灯片27 (2)	2	1	幻灯片27	Saccade	Partial	6	236	247	11							83.79	83.79								0.10481	4.96799
1	Timeline1	幻灯片27 (2)	2	1	幻灯片27	Saccade	Partial	7	292	314	22							71.36	75.8								0.37809	17.9215
1	Timeline1	幻灯片27 (2)	2	1	幻灯片27	Saccade	Partial	8	336	347	11							78.16	78.16						0.26633	0.5519	0.01419	0.672606
1	Timeline1	幻灯片27 (2)	2	1	幻灯片27	Saccade	Whole	9	436	469	33						359.49	117.12	176.72	4.48			0.26633	0.5519	0.34895	0.55263	0.23549	11.1622
1	Timeline1	幻灯片27 (2)	2	1	幻灯片27	Saccade	Whole	10	836	891	56						6.91	98.45	146.77	5.82			0.34895	0.55263	0.45247	0.54009	0.0044	0.20856
1	Timeline1	幻灯片28 (1)	2	1	幻灯片28	Saccade	Partial	1	97	108	11							127.3	127.3				0.33105	0.54402			0.21001	9.95447
1	Timeline1	幻灯片28 (1)	2	1	幻灯片28	Saccade	Partial	2	130	141	11							73.83	73.83								0.05519	2.61601
1	Timeline1	幻灯片28 (1)	2	1	幻灯片28	Saccade	Partial	3	174	230	56							74.04	124.88								0.09292	4.40441
1	Timeline1	幻灯片28 (1)	2	1	幻灯片28	Saccade	Partial	4	241	263	22							46.51	61.4								0.08068	3.82423
1	Timeline1	幻灯片28 (1)	2	1	幻灯片28	Saccade	Partial	5	319	330	11							54.03	54.03								0.55683	26.3937
1	Timeline1	幻灯片28 (1)	2	1	幻灯片28	Saccade	Partial	6	363	441	78							108.53	219.67								0.12567	5.95676
1	Timeline1	幻灯片28 (1)	2	1	幻灯片28	Saccade	Partial	7	463	474	11							61.46	61.46						0.54106	0.53584	0.02855	1.35327
1	Timeline1	幻灯片28 (1)	2	1	幻灯片28	Saccade	Whole	8	563	596	33						6.37	86.68	100.36	3.03			0.54106	0.53584	0.59625	0.52968	0.1291	6.11934
1	Timeline1	幻灯片28 (1)	2	1	幻灯片28	Saccade	Partial	9	696	707	11							30.22	30.22				0.59625	0.52968			0.08299	3.93373
1	Timeline1	幻灯片28 (1)	2	1	幻灯片28	Saccade	Partial	10	741	785	44							95.76	169.99						0.68917	0.54471	0.10619	5.03341
1	Timeline1	幻灯片28 (1)	2	1	幻灯片28	Saccade	Whole	11	918	963	44						352.26	90.55	155.45	4.26			0.68917	0.54471	0.76985	0.55568	0.0689	3.26586
1	Timeline1	幻灯片28 (1)	2	1	幻灯片28	Saccade	Partial	12	1140	1218	78							397.96	681.15				0.76985	0.55568			0.00205	0.09717
1	Timeline1	幻灯片28 (1)	2	1	幻灯片28	Saccade	Partial	13	1229	1251	22							40.64	41.92						0.21302	0.55258	0.06325	2.99805
1	Timeline1	幻灯片28 (1)	2	1	幻灯片28	Saccade	Whole	14	1473	1540	67						2.91	100.39	138.23	6.7			0.21302	0.55258	0.33869	0.5462	0.61633	29.214
1	Timeline1	幻灯片28 (1)	2	1	幻灯片28	Saccade	Partial	15	1695	1729	33							99.78	121.04				0.33869	0.5462			0.01872	0.887328
1	Timeline1	幻灯片29 (1)	2	1	幻灯片29	Saccade	Whole	1	146	157	11						91.51	74.37	74.37	1.07			0.22169	0.58069	0.22125	0.56417	0.02772	1.31393
1	Timeline1	幻灯片29 (1)	2	1	幻灯片29	Saccade	Whole	2	235	246	11						24.3	111.47	111.47	1.76			0.22125	0.56417	0.24897	0.55165	0.00485	0.22989
1	Timeline1	幻灯片29 (1)	2	1	幻灯片29	Saccade	Partial	3	323	335	11							60.36	60.36				0.24897	0.55165			0.25188	11.9391
1	Timeline1	幻灯片29 (1)	2	1	幻灯片29	Saccade	Partial	4	357	368	11							40.59	40.59						0.24412	0.56367	0.10648	5.04715
1	Timeline1	幻灯片29 (1)	2	1	幻灯片29	Saccade	Partial	5	490	557	67							140.9	224.71				0.24412	0.56367			0.13769	6.52651
1	Timeline1	幻灯片29 (1)	2	1	幻灯片29	Saccade	Partial	6	579	590	11							68	68								0.06414	3.04024
1	Timeline1	幻灯片29 (1)	2	1	幻灯片29	Saccade	Partial	7	612	623	11							58.04	58.04								0.06598	3.12745
1	Timeline1	幻灯片29 (1)	2	1	幻灯片29	Saccade	Partial	8	645	657	11							53.95	53.95								0.68549	32.4922
1	Timeline1	幻灯片29 (1)	2	1	幻灯片29	Saccade	Partial	9	701	745	44							109.56	133.54						0.496	0.53414	0.04996	2.3681
1	Timeline1	幻灯片29 (1)	2	1	幻灯片29	Saccade	Whole	10	945	1001	56						359.18	108.38	184.29	5.95			0.496	0.53414	0.60248	0.53566	0.34755	16.4739
1	Timeline1	幻灯片30 (1)	2	1	幻灯片30	Saccade	Partial	1	62	73	11							97.5	97.5				0.17265	0.56376			0.21636	10.2555
1	Timeline1	幻灯片30 (1)	2	1	幻灯片30	Saccade	Partial	2	95	106	11							98.56	98.56								0.11031	5.22869
1	Timeline1	幻灯片30 (1)	2	1	幻灯片30	Saccade	Partial	3	118	129	11							56.5	56.5								0.05179	2.45485
1	Timeline1	幻灯片30 (1)	2	1	幻灯片30	Saccade	Partial	4	140	151	11							389.38	389.38								0.08561	4.05791
1	Timeline1	幻灯片30 (1)	2	1	幻灯片30	Saccade	Partial	5	173	195	22							88.83	94.94								0.09698	4.59685
1	Timeline1	幻灯片30 (1)	2	1	幻灯片30	Saccade	Partial	6	217	229	11							49.24	49.24								0.04891	2.31833
1	Timeline1	幻灯片30 (1)	2	1	幻灯片30	Saccade	Partial	7	240	251	11							45.31	45.31								0.37012	17.5437
1	Timeline1	幻灯片30 (1)	2	1	幻灯片30	Saccade	Partial	8	262	273	11							40.9	40.9								0.17071	8.09165
1	Timeline1	幻灯片31 (1)	2	1	幻灯片31	Saccade	Partial	1	173	217	44							99.36	134.43				0.64723	0.54496			0.41864	19.8435
1	Timeline1	幻灯片31 (1)	2	1	幻灯片31	Saccade	Partial	2	250	328	78							356.96	628.98								0.10476	4.96562
1	Timeline1	幻灯片31 (1)	2	1	幻灯片31	Saccade	Partial	3	361	372	11							45.87	45.87						0.22859	0.56647	0.08052	3.81665
1	Timeline1	幻灯片31 (1)	2	1	幻灯片31	Saccade	Whole	4	550	606	56						10.19	95.84	191.79	5.63			0.22859	0.56647	0.33335	0.54763	0.07711	3.65501
1	Timeline1	幻灯片31 (1)	2	1	幻灯片31	Saccade	Whole	5	739	783	44						7.01	89.97	110.54	4.44			0.33335	0.54763	0.41387	0.53773	0.07639	3.62089
1	Timeline1	幻灯片31 (1)	2	1	幻灯片31	Saccade	Whole	6	928	972	44						357.18	86.79	115.27	4.3			0.41387	0.53773	0.49098	0.54153	0.11178	5.29837
1	Timeline1	幻灯片31 (1)	2	1	幻灯片31	Saccade	Whole	7	1238	1283	44						11.73	79.1	108.09	4.32			0.49098	0.54153	0.56737	0.52567	0.03439	1.63009
1	Timeline1	幻灯片31 (1)	2	1	幻灯片31	Saccade	Partial	8	1427	1438	11							37.36	37.36				0.56737	0.52567			0.42638	20.2104
1	Timeline1	幻灯片32 (1)	2	1	幻灯片32	Saccade	Partial	1	0	5	5							143.48	473.21				0.17342	0.56089			0.17065	8.08881
1	Timeline1	幻灯片32 (1)	2	1	幻灯片32	Saccade	Partial	2	39	50	11							35.41	35.41						0.34407	0.55784	0.18788	8.90551
1	Timeline1	幻灯片32 (1)	2	1	幻灯片32	Saccade	Whole	3	538	605	67						10.37	148.22	219.65	10.5			0.34407	0.55784	0.53195	0.52344	0.08727	4.1366
1	Timeline1	幻灯片32 (1)	2	1	幻灯片32	Saccade	Partial	4	727	738	11							74.62	74.62				0.53195	0.52344			0.12833	6.08284
1	Timeline1	幻灯片32 (1)	2	1	幻灯片32	Saccade	Partial	5	761	794	33							88.03	132.38								0.53923	25.5595
1	Timeline1	幻灯片32 (1)	2	1	幻灯片32	Saccade	Partial	6	805	816	11							45.1	45.1						0.61922	0.52561	0.06113	2.89756
1	Timeline1	幻灯片32 (1)	2	1	幻灯片32	Saccade	Whole	7	994	1049	56						1	124.34	242.3	6.94			0.61922	0.52561	0.74755	0.52338	0.09061	4.29491
1	Timeline1	幻灯片32 (1)	2	1	幻灯片32	Saccade	Partial	8	1360	1404	44							55.79	83.26				0.74755	0.52338			0.16781	7.95419
1	Timeline1	幻灯片32 (1)	2	1	幻灯片32	Saccade	Partial	9	1438	1527	89							368.96	709.5								0.11694	5.54296
1	Timeline1	幻灯片32 (1)	2	1	幻灯片32	Saccade	Partial	10	1538	1549	11							38.21	38.21						0.20832	0.57209	0.11718	5.55433
1	Timeline1	幻灯片32 (1)	2	1	幻灯片32	Saccade	Whole	11	1715	1738	22						18.51	117.42	128.31	3.28			0.20832	0.57209	0.26945	0.55162	0.06428	3.04687
1	Timeline1	幻灯片32 (1)	2	1	幻灯片32	Saccade	Partial	12	1838	1849	11							47.07	47.07				0.26945	0.55162			0.11872	5.62733
1	Timeline1	幻灯片33 (1)	2	1	幻灯片33	Saccade	Partial	1	21	44	22							39.76	40.49				0.17457	0.55267			0.05108	2.42119
1	Timeline1	幻灯片33 (1)	2	1	幻灯片33	Saccade	Partial	2	55	77	22							76.74	115.37								0.11092	5.25761
1	Timeline1	幻灯片33 (1)	2	1	幻灯片33	Saccade	Partial	3	99	121	22							112.78	179.5								0.00849	0.402426
1	Timeline1	幻灯片33 (1)	2	1	幻灯片33	Saccade	Partial	4	132	188	56							234.36	305.7								0.14231	6.74549
1	Timeline1	幻灯片33 (1)	2	1	幻灯片33	Saccade	Partial	5	232	255	22							41.44	51.81						0.12349	0.14137	0.05294	2.50936
1	Timeline1	幻灯片33 (1)	2	1	幻灯片33	Saccade	Partial	6	332	343	11							33.37	33.37				0.12349	0.14137			0.00254	0.120396
1	Timeline1	幻灯片33 (1)	2	1	幻灯片33	Saccade	Partial	7	377	388	11							53.84	53.84								0.26686	12.6492
1	Timeline1	幻灯片33 (1)	2	1	幻灯片33	Saccade	Partial	8	410	421	11							71.46	71.46								0.00206	0.097644
1	Timeline1	幻灯片33 (1)	2	1	幻灯片33	Saccade	Partial	9	432	443	11							903.95	903.95								0.50806	24.082
1	Timeline1	幻灯片10 (3)	3	1	幻灯片10	Saccade	Partial	1	38	49	11							63.19	63.19				0.22919	0.5208			0.00076	0.036024
1	Timeline1	幻灯片10 (3)	3	1	幻灯片10	Saccade	Partial	2	71	82	11							45.72	45.72						0.22995	0.52973	0.03644	1.72726
1	Timeline1	幻灯片10 (3)	3	1	幻灯片10	Saccade	Whole	3	182	215	33						195.14	49.3	58.26	1.92			0.22995	0.52973	0.19351	0.53959	0.05151	2.44157
1	Timeline1	幻灯片10 (3)	3	1	幻灯片10	Saccade	Whole	4	426	449	22						356.31	98.82	111.22	2.76			0.19351	0.53959	0.24502	0.54292	0.07303	3.46162
1	Timeline1	幻灯片10 (3)	3	1	幻灯片10	Saccade	Whole	5	571	615	44						1.16	80.25	102.49	3.97			0.24502	0.54292	0.31805	0.54144	0.03819	1.81021
1	Timeline1	幻灯片10 (3)	3	1	幻灯片10	Saccade	Whole	6	882	904	22						194.22	73.98	97.23	2.14			0.31805	0.54144	0.27986	0.55113	0.1468	6.95832
1	Timeline1	幻灯片10 (3)	3	1	幻灯片10	Saccade	Whole	7	1070	1126	56						12.35	139.96	200.44	8.34			0.27986	0.55113	0.42666	0.51898	0.13055	6.18807
1	Timeline1	幻灯片10 (3)	3	1	幻灯片10	Saccade	Whole	8	1326	1381	56						357.82	124.91	201.49	7.55			0.42666	0.51898	0.55721	0.52395	0.04202	1.99175
1	Timeline1	幻灯片10 (3)	3	1	幻灯片10	Saccade	Whole	9	1537	1581	44						355.78	57.66	73.15	2.4			0.55721	0.52395	0.59923	0.52705	0.13989	6.63079
1	Timeline1	幻灯片10 (3)	3	1	幻灯片10	Saccade	Whole	10	1792	1859	67						1.16	119.34	273	7.87			0.59923	0.52705	0.73912	0.52421	0.07764	3.68014
1	Timeline1	幻灯片11 (3)	3	1	幻灯片11	Saccade	Whole	1	176	209	33						180.85	87.56	95.93	3.12			0.27514	0.5421	0.21687	0.54296	0.05827	2.762
1	Timeline1	幻灯片11 (3)	3	1	幻灯片11	Saccade	Whole	2	409	465	56						1.39	107.11	204.72	6.33			0.21687	0.54296	0.33227	0.54017	0.1154	5.46996
1	Timeline1	幻灯片11 (3)	3	1	幻灯片11	Saccade	Whole	3	653	709	56						13.42	117.34	166.81	6.45			0.33227	0.54017	0.44491	0.51329	0.11264	5.33914
1	Timeline1	幻灯片11 (3)	3	1	幻灯片11	Saccade	Whole	4	909	953	44						356.35	123.6	174.7	5.83			0.44491	0.51329	0.5455	0.51971	0.10059	4.76797
1	Timeline1	幻灯片11 (3)	3	1	幻灯片11	Saccade	Whole	5	1197	1264	67						356	119.76	196.6	8.04			0.5455	0.51971	0.68549	0.52949	0.13999	6.63553
1	Timeline1	幻灯片11 (3)	3	1	幻灯片11	Saccade	Whole	6	1586	1619	33						177.03	55.52	72.4	1.73			0.68549	0.52949	0.65628	0.52797	0.02921	1.38455
1	Timeline1	幻灯片11 (3)	3	1	幻灯片11	Saccade	Partial	7	1886	1899	13							359.78	568.27				0.65628	0.52797	0.23922	0.55776	0.41706	19.7686
1	Timeline1	幻灯片12 (3)	3	1	幻灯片12	Saccade	Partial	1	20	31	11							54.75	54.75								0.08792	4.16741
1	Timeline1	幻灯片12 (3)	3	1	幻灯片12	Saccade	Partial	2	42	53	11							42.3	42.3								0.27232	12.908
1	Timeline1	幻灯片12 (3)	3	1	幻灯片12	Saccade	Partial	3	109	120	11							761.15	761.15								0.10877	5.1557
1	Timeline1	幻灯片12 (3)	3	1	幻灯片12	Saccade	Partial	4	142	153	11							113.43	113.43								0.08162	3.86879
1	Timeline1	幻灯片12 (3)	3	1	幻灯片12	Saccade	Partial	5	209	220	11							44.76	44.76								0.07777	3.6863
1	Timeline1	幻灯片12 (3)	3	1	幻灯片12	Saccade	Partial	6	231	287	56							95.46	197.83								0.07011	3.32321
1	Timeline1	幻灯片12 (3)	3	1	幻灯片12	Saccade	Partial	7	309	320	11							59.1	59.1								0.14017	6.64406
1	Timeline1	幻灯片12 (3)	3	1	幻灯片12	Saccade	Partial	8	331	353	22							54.05	57.73								0.04158	1.97089
1	Timeline1	幻灯片12 (3)	3	1	幻灯片12	Saccade	Partial	9	375	386	11							121.74	121.74						0.2747	0.5542	0.27088	12.8397
1	Timeline1	幻灯片12 (3)	3	1	幻灯片12	Saccade	Partial	10	486	497	11							113.06	113.06				0.2747	0.5542			0.00616	0.291984
1	Timeline1	幻灯片12 (3)	3	1	幻灯片12	Saccade	Partial	11	520	531	11							77.21	77.21								0.12565	5.95581
1	Timeline1	幻灯片13 (1)	3	1	幻灯片13	Saccade	Partial	1	3	14	11							111.78	111.78								0.11226	5.32112
1	Timeline1	幻灯片13 (1)	3	1	幻灯片13	Saccade	Partial	2	36	47	11							50	50								0.16704	7.9177
1	Timeline1	幻灯片13 (1)	3	1	幻灯片13	Saccade	Partial	3	58	69	11							83.01	83.01								0.04729	2.24155
1	Timeline1	幻灯片13 (1)	3	1	幻灯片13	Saccade	Partial	4	81	92	11							39.04	39.04						0.19573	0.55391	0.12526	5.93732
1	Timeline1	幻灯片13 (1)	3	1	幻灯片13	Saccade	Whole	5	214	247	33						6.11	161.29	182.86	5.94			0.19573	0.55391	0.30799	0.54188	0.00329	0.155946
1	Timeline1	幻灯片13 (1)	3	1	幻灯片13	Saccade	Partial	6	447	491	44							270.02	772.77				0.30799	0.54188			0.07598	3.60145
1	Timeline1	幻灯片13 (1)	3	1	幻灯片13	Saccade	Partial	7	514	525	11							398.77	398.77								0.46875	22.2188
1	Timeline1	幻灯片15 (1)	3	1	幻灯片15	Saccade	Whole	1	158	191	33						185.94	42.87	47.95	2.37			0.26614	0.56106	0.22406	0.56543	0.04208	1.99459
1	Timeline1	幻灯片15 (1)	3	1	幻灯片15	Saccade	Partial	2	291	302	11							38.6	38.6				0.22406	0.56543			0.12553	5.95012
1	Timeline1	幻灯片15 (1)	3	1	幻灯片15	Saccade	Partial	3	324	336	11							56.6	56.6								0.07461	3.53651
1	Timeline1	幻灯片15 (1)	3	1	幻灯片15	Saccade	Partial	4	358	402	44							126.41	232.75								0.29212	13.8465
1	Timeline1	幻灯片15 (1)	3	1	幻灯片15	Saccade	Partial	5	424	435	11							41.94	41.94								0.36769	17.4285
1	Timeline1	幻灯片15 (1)	3	1	幻灯片15	Saccade	Partial	6	458	469	11							66.81	66.81						0.34959	0.56259	0.13701	6.49427
1	Timeline1	幻灯片15 (1)	3	1	幻灯片15	Saccade	Partial	7	546	558	11							42.65	42.65				0.34959	0.56259			0.10316	4.88978
1	Timeline1	幻灯片15 (1)	3	1	幻灯片15	Saccade	Partial	8	624	680	56							87.41	109.43						0.4242	0.51866	0.50934	24.1427
1	Timeline1	幻灯片15 (1)	3	1	幻灯片15	Saccade	Partial	9	868	935	67							250.04	625.41				0.4242	0.51866			0.11591	5.49413
1	Timeline1	幻灯片15 (1)	3	1	幻灯片15	Saccade	Partial	10	957	968	11							413.11	413.11								0.06985	3.31089
1	Timeline1	幻灯片2 (3)	3	1	幻灯片2	Saccade	Partial	1	23	34	11							37.77	37.77				0.31274	0.55254			0.02776	1.31582
1	Timeline1	幻灯片2 (3)	3	1	幻灯片2	Saccade	Partial	2	45	56	11							1087.65	1087.65								0.0555	2.6307
1	Timeline1	幻灯片2 (3)	3	1	幻灯片2	Saccade	Partial	3	101	112	11							1396.68	1396.68						0.28498	0.59236	0.10362	4.91159
1	Timeline1	幻灯片2 (3)	3	1	幻灯片2	Saccade	Partial	4	190	201	11							81.2	81.2				0.28498	0.59236			0.09216	4.36838
1	Timeline1	幻灯片2 (3)	3	1	幻灯片2	Saccade	Partial	5	212	234	22							104.75	170.69						0.22948	0.54955	0.08518	4.03753
1	Timeline1	幻灯片2 (3)	3	1	幻灯片2	Saccade	Whole	6	745	789	44						28.69	275.93	838.67	11.57			0.22948	0.54955	0.3331	0.49286	0.06739	3.19429
1	Timeline1	幻灯片2 (3)	3	1	幻灯片2	Saccade	Partial	7	856	867	11							36.45	36.45				0.3331	0.49286			0.12494	5.92216
1	Timeline1	幻灯片2 (3)	3	1	幻灯片2	Saccade	Partial	8	878	889	11							55.13	55.13								0.04871	2.30885
1	Timeline1	幻灯片2 (3)	3	1	幻灯片2	Saccade	Partial	9	911	956	44							91.22	173.85								0.45745	21.6831
1	Timeline1	幻灯片2 (3)	3	1	幻灯片2	Saccade	Partial	10	978	989	11							30.51	30.51								0.08642	4.09631
1	Timeline1	幻灯片2 (3)	3	1	幻灯片2	Saccade	Partial	11	1044	1056	11							54.13	54.13						0.42526	0.55345	0.00532	0.252168
1	Timeline1	幻灯片4 (3)	3	1	幻灯片4	Saccade	Whole	1	95	106	11						258.78	141.53	141.53	1.29			0.20352	0.53395	0.19746	0.5645	0.00606	0.287244
1	Timeline1	幻灯片4 (3)	3	1	幻灯片4	Saccade	Partial	2	195	206	11							56.83	56.83				0.19746	0.5645			0.01279	0.606246
1	Timeline1	幻灯片4 (3)	3	1	幻灯片4	Saccade	Partial	3	217	228	11							44.08	44.08						0.18467	0.54594	0.15143	7.17778
1	Timeline1	幻灯片4 (3)	3	1	幻灯片4	Saccade	Partial	4	383	406	22							50.47	53.24				0.18467	0.54594			0.11597	5.49698
1	Timeline1	幻灯片4 (3)	3	1	幻灯片4	Saccade	Partial	5	417	428	11							54.4	54.4								0.10457	4.95662
1	Timeline1	幻灯片4 (3)	3	1	幻灯片4	Saccade	Partial	6	483	517	33							207.75	446.51								0.10143	4.80778
1	Timeline1	幻灯片4 (3)	3	1	幻灯片4	Saccade	Partial	7	561	572	11							147.77	147.77						0.3361	0.54576	0.11588	5.49271
1	Timeline1	幻灯片4 (3)	3	1	幻灯片4	Saccade	Partial	8	661	672	11							91.07	91.07				0.3361	0.54576			0.52218	24.7513
1	Timeline1	幻灯片4 (3)	3	1	幻灯片4	Saccade	Partial	9	694	705	11							101.09	101.09								0.03418	1.62013
1	Timeline1	幻灯片4 (3)	3	1	幻灯片4	Saccade	Partial	10	716	772	56							98.83	132.05								0.00538	0.255012
1	Timeline1	幻灯片4 (3)	3	1	幻灯片4	Saccade	Partial	11	794	805	11							148.8	148.8								0.00759	0.359766
1	Timeline1	幻灯片49 (1)	3	1	幻灯片49	Saccade	Whole	1	47	58	11						262.67	58.9	58.9	0.37			0.32993	0.53473	0.32829	0.54752	0.00164	0.077736
1	Timeline1	幻灯片49 (1)	3	1	幻灯片49	Saccade	Partial	2	147	158	11							32.3	32.3				0.32829	0.54752			0.24825	11.767
1	Timeline1	幻灯片49 (1)	3	1	幻灯片49	Saccade	Partial	3	169	191	22							177.98	193.11								0.00145	0.06873
1	Timeline1	幻灯片49 (1)	3	1	幻灯片49	Saccade	Partial	4	202	214	11							55.69	55.69								0.07178	3.40237
1	Timeline1	幻灯片49 (1)	3	1	幻灯片49	Saccade	Partial	5	236	269	33							55.56	67.39								0.05979	2.83405
1	Timeline1	幻灯片49 (1)	3	1	幻灯片49	Saccade	Partial	6	291	313	22							85.52	93.8								0.26142	12.3913
1	Timeline1	幻灯片49 (1)	3	1	幻灯片49	Saccade	Partial	7	347	358	11							51.51	51.51								0.05095	2.41503
1	Timeline1	幻灯片49 (1)	3	1	幻灯片49	Saccade	Partial	8	380	447	67							124.92	332.17								0.19614	9.29704
1	Timeline1	幻灯片49 (1)	3	1	幻灯片49	Saccade	Partial	9	469	491	22							45.47	57.39								0.00102	0.048348
1	Timeline1	幻灯片5 (3)	3	1	幻灯片5	Saccade	Partial	1	272	283	11							40.59	40.59				0.16789	0.56471			0.02785	1.32009
1	Timeline1	幻灯片5 (3)	3	1	幻灯片5	Saccade	Partial	2	294	305	11							52.37	52.37						0.14004	0.56351	0.10753	5.09692
1	Timeline1	幻灯片5 (3)	3	1	幻灯片5	Saccade	Whole	3	527	549	22						10.59	229.8	319.37	5.53			0.14004	0.56351	0.24757	0.54342	0.17627	8.3552
1	Timeline1	幻灯片5 (3)	3	1	幻灯片5	Saccade	Partial	4	749	816	67							143.08	296.42				0.24757	0.54342			0.14552	6.89765
1	Timeline1	幻灯片5 (3)	3	1	幻灯片5	Saccade	Partial	5	849	860	11							63.03	63.03								0.1162	5.50788
1	Timeline1	幻灯片5 (3)	3	1	幻灯片5	Saccade	Partial	6	883	894	11							131.08	131.08						0.42384	0.52422	0.09517	4.51106
1	Timeline1	幻灯片5 (3)	3	1	幻灯片5	Saccade	Partial	7	1027	1082	56							83.88	146.49				0.42384	0.52422			0.05672	2.68853
1	Timeline1	幻灯片5 (3)	3	1	幻灯片5	Saccade	Partial	8	1105	1116	11							51.89	51.89								0.644	30.5256
1	Timeline1	幻灯片5 (3)	3	1	幻灯片5	Saccade	Partial	9	1171	1227	56							74.66	111.85						0.56936	0.52427	0.04755	2.25387
1	Timeline1	幻灯片50 (1)	3	1	幻灯片50	Saccade	Partial	1	0	8	8							48.14	48.14								0.15092	7.15361
1	Timeline1	幻灯片50 (1)	3	1	幻灯片50	Saccade	Partial	2	19	30	11							69.19	69.19						0.29834	0.57946	0.11388	5.39791
1	Timeline1	幻灯片50 (1)	3	1	幻灯片50	Saccade	Partial	3	119	130	11							38.88	38.88				0.29834	0.57946			0.00669	0.317106
1	Timeline1	幻灯片50 (1)	3	1	幻灯片50	Saccade	Partial	4	141	163	22							52.09	63.51								0.1337	6.33738
1	Timeline1	幻灯片50 (1)	3	1	幻灯片50	Saccade	Partial	5	207	263	56							104.57	168.65								0.00528	0.250272
1	Timeline1	幻灯片50 (1)	3	1	幻灯片50	Saccade	Partial	6	285	307	22							70	71.26						0.44926	0.52032	0.04416	2.09318
1	Timeline1	幻灯片50 (1)	3	1	幻灯片50	Saccade	Partial	7	374	385	11							86.56	86.56				0.44926	0.52032			0.4366	20.6948
1	Timeline1	幻灯片51 (1)	3	1	幻灯片51	Saccade	Partial	1	18	30	11							188.93	188.93								0.12815	6.07431
1	Timeline1	幻灯片51 (1)	3	1	幻灯片51	Saccade	Partial	2	63	74	11							38.69	38.69								0.23037	10.9195
1	Timeline1	幻灯片51 (1)	3	1	幻灯片51	Saccade	Partial	3	96	107	11							60.89	60.89								0.10095	4.78503
1	Timeline1	幻灯片52 (1)	3	1	幻灯片52	Saccade	Partial	1	0	1	1							125.06	125.06						0.35098	0.54154	0.10553	5.00212
1	Timeline1	幻灯片52 (1)	3	1	幻灯片52	Saccade	Partial	2	157	168	11							43.55	43.55				0.35098	0.54154			0.42454	20.1232
1	Timeline1	幻灯片52 (1)	3	1	幻灯片52	Saccade	Partial	3	179	212	33							115.77	224.42								0.02725	1.29165
1	Timeline1	幻灯片52 (1)	3	1	幻灯片52	Saccade	Partial	4	224	235	11							73.2	73.2						0.24545	0.54054	0.11906	5.64344
1	Timeline1	幻灯片52 (1)	3	1	幻灯片52	Saccade	Partial	5	379	446	67							99.32	225.38				0.24545	0.54054			0.03118	1.47793
1	Timeline1	幻灯片53 (1)	3	1	幻灯片53	Saccade	Partial	1	0	12	12							216.69	629.41				0.37661	0.53075			0.15308	7.25599
1	Timeline1	幻灯片53 (1)	3	1	幻灯片53	Saccade	Partial	2	23	34	11							34.22	34.22								0.07616	3.60998
1	Timeline1	幻灯片53 (1)	3	1	幻灯片53	Saccade	Partial	3	57	68	11							446	446								0.09282	4.39967
1	Timeline1	幻灯片53 (1)	3	1	幻灯片53	Saccade	Partial	4	90	101	11							354.1	354.1						0.22353	0.41838	0.12076	5.72402
1	Timeline1	幻灯片53 (1)	3	1	幻灯片53	Saccade	Partial	5	168	179	11							53.25	53.25				0.22353	0.41838			0.07406	3.51044
1	Timeline1	幻灯片53 (1)	3	1	幻灯片53	Saccade	Partial	6	201	212	11							133.77	133.77								0.14357	6.80522
1	Timeline1	幻灯片8 (3)	3	1	幻灯片8	Saccade	Whole	1	205	238	33						1.88	91.5	197.04	2.63			0.18317	0.53681	0.23411	0.53514	0.05094	2.41456
1	Timeline1	幻灯片8 (3)	3	1	幻灯片8	Saccade	Whole	2	371	427	56						10.08	99.01	157.41	5.84			0.23411	0.53514	0.34123	0.51611	0.10712	5.07749
1	Timeline1	幻灯片8 (3)	3	1	幻灯片8	Saccade	Whole	3	560	593	33						351.11	90.69	101.2	3.78			0.34123	0.51611	0.40863	0.52665	0.0674	3.19476
1	Timeline1	幻灯片8 (3)	3	1	幻灯片8	Saccade	Whole	4	849	893	44						9.98	88.78	120.62	4.29			0.40863	0.52665	0.48364	0.51345	0.07501	3.55547
1	Timeline1	幻灯片8 (3)	3	1	幻灯片8	Saccade	Partial	5	1004	1015	11							35.4	35.4				0.48364	0.51345			0.1186	5.62164
1	Timeline1	幻灯片8 (3)	3	1	幻灯片8	Saccade	Partial	6	1026	1093	67							93.91	184.8						0.60224	0.51594	0.11292	5.35241
1	Timeline1	幻灯片8 (3)	3	1	幻灯片8	Saccade	Whole	7	1271	1337	67						356.64	97.29	162.25	6.38			0.60224	0.51594	0.71516	0.52257	0.58845	27.8925
1	Timeline1	幻灯片8 (3)	3	1	幻灯片8	Saccade	Partial	8	1482	1537	56							95.95	134.65				0.71516	0.52257			0.00962	0.455988
1	Timeline1	幻灯片8 (3)	3	1	幻灯片8	Saccade	Partial	9	1582	1670	89							426.91	791.91						0.12671	0.21371	0.14386	6.81896
1	Timeline1	幻灯片9 (3)	3	1	幻灯片9	Saccade	Whole	1	177	221	44						175.43	89.09	145.98	3.95			0.28751	0.53778	0.21693	0.53215	0.07058	3.34549
1	Timeline1	幻灯片9 (3)	3	1	幻灯片9	Saccade	Partial	2	421	465	44							79.83	113.66				0.21693	0.53215			0.19953	9.45772
1	Timeline1	幻灯片9 (3)	3	1	幻灯片9	Saccade	Partial	3	499	543	44							158.03	221						0.41646	0.50682	0.11055	5.24007
1	Timeline1	幻灯片9 (3)	3	1	幻灯片9	Saccade	Whole	4	699	754	56						0.74	114.4	167.99	6.39			0.41646	0.50682	0.52701	0.50539	0.10734	5.08792
1	Timeline1	幻灯片9 (3)	3	1	幻灯片9	Saccade	Whole	5	965	1021	56						351.69	108.36	148.78	6.19			0.52701	0.50539	0.63435	0.52107	0.12409	5.88187
1	Timeline1	幻灯片9 (3)	3	1	幻灯片9	Saccade	Partial	6	1309	1320	11							32.04	32.04				0.63435	0.52107			0.02616	1.23998
1	Timeline1	幻灯片9 (3)	3	1	幻灯片9	Saccade	Partial	7	1331	1365	33							179.83	273.6						0.75844	0.52335	0.55541	26.3264
1	Timeline1	幻灯片35 (2)	4	1	幻灯片35	Saccade	Partial	1	163	174	11							56.72	56.72				0.31022	0.5206			0.04807	2.27852
1	Timeline1	幻灯片35 (2)	4	1	幻灯片35	Saccade	Partial	2	185	219	33							97.01	131.62						0.26215	0.53009	0.141	6.6834
1	Timeline1	幻灯片35 (2)	4	1	幻灯片35	Saccade	Partial	3	407	463	56							109.52	165.18				0.26215	0.53009			0.12239	5.80129
1	Timeline1	幻灯片35 (2)	4	1	幻灯片35	Saccade	Partial	4	496	507	11							76.03	76.03								0.07539	3.57349
1	Timeline1	幻灯片35 (2)	4	1	幻灯片35	Saccade	Partial	5	530	541	11							138.35	138.35								0.08759	4.15177
1	Timeline1	幻灯片35 (2)	4	1	幻灯片35	Saccade	Partial	6	563	574	11							44.68	44.68								0.04951	2.34677
1	Timeline1	幻灯片35 (2)	4	1	幻灯片35	Saccade	Partial	7	596	607	11							104.3	104.3								0.00258	0.122292
1	Timeline1	幻灯片36 (2)	4	1	幻灯片36	Saccade	Whole	1	46	57	11						193.72	37.23	37.23	0.31			0.28959	0.53649	0.28554	0.53748	0.00405	0.19197
1	Timeline1	幻灯片36 (2)	4	1	幻灯片36	Saccade	Partial	2	191	213	22							42.02	43.2				0.28554	0.53748			0.01421	0.673554
1	Timeline1	幻灯片36 (2)	4	1	幻灯片36	Saccade	Partial	3	235	246	11							45.25	45.25								0.10188	4.82911
1	Timeline1	幻灯片36 (2)	4	1	幻灯片36	Saccade	Partial	4	257	268	11							81.91	81.91						0.27133	0.5198	0.06766	3.20708
1	Timeline1	幻灯片37 (2)	4	1	幻灯片37	Saccade	Partial	1	96	107	11							44.95	44.95				0.17236	0.54428			0.11211	5.31401
1	Timeline1	幻灯片37 (2)	4	1	幻灯片37	Saccade	Partial	2	129	140	11							46.5	46.5								0.04701	2.22827
1	Timeline1	幻灯片37 (2)	4	1	幻灯片37	Saccade	Partial	3	151	196	44							144.42	224.6						0.28447	0.5225	0.00086	0.040764
1	Timeline1	幻灯片37 (2)	4	1	幻灯片37	Saccade	Whole	4	351	396	44						200.14	66.1	94.89	2.67			0.28447	0.5225	0.23746	0.53974	0.09969	4.72531
1	Timeline1	幻灯片37 (2)	4	1	幻灯片37	Saccade	Partial	5	518	529	11							37.97	37.97				0.23746	0.53974			0.05636	2.67146
1	Timeline1	幻灯片37 (2)	4	1	幻灯片37	Saccade	Partial	6	551	562	11							38.45	38.45						0.23832	0.53855	0.0586	2.77764
1	Timeline1	幻灯片37 (2)	4	1	幻灯片37	Saccade	Whole	7	651	695	44						12.02	128.81	214.2	5.77			0.23832	0.53855	0.33801	0.51732	0.10372	4.91633
1	Timeline1	幻灯片37 (2)	4	1	幻灯片37	Saccade	Partial	8	795	818	22							41.42	46.28				0.33801	0.51732			0.03848	1.82395
1	Timeline1	幻灯片37 (2)	4	1	幻灯片37	Saccade	Partial	9	906	951	44							286.1	511.5								0.12145	5.75673
1	Timeline1	幻灯片37 (2)	4	1	幻灯片37	Saccade	Partial	10	984	995	11							41.13	41.13						0.39437	0.51609	0.01898	0.899652
1	Timeline1	幻灯片37 (2)	4	1	幻灯片37	Saccade	Whole	11	1128	1162	33						358.48	86.98	119.58	3.53			0.39437	0.51609	0.45297	0.51765	0.00179	0.084846
1	Timeline1	幻灯片38 (2)	4	1	幻灯片38	Saccade	Partial	1	79	101	22							61.15	63.9				0.16389	0.64942			0.00607	0.287718
1	Timeline1	幻灯片38 (2)	4	1	幻灯片38	Saccade	Partial	2	112	145	33							42.71	54.29						0.16996	0.61671	0.05504	2.6089
1	Timeline1	幻灯片38 (2)	4	1	幻灯片38	Saccade	Partial	3	279	290	11							34.53	34.53				0.16996	0.61671			0.13041	6.18143
1	Timeline1	幻灯片38 (2)	4	1	幻灯片38	Saccade	Partial	4	312	323	11							64.86	64.86								0.05115	2.42451
1	Timeline1	幻灯片38 (2)	4	1	幻灯片38	Saccade	Partial	5	334	356	22							43.67	55.97								0.07092	3.36161
1	Timeline1	幻灯片38 (2)	4	1	幻灯片38	Saccade	Partial	6	367	390	22							70.94	94.33						0.225	0.59559	0.0039	0.18486
1	Timeline1	幻灯片38 (2)	4	1	幻灯片38	Saccade	Whole	7	534	578	44						10.85	131.49	201.26	6.54			0.225	0.59559	0.35541	0.5706	0.0688	3.26112
1	Timeline1	幻灯片38 (2)	4	1	幻灯片38	Saccade	Whole	8	856	889	33						6.69	72.39	84.73	2.66			0.35541	0.5706	0.40656	0.5646	0.05911	2.80181
1	Timeline1	幻灯片38 (2)	4	1	幻灯片38	Saccade	Partial	9	1034	1067	33							116.23	190.37				0.40656	0.5646			0.14074	6.67108
1	Timeline1	幻灯片38 (2)	4	1	幻灯片38	Saccade	Partial	10	1078	1089	11							48.49	48.49						0.47748	0.56575	0.03949	1.87183
1	Timeline1	幻灯片38 (2)	4	1	幻灯片38	Saccade	Whole	11	1200	1211	11						53.95	40.73	40.73	0.27			0.47748	0.56575	0.48138	0.56039	0.09533	4.51864
1	Timeline1	幻灯片38 (2)	4	1	幻灯片38	Saccade	Whole	12	1322	1367	44						5.14	66.44	102.39	3.59			0.48138	0.56039	0.55018	0.5542	0.50203	23.7962
1	Timeline1	幻灯片39 (2)	4	1	幻灯片39	Saccade	Whole	1	223	267	44						7.65	137.43	186.92	5.77			0.21722	0.59096	0.33377	0.57531	0.11655	5.52447
1	Timeline1	幻灯片39 (2)	4	1	幻灯片39	Saccade	Partial	2	378	389	11							76.02	76.02				0.33377	0.57531			0.23362	11.0736
1	Timeline1	幻灯片39 (2)	4	1	幻灯片39	Saccade	Partial	3	411	422	11							72.34	72.34								0.0428	2.02872
1	Timeline1	幻灯片39 (2)	4	1	幻灯片39	Saccade	Partial	4	445	511	67							112.83	167.18								0.05972	2.83073
1	Timeline1	幻灯片39 (2)	4	1	幻灯片39	Saccade	Partial	5	545	556	11							93.72	93.72								0.07087	3.35924
1	Timeline1	幻灯片39 (2)	4	1	幻灯片39	Saccade	Partial	6	578	589	11							95.36	95.36								0.51676	24.4944
1	Timeline1	幻灯片40 (2)	4	1	幻灯片40	Saccade	Whole	1	28	39	11						139.96	33.94	33.94	0.34			0.28701	0.58038	0.2818	0.576	0.00521	0.246954
1	Timeline1	幻灯片40 (2)	4	1	幻灯片40	Saccade	Partial	2	106	128	22							38.4	41.67				0.2818	0.576			0.10124	4.79878
1	Timeline1	幻灯片40 (2)	4	1	幻灯片40	Saccade	Partial	3	183	194	11							80.6	80.6								0.10932	5.18177
1	Timeline1	幻灯片40 (2)	4	1	幻灯片40	Saccade	Partial	4	217	228	11							47.06	47.06								0.13792	6.53741
1	Timeline1	幻灯片40 (2)	4	1	幻灯片40	Saccade	Partial	5	283	305	22							55.87	59.47								0.07683	3.64174
1	Timeline1	幻灯片40 (2)	4	1	幻灯片40	Saccade	Partial	6	328	339	11							86.18	86.18								0.0031	0.14694
1	Timeline1	幻灯片40 (2)	4	1	幻灯片40	Saccade	Partial	7	350	416	67							104.01	309.96						0.38304	0.56512	0.45326	21.4845
1	Timeline1	幻灯片41 (2)	4	1	幻灯片41	Saccade	Partial	1	0	11	11							36.42	36.42								0.12725	6.03165
1	Timeline1	幻灯片41 (2)	4	1	幻灯片41	Saccade	Partial	2	33	44	11							48.17	48.17								0.0042	0.19908
1	Timeline1	幻灯片41 (2)	4	1	幻灯片41	Saccade	Partial	3	55	66	11							100.17	100.17								0.1253	5.93922
1	Timeline1	幻灯片41 (2)	4	1	幻灯片41	Saccade	Partial	4	100	111	11							44.42	44.42						0.39495	0.58957	0.11216	5.31638
1	Timeline1	幻灯片41 (2)	4	1	幻灯片41	Saccade	Whole	5	200	255	56						179.39	135.92	247.57	6.65			0.39495	0.58957	0.2677	0.5882	0.05943	2.81698
1	Timeline1	幻灯片41 (2)	4	1	幻灯片41	Saccade	Whole	6	344	355	11						66.72	36.42	36.42	0.35			0.2677	0.5882	0.2719	0.57845	0.09655	4.57647
1	Timeline1	幻灯片41 (2)	4	1	幻灯片41	Saccade	Whole	7	455	522	67						8.93	97.91	185.92	6.49			0.2719	0.57845	0.3972	0.55875	0.49568	23.4952
1	Timeline1	幻灯片42 (2)	4	1	幻灯片42	Saccade	Whole	1	22	33	11						202.44	76.32	76.32	1.17			0.16515	0.58898	0.14264	0.59828	0.02251	1.06697
1	Timeline1	幻灯片42 (2)	4	1	幻灯片42	Saccade	Partial	2	133	188	56							108.77	203.46				0.14264	0.59828			0.1674	7.93476
1	Timeline1	幻灯片42 (2)	4	1	幻灯片42	Saccade	Partial	3	199	221	22							47.65	58.32								0.10653	5.04952
1	Timeline1	幻灯片42 (2)	4	1	幻灯片42	Saccade	Partial	4	233	255	22							40.87	46.82								0.08125	3.85125
1	Timeline1	幻灯片42 (2)	4	1	幻灯片42	Saccade	Partial	5	266	288	22							47.42	55.85								0.05943	2.81698
1	Timeline1	幻灯片42 (2)	4	1	幻灯片42	Saccade	Partial	6	310	321	11							33.66	33.66								0.04421	2.09555
1	Timeline1	幻灯片42 (2)	4	1	幻灯片42	Saccade	Partial	7	366	410	44							317.98	870.52								0.09324	4.41958
1	Timeline1	幻灯片42 (2)	4	1	幻灯片42	Saccade	Partial	8	443	466	22							75.15	92.46								0.04229	2.00455
1	Timeline1	幻灯片42 (2)	4	1	幻灯片42	Saccade	Partial	9	477	488	11							81.82	81.82								0.45742	21.6817
1	Timeline1	幻灯片42 (2)	4	1	幻灯片42	Saccade	Partial	10	499	532	33							64.07	114.75								0.01694	0.802956
1	Timeline1	幻灯片42 (2)	4	1	幻灯片42	Saccade	Partial	11	555	566	11							106.26	106.26								0.00235	0.11139
1	Timeline1	幻灯片42 (2)	4	1	幻灯片42	Saccade	Partial	12	577	588	11							33.71	33.71								0.1905	9.0297
1	Timeline1	幻灯片42 (2)	4	1	幻灯片42	Saccade	Partial	13	621	677	56							255.22	938.38						0.31004	0.57216	0.07602	3.60335
1	Timeline1	幻灯片42 (2)	4	1	幻灯片42	Saccade	Partial	14	876	888	11							41.59	41.59				0.31004	0.57216			0.14471	6.85925
1	Timeline1	幻灯片43 (2)	4	1	幻灯片43	Saccade	Partial	1	26	38	11							30.67	30.67						0.23055	0.60427	0.07673	3.637
1	Timeline1	幻灯片43 (2)	4	1	幻灯片43	Saccade	Partial	2	204	226	22							69.4	97.94				0.23055	0.60427			0.13878	6.57817
1	Timeline1	幻灯片43 (2)	4	1	幻灯片43	Saccade	Partial	3	249	260	11							63.49	63.49								0.03832	1.81637
1	Timeline1	幻灯片43 (2)	4	1	幻灯片43	Saccade	Partial	4	271	282	11							131.19	131.19								0.07917	3.75266
1	Timeline1	幻灯片43 (2)	4	1	幻灯片43	Saccade	Partial	5	393	448	56							315.08	430.32								0.08692	4.12001
1	Timeline1	幻灯片43 (2)	4	1	幻灯片43	Saccade	Partial	6	471	482	11							89.86	89.86								0.04506	2.13584
1	Timeline1	幻灯片43 (2)	4	1	幻灯片43	Saccade	Partial	7	504	526	22							55.77	79.74								0.08185	3.87969
1	Timeline1	幻灯片43 (2)	4	1	幻灯片43	Saccade	Partial	8	537	548	11							217.77	217.77						0.30728	0.5901	0.51628	24.4717
1	Timeline1	幻灯片44 (2)	4	1	幻灯片44	Saccade	Partial	1	15	37	22							32.86	34.58								0.11847	5.61548
1	Timeline1	幻灯片44 (2)	4	1	幻灯片44	Saccade	Partial	2	48	70	22							51.48	53.61								0.08328	3.94747
1	Timeline1	幻灯片44 (2)	4	1	幻灯片44	Saccade	Partial	3	126	137	11							62.86	62.86								0.00662	0.313788
1	Timeline1	幻灯片44 (2)	4	1	幻灯片44	Saccade	Partial	4	181	192	11							34.14	34.14						0.24294	0.5288	0.0969	4.59306
1	Timeline1	幻灯片44 (2)	4	1	幻灯片44	Saccade	Whole	5	370	448	78						1.5	93.42	132.18	6.22			0.24294	0.5288	0.36141	0.52571	0.00147	0.069678
1	Timeline1	幻灯片44 (2)	4	1	幻灯片44	Saccade	Whole	6	603	659	56						11.35	84.07	125.52	4.53			0.36141	0.52571	0.44469	0.509	0.06171	2.92505
1	Timeline1	幻灯片44 (2)	4	1	幻灯片44	Saccade	Partial	7	725	736	11							69.91	69.91				0.44469	0.509			0.10263	4.86466
1	Timeline1	幻灯片44 (2)	4	1	幻灯片44	Saccade	Partial	8	792	803	11							49.35	49.35						0.45131	0.52459	0.03812	1.80689
1	Timeline1	幻灯片44 (2)	4	1	幻灯片44	Saccade	Whole	9	870	925	56						1.57	95.21	152.52	5.34			0.45131	0.52459	0.54821	0.52194	0.00453	0.214722
1	Timeline1	幻灯片45 (2)	4	1	幻灯片45	Saccade	Partial	1	42	64	22							54.48	77.96								0.01612	0.764088
1	Timeline1	幻灯片45 (2)	4	1	幻灯片45	Saccade	Partial	2	109	120	11							71.01	71.01								0.13815	6.54831
1	Timeline1	幻灯片45 (2)	4	1	幻灯片45	Saccade	Partial	3	175	264	89							334.8	584.51						0.21136	0.55746	0.06743	3.19618
1	Timeline1	幻灯片45 (2)	4	1	幻灯片45	Saccade	Whole	4	520	531	11						191	38.57	38.57	0.85			0.21136	0.55746	0.19524	0.56059	0.10195	4.83243
1	Timeline1	幻灯片45 (2)	4	1	幻灯片45	Saccade	Whole	5	797	842	44						5.87	148.59	238.01	7.21			0.19524	0.56059	0.33339	0.54638	0.05997	2.84258
1	Timeline1	幻灯片45 (2)	4	1	幻灯片45	Saccade	Whole	6	1008	1064	56						5.46	68.88	87.54	3.64			0.33339	0.54638	0.40082	0.53993	0.07474	3.54268
1	Timeline1	幻灯片45 (2)	4	1	幻灯片45	Saccade	Whole	7	1208	1263	56						5.75	95.58	204.35	5.59			0.40082	0.53993	0.50277	0.52967	0.45352	21.4968
1	Timeline1	幻灯片46 (2)	4	1	幻灯片46	Saccade	Whole	1	92	103	11						55.76	50.01	50.01	0.37			0.60516	0.53741	0.61083	0.52909	0.00567	0.268758
1	Timeline1	幻灯片46 (2)	4	1	幻灯片46	Saccade	Whole	2	191	258	67						182.13	335.03	711.18	21.98			0.61083	0.52909	0.20944	0.54401	0.40139	19.0259
1	Timeline1	幻灯片46 (2)	4	1	幻灯片46	Saccade	Partial	3	447	458	11							33.87	33.87				0.20944	0.54401			0.12091	5.73113
1	Timeline1	幻灯片46 (2)	4	1	幻灯片46	Saccade	Partial	4	491	502	11							43.38	43.38								0.06664	3.15874
1	Timeline1	幻灯片46 (2)	4	1	幻灯片46	Saccade	Partial	5	513	569	56							119.17	286.44						0.33035	0.54992	0.10147	4.80968
1	Timeline1	幻灯片46 (2)	4	1	幻灯片46	Saccade	Whole	6	758	791	33						15.6	95.44	110.91	3.69			0.33035	0.54992	0.39699	0.53132	0.0778	3.68772
1	Timeline1	幻灯片46 (2)	4	1	幻灯片46	Saccade	Partial	7	858	869	11							57.49	57.49				0.39699	0.53132			0.00288	0.136512
1	Timeline1	幻灯片46 (2)	4	1	幻灯片46	Saccade	Partial	8	891	902	11							43.21	43.21								0.05079	2.40745
1	Timeline1	幻灯片46 (2)	4	1	幻灯片46	Saccade	Partial	9	958	969	11							36.58	36.58								0.0019	0.09006
1	Timeline1	幻灯片46 (2)	4	1	幻灯片46	Saccade	Partial	10	980	1035	56							99.5	162						0.49846	0.51119	0.14641	6.93983
1	Timeline1	幻灯片46 (2)	4	1	幻灯片46	Saccade	Partial	11	1246	1291	44							83.49	105.03				0.49846	0.51119			0.56321	26.6962
1	Timeline1	幻灯片46 (2)	4	1	幻灯片46	Saccade	Partial	12	1302	1313	11							40.8	40.8						0.57626	0.5056	0.00433	0.205242
1	Timeline1	幻灯片46 (2)	4	1	幻灯片46	Saccade	Partial	13	1424	1435	11							82.64	82.64				0.57626	0.5056			0.08394	3.97876
1	Timeline1	幻灯片46 (2)	4	1	幻灯片46	Saccade	Partial	14	1457	1468	11							47.69	47.69						0.57914	0.50589	0.1461	6.92514
1	Timeline1	幻灯片46 (2)	4	1	幻灯片46	Saccade	Whole	15	1579	1613	33						359.06	66.17	91.63	2.81			0.57914	0.50589	0.62993	0.50672	0.16295	7.72383
1	Timeline1	幻灯片47 (2)	4	1	幻灯片47	Saccade	Partial	1	41	74	33							70.2	76.9				0.19746	0.56204			0.19225	9.11265
1	Timeline1	幻灯片47 (2)	4	1	幻灯片47	Saccade	Partial	2	130	152	22							53.12	54.01								0.13596	6.4445
1	Timeline1	幻灯片47 (2)	4	1	幻灯片47	Saccade	Partial	3	174	185	11							60.93	60.93								0.12545	5.94633
1	Timeline1	幻灯片47 (2)	4	1	幻灯片47	Saccade	Partial	4	241	296	56							49.67	65.53								0.11038	5.23201
1	Timeline1	幻灯片47 (2)	4	1	幻灯片47	Saccade	Partial	5	330	341	11							65.49	65.49								0.00636	0.301464
1	Timeline1	幻灯片47 (2)	4	1	幻灯片47	Saccade	Partial	6	363	419	56							164.56	229.64						0.38971	0.51919	0.49943	23.673
1	Timeline1	幻灯片48 (2)	4	1	幻灯片48	Saccade	Whole	1	313	379	67						15.12	118.47	198.51	8.03			0.26843	0.5401	0.41426	0.5007	0.14583	6.91234
1	Timeline1	幻灯片48 (2)	4	1	幻灯片48	Saccade	Whole	2	446	501	56						358.04	170.33	281.68	9.52			0.41426	0.5007	0.58369	0.5065	0.16943	8.03098
1	Timeline1	幻灯片48 (2)	4	1	幻灯片48	Saccade	Whole	3	668	735	67						350.27	109.5	224.72	7.23			0.58369	0.5065	0.71462	0.52895	0.13093	6.20608
1	Timeline1	幻灯片48 (2)	4	1	幻灯片48	Saccade	Whole	4	1001	1023	22						171.67	39.92	44.78	1.19			0.71462	0.52895	0.6929	0.52577	0.02172	1.02953
1	Timeline1	幻灯片48 (2)	4	1	幻灯片48	Saccade	Whole	5	1156	1201	44						345.89	82.87	109.77	4.04			0.6929	0.52577	0.7674	0.5445	0.0745	3.5313
1	Timeline1	幻灯片48 (2)	4	1	幻灯片48	Saccade	Partial	6	1290	1379	89							341.78	568.13				0.7674	0.5445			0.53105	25.1718
1	Timeline1	幻灯片50 (2)	4	1	幻灯片50	Saccade	Whole	1	57	68	11						264.63	33.51	33.51	0.33			0.23842	0.55651	0.23738	0.56755	0.00104	0.049296
1	Timeline1	幻灯片50 (2)	4	1	幻灯片50	Saccade	Partial	2	290	301	11							56.18	56.18				0.23738	0.56755			0.16281	7.71719
1	Timeline1	幻灯片50 (2)	4	1	幻灯片50	Saccade	Partial	3	312	379	67							137.49	228.68						0.40019	0.51259	0.13233	6.27244
1	Timeline1	幻灯片50 (2)	4	1	幻灯片50	Saccade	Whole	4	545	601	56						357.55	129.32	209.17	7.44			0.40019	0.51259	0.53252	0.51825	0.08943	4.23898
1	Timeline1	幻灯片50 (2)	4	1	幻灯片50	Saccade	Whole	5	801	856	56						0.51	89.4	129.94	5			0.53252	0.51825	0.62195	0.51746	0.06548	3.10375
1	Timeline1	幻灯片17 (2)	5	1	幻灯片17	Saccade	Whole	1	213	268	56						357.34	85.57	130.01	4.94			0.24664	0.5189	0.33936	0.52321	0.09272	4.39493
1	Timeline1	幻灯片17 (2)	5	1	幻灯片17	Saccade	Whole	2	424	468	44						13.37	76.74	134.82	3.71			0.33936	0.52321	0.40438	0.50775	0.06502	3.08195
1	Timeline1	幻灯片17 (2)	5	1	幻灯片17	Saccade	Partial	3	602	613	11							51.16	51.16				0.40438	0.50775			0.08033	3.80764
1	Timeline1	幻灯片17 (2)	5	1	幻灯片17	Saccade	Partial	4	624	679	56							78.62	129.53						0.48471	0.4943	0.00192	0.091008
1	Timeline1	幻灯片17 (2)	5	1	幻灯片17	Saccade	Partial	5	768	779	11							67.49	67.49				0.48471	0.4943			0.07827	3.71
1	Timeline1	幻灯片17 (2)	5	1	幻灯片17	Saccade	Partial	6	801	812	11							67.96	67.96						0.48279	0.49272	0.09149	4.33663
1	Timeline1	幻灯片17 (2)	5	1	幻灯片17	Saccade	Whole	7	879	935	56						351.31	81.61	109.53	4.67			0.48279	0.49272	0.56106	0.50468	0.08019	3.80101
1	Timeline1	幻灯片17 (2)	5	1	幻灯片17	Saccade	Whole	8	1090	1134	44						356.07	102.31	159.07	5.36			0.56106	0.50468	0.65255	0.51097	0.0583	2.76342
1	Timeline1	幻灯片17 (2)	5	1	幻灯片17	Saccade	Partial	9	1345	1368	22							154.06	173.72				0.65255	0.51097			0.50057	23.727
1	Timeline1	幻灯片18 (1)	5	1	幻灯片18	Saccade	Partial	1	68	79	11							56.88	56.88				0.29047	0.52976			0.10497	4.97558
1	Timeline1	幻灯片18 (1)	5	1	幻灯片18	Saccade	Partial	2	102	113	11							62.81	62.81								0.08039	3.81049
1	Timeline1	幻灯片18 (1)	5	1	幻灯片18	Saccade	Partial	3	157	168	11							50.85	50.85								0.10125	4.79925
1	Timeline1	幻灯片18 (1)	5	1	幻灯片18	Saccade	Partial	4	190	268	78							90.25	216.1						0.39544	0.50063	0.04961	2.35151
1	Timeline1	幻灯片18 (1)	5	1	幻灯片18	Saccade	Partial	5	357	379	22							83.99	135.7				0.39544	0.50063			0.00058	0.027492
1	Timeline1	幻灯片18 (1)	5	1	幻灯片18	Saccade	Partial	6	435	468	33							114.48	157.11						0.47583	0.50366	0.09015	4.27311
1	Timeline1	幻灯片18 (1)	5	1	幻灯片18	Saccade	Whole	7	712	757	44						356.09	124.6	168.03	6.26			0.47583	0.50366	0.57708	0.51059	0.41686	19.7592
1	Timeline1	幻灯片20 (2)	5	1	幻灯片20	Saccade	Partial	1	35	46	11							39.6	39.6				0.30056	0.52286			0.00481	0.227994
1	Timeline1	幻灯片20 (2)	5	1	幻灯片20	Saccade	Partial	2	68	79	11							84.86	84.86						0.30537	0.52041	0.0848	4.01952
1	Timeline1	幻灯片20 (2)	5	1	幻灯片20	Saccade	Partial	3	334	379	44							119.42	170.14				0.30537	0.52041			0.06714	3.18244
1	Timeline1	幻灯片20 (2)	5	1	幻灯片20	Saccade	Partial	4	401	412	11							133.62	133.62						0.39017	0.50417	0.12084	5.72782
1	Timeline1	幻灯片20 (2)	5	1	幻灯片20	Saccade	Whole	5	645	690	44						357.11	79.09	114.77	4.08			0.39017	0.50417	0.45731	0.50756	0.06542	3.10091
1	Timeline1	幻灯片20 (2)	5	1	幻灯片20	Saccade	Whole	6	867	934	67						0.13	113.88	234.09	7.52			0.45731	0.50756	0.57815	0.50729	0.10553	5.00212
1	Timeline1	幻灯片20 (2)	5	1	幻灯片20	Saccade	Whole	7	1089	1123	33						352.94	111.49	152.33	4.07			0.57815	0.50729	0.64357	0.5154	0.40276	19.0908
1	Timeline1	幻灯片21 (3)	5	1	幻灯片21	Saccade	Partial	1	0	34	34							151.4	225.32				0.20461	0.52015	0.35407	0.53827	0.14946	7.0844
1	Timeline1	幻灯片21 (3)	5	1	幻灯片21	Saccade	Whole	2	156	167	11						100.05	40.09	40.09	0.59			0.35407	0.53827	0.35112	0.52162	0.00295	0.13983
1	Timeline1	幻灯片21 (3)	5	1	幻灯片21	Saccade	Partial	3	245	279	33							97.82	116.82				0.35112	0.52162			0.05345	2.53353
1	Timeline1	幻灯片21 (3)	5	1	幻灯片21	Saccade	Partial	4	301	312	11							85.89	85.89						0.29767	0.51533	0.13718	6.50233
1	Timeline1	幻灯片21 (3)	5	1	幻灯片21	Saccade	Whole	5	545	612	67						4.72	119.38	160.78	8.28			0.29767	0.51533	0.43485	0.50401	0.10056	4.76654
1	Timeline1	幻灯片21 (3)	5	1	幻灯片21	Saccade	Partial	6	756	823	67							96.86	179.32				0.43485	0.50401			0.11738	5.56381
1	Timeline1	幻灯片21 (3)	5	1	幻灯片21	Saccade	Partial	7	867	878	11							68.76	68.76								0.07813	3.70336
1	Timeline1	幻灯片21 (3)	5	1	幻灯片21	Saccade	Partial	8	900	911	11							93.96	93.96						0.53541	0.50685	0.00089	0.042186
1	Timeline1	幻灯片21 (3)	5	1	幻灯片21	Saccade	Whole	9	989	1056	67						358.61	108.8	243.98	7.23			0.53541	0.50685	0.65279	0.50969	0.032	1.5168
1	Timeline1	幻灯片21 (3)	5	1	幻灯片21	Saccade	Whole	10	1211	1256	44						356.88	107.25	190.92	4.69			0.65279	0.50969	0.73092	0.51395	0.22702	10.7607
1	Timeline1	幻灯片21 (3)	5	1	幻灯片21	Saccade	Whole	11	1444	1455	11						266.83	43.5	43.5	0.54			0.73092	0.51395	0.73003	0.53011	0.1599	7.57926
1	Timeline1	幻灯片22 (3)	5	1	幻灯片22	Saccade	Partial	1	184	195	11							41.55	41.55				0.3154	0.50573			0.00382	0.181068
1	Timeline1	幻灯片22 (3)	5	1	幻灯片22	Saccade	Partial	2	217	228	11							65.15	65.15						0.31922	0.51027	0.06493	3.07768
1	Timeline1	幻灯片22 (3)	5	1	幻灯片22	Saccade	Partial	3	295	328	33							145.81	199.2				0.31922	0.51027			0.07412	3.51329
1	Timeline1	幻灯片22 (3)	5	1	幻灯片22	Saccade	Partial	4	350	361	11							108.46	108.46						0.38415	0.51158	0.20087	9.52124
1	Timeline1	幻灯片22 (3)	5	1	幻灯片22	Saccade	Whole	5	517	583	67						181.53	76.5	142.33	4.44			0.38415	0.51158	0.31003	0.51356	0.11751	5.56997
1	Timeline1	幻灯片22 (3)	5	1	幻灯片22	Saccade	Partial	6	672	694	22							37.69	44.48				0.31003	0.51356			0.08537	4.04654
1	Timeline1	幻灯片23 (3)	5	1	幻灯片23	Saccade	Partial	1	11	33	22							56.95	79.4						0.30917	0.52947	0.0984	4.66416
1	Timeline1	幻灯片23 (3)	5	1	幻灯片23	Saccade	Whole	2	400	455	56						13.58	106.43	154.72	6.02			0.30917	0.52947	0.40757	0.50571	0.05673	2.689
1	Timeline1	幻灯片23 (3)	5	1	幻灯片23	Saccade	Whole	3	633	677	44						353.29	68.46	93.92	3.36			0.40757	0.50571	0.4643	0.51238	0.11951	5.66477
1	Timeline1	幻灯片23 (3)	5	1	幻灯片23	Saccade	Whole	4	888	955	67						357.71	113.41	175.25	7.35			0.4643	0.51238	0.58381	0.51715	0.06745	3.19713
1	Timeline1	幻灯片23 (3)	5	1	幻灯片23	Saccade	Whole	5	1122	1166	44						356.44	93.43	144.02	4.14			0.58381	0.51715	0.65126	0.52135	0.08537	4.04654
1	Timeline1	幻灯片23 (3)	5	1	幻灯片23	Saccade	Whole	6	1377	1432	56						3.82	82.21	105.2	4.95			0.65126	0.52135	0.73663	0.51564	0.46363	21.9761
1	Timeline1	幻灯片24 (3)	5	1	幻灯片24	Saccade	Partial	1	33	44	11							92.05	92.05				0.273	0.53549			0.00091	0.043134
1	Timeline1	幻灯片24 (3)	5	1	幻灯片24	Saccade	Partial	2	66	78	11							92.04	92.04								0.09363	4.43806
1	Timeline1	幻灯片24 (3)	5	1	幻灯片24	Saccade	Partial	3	100	111	11							36.57	36.57						0.27209	0.52514	0.08364	3.96454
1	Timeline1	幻灯片24 (3)	5	1	幻灯片24	Saccade	Whole	4	233	288	56						6.88	96.11	149.23	5.57			0.27209	0.52514	0.36572	0.51383	0.00108	0.051192
1	Timeline1	幻灯片24 (3)	5	1	幻灯片24	Saccade	Whole	5	488	544	56						7.27	89.5	159.14	5.18			0.36572	0.51383	0.44936	0.50316	0.132	6.2568
1	Timeline1	幻灯片24 (3)	5	1	幻灯片24	Saccade	Partial	6	633	644	11							38.29	38.29				0.44936	0.50316			0.07907	3.74792
1	Timeline1	幻灯片24 (3)	5	1	幻灯片24	Saccade	Partial	7	666	677	11							45.57	45.57						0.44828	0.50879	0.05699	2.70133
1	Timeline1	幻灯片24 (3)	5	1	幻灯片24	Saccade	Whole	8	788	844	56						357.02	140.77	284.38	8.13			0.44828	0.50879	0.58028	0.51567	0.05206	2.46764
1	Timeline1	幻灯片25 (3)	5	1	幻灯片25	Saccade	Partial	1	0	5	5							374.22	729.68				0.7684	0.52938	0.29016	0.54245	0.47824	22.6686
1	Timeline1	幻灯片25 (3)	5	1	幻灯片25	Saccade	Partial	2	216	227	11							101.28	101.28				0.29016	0.54245			0.00459	0.217566
1	Timeline1	幻灯片25 (3)	5	1	幻灯片25	Saccade	Partial	3	249	260	11							97.62	97.62						0.28557	0.53315	0.0931	4.41294
1	Timeline1	幻灯片25 (3)	5	1	幻灯片25	Saccade	Whole	4	371	416	44						13.95	120.57	206.84	5.57			0.28557	0.53315	0.37867	0.51002	0.09133	4.32904
1	Timeline1	幻灯片25 (3)	5	1	幻灯片25	Saccade	Partial	5	538	560	22							58.22	86.27				0.37867	0.51002			0.12317	5.83826
1	Timeline1	幻灯片25 (3)	5	1	幻灯片25	Saccade	Partial	6	571	594	22							56.03	80.03								0.06542	3.10091
1	Timeline1	幻灯片25 (3)	5	1	幻灯片25	Saccade	Partial	7	627	693	67							92.39	151.3						0.47	0.52032	0.04367	2.06996
1	Timeline1	幻灯片25 (3)	5	1	幻灯片25	Saccade	Whole	8	849	916	67						1.93	111.03	177.62	7.62			0.47	0.52032	0.59317	0.51616	0.02909	1.37887
1	Timeline1	幻灯片25 (3)	5	1	幻灯片25	Saccade	Whole	9	1082	1115	33						1.05	97.18	144.55	3.97			0.59317	0.51616	0.65859	0.51497	0.40653	19.2695
1	Timeline1	幻灯片26 (3)	5	1	幻灯片26	Saccade	Whole	1	227	260	33						191	97.57	160.29	3.48			0.33305	0.51737	0.27383	0.52888	0.05922	2.80703
1	Timeline1	幻灯片26 (3)	5	1	幻灯片26	Saccade	Whole	2	393	416	22						205.48	54.39	67.03	1.78			0.27383	0.52888	0.24407	0.54306	0.02976	1.41062
1	Timeline1	幻灯片26 (3)	5	1	幻灯片26	Saccade	Partial	3	571	604	33							190.96	306.1				0.24407	0.54306			0.09419	4.46461
1	Timeline1	幻灯片26 (3)	5	1	幻灯片26	Saccade	Partial	4	615	660	44							187.23	476.07						0.33826	0.51964	0.14603	6.92182
1	Timeline1	幻灯片26 (3)	5	1	幻灯片26	Saccade	Partial	5	771	804	33							135	272.11				0.33826	0.51964			0.05483	2.59894
1	Timeline1	幻灯片26 (3)	5	1	幻灯片26	Saccade	Partial	6	893	937	44							102.19	123.29								0.06481	3.07199
1	Timeline1	幻灯片26 (3)	5	1	幻灯片26	Saccade	Partial	7	948	960	11							79.03	79.03								0.07837	3.71474
1	Timeline1	幻灯片26 (3)	5	1	幻灯片26	Saccade	Partial	8	1004	1037	33							109.19	128.48						0.48429	0.51256	0.06176	2.92742
1	Timeline1	幻灯片26 (3)	5	1	幻灯片26	Saccade	Whole	9	1226	1259	33						353.71	89.09	109.96	3.4			0.48429	0.51256	0.53912	0.5186	0.38303	18.1556
1	Timeline1	幻灯片27 (3)	5	1	幻灯片27	Saccade	Partial	1	226	260	33							70.84	73.03				0.36103	0.52			0.04168	1.97563
1	Timeline1	幻灯片27 (3)	5	1	幻灯片27	Saccade	Partial	2	315	326	11							38.51	38.51								0.04017	1.90406
1	Timeline1	幻灯片27 (3)	5	1	幻灯片27	Saccade	Partial	3	348	360	11							59.37	59.37						0.31935	0.53073	0.23404	11.0935
1	Timeline1	幻灯片27 (3)	5	1	幻灯片27	Saccade	Whole	4	437	493	56						174.09	57.57	80.27	2.33			0.31935	0.53073	0.27918	0.52657	0.07186	3.40616
1	Timeline1	幻灯片27 (3)	5	1	幻灯片27	Saccade	Partial	5	626	693	67							144.8	222.09				0.27918	0.52657			0.1074	5.09076
1	Timeline1	幻灯片27 (3)	5	1	幻灯片27	Saccade	Partial	6	715	726	11							46.89	46.89								0.07495	3.55263
1	Timeline1	幻灯片27 (3)	5	1	幻灯片27	Saccade	Partial	7	748	759	11							52.35	52.35								0.49823	23.6161
1	Timeline1	幻灯片28 (2)	5	1	幻灯片28	Saccade	Whole	1	154	187	33						172.5	52.95	63.74	1.81			0.2692	0.53311	0.23504	0.52861	0.03416	1.61918
1	Timeline1	幻灯片28 (2)	5	1	幻灯片28	Saccade	Whole	2	342	409	67						8.81	99.13	212.71	6.83			0.23504	0.52861	0.35252	0.51041	0.11748	5.56855
1	Timeline1	幻灯片28 (2)	5	1	幻灯片28	Saccade	Whole	3	587	642	56						8.17	119.42	191.25	6.93			0.35252	0.51041	0.4677	0.49386	0.11518	5.45953
1	Timeline1	幻灯片28 (2)	5	1	幻灯片28	Saccade	Partial	4	731	742	11							51.39	51.39				0.4677	0.49386			0.08745	4.14513
1	Timeline1	幻灯片28 (2)	5	1	幻灯片28	Saccade	Partial	5	764	775	11							59.56	59.56								0.11197	5.30738
1	Timeline1	幻灯片28 (2)	5	1	幻灯片28	Saccade	Partial	6	798	853	56							92.66	153.73						0.55515	0.50921	0.079	3.7446
1	Timeline1	幻灯片29 (2)	5	1	幻灯片29	Saccade	Partial	1	0	4	4							308.38	634.41				0.74612	0.51766			0.38929	18.4523
1	Timeline1	幻灯片29 (2)	5	1	幻灯片29	Saccade	Partial	2	48	59	11							39.15	39.15								0.14174	6.71848
1	Timeline1	幻灯片29 (2)	5	1	幻灯片29	Saccade	Partial	3	70	92	22							53.81	60.43								0.08627	4.0892
1	Timeline1	幻灯片29 (2)	5	1	幻灯片29	Saccade	Partial	4	103	115	11							38.28	38.28						0.35683	0.50609	0.05631	2.66909
1	Timeline1	幻灯片29 (2)	5	1	幻灯片29	Saccade	Partial	5	203	215	11							724.7	724.7				0.35683	0.50609			0.11389	5.39839
1	Timeline1	幻灯片29 (2)	5	1	幻灯片29	Saccade	Partial	6	237	248	11							31.06	31.06						0.21509	0.52199	0.08866	4.20248
1	Timeline1	幻灯片29 (2)	5	1	幻灯片29	Saccade	Partial	7	414	425	11							34.24	34.24				0.21509	0.52199			0.00108	0.051192
1	Timeline1	幻灯片31 (2)	5	1	幻灯片31	Saccade	Partial	1	297	342	44							92.25	195.62				0.24644	0.53133			0.08741	4.14323
1	Timeline1	幻灯片31 (2)	5	1	幻灯片31	Saccade	Partial	2	353	364	11							35.63	35.63						0.33385	0.50847	0.00601	0.284874
1	Timeline1	幻灯片31 (2)	5	1	幻灯片31	Saccade	Partial	3	497	508	11							49.95	49.95				0.33385	0.50847			0.0935	4.4319
1	Timeline1	幻灯片31 (2)	5	1	幻灯片31	Saccade	Partial	4	531	542	11							71.24	71.24						0.32784	0.50529	0.10543	4.99738
1	Timeline1	幻灯片31 (2)	5	1	幻灯片31	Saccade	Partial	5	664	675	11							34.21	34.21				0.32784	0.50529			0.07953	3.76972
1	Timeline1	幻灯片31 (2)	5	1	幻灯片31	Saccade	Partial	6	697	753	56							84.85	150.34						0.42134	0.50964	0.0619	2.93406
1	Timeline1	幻灯片31 (2)	5	1	幻灯片31	Saccade	Whole	7	897	953	56						2.56	112.97	157.47	6.43			0.42134	0.50964	0.52677	0.50492	0.08567	4.06076
1	Timeline1	幻灯片31 (2)	5	1	幻灯片31	Saccade	Whole	8	1130	1175	44						354.41	103.29	148.15	4.85			0.52677	0.50492	0.6063	0.5127	0.03132	1.48457
1	Timeline1	幻灯片32 (2)	5	1	幻灯片32	Saccade	Whole	1	47	58	11						72.93	63.01	63.01	0.48			0.27187	0.51109	0.27601	0.49758	0.00414	0.196236
1	Timeline1	幻灯片32 (2)	5	1	幻灯片32	Saccade	Partial	2	192	214	22							32.08	32.67				0.27601	0.49758			0.10654	5.05
1	Timeline1	幻灯片32 (2)	5	1	幻灯片32	Saccade	Partial	3	247	258	11							40.4	40.4								0.04083	1.93534
1	Timeline1	幻灯片32 (2)	5	1	幻灯片32	Saccade	Partial	4	269	336	67							91.56	169.87						0.38255	0.50735	0.0686	3.25164
1	Timeline1	幻灯片32 (2)	5	1	幻灯片32	Saccade	Partial	5	491	503	11							32.08	32.08				0.38255	0.50735			0.0813	3.85362
1	Timeline1	幻灯片32 (2)	5	1	幻灯片32	Saccade	Partial	6	514	525	11							94.81	94.81								0.11443	5.42398
1	Timeline1	幻灯片32 (2)	5	1	幻灯片32	Saccade	Partial	7	547	558	11							106.57	106.57								0.03452	1.63625
1	Timeline1	幻灯片32 (2)	5	1	幻灯片32	Saccade	Partial	8	580	602	22							90.38	101.19								0.06654	3.154
1	Timeline1	幻灯片32 (2)	5	1	幻灯片32	Saccade	Partial	9	647	658	11							44.95	44.95						0.42338	0.50133	0.45553	21.5921
1	Timeline1	幻灯片33 (2)	5	1	幻灯片33	Saccade	Partial	1	147	158	11							71.38	71.38				0.26512	0.53961			0.00366	0.173484
1	Timeline1	幻灯片33 (2)	5	1	幻灯片33	Saccade	Partial	2	180	191	11							51	51						0.26146	0.53827	0.04761	2.25671
1	Timeline1	幻灯片33 (2)	5	1	幻灯片33	Saccade	Partial	3	313	336	22							86.64	88.6				0.26146	0.53827			0.20316	9.62978
1	Timeline1	幻灯片33 (2)	5	1	幻灯片33	Saccade	Partial	4	347	358	11							100.45	100.45								0.16958	8.03809
1	Timeline1	幻灯片33 (2)	5	1	幻灯片33	Saccade	Partial	5	369	380	11							95.37	95.37						0.30907	0.52163	0.00802	0.380148
1	Timeline1	幻灯片33 (2)	5	1	幻灯片33	Saccade	Partial	6	535	569	33							180.44	204.22				0.30907	0.52163			0.04862	2.30459
1	Timeline1	幻灯片34 (1)	6	1	幻灯片34	Saccade	Partial	1	38	60	22							66.93	85.22				0.18495	0.57276			0.09116	4.32098
1	Timeline1	幻灯片34 (1)	6	1	幻灯片34	Saccade	Partial	2	82	93	11							233.19	233.19								0.09363	4.43806
1	Timeline1	幻灯片34 (1)	6	1	幻灯片34	Saccade	Partial	3	115	126	11							63.71	63.71								0.07009	3.32227
1	Timeline1	幻灯片34 (1)	6	1	幻灯片34	Saccade	Partial	4	149	193	44							126.84	337.02						0.27611	0.54764	0.10711	5.07701
1	Timeline1	幻灯片34 (1)	6	1	幻灯片34	Saccade	Whole	5	349	393	44						13.12	106.66	145.79	5.02			0.27611	0.54764	0.36974	0.52583	0.11479	5.44105
1	Timeline1	幻灯片34 (1)	6	1	幻灯片34	Saccade	Whole	6	548	593	44						7.01	90.91	148.38	4			0.36974	0.52583	0.43983	0.51721	0.05199	2.46433
1	Timeline1	幻灯片34 (1)	6	1	幻灯片34	Saccade	Whole	7	759	815	56						358.9	103.23	153.88	6.14			0.43983	0.51721	0.54694	0.51927	0.05814	2.75584
1	Timeline1	幻灯片34 (1)	6	1	幻灯片34	Saccade	Partial	8	937	948	11							40.21	40.21				0.54694	0.51927			0.17694	8.38696
1	Timeline1	幻灯片34 (1)	6	1	幻灯片34	Saccade	Partial	9	981	1026	44							155.71	288.31						0.66173	0.52924	0.35125	16.6492
1	Timeline1	幻灯片35 (1)	6	1	幻灯片35	Saccade	Partial	1	148	171	22							265.13	290.79				0.16497	0.54909			0.13745	6.51513
1	Timeline1	幻灯片35 (1)	6	1	幻灯片35	Saccade	Partial	2	182	193	11							37.94	37.94						0.30242	0.5334	0.08939	4.23709
1	Timeline1	幻灯片35 (1)	6	1	幻灯片35	Saccade	Whole	3	393	448	56						9.37	87.2	119.62	4.78			0.30242	0.5334	0.39181	0.51866	0.11564	5.48134
1	Timeline1	幻灯片35 (1)	6	1	幻灯片35	Saccade	Partial	4	770	837	67							98.5	165.12				0.39181	0.51866			0.13302	6.30515
1	Timeline1	幻灯片35 (1)	6	1	幻灯片35	Saccade	Partial	5	870	881	11							131.9	131.9								0.06129	2.90515
1	Timeline1	幻灯片35 (1)	6	1	幻灯片35	Saccade	Partial	6	903	914	11							55.47	55.47						0.50745	0.5072	0.00207	0.098118
1	Timeline1	幻灯片35 (1)	6	1	幻灯片35	Saccade	Partial	7	1025	1059	33							53.75	63.18				0.50745	0.5072			0.48459	22.9696
1	Timeline1	幻灯片35 (1)	6	1	幻灯片35	Saccade	Partial	8	1070	1092	22							211.32	320.05								0.00865	0.41001
1	Timeline1	幻灯片35 (1)	6	1	幻灯片35	Saccade	Partial	9	1103	1114	11							62.96	62.96								0.06334	3.00232
1	Timeline1	幻灯片36 (1)	6	1	幻灯片36	Saccade	Partial	1	0	9	9							96.58	96.58						0.18298	0.5594	0.13334	6.32032
1	Timeline1	幻灯片36 (1)	6	1	幻灯片36	Saccade	Partial	2	87	98	11							200.8	200.8				0.18298	0.5594			0.08234	3.90292
1	Timeline1	幻灯片36 (1)	6	1	幻灯片36	Saccade	Partial	3	131	187	56							120.1	170.74						0.31632	0.56346	0.08274	3.92188
1	Timeline1	幻灯片36 (1)	6	1	幻灯片36	Saccade	Whole	4	387	453	67						11.41	74.73	155.72	4.49			0.31632	0.56346	0.39866	0.54684	0.05003	2.37142
1	Timeline1	幻灯片36 (1)	6	1	幻灯片36	Saccade	Whole	5	631	686	56						181.51	83.74	159.55	4.51			0.39866	0.54684	0.31592	0.54902	0.17714	8.39644
1	Timeline1	幻灯片36 (1)	6	1	幻灯片36	Saccade	Partial	6	931	942	11							30.24	30.24				0.31592	0.54902			0.05226	2.47712
1	Timeline1	幻灯片36 (1)	6	1	幻灯片36	Saccade	Partial	7	964	997	33							51.27	78.17						0.26589	0.54909	0.04929	2.33635
1	Timeline1	幻灯片36 (1)	6	1	幻灯片36	Saccade	Whole	8	1075	1131	56						6.19	174.64	255.33	9.7			0.26589	0.54909	0.44303	0.52989	0.09414	4.46224
1	Timeline1	幻灯片36 (1)	6	1	幻灯片36	Saccade	Whole	9	1308	1341	33						16.7	81.21	97.07	2.91			0.44303	0.52989	0.49529	0.51422	0.07564	3.58534
1	Timeline1	幻灯片36 (1)	6	1	幻灯片36	Saccade	Whole	10	1508	1552	44						354.88	61.7	95.55	2.74			0.49529	0.51422	0.54458	0.51864	0.01848	0.875952
1	Timeline1	幻灯片36 (1)	6	1	幻灯片36	Saccade	Whole	11	1752	1808	56						352.12	91.91	172.18	4.67			0.54458	0.51864	0.63872	0.53167	0.31695	15.0234
1	Timeline1	幻灯片36 (1)	6	1	幻灯片36	Saccade	Partial	12	1897	1908	11							169.32	169.32				0.63872	0.53167			0.11909	5.64487
1	Timeline1	幻灯片37 (1)	6	1	幻灯片37	Saccade	Whole	1	119	175	56						8.01	137.36	223.81	7.47			0.17291	0.56992	0.32609	0.54836	0.15318	7.26073
1	Timeline1	幻灯片37 (1)	6	1	幻灯片37	Saccade	Whole	2	242	253	11						95.33	30.16	30.16	0.53			0.32609	0.54836	0.32483	0.53491	0.00126	0.059724
1	Timeline1	幻灯片37 (1)	6	1	幻灯片37	Saccade	Whole	3	319	353	33						200.84	76.56	96.07	2.68			0.32483	0.53491	0.27669	0.55324	0.04814	2.28184
1	Timeline1	幻灯片37 (1)	6	1	幻灯片37	Saccade	Partial	4	541	564	22							66.59	73.9				0.27669	0.55324			0.00629	0.298146
1	Timeline1	幻灯片37 (1)	6	1	幻灯片37	Saccade	Partial	5	630	641	11							274.14	274.14								0.11404	5.4055
1	Timeline1	幻灯片37 (1)	6	1	幻灯片37	Saccade	Partial	6	652	697	44							251.85	677.6						0.28298	0.54321	0.01438	0.681612
1	Timeline1	幻灯片37 (1)	6	1	幻灯片37	Saccade	Whole	7	841	897	56						6.29	111.6	179.06	6.28			0.28298	0.54321	0.39702	0.53064	0.09306	4.41104
1	Timeline1	幻灯片37 (1)	6	1	幻灯片37	Saccade	Whole	8	1085	1097	11						181.94	36.21	36.21	0.81			0.39702	0.53064	0.38264	0.53113	0.00721	0.341754
1	Timeline1	幻灯片37 (1)	6	1	幻灯片37	Saccade	Partial	9	1174	1208	33							72	131.37				0.38264	0.53113			0.08104	3.8413
1	Timeline1	幻灯片37 (1)	6	1	幻灯片37	Saccade	Partial	10	1320	1354	33							54.09	64.87						0.4757	0.52519	0.07307	3.46352
1	Timeline1	幻灯片37 (1)	6	1	幻灯片37	Saccade	Whole	11	1509	1520	11						227.75	47.94	47.94	0.43			0.4757	0.52519	0.46849	0.53313	0.08956	4.24514
1	Timeline1	幻灯片37 (1)	6	1	幻灯片37	Saccade	Whole	12	1687	1742	56						1.56	76.41	134.31	4.71			0.46849	0.53313	0.54953	0.53093	0.01601	0.758874
1	Timeline1	幻灯片37 (1)	6	1	幻灯片37	Saccade	Whole	13	1887	1931	44						8.33	83.74	115.83	4.14			0.54953	0.53093	0.6226	0.52023	0.00801	0.379674
1	Timeline1	幻灯片37 (1)	6	1	幻灯片37	Saccade	Partial	14	2098	2109	11							77.28	77.28				0.6226	0.52023			0.42764	20.2701
1	Timeline1	幻灯片38 (1)	6	1	幻灯片38	Saccade	Whole	1	132	176	44						6.06	166.94	436.69	7.5			0.1722	0.55824	0.31393	0.5432	0.14173	6.718
1	Timeline1	幻灯片38 (1)	6	1	幻灯片38	Saccade	Partial	2	354	387	33							52.34	58.63				0.31393	0.5432			0.03117	1.47746
1	Timeline1	幻灯片38 (1)	6	1	幻灯片38	Saccade	Partial	3	398	420	22							56.47	76.36								0.07647	3.62468
1	Timeline1	幻灯片38 (1)	6	1	幻灯片38	Saccade	Partial	4	432	443	11							113.37	113.37						0.28276	0.55285	0.06669	3.16111
1	Timeline1	幻灯片38 (1)	6	1	幻灯片38	Saccade	Whole	5	609	665	56						13.57	73.03	114.36	4.22			0.28276	0.55285	0.35923	0.5344	0.04804	2.2771
1	Timeline1	幻灯片38 (1)	6	1	幻灯片38	Saccade	Whole	6	898	953	56						14.7	65.85	136.3	3.81			0.35923	0.5344	0.42592	0.51691	0.08524	4.04038
1	Timeline1	幻灯片38 (1)	6	1	幻灯片38	Saccade	Whole	7	1131	1175	44						348.93	59.74	112.06	2.73			0.42592	0.51691	0.47396	0.52631	0.06006	2.84684
1	Timeline1	幻灯片38 (1)	6	1	幻灯片38	Saccade	Whole	8	1464	1520	56						358.14	88.1	172.85	4.85			0.47396	0.52631	0.5592	0.52907	0.07133	3.38104
1	Timeline1	幻灯片38 (1)	6	1	幻灯片38	Saccade	Whole	9	1764	1808	44						0.5	79.37	96.96	3.43			0.5592	0.52907	0.61926	0.52855	0.01285	0.60909
1	Timeline1	幻灯片38 (1)	6	1	幻灯片38	Saccade	Whole	10	2053	2108	56						346.83	65.26	102.85	4.02			0.61926	0.52855	0.69059	0.54524	0.04447	2.10788
1	Timeline1	幻灯片38 (1)	6	1	幻灯片38	Saccade	Partial	11	2175	2186	11							222.87	222.87				0.69059	0.54524			0.03179	1.50685
1	Timeline1	幻灯片38 (1)	6	1	幻灯片38	Saccade	Partial	12	2197	2219	22							78.37	112.41						0.67774	0.52772	0.0087	0.41238
1	Timeline1	幻灯片38 (1)	6	1	幻灯片38	Saccade	Whole	13	2319	2364	44						1.02	53.49	71.89	2.45			0.67774	0.52772	0.72221	0.52693	0.39475	18.7111
1	Timeline1	幻灯片38 (1)	6	1	幻灯片38	Saccade	Whole	14	2608	2630	22						352.76	51.89	69.15	1.68			0.72221	0.52693	0.754	0.53097	0.03649	1.72963
1	Timeline1	幻灯片38 (1)	6	1	幻灯片38	Saccade	Partial	15	2708	2719	11							62.22	62.22				0.754	0.53097			0.00089	0.042186
1	Timeline1	幻灯片38 (1)	6	1	幻灯片38	Saccade	Partial	16	2730	2741	11							46.75	46.75						0.7627	0.53207	0.07342	3.48011
1	Timeline1	幻灯片38 (1)	6	1	幻灯片38	Saccade	Partial	17	2919	2996	78							288.42	513.14				0.7627	0.53207			0.00262	0.124188
1	Timeline1	幻灯片38 (1)	6	1	幻灯片38	Saccade	Partial	18	3008	3019	11							68.4	68.4						0.36795	0.53959	0.00118	0.055932
1	Timeline1	幻灯片38 (1)	6	1	幻灯片38	Saccade	Partial	19	3096	3130	33							132.3	247.72				0.36795	0.53959			0.05299	2.51173
1	Timeline1	幻灯片38 (1)	6	1	幻灯片38	Saccade	Partial	20	3218	3241	22							699.01	699.01								0.0547	2.59278
1	Timeline1	幻灯片38 (1)	6	1	幻灯片38	Saccade	Partial	21	3252	3274	22							488.99	618.61								0.11159	5.28937
1	Timeline1	幻灯片38 (1)	6	1	幻灯片38	Saccade	Partial	22	3285	3296	11							80.35	80.35						0.33146	0.52873	0.06219	2.94781
1	Timeline1	幻灯片38 (1)	6	1	幻灯片38	Saccade	Partial	23	3407	3418	11							63.95	63.95				0.33146	0.52873			0.02567	1.21676
1	Timeline1	幻灯片38 (1)	6	1	幻灯片38	Saccade	Partial	24	3441	3452	11							55.49	55.49						0.33235	0.53337	0.06142	2.91131
1	Timeline1	幻灯片38 (1)	6	1	幻灯片38	Saccade	Partial	25	3529	3540	11							104.98	104.98				0.33235	0.53337			0.0889	4.21386
1	Timeline1	幻灯片38 (1)	6	1	幻灯片38	Saccade	Partial	26	3563	3585	22							80.52	99.41								0.00608	0.288192
1	Timeline1	幻灯片38 (1)	6	1	幻灯片38	Saccade	Partial	27	3607	3618	11							58.47	58.47								0.07761	3.67871
1	Timeline1	幻灯片38 (1)	6	1	幻灯片38	Saccade	Partial	28	3651	3685	33							110.86	147.5								0.00617	0.292458
1	Timeline1	幻灯片38 (1)	6	1	幻灯片38	Saccade	Partial	29	3707	3718	11							32.67	32.67								0.36897	17.4892
1	Timeline1	幻灯片39 (1)	6	1	幻灯片39	Saccade	Partial	1	81	103	22							35.16	37.43				0.35804	0.55176			0.05235	2.48139
1	Timeline1	幻灯片39 (1)	6	1	幻灯片39	Saccade	Partial	2	147	192	44							55.39	81.08						0.30569	0.56053	0.09815	4.65231
1	Timeline1	幻灯片39 (1)	6	1	幻灯片39	Saccade	Whole	3	403	447	44						8.95	114.89	145.33	5.59			0.30569	0.56053	0.40384	0.54508	0.07018	3.32653
1	Timeline1	幻灯片39 (1)	6	1	幻灯片39	Saccade	Whole	4	603	647	44						5.72	82.74	124.01	4.04			0.40384	0.54508	0.47402	0.53806	0.08304	3.9361
1	Timeline1	幻灯片39 (1)	6	1	幻灯片39	Saccade	Partial	5	825	836	11							76.86	76.86				0.47402	0.53806			0.08634	4.09252
1	Timeline1	幻灯片39 (1)	6	1	幻灯片39	Saccade	Partial	6	880	969	89							76.77	163.55						0.55706	0.53582	0.08428	3.99487
1	Timeline1	幻灯片39 (1)	6	1	幻灯片39	Saccade	Partial	7	1036	1047	11							31.56	31.56				0.55706	0.53582			0.27274	12.9279
1	Timeline1	幻灯片39 (1)	6	1	幻灯片39	Saccade	Partial	8	1102	1158	56							87.88	137.29						0.6434	0.53551	0.13771	6.52745
1	Timeline1	幻灯片39 (1)	6	1	幻灯片39	Saccade	Partial	9	1380	1391	11							63.21	63.21				0.6434	0.53551			0.05427	2.5724
1	Timeline1	幻灯片40 (1)	6	1	幻灯片40	Saccade	Whole	1	147	191	44						7.72	112.3	141.42	5.08			0.17099	0.56261	0.26915	0.54931	0.09816	4.65278
1	Timeline1	幻灯片40 (1)	6	1	幻灯片40	Saccade	Whole	2	291	302	11						266.59	32.19	32.19	0.45			0.26915	0.54931	0.26825	0.56451	0.0009	0.04266
1	Timeline1	幻灯片40 (1)	6	1	幻灯片40	Saccade	Whole	3	424	435	11						91.58	49.2	49.2	0.72			0.26825	0.56451	0.26763	0.54218	0.00062	0.029388
1	Timeline1	幻灯片40 (1)	6	1	幻灯片40	Saccade	Partial	4	657	669	11							86.01	86.01				0.26763	0.54218			0.00911	0.431814
1	Timeline1	幻灯片40 (1)	6	1	幻灯片40	Saccade	Partial	5	680	691	11							119.91	119.91								0.00932	0.441768
1	Timeline1	幻灯片40 (1)	6	1	幻灯片40	Saccade	Partial	6	768	791	22							72	72								0.09173	4.348
1	Timeline1	幻灯片40 (1)	6	1	幻灯片40	Saccade	Partial	7	802	824	22							136	210.48								0.03663	1.73626
1	Timeline1	幻灯片40 (1)	6	1	幻灯片40	Saccade	Partial	8	880	902	22							37.38	38.83						0.27674	0.52917	0.11175	5.29695
1	Timeline1	幻灯片40 (1)	6	1	幻灯片40	Saccade	Whole	9	1024	1035	11						249.34	38.01	38.01	0.91			0.27674	0.52917	0.26742	0.55389	0.07808	3.70099
1	Timeline1	幻灯片40 (1)	6	1	幻灯片40	Saccade	Whole	10	1168	1235	67						10.87	78.52	141	5.13			0.26742	0.55389	0.35915	0.53628	0.10923	5.1775
1	Timeline1	幻灯片40 (1)	6	1	幻灯片40	Saccade	Whole	11	1424	1457	33						192.62	70.39	90.63	2.06			0.35915	0.53628	0.32252	0.54448	0.09076	4.30202
1	Timeline1	幻灯片40 (1)	6	1	幻灯片40	Saccade	Whole	12	1612	1668	56						6.32	109.01	186.92	6.35			0.32252	0.54448	0.43427	0.53209	0.03229	1.53055
1	Timeline1	幻灯片40 (1)	6	1	幻灯片40	Saccade	Whole	13	1845	1901	56						9.72	78.03	114.97	4.49			0.43427	0.53209	0.51235	0.51872	0.33076	15.678
1	Timeline1	幻灯片41 (1)	6	1	幻灯片41	Saccade	Partial	1	85	141	56							99.3	212.26				0.20564	0.59461			0.10331	4.89689
1	Timeline1	幻灯片41 (1)	6	1	幻灯片41	Saccade	Partial	2	196	207	11							42.3	42.3						0.30895	0.5835	0.24577	11.6495
1	Timeline1	幻灯片41 (1)	6	1	幻灯片41	Saccade	Partial	3	296	318	22							52.2	73.6				0.30895	0.5835			0.13134	6.22552
1	Timeline1	幻灯片41 (1)	6	1	幻灯片41	Saccade	Partial	4	329	340	11							44.35	44.35								0.06403	3.03502
1	Timeline1	幻灯片42 (1)	6	1	幻灯片42	Saccade	Partial	1	51	62	11							31.76	31.76				0.29069	0.56862			0.01602	0.759348
1	Timeline1	幻灯片42 (1)	6	1	幻灯片42	Saccade	Partial	2	74	85	11							48.51	48.51								0.0035	0.1659
1	Timeline1	幻灯片42 (1)	6	1	幻灯片42	Saccade	Partial	3	107	118	11							60.49	60.49						0.27467	0.57808	0.04717	2.23586
1	Timeline1	幻灯片42 (1)	6	1	幻灯片42	Saccade	Partial	4	185	196	11							36.39	36.39				0.27467	0.57808			0.04074	1.93108
1	Timeline1	幻灯片42 (1)	6	1	幻灯片42	Saccade	Partial	5	207	251	44							36.42	43.28						0.27117	0.57667	0.09306	4.41104
1	Timeline1	幻灯片42 (1)	6	1	幻灯片42	Saccade	Partial	6	440	462	22							83.91	99.06				0.27117	0.57667			0.10221	4.84475
1	Timeline1	幻灯片42 (1)	6	1	幻灯片42	Saccade	Partial	7	496	507	11							59.41	59.41						0.31834	0.55598	0.17124	8.11678
1	Timeline1	幻灯片42 (1)	6	1	幻灯片42	Saccade	Whole	8	729	762	33						1.3	75.3	101.05	2.26			0.31834	0.55598	0.35908	0.55505	0.08587	4.07024
1	Timeline1	幻灯片42 (1)	6	1	幻灯片42	Saccade	Whole	9	940	984	44						13.14	115.18	152	5.27			0.35908	0.55505	0.45214	0.53332	0.05269	2.49751
1	Timeline1	幻灯片42 (1)	6	1	幻灯片42	Saccade	Whole	10	1195	1251	56						354.38	99.47	185.84	5.8			0.45214	0.53332	0.55435	0.54338	0.39356	18.6547
1	Timeline1	幻灯片43 (1)	6	1	幻灯片43	Saccade	Whole	1	1	12	11						318.21	31.25	31.25	0.65			0.29885	0.54757	0.30966	0.55723	0.01081	0.512394
1	Timeline1	幻灯片43 (1)	6	1	幻灯片43	Saccade	Whole	2	201	223	22						166.82	95.9	113.82	2.45			0.30966	0.55723	0.26737	0.54733	0.04229	2.00455
1	Timeline1	幻灯片43 (1)	6	1	幻灯片43	Saccade	Whole	3	356	423	67						2.66	108.72	168.18	7.05			0.26737	0.54733	0.39773	0.54127	0.13036	6.17906
1	Timeline1	幻灯片43 (1)	6	1	幻灯片43	Saccade	Partial	4	490	501	11							77.39	77.39				0.39773	0.54127			0.07325	3.47205
1	Timeline1	幻灯片43 (1)	6	1	幻灯片43	Saccade	Partial	5	523	534	11							57.67	57.67								0.00286	0.135564
1	Timeline1	幻灯片43 (1)	6	1	幻灯片43	Saccade	Partial	6	567	612	44							85.33	112.03						0.47098	0.52195	0.08325	3.94605
1	Timeline1	幻灯片43 (1)	6	1	幻灯片43	Saccade	Partial	7	678	723	44							156.93	357.98				0.47098	0.52195			0.12773	6.0544
1	Timeline1	幻灯片43 (1)	6	1	幻灯片43	Saccade	Partial	8	734	756	22							302.78	404.79								0.02468	1.16983
1	Timeline1	幻灯片43 (1)	6	1	幻灯片43	Saccade	Partial	9	778	789	11							143.25	143.25								0.1023	4.84902
1	Timeline1	幻灯片44 (1)	6	1	幻灯片44	Saccade	Partial	1	6	17	11							96	96				0.26215	0.5341			0.00513	0.243162
1	Timeline1	幻灯片44 (1)	6	1	幻灯片44	Saccade	Partial	2	39	51	11							98.12	98.12						0.26728	0.54204	0.09958	4.72009
1	Timeline1	幻灯片44 (1)	6	1	幻灯片44	Saccade	Whole	3	228	284	56						359.95	112.37	171.79	5.34			0.26728	0.54204	0.36686	0.54212	0.14825	7.02705
1	Timeline1	幻灯片44 (1)	6	1	幻灯片44	Saccade	Partial	4	439	506	67							69.63	94.02				0.36686	0.54212			0.10043	4.76038
1	Timeline1	幻灯片44 (1)	6	1	幻灯片44	Saccade	Partial	5	561	583	22							105.39	129.91								0.07316	3.46778
1	Timeline1	幻灯片44 (1)	6	1	幻灯片44	Saccade	Partial	6	595	606	11							228.18	228.18								0.07878	3.73417
1	Timeline1	幻灯片44 (1)	6	1	幻灯片44	Saccade	Partial	7	628	694	67							124.63	342.06								0.00414	0.196236
1	Timeline1	幻灯片44 (1)	6	1	幻灯片44	Saccade	Partial	8	706	717	11							88.9	88.9						0.51511	0.52036	0.14545	6.89433
1	Timeline1	幻灯片44 (1)	6	1	幻灯片44	Saccade	Partial	9	806	817	11							39.16	39.16				0.51511	0.52036			0.33869	16.0539
1	Timeline1	幻灯片45 (1)	6	1	幻灯片45	Saccade	Partial	1	128	139	11							302.04	302.04				0.16829	0.57464			0.23548	11.1618
1	Timeline1	幻灯片45 (1)	6	1	幻灯片45	Saccade	Partial	2	194	217	22							156.41	270.02								0.10507	4.98032
1	Timeline1	幻灯片45 (1)	6	1	幻灯片45	Saccade	Partial	3	239	250	11							42.97	42.97								0.18788	8.90551
1	Timeline1	幻灯片45 (1)	6	1	幻灯片45	Saccade	Partial	4	294	317	22							44.47	44.5								0.40967	19.4184
1	Timeline1	幻灯片45 (1)	6	1	幻灯片45	Saccade	Partial	5	361	372	11							33.09	33.09								0.23728	11.2471
1	Timeline1	幻灯片45 (1)	6	1	幻灯片45	Saccade	Partial	6	416	450	33							113.52	167.75						0.40377	0.5467	0.02966	1.40588
1	Timeline1	幻灯片45 (1)	6	1	幻灯片45	Saccade	Partial	7	572	583	11							186.45	186.45				0.40377	0.5467			0.21321	10.1062
1	Timeline1	幻灯片45 (1)	6	1	幻灯片45	Saccade	Partial	8	605	616	11							104.72	104.72								0.0509	2.41266
1	Timeline1	幻灯片45 (1)	6	1	幻灯片45	Saccade	Partial	9	639	650	11							84.81	84.81								0.07738	3.66781
1	Timeline1	幻灯片45 (1)	6	1	幻灯片45	Saccade	Partial	10	672	683	11							163.02	163.02								0.19244	9.12166
1	Timeline1	幻灯片46 (1)	6	1	幻灯片46	Saccade	Whole	1	132	188	56						359.85	152.09	294.37	8.43			0.15719	0.54696	0.32049	0.5474	0.1633	7.74042
1	Timeline1	幻灯片46 (1)	6	1	幻灯片46	Saccade	Whole	2	388	432	44						11.62	84.24	127.52	3.96			0.32049	0.5474	0.39359	0.53237	0.0731	3.46494
1	Timeline1	幻灯片46 (1)	6	1	幻灯片46	Saccade	Whole	3	632	688	56						3.66	83.96	137.87	4.58			0.39359	0.53237	0.47561	0.52712	0.08202	3.88775
1	Timeline1	幻灯片46 (1)	6	1	幻灯片46	Saccade	Partial	4	788	799	11							43.62	43.62				0.47561	0.52712			0.07557	3.58202
1	Timeline1	幻灯片46 (1)	6	1	幻灯片46	Saccade	Partial	5	821	832	11							53.6	53.6								0.09034	4.28212
1	Timeline1	幻灯片46 (1)	6	1	幻灯片46	Saccade	Partial	6	876	921	44							79	99.35								0.0849	4.02426
1	Timeline1	幻灯片46 (1)	6	1	幻灯片46	Saccade	Partial	7	954	965	11							50.47	50.47								0.04012	1.90169
1	Timeline1	幻灯片46 (1)	6	1	幻灯片46	Saccade	Partial	8	987	999	11							53.2	53.2						0.55118	0.53111	0.41575	19.7066
1	Timeline1	幻灯片46 (1)	6	1	幻灯片46	Saccade	Whole	9	1165	1232	67						358.01	78.44	120.03	5.16			0.55118	0.53111	0.64152	0.53425	0.09405	4.45797
1	Timeline1	幻灯片46 (1)	6	1	幻灯片46	Saccade	Partial	10	1443	1476	33							119.74	168.4				0.64152	0.53425			0.04782	2.26667
1	Timeline1	幻灯片47 (1)	6	1	幻灯片47	Saccade	Partial	1	20	31	11							136.69	136.69								0.07085	3.35829
1	Timeline1	幻灯片47 (1)	6	1	幻灯片47	Saccade	Partial	2	42	53	11							123.08	123.08								0.10823	5.1301
1	Timeline1	幻灯片47 (1)	6	1	幻灯片47	Saccade	Partial	3	86	98	11							114.9	114.9								0.08992	4.26221
1	Timeline1	幻灯片47 (1)	6	1	幻灯片47	Saccade	Partial	4	120	153	33							270.23	475.77								0.29776	14.1138
1	Timeline1	幻灯片48 (1)	6	1	幻灯片48	Saccade	Partial	1	8	20	11							83.31	83.31								0.20165	9.55821
1	Timeline1	幻灯片48 (1)	6	1	幻灯片48	Saccade	Partial	2	42	53	11							54.12	54.12								0.035	1.659
1	Timeline1	幻灯片48 (1)	6	1	幻灯片48	Saccade	Partial	3	108	131	22							51.81	57.29								0.12994	6.15916
2	Timeline1	幻灯片1 (2)	1	1	幻灯片1	Saccade	Partial	1	108	119	11							52.17	52.17				0.16416	0.51875			0.12747	6.04208
2	Timeline1	幻灯片1 (2)	1	1	幻灯片1	Saccade	Partial	2	130	196	67							129.01	302.26						0.29163	0.50328	0.0249	1.18026
2	Timeline1	幻灯片1 (2)	1	1	幻灯片1	Saccade	Whole	3	396	430	33						193.93	55.99	95.61	1.75			0.29163	0.50328	0.26673	0.50946	0.02243	1.06318
2	Timeline1	幻灯片1 (2)	1	1	幻灯片1	Saccade	Whole	4	674	685	11						164.35	72.15	72.15	1.53			0.26673	0.50946	0.2443	0.50317	0.00052	0.024648
2	Timeline1	幻灯片1 (2)	1	1	幻灯片1	Saccade	Partial	5	763	774	11							69.41	69.41				0.2443	0.50317			0.00905	0.42897
2	Timeline1	幻灯片1 (2)	1	1	幻灯片1	Saccade	Partial	6	796	807	11							42.71	42.71						0.24378	0.51148	0.0045	0.2133
2	Timeline1	幻灯片1 (2)	1	1	幻灯片1	Saccade	Partial	7	907	918	11							100	100				0.24378	0.51148			0.0319	1.51206
2	Timeline1	幻灯片1 (2)	1	1	幻灯片1	Saccade	Partial	8	1064	1075	11							53.97	53.97						0.25283	0.49603	0.06282	2.97767
2	Timeline1	幻灯片1 (2)	1	1	幻灯片1	Saccade	Whole	9	1231	1242	11						290.21	49.48	49.48	0.48			0.25283	0.49603	0.25733	0.50823	0.04114	1.95004
2	Timeline1	幻灯片1 (2)	1	1	幻灯片1	Saccade	Partial	10	1575	1586	11							62.77	62.77				0.25733	0.50823			0.05588	2.64871
2	Timeline1	幻灯片1 (2)	1	1	幻灯片1	Saccade	Partial	11	1597	1620	22							45.56	59.04						0.28923	0.51418	0.01175	0.55695
2	Timeline1	幻灯片1 (2)	1	1	幻灯片1	Saccade	Whole	12	1808	1853	44						2.84	106.21	169.21	4.43			0.28923	0.51418	0.35205	0.51107	0.05458	2.58709
2	Timeline1	幻灯片1 (2)	1	1	幻灯片1	Saccade	Whole	13	2130	2152	22						1.37	118.84	144.19	2.95			0.35205	0.51107	0.39319	0.51008	0.05621	2.66435
2	Timeline1	幻灯片1 (2)	1	1	幻灯片1	Saccade	Whole	14	2297	2341	44						3	94.05	148.06	4.18			0.39319	0.51008	0.44907	0.50715	0.02347	1.11248
2	Timeline1	幻灯片1 (2)	1	1	幻灯片1	Saccade	Whole	15	2619	2663	44						182.16	44.45	64.28	1.02			0.44907	0.50715	0.43732	0.50759	0.06133	2.90704
2	Timeline1	幻灯片1 (2)	1	1	幻灯片1	Saccade	Whole	16	2763	2808	44						1.99	91.32	165.86	4.19			0.43732	0.50759	0.4919	0.5057	0.05973	2.8312
2	Timeline1	幻灯片1 (2)	1	1	幻灯片1	Saccade	Whole	17	3007	3063	56						351.12	81.1	136.53	4.39			0.4919	0.5057	0.54811	0.51448	0.0425	2.0145
2	Timeline1	幻灯片1 (2)	1	1	幻灯片1	Saccade	Whole	18	3207	3252	44						358.74	41.72	55.19	1.8			0.54811	0.51448	0.57158	0.51499	0.20871	9.89285
2	Timeline1	幻灯片10 (2)	1	1	幻灯片10	Saccade	Partial	1	0	4	4							364.88	791.5				0.71428	0.49947			0.49221	23.3308
2	Timeline1	幻灯片10 (2)	1	1	幻灯片10	Saccade	Partial	2	15	26	11							56.22	56.22						0.22207	0.52431	0.00615	0.29151
2	Timeline1	幻灯片10 (2)	1	1	幻灯片10	Saccade	Whole	3	104	115	11						48.17	32.65	32.65	0.58			0.22207	0.52431	0.22822	0.51744	0.04347	2.06048
2	Timeline1	幻灯片10 (2)	1	1	幻灯片10	Saccade	Whole	4	226	237	11						0.97	200.58	200.58	3.12			0.22822	0.51744	0.27169	0.5167	0.04276	2.02682
2	Timeline1	幻灯片10 (2)	1	1	幻灯片10	Saccade	Whole	5	382	415	33						359.34	74.2	110.15	3.05			0.27169	0.5167	0.31445	0.51719	0.07078	3.35497
2	Timeline1	幻灯片10 (2)	1	1	幻灯片10	Saccade	Whole	6	703	759	56						357.39	95.69	194.08	5.26			0.31445	0.51719	0.38523	0.52041	0.07082	3.35687
2	Timeline1	幻灯片10 (2)	1	1	幻灯片10	Saccade	Partial	7	1159	1203	44							127.42	184.38				0.38523	0.52041			0.08718	4.13233
2	Timeline1	幻灯片10 (2)	1	1	幻灯片10	Saccade	Partial	8	1259	1281	22							40.09	42.41								0.0884	4.19016
2	Timeline1	幻灯片10 (2)	1	1	幻灯片10	Saccade	Partial	9	1303	1314	11							30.26	30.26						0.45605	0.51331	0.04377	2.0747
2	Timeline1	幻灯片10 (2)	1	1	幻灯片10	Saccade	Whole	10	1425	1481	56						1.75	126.38	229.26	6.79			0.45605	0.51331	0.54323	0.51064	0.05694	2.69896
2	Timeline1	幻灯片10 (2)	1	1	幻灯片10	Saccade	Whole	11	1681	1736	56						356.99	122	227.86	6.67			0.54323	0.51064	0.63163	0.51528	0.10032	4.75517
2	Timeline1	幻灯片11 (2)	1	1	幻灯片11	Saccade	Partial	1	0	6	6							46.87	46.87						0.18912	0.53321	0.06574	3.11608
2	Timeline1	幻灯片11 (2)	1	1	幻灯片11	Saccade	Partial	2	117	128	11							49.16	49.16				0.18912	0.53321			0.04822	2.28563
2	Timeline1	幻灯片11 (2)	1	1	幻灯片11	Saccade	Partial	3	150	184	33							108.8	166.21						0.25486	0.51527	0.07045	3.33933
2	Timeline1	幻灯片11 (2)	1	1	幻灯片11	Saccade	Whole	4	417	450	33						14.1	96.69	139.26	3.59			0.25486	0.51527	0.30308	0.50316	0.06789	3.21799
2	Timeline1	幻灯片11 (2)	1	1	幻灯片11	Saccade	Partial	5	650	705	56							85.94	199.61				0.30308	0.50316			0.06005	2.84637
2	Timeline1	幻灯片11 (2)	1	1	幻灯片11	Saccade	Partial	6	761	783	22							37.18	41.58						0.37353	0.51363	0.08668	4.10863
2	Timeline1	幻灯片11 (2)	1	1	幻灯片11	Saccade	Whole	7	928	972	44						8.78	117.88	150.43	5.2			0.37353	0.51363	0.44142	0.50314	0.00996	0.472104
2	Timeline1	幻灯片11 (2)	1	1	幻灯片11	Saccade	Partial	8	1105	1116	11							54.06	54.06				0.44142	0.50314			0.06388	3.02791
2	Timeline1	幻灯片11 (2)	1	1	幻灯片11	Saccade	Partial	9	1161	1216	56							95.11	159.12						0.50147	0.50866	0.05768	2.73403
2	Timeline1	幻灯片11 (2)	1	1	幻灯片11	Saccade	Partial	10	1405	1416	11							55.74	55.74				0.50147	0.50866			0.0177	0.83898
2	Timeline1	幻灯片11 (2)	1	1	幻灯片11	Saccade	Partial	11	1438	1505	67							108.44	221.92						0.58815	0.51734	0.06362	3.01559
2	Timeline1	幻灯片11 (2)	1	1	幻灯片11	Saccade	Partial	12	1660	1671	11							32.45	32.45				0.58815	0.51734			0.03187	1.51064
2	Timeline1	幻灯片11 (2)	1	1	幻灯片11	Saccade	Partial	13	1683	1694	11							72.13	72.13								0.32284	15.3026
2	Timeline1	幻灯片11 (2)	1	1	幻灯片11	Saccade	Partial	14	1862	1884	22							98.8	136.07						0.57819	0.51826	0.04754	2.2534
2	Timeline1	幻灯片11 (2)	1	1	幻灯片11	Saccade	Whole	15	2017	2040	22						353.81	205.93	217.98	4.83			0.57819	0.51826	0.64207	0.52519	0.11014	5.22064
2	Timeline1	幻灯片12 (2)	1	1	幻灯片12	Saccade	Whole	1	240	273	33						52.14	68.66	119.25	2.67			0.24646	0.56426	0.27404	0.52879	0.02758	1.30729
2	Timeline1	幻灯片12 (2)	1	1	幻灯片12	Saccade	Partial	2	573	617	44							77.1	151.86				0.27404	0.52879			0.04129	1.95715
2	Timeline1	幻灯片12 (2)	1	1	幻灯片12	Saccade	Partial	3	651	662	11							47.4	47.4						0.23275	0.52834	0.07494	3.55216
2	Timeline1	幻灯片12 (2)	1	1	幻灯片12	Saccade	Partial	4	728	751	22							64.47	68.52				0.23275	0.52834			0.00499	0.236526
2	Timeline1	幻灯片12 (2)	1	1	幻灯片12	Saccade	Partial	5	864	886	22							35.31	35.31								0.07201	3.41327
2	Timeline1	幻灯片12 (2)	1	1	幻灯片12	Saccade	Partial	6	909	920	11							32.56	32.56						0.30769	0.51097	0.02358	1.11769
2	Timeline1	幻灯片12 (2)	1	1	幻灯片12	Saccade	Whole	7	1009	1020	11						290.52	71.13	71.13	0.52			0.30769	0.51097	0.31268	0.52428	0.08637	4.09394
2	Timeline1	幻灯片12 (2)	1	1	幻灯片12	Saccade	Whole	8	1186	1231	44						2.68	114.05	224.6	5.26			0.31268	0.52428	0.38469	0.52091	0.14483	6.86494
2	Timeline1	幻灯片12 (2)	1	1	幻灯片12	Saccade	Whole	9	1486	1508	22						195.35	56.88	60.97	1.89			0.38469	0.52091	0.36111	0.52738	0.03803	1.80262
2	Timeline1	幻灯片12 (2)	1	1	幻灯片12	Saccade	Partial	10	1697	1708	11							40.41	40.41				0.36111	0.52738			0.06911	3.27581
2	Timeline1	幻灯片12 (2)	1	1	幻灯片12	Saccade	Partial	11	1719	1741	22							280.8	528.3						0.27474	0.53899	0.03557	1.68602
2	Timeline1	幻灯片12 (2)	1	1	幻灯片12	Saccade	Whole	12	1841	1908	67						4.85	167.26	345.62	10.85			0.27474	0.53899	0.41957	0.52671	0.07944	3.76546
2	Timeline1	幻灯片12 (2)	1	1	幻灯片12	Saccade	Whole	13	2285	2308	22						9.25	123.93	135.94	2.88			0.41957	0.52671	0.4576	0.52051	0.03921	1.85855
2	Timeline1	幻灯片12 (2)	1	1	幻灯片12	Saccade	Whole	14	2541	2574	33						359.08	162.23	210.76	5.43			0.4576	0.52051	0.52671	0.52162	0.06431	3.04829
2	Timeline1	幻灯片12 (2)	1	1	幻灯片12	Saccade	Whole	15	2763	2796	33						177.07	69.99	78.57	2.74			0.52671	0.52162	0.49114	0.5198	0.30514	14.4636
2	Timeline1	幻灯片12 (2)	1	1	幻灯片12	Saccade	Whole	16	2940	2985	44						357.53	135.5	226.41	6.15			0.49114	0.5198	0.57058	0.52323	0.57127	27.0782
2	Timeline1	幻灯片12 (2)	1	1	幻灯片12	Saccade	Whole	17	3196	3240	44						12.16	61.13	86.11	2.91			0.57058	0.52323	0.60979	0.51478	0.16414	7.78024
2	Timeline1	幻灯片14 (1)	1	1	幻灯片14	Saccade	Whole	1	147	181	33						354.54	172.26	380.57	5.84			0.17088	0.50488	0.25525	0.51295	0.08437	3.99914
2	Timeline1	幻灯片14 (1)	1	1	幻灯片14	Saccade	Whole	2	414	436	22						10.25	50.61	55.95	1.48			0.25525	0.51295	0.27632	0.50913	0.02107	0.998718
2	Timeline1	幻灯片14 (1)	1	1	幻灯片14	Saccade	Partial	3	503	514	11							39.49	39.49				0.27632	0.50913			0.00466	0.220884
2	Timeline1	幻灯片14 (1)	1	1	幻灯片14	Saccade	Partial	4	591	636	44							100.46	211.91						0.28098	0.49461	0.05021	2.37995
2	Timeline1	幻灯片14 (1)	1	1	幻灯片14	Saccade	Partial	5	702	713	11							55.49	55.49				0.28098	0.49461			0.04562	2.16239
2	Timeline1	幻灯片14 (1)	1	1	幻灯片14	Saccade	Partial	6	747	791	44							77.73	109.99						0.33119	0.51744	0.00159	0.075366
2	Timeline1	幻灯片14 (1)	1	1	幻灯片14	Saccade	Partial	7	1002	1024	22							107.8	135.28				0.33119	0.51744			0.05445	2.58093
2	Timeline1	幻灯片14 (1)	1	1	幻灯片14	Saccade	Partial	8	1035	1047	11							49.76	49.76						0.37681	0.51597	0.00381	0.180594
2	Timeline1	幻灯片14 (1)	1	1	幻灯片14	Saccade	Whole	9	1180	1202	22						254	38.63	41.55	0.24			0.37681	0.51597	0.37522	0.5215	0.05012	2.37569
2	Timeline1	幻灯片14 (1)	1	1	幻灯片14	Saccade	Whole	10	1357	1402	44						15.55	97.19	155.27	4.16			0.37522	0.5215	0.42967	0.50635	0.03453	1.63672
2	Timeline1	幻灯片14 (1)	1	1	幻灯片14	Saccade	Whole	11	1491	1502	11						254.45	35.09	35.09	0.66			0.42967	0.50635	0.42586	0.52005	0.06887	3.26444
2	Timeline1	幻灯片14 (1)	1	1	幻灯片14	Saccade	Whole	12	1602	1624	22						190.19	162.03	211.95	3.88			0.42586	0.52005	0.37574	0.52906	0.01808	0.856992
2	Timeline1	幻灯片14 (1)	1	1	幻灯片14	Saccade	Whole	13	1746	1779	33						184.04	70.2	72.11	2.59			0.37574	0.52906	0.34121	0.53149	0.0364	1.72536
2	Timeline1	幻灯片14 (1)	1	1	幻灯片14	Saccade	Partial	14	2029	2051	22							62.86	62.86						0.41008	0.52483	0.00425	0.20145
2	Timeline1	幻灯片14 (1)	1	1	幻灯片14	Saccade	Whole	15	2207	2229	22						192.57	69.71	89.97	1.47			0.41008	0.52483	0.392	0.52887	0.06992	3.31421
2	Timeline1	幻灯片14 (1)	1	1	幻灯片14	Saccade	Whole	16	2751	2795	44						20.91	65.3	103.63	2.91			0.392	0.52887	0.4284	0.51496	0.05451	2.58377
2	Timeline1	幻灯片14 (1)	1	1	幻灯片14	Saccade	Whole	17	2873	2884	11						327.65	48.39	48.39	0.27			0.4284	0.51496	0.43265	0.51765	0.04001	1.89647
2	Timeline1	幻灯片14 (1)	1	1	幻灯片14	Saccade	Whole	18	3162	3195	33						0.8	144.86	216.23	5.38			0.43265	0.51765	0.50257	0.51668	0.06904	3.2725
2	Timeline1	幻灯片14 (1)	1	1	幻灯片14	Saccade	Whole	19	3417	3461	44						356.24	96.29	114.06	4.24			0.50257	0.51668	0.55708	0.52026	0.01672	0.792528
2	Timeline1	幻灯片14 (1)	1	1	幻灯片14	Saccade	Whole	20	3672	3717	44						6.73	63.78	90.18	3.05			0.55708	0.52026	0.59709	0.51554	0.15556	7.37354
2	Timeline1	幻灯片14 (1)	1	1	幻灯片14	Saccade	Partial	21	3917	3928	11							93.02	93.02				0.59709	0.51554			0.23842	11.3011
2	Timeline1	幻灯片16 (1)	1	1	幻灯片16	Saccade	Partial	1	221	232	11							41.59	41.59				0.25543	0.52724			0.02173	1.03
2	Timeline1	幻灯片16 (1)	1	1	幻灯片16	Saccade	Partial	2	243	254	11							33.75	33.75						0.27716	0.52007	0.07873	3.7318
2	Timeline1	幻灯片16 (1)	1	1	幻灯片16	Saccade	Partial	3	365	398	33							83.65	144.67				0.27716	0.52007			0.00072	0.034128
2	Timeline1	幻灯片16 (1)	1	1	幻灯片16	Saccade	Partial	4	409	421	11							74.63	74.63								0.00776	0.367824
2	Timeline1	幻灯片16 (1)	1	1	幻灯片16	Saccade	Partial	5	534	556	22							318.98	318.98						0.35589	0.51845	0.04945	2.34393
2	Timeline1	幻灯片16 (1)	1	1	幻灯片16	Saccade	Partial	6	1067	1078	11							67.4	67.4				0.35589	0.51845			0.03207	1.52012
2	Timeline1	幻灯片16 (1)	1	1	幻灯片16	Saccade	Partial	7	1100	1111	11							30.28	30.28						0.35517	0.51854	0.15714	7.44844
2	Timeline1	幻灯片16 (1)	1	1	幻灯片16	Saccade	Whole	8	1222	1245	22						231.97	37.68	38.01	0.79			0.35517	0.51854	0.34741	0.52845	0.0825	3.9105
2	Timeline1	幻灯片16 (1)	1	1	幻灯片16	Saccade	Partial	9	1544	1567	22							124.2	178.66				0.34741	0.52845			0.02005	0.95037
2	Timeline1	幻灯片16 (1)	1	1	幻灯片16	Saccade	Partial	10	1578	1589	11							47.62	47.62						0.29796	0.53074	0.07208	3.41659
2	Timeline1	幻灯片16 (1)	1	1	幻灯片16	Saccade	Partial	11	1722	1733	11							77.18	77.18				0.29796	0.53074			0.04549	2.15623
2	Timeline1	幻灯片16 (1)	1	1	幻灯片16	Saccade	Partial	12	1744	1755	11							68.26	68.26						0.26589	0.53354	0.03859	1.82917
2	Timeline1	幻灯片16 (1)	1	1	幻灯片16	Saccade	Whole	13	1822	1889	67						3.42	176.77	529.55	11.67			0.26589	0.53354	0.42303	0.52416	0.07477	3.5441
2	Timeline1	幻灯片16 (1)	1	1	幻灯片16	Saccade	Partial	14	2255	2299	44							144.13	223.72				0.42303	0.52416			0.06225	2.95065
2	Timeline1	幻灯片16 (1)	1	1	幻灯片16	Saccade	Partial	15	2333	2344	11							56.65	56.65						0.50553	0.51046	0.0579	2.74446
2	Timeline1	幻灯片17 (1)	1	1	幻灯片17	Saccade	Whole	1	222	278	56						18.38	83.6	196.31	5.23			0.22961	0.52382	0.29185	0.50313	0.06224	2.95018
2	Timeline1	幻灯片17 (1)	1	1	幻灯片17	Saccade	Partial	2	589	600	11							36.49	36.49				0.29185	0.50313			0.08214	3.89344
2	Timeline1	幻灯片17 (1)	1	1	幻灯片17	Saccade	Partial	3	655	700	44							142.95	166.22			1			0.37399	0.51776	0.07171	3.39905
2	Timeline1	幻灯片17 (1)	1	1	幻灯片17	Saccade	Whole	4	1244	1299	56						1.75	96.42	192.09	5.38	1	1	0.37399	0.51776	0.4457	0.51557	0.01544	0.731856
2	Timeline1	幻灯片17 (1)	1	1	幻灯片17	Saccade	Whole	5	1410	1433	22						196.84	40.67	48.98	1.26	1	1	0.4457	0.51557	0.43026	0.52024	0.07378	3.49717
2	Timeline1	幻灯片17 (1)	1	1	幻灯片17	Saccade	Whole	6	1788	1832	44						0.38	130.5	164.42	5.65	1	1	0.43026	0.52024	0.50404	0.51975	0.06664	3.15874
2	Timeline1	幻灯片17 (1)	1	1	幻灯片17	Saccade	Partial	7	2099	2110	11							56.11	56.11		1		0.50404	0.51975			0.04579	2.17045
2	Timeline1	幻灯片17 (1)	1	1	幻灯片17	Saccade	Partial	8	2210	2254	44							240.94	792.55			1			0.57068	0.52287	0.05567	2.63876
2	Timeline1	幻灯片17 (1)	1	1	幻灯片17	Saccade	Partial	9	2421	2432	11							35.99	35.99		1		0.57068	0.52287			0.0521	2.46954
2	Timeline1	幻灯片17 (1)	1	1	幻灯片17	Saccade	Partial	10	2465	2476	11							75.89	75.89								0.06953	3.29572
2	Timeline1	幻灯片17 (1)	1	1	幻灯片17	Saccade	Partial	11	2499	2510	11							66.49	66.49								0.4176	19.7942
2	Timeline1	幻灯片2 (2)	1	1	幻灯片2	Saccade	Whole	1	134	156	22						5.55	424.98	788.7	8.68			0.16216	0.51187	0.2854	0.4999	0.12324	5.84158
2	Timeline1	幻灯片2 (2)	1	1	幻灯片2	Saccade	Whole	2	412	445	33						192.74	57.16	73.08	2.09			0.2854	0.4999	0.25001	0.50791	0.03539	1.67749
2	Timeline1	幻灯片2 (2)	1	1	幻灯片2	Saccade	Whole	3	723	756	33						3.31	98.22	113.99	3.67			0.25001	0.50791	0.29973	0.50503	0.04972	2.35673
2	Timeline1	幻灯片2 (2)	1	1	幻灯片2	Saccade	Whole	4	1156	1222	67						355.85	84.11	220.21	5.34			0.29973	0.50503	0.37323	0.51036	0.0735	3.4839
2	Timeline1	幻灯片2 (2)	1	1	幻灯片2	Saccade	Whole	5	1356	1389	33						357.25	82.55	107.01	3.13			0.37323	0.51036	0.41679	0.51246	0.04356	2.06474
2	Timeline1	幻灯片2 (2)	1	1	幻灯片2	Saccade	Whole	6	1578	1633	56						8.32	71.16	98.58	3.85			0.41679	0.51246	0.46793	0.50498	0.05114	2.42404
2	Timeline1	幻灯片2 (2)	1	1	幻灯片2	Saccade	Whole	7	1822	1877	56						354.17	120.56	249.06	6.47			0.46793	0.50498	0.55118	0.51348	0.08325	3.94605
2	Timeline1	幻灯片2 (2)	1	1	幻灯片2	Saccade	Partial	8	2022	2033	11							40.01	40.01				0.55118	0.51348			0.00284	0.134616
2	Timeline1	幻灯片2 (2)	1	1	幻灯片2	Saccade	Partial	9	2055	2066	11							33.15	33.15						0.54834	0.5056	0.05833	2.76484
2	Timeline1	幻灯片2 (2)	1	1	幻灯片2	Saccade	Whole	10	2199	2233	33						184.77	124.34	175.05	4.68			0.54834	0.5056	0.49001	0.51047	0.09094	4.31056
2	Timeline1	幻灯片2 (2)	1	1	幻灯片2	Saccade	Partial	11	2521	2555	33							154.15	294.12				0.49001	0.51047			0.02886	1.36796
2	Timeline1	幻灯片2 (2)	1	1	幻灯片2	Saccade	Partial	12	2566	2599	33							81.78	142.99						0.58095	0.5097	0.06373	3.0208
2	Timeline1	幻灯片2 (2)	1	1	幻灯片2	Saccade	Partial	13	2832	2866	33							57	74.8				0.58095	0.5097			0.02313	1.09636
2	Timeline1	幻灯片2 (2)	1	1	幻灯片2	Saccade	Partial	14	2888	2899	11							46.38	46.38						0.60981	0.51089	0.20226	9.58712
2	Timeline1	幻灯片2 (2)	1	1	幻灯片2	Saccade	Whole	15	3032	3077	44						357.18	93.1	117.3	4.64			0.60981	0.51089	0.67354	0.51402	0.22103	10.4768
2	Timeline1	幻灯片2 (2)	1	1	幻灯片2	Saccade	Partial	16	3265	3288	22							129.59	176.26				0.67354	0.51402			0.02487	1.17884
2	Timeline1	幻灯片3 (2)	1	1	幻灯片3	Saccade	Partial	1	149	194	44							206.48	547.07				0.17243	0.51568			0.11764	5.57614
2	Timeline1	幻灯片3 (2)	1	1	幻灯片3	Saccade	Partial	2	205	216	11							60.27	60.27						0.29007	0.52094	0.022	1.0428
2	Timeline1	幻灯片3 (2)	1	1	幻灯片3	Saccade	Whole	3	382	405	22						182.31	56.53	80.34	1.67			0.29007	0.52094	0.26807	0.52183	0.03896	1.8467
2	Timeline1	幻灯片3 (2)	1	1	幻灯片3	Saccade	Partial	4	671	682	11							60.83	60.83				0.26807	0.52183			0.06742	3.19571
2	Timeline1	幻灯片3 (2)	1	1	幻灯片3	Saccade	Partial	5	807	829	22							63.69	63.69								0.07002	3.31895
2	Timeline1	幻灯片3 (2)	1	1	幻灯片3	Saccade	Partial	6	851	862	11							49.64	49.64								0.06676	3.16442
2	Timeline1	幻灯片3 (2)	1	1	幻灯片3	Saccade	Partial	7	873	896	22							156.16	209.25								0.04507	2.13632
2	Timeline1	幻灯片3 (2)	1	1	幻灯片3	Saccade	Partial	8	907	918	11							151.07	151.07								0.02564	1.21534
2	Timeline1	幻灯片3 (2)	1	1	幻灯片3	Saccade	Partial	9	1007	1029	22							70.17	90.4								0.04467	2.11736
2	Timeline1	幻灯片3 (2)	1	1	幻灯片3	Saccade	Partial	10	1040	1051	11							87.14	87.14								0.03437	1.62914
2	Timeline1	幻灯片3 (2)	1	1	幻灯片3	Saccade	Partial	11	1084	1096	11							195.99	195.99								0.0333	1.57842
2	Timeline1	幻灯片3 (2)	1	1	幻灯片3	Saccade	Partial	12	1233	1266	33							72.83	82.11						0.30703	0.50237	0.04418	2.09413
2	Timeline1	幻灯片3 (2)	1	1	幻灯片3	Saccade	Whole	13	1422	1466	44						348.76	111.68	128.74	4.82			0.30703	0.50237	0.37445	0.51576	0.0451	2.13774
2	Timeline1	幻灯片3 (2)	1	1	幻灯片3	Saccade	Whole	14	1810	1866	56						0.46	100.26	212.97	5.26			0.37445	0.51576	0.44447	0.5152	0.06799	3.22273
2	Timeline1	幻灯片3 (2)	1	1	幻灯片3	Saccade	Whole	15	2143	2199	56						4.34	94.82	155.36	5.13			0.44447	0.5152	0.51123	0.51014	0.07853	3.72232
2	Timeline1	幻灯片3 (2)	1	1	幻灯片3	Saccade	Whole	16	2432	2465	33						355.93	95.87	128.23	3.44			0.51123	0.51014	0.5563	0.51334	0.04575	2.16855
2	Timeline1	幻灯片3 (2)	1	1	幻灯片3	Saccade	Whole	17	2743	2776	33						358.35	52.44	72.34	1.87			0.5563	0.51334	0.58194	0.51408	0.06782	3.21467
2	Timeline1	幻灯片3 (2)	1	1	幻灯片3	Saccade	Whole	18	3020	3065	44						177.74	78.2	130.63	3.52			0.58194	0.51408	0.53727	0.51232	0.46554	22.0666
2	Timeline1	幻灯片3 (2)	1	1	幻灯片3	Saccade	Whole	19	3276	3320	44						0.81	64.09	106.15	2.56			0.53727	0.51232	0.57164	0.51184	0.41101	19.4819
2	Timeline1	幻灯片3 (2)	1	1	幻灯片3	Saccade	Partial	20	3431	3465	33							128.45	229.9				0.57164	0.51184			0.05202	2.46575
2	Timeline1	幻灯片3 (2)	1	1	幻灯片3	Saccade	Partial	21	3612	3623	11							89.65	89.65						0.60494	0.50632	0.0015	0.0711
2	Timeline1	幻灯片3 (2)	1	1	幻灯片3	Saccade	Whole	22	3712	3756	44						340.68	75.17	111.55	3.28			0.60494	0.50632	0.64912	0.52181	0.0132	0.62568
2	Timeline1	幻灯片3 (2)	1	1	幻灯片3	Saccade	Whole	23	4156	4200	44						23.01	68.82	107.49	3.2			0.64912	0.52181	0.69422	0.50265	0.00136	0.064464
2	Timeline1	幻灯片3 (2)	1	1	幻灯片3	Saccade	Whole	24	4411	4467	56						188.4	85.49	146.64	4.96			0.69422	0.50265	0.62623	0.51269	0.22237	10.5403
2	Timeline1	幻灯片4 (2)	1	1	幻灯片4	Saccade	Partial	1	119	141	22							30.77	31.15				0.16675	0.52181			0.12013	5.69416
2	Timeline1	幻灯片4 (2)	1	1	幻灯片4	Saccade	Partial	2	152	196	44							221	734.12						0.28688	0.51297	0.0502	2.37948
2	Timeline1	幻灯片4 (2)	1	1	幻灯片4	Saccade	Whole	3	418	441	22						357.2	138.45	148.79	3.81			0.28688	0.51297	0.33708	0.51542	0.02071	0.981654
2	Timeline1	幻灯片4 (2)	1	1	幻灯片4	Saccade	Whole	4	563	596	33						194.09	60.44	69.74	1.62			0.33708	0.51542	0.31637	0.52062	0.0346	1.64004
2	Timeline1	幻灯片4 (2)	1	1	幻灯片4	Saccade	Partial	5	674	696	22							37.3	42.34				0.31637	0.52062			0.07106	3.36824
2	Timeline1	幻灯片4 (2)	1	1	幻灯片4	Saccade	Partial	6	718	740	22							33.79	33.79								0.04959	2.35057
2	Timeline1	幻灯片4 (2)	1	1	幻灯片4	Saccade	Partial	7	785	796	11							111.8	111.8								0.07184	3.40522
2	Timeline1	幻灯片4 (2)	1	1	幻灯片4	Saccade	Partial	8	964	975	11							32.49	32.49								0.03422	1.62203
2	Timeline1	幻灯片4 (2)	1	1	幻灯片4	Saccade	Partial	9	986	1008	22							192.17	232.74						0.35097	0.50749	0.07183	3.40474
2	Timeline1	幻灯片4 (2)	1	1	幻灯片4	Saccade	Partial	10	1097	1108	11							79.21	79.21				0.35097	0.50749			0.04752	2.25245
2	Timeline1	幻灯片4 (2)	1	1	幻灯片4	Saccade	Partial	11	1119	1131	11							398.48	398.48								0.06466	3.06488
2	Timeline1	幻灯片4 (2)	1	1	幻灯片4	Saccade	Partial	12	1232	1266	33							54.87	57.18						0.27991	0.52938	0.01827	0.865998
2	Timeline1	幻灯片4 (2)	1	1	幻灯片4	Saccade	Whole	13	1588	1610	22						15.29	141.57	197.15	3.72			0.27991	0.52938	0.3295	0.51582	0.05698	2.70085
2	Timeline1	幻灯片4 (2)	1	1	幻灯片4	Saccade	Whole	14	1888	1921	33						356.39	145.87	248.73	5.37			0.3295	0.51582	0.40134	0.52035	0.07973	3.7792
2	Timeline1	幻灯片4 (2)	1	1	幻灯片4	Saccade	Partial	15	2176	2187	11							67.03	67.03				0.40134	0.52035			0.05621	2.66435
2	Timeline1	幻灯片4 (2)	1	1	幻灯片4	Saccade	Partial	16	2198	2243	44							66.4	101.02						0.36712	0.52684	0.10758	5.09929
2	Timeline1	幻灯片4 (2)	1	1	幻灯片4	Saccade	Partial	17	2365	2421	56							100.95	174.31				0.36712	0.52684			0.08601	4.07687
2	Timeline1	幻灯片5 (2)	1	1	幻灯片5	Saccade	Partial	1	5	16	11							30.3	30.3								0.09023	4.2769
2	Timeline1	幻灯片5 (2)	1	1	幻灯片5	Saccade	Partial	2	38	49	11							36.99	36.99						0.19432	0.51361	0.07552	3.57965
2	Timeline1	幻灯片5 (2)	1	1	幻灯片5	Saccade	Whole	3	149	193	44						357.83	128.77	176.69	6.29			0.19432	0.51361	0.28455	0.51703	0.06818	3.23173
2	Timeline1	幻灯片5 (2)	1	1	幻灯片5	Saccade	Whole	4	549	593	44						1.93	115.07	146.73	5.54			0.28455	0.51703	0.36007	0.51449	0.05876	2.78522
2	Timeline1	幻灯片5 (2)	1	1	幻灯片5	Saccade	Whole	5	804	860	56						5.9	91.51	157.46	5.09			0.36007	0.51449	0.42825	0.50744	0.06242	2.95871
2	Timeline1	幻灯片5 (2)	1	1	幻灯片5	Saccade	Whole	6	1037	1093	56						355.02	82.26	112.83	4.54			0.42825	0.50744	0.48701	0.51255	0.05696	2.6999
2	Timeline1	幻灯片5 (2)	1	1	幻灯片5	Saccade	Whole	7	1304	1348	44						356.4	105.13	164.49	4.89			0.48701	0.51255	0.54943	0.51648	0.04388	2.07991
2	Timeline1	幻灯片5 (2)	1	1	幻灯片5	Saccade	Whole	8	1692	1737	44						357.95	89.71	116.71	4.33			0.54943	0.51648	0.60639	0.51852	0.03932	1.86377
2	Timeline1	幻灯片5 (2)	1	1	幻灯片5	Saccade	Whole	9	2014	2048	33						4.62	82.61	110.67	3.16			0.60639	0.51852	0.65027	0.51498	0.10546	4.9988
2	Timeline1	幻灯片5 (2)	1	1	幻灯片5	Saccade	Whole	10	2370	2403	33						178.31	74.74	81.19	3.01			0.65027	0.51498	0.61095	0.51382	0.34194	16.208
2	Timeline1	幻灯片5 (2)	1	1	幻灯片5	Saccade	Partial	11	2636	2669	33							218.48	470.66				0.61095	0.51382			0.00111	0.052614
2	Timeline1	幻灯片5 (2)	1	1	幻灯片5	Saccade	Partial	12	2784	2817	33							71.64	92.15								0.09681	4.58879
2	Timeline1	幻灯片5 (2)	1	1	幻灯片5	Saccade	Partial	13	2828	2839	11							37.35	37.35								0.41379	19.6136
2	Timeline1	幻灯片5 (2)	1	1	幻灯片5	Saccade	Partial	14	2862	2917	56							50.84	72						0.71641	0.50121	0.03836	1.81826
2	Timeline1	幻灯片5 (2)	1	1	幻灯片5	Saccade	Partial	15	3150	3161	11							38.86	38.86				0.71641	0.50121			0.2385	11.3049
2	Timeline1	幻灯片5 (2)	1	1	幻灯片5	Saccade	Partial	16	3172	3184	11							89.67	89.67								0.09694	4.59496
2	Timeline1	幻灯片5 (2)	1	1	幻灯片5	Saccade	Partial	17	3318	3340	22							162.82	162.82								0.79608	37.7342
2	Timeline1	幻灯片6 (2)	1	1	幻灯片6	Saccade	Partial	1	119	141	22							37.76	45.28				0.21861	0.48684			0.07099	3.36493
2	Timeline1	幻灯片6 (2)	1	1	幻灯片6	Saccade	Partial	2	186	208	22							206.05	218.84						0.2896	0.51069	0.02322	1.10063
2	Timeline1	幻灯片6 (2)	1	1	幻灯片6	Saccade	Partial	3	530	563	33							61.82	80.77				0.2896	0.51069			0.07067	3.34976
2	Timeline1	幻灯片6 (2)	1	1	幻灯片6	Saccade	Partial	4	597	608	11							47.74	47.74								0.03346	1.586
2	Timeline1	幻灯片6 (2)	1	1	幻灯片6	Saccade	Partial	5	630	641	11							49.97	49.97						0.26638	0.52283	0.03854	1.8268
2	Timeline1	幻灯片6 (2)	1	1	幻灯片6	Saccade	Whole	6	808	863	56						359.39	91.2	198.47	5.08			0.26638	0.52283	0.33705	0.52359	0.05075	2.40555
2	Timeline1	幻灯片6 (2)	1	1	幻灯片6	Saccade	Whole	7	1141	1163	22						1.76	90.45	94.44	2.45		1	0.33705	0.52359	0.37051	0.52256	0.03383	1.60354
2	Timeline1	幻灯片6 (2)	1	1	幻灯片6	Saccade	Whole	8	1274	1296	22						195.89	97.47	131.13	3.01	1		0.37051	0.52256	0.33197	0.53353	0.05602	2.65535
2	Timeline1	幻灯片6 (2)	1	1	幻灯片6	Saccade	Whole	9	1651	1696	44						13.43	92.3	138.84	3.78		1	0.33197	0.53353	0.38272	0.52141	0.05212	2.47049
2	Timeline1	幻灯片6 (2)	1	1	幻灯片6	Saccade	Whole	10	1929	1962	33						3.34	82.2	105.88	2.48	1	1	0.38272	0.52141	0.41655	0.51944	0.0403	1.91022
2	Timeline1	幻灯片6 (2)	1	1	幻灯片6	Saccade	Whole	11	2329	2362	33						0.9	126.54	180.53	4.31	1	1	0.41655	0.51944	0.47257	0.51856	0.05265	2.49561
2	Timeline1	幻灯片6 (2)	1	1	幻灯片6	Saccade	Whole	12	2584	2629	44						1.75	91.32	140.58	4.06	1	1	0.47257	0.51856	0.52469	0.51697	0.0885	4.1949
2	Timeline1	幻灯片6 (2)	1	1	幻灯片6	Saccade	Whole	13	2762	2806	44						356.1	66.83	91.95	3.12	1		0.52469	0.51697	0.56499	0.51972	0.06144	2.91226
2	Timeline1	幻灯片6 (2)	1	1	幻灯片6	Saccade	Whole	14	2984	3028	44						176.64	90.87	124.71	4.14		1	0.56499	0.51972	0.51234	0.51663	0.00146	0.069204
2	Timeline1	幻灯片6 (2)	1	1	幻灯片6	Saccade	Whole	15	3150	3195	44						0.61	153.14	253.38	6.83	1		0.51234	0.51663	0.60084	0.51568	0.02477	1.1741
2	Timeline1	幻灯片6 (2)	1	1	幻灯片6	Saccade	Partial	16	3417	3461	44							89.82	152.79				0.60084	0.51568			0.15487	7.34084
2	Timeline1	幻灯片6 (2)	1	1	幻灯片6	Saccade	Partial	17	3472	3484	11							82.97	82.97								0.01193	0.565482
2	Timeline1	幻灯片6 (2)	1	1	幻灯片6	Saccade	Partial	18	3583	3595	11							55.91	55.91						0.66228	0.51747	0.44278	20.9878
2	Timeline1	幻灯片7 (2)	1	1	幻灯片7	Saccade	Whole	1	177	199	22						2.75	330.6	592.87	6.73			0.16088	0.51431	0.25979	0.50956	0.09891	4.68833
2	Timeline1	幻灯片7 (2)	1	1	幻灯片7	Saccade	Partial	2	433	444	11							53.7	53.7				0.25979	0.50956			0.02654	1.258
2	Timeline1	幻灯片7 (2)	1	1	幻灯片7	Saccade	Partial	3	455	466	11							115.74	115.74								0.00165	0.07821
2	Timeline1	幻灯片7 (2)	1	1	幻灯片7	Saccade	Partial	4	477	488	11							53.97	53.97						0.23325	0.52617	0.02632	1.24757
2	Timeline1	幻灯片7 (2)	1	1	幻灯片7	Saccade	Partial	5	577	588	11							32.98	32.98				0.23325	0.52617			0.01545	0.73233
2	Timeline1	幻灯片7 (2)	1	1	幻灯片7	Saccade	Partial	6	610	632	22							45	51.63								0.02188	1.03711
2	Timeline1	幻灯片7 (2)	1	1	幻灯片7	Saccade	Partial	7	688	699	11							33.53	33.53						0.2316	0.51684	0.04131	1.95809
2	Timeline1	幻灯片7 (2)	1	1	幻灯片7	Saccade	Partial	8	788	799	11							124.05	124.05				0.2316	0.51684			0.04192	1.98701
2	Timeline1	幻灯片7 (2)	1	1	幻灯片7	Saccade	Partial	9	843	854	11							84.65	84.65						0.20528	0.51317	0.04147	1.96568
2	Timeline1	幻灯片7 (2)	1	1	幻灯片7	Saccade	Partial	10	1010	1021	11							35.81	35.81				0.20528	0.51317			0.0429	2.03346
2	Timeline1	幻灯片7 (2)	1	1	幻灯片7	Saccade	Partial	11	1169	1213	44							363.04	521.15								0.05621	2.66435
2	Timeline1	幻灯片7 (2)	1	1	幻灯片7	Saccade	Partial	12	1246	1258	11							39.89	39.89								0.04348	2.06095
2	Timeline1	幻灯片7 (2)	1	1	幻灯片7	Saccade	Partial	13	1291	1302	11							45.94	45.94								0.07352	3.48485
2	Timeline1	幻灯片7 (2)	1	1	幻灯片7	Saccade	Partial	14	1313	1324	11							46.46	46.46								0.09246	4.3826
2	Timeline1	幻灯片7 (2)	1	1	幻灯片7	Saccade	Partial	15	1346	1357	11							85.49	85.49								0.30502	14.4579
2	Timeline1	幻灯片7 (2)	1	1	幻灯片7	Saccade	Partial	16	1391	1402	11							39.45	39.45						0.22073	0.52217	0.06925	3.28245
2	Timeline1	幻灯片8 (2)	1	1	幻灯片8	Saccade	Partial	1	74	85	11							46.94	46.94				0.16594	0.50807			0.0837	3.96738
2	Timeline1	幻灯片8 (2)	1	1	幻灯片8	Saccade	Partial	2	130	185	56							106.32	297.09						0.24964	0.50254	0.04098	1.94245
2	Timeline1	幻灯片8 (2)	1	1	幻灯片8	Saccade	Partial	3	341	352	11							32.32	32.32				0.24964	0.50254			0.01389	0.658386
2	Timeline1	幻灯片8 (2)	1	1	幻灯片8	Saccade	Partial	4	374	385	11							154.67	154.67								0.06811	3.22841
2	Timeline1	幻灯片8 (2)	1	1	幻灯片8	Saccade	Partial	5	396	407	11							40.46	40.46						0.29062	0.50368	0.04954	2.3482
2	Timeline1	幻灯片8 (2)	1	1	幻灯片8	Saccade	Whole	6	740	751	11						217.29	86.32	86.32	1.12			0.29062	0.50368	0.27673	0.51425	0.03543	1.67938
2	Timeline1	幻灯片8 (2)	1	1	幻灯片8	Saccade	Whole	7	907	951	44						7.02	108.94	171.72	4.96			0.27673	0.51425	0.34484	0.50587	0.05786	2.74256
2	Timeline1	幻灯片8 (2)	1	1	幻灯片8	Saccade	Whole	8	1229	1273	44						353.81	74.15	145.49	3.64			0.34484	0.50587	0.39438	0.51124	0.00113	0.053562
2	Timeline1	幻灯片8 (2)	1	1	幻灯片8	Saccade	Whole	9	1484	1518	33						359.44	79.98	110.19	2.63			0.39438	0.51124	0.42981	0.51158	0.06346	3.008
2	Timeline1	幻灯片8 (2)	1	1	幻灯片8	Saccade	Whole	10	1784	1817	33						1.45	119.73	182.46	4.5			0.42981	0.51158	0.48767	0.51012	0.00434	0.205716
2	Timeline1	幻灯片8 (2)	1	1	幻灯片8	Saccade	Partial	11	1884	1895	11							32.93	32.93				0.48767	0.51012			0.06621	3.13835
2	Timeline1	幻灯片8 (2)	1	1	幻灯片8	Saccade	Partial	12	1917	1928	11							44.29	44.29						0.48654	0.51059	0.05562	2.63639
2	Timeline1	幻灯片8 (2)	1	1	幻灯片8	Saccade	Whole	13	2006	2050	44						2.25	104.04	135.5	4.99			0.48654	0.51059	0.55	0.5081	0.0543	2.57382
2	Timeline1	幻灯片8 (2)	1	1	幻灯片8	Saccade	Whole	14	2117	2128	11						283.46	44.89	44.89	0.89			0.55	0.5081	0.55434	0.52624	0.45985	21.7969
2	Timeline1	幻灯片9 (2)	1	1	幻灯片9	Saccade	Whole	1	46	57	11						98.29	42.97	42.97	0.52			0.18024	0.50624	0.17798	0.49072	0.00226	0.107124
2	Timeline1	幻灯片9 (2)	1	1	幻灯片9	Saccade	Whole	2	123	179	56						352.31	155.16	443.24	8.05			0.17798	0.49072	0.29409	0.50641	0.11611	5.50361
2	Timeline1	幻灯片9 (2)	1	1	幻灯片9	Saccade	Whole	3	290	301	11						216.64	76.66	76.66	1.54			0.29409	0.50641	0.2742	0.5212	0.01989	0.942786
2	Timeline1	幻灯片9 (2)	1	1	幻灯片9	Saccade	Whole	4	545	579	33						359.93	174.46	264.55	6.13			0.2742	0.5212	0.35956	0.5213	0.08536	4.04606
2	Timeline1	幻灯片9 (2)	1	1	幻灯片9	Saccade	Whole	5	834	867	33						196.77	96.13	124.1	3.27			0.35956	0.5213	0.31815	0.53378	0.04141	1.96283
2	Timeline1	幻灯片9 (2)	1	1	幻灯片9	Saccade	Partial	6	1089	1156	67							129.24	336.73				0.31815	0.53378			0.10993	5.21068
2	Timeline1	幻灯片9 (2)	1	1	幻灯片9	Saccade	Partial	7	1189	1200	11							30.97	30.97								0.0528	2.50272
2	Timeline1	幻灯片9 (2)	1	1	幻灯片9	Saccade	Partial	8	1348	1370	22							44.24	48.77						0.42808	0.51394	0.05173	2.452
2	Timeline1	幻灯片9 (2)	1	1	幻灯片9	Saccade	Whole	9	1548	1581	33						351.75	123.52	174.58	4.16			0.42808	0.51394	0.48088	0.5216	0.03789	1.79599
2	Timeline1	幻灯片9 (2)	1	1	幻灯片9	Saccade	Whole	10	1781	1837	56						8.28	75.71	144.78	4.04			0.48088	0.5216	0.53261	0.51408	0.05436	2.57666
2	Timeline1	幻灯片9 (2)	1	1	幻灯片9	Saccade	Partial	11	1959	1970	11							77.33	77.33				0.53261	0.51408			0.08797	4.16978
2	Timeline1	幻灯片19 (1)	2	1	幻灯片19	Saccade	Partial	1	0	44	44							754.74	1354.41								0.10556	5.00354
2	Timeline1	幻灯片19 (1)	2	1	幻灯片19	Saccade	Partial	2	55	66	11							72.43	72.43						0.17417	0.51696	0.09427	4.4684
2	Timeline1	幻灯片19 (1)	2	1	幻灯片19	Saccade	Partial	3	377	388	11							40.93	40.93				0.17417	0.51696			0.05822	2.75963
2	Timeline1	幻灯片19 (1)	2	1	幻灯片19	Saccade	Partial	4	399	410	11							47.35	47.35								0.09857	4.67222
2	Timeline1	幻灯片19 (1)	2	1	幻灯片19	Saccade	Partial	5	421	432	11							592.53	592.53						0.27973	0.50707	0.08359	3.96217
2	Timeline1	幻灯片19 (1)	2	1	幻灯片19	Saccade	Whole	6	654	699	44						1.09	150.02	183.17	6.82			0.27973	0.50707	0.374	0.50528	0.07933	3.76024
2	Timeline1	幻灯片19 (1)	2	1	幻灯片19	Saccade	Whole	7	932	976	44						355.2	96.32	155.58	4.29			0.374	0.50528	0.43222	0.51017	0.48054	22.7776
2	Timeline1	幻灯片20 (1)	2	1	幻灯片20	Saccade	Partial	1	154	199	44							107.02	143.84				0.15997	0.50395			0.06931	3.28529
2	Timeline1	幻灯片20 (1)	2	1	幻灯片20	Saccade	Partial	2	210	221	11							66.15	66.15						0.22928	0.50973	0.00286	0.135564
2	Timeline1	幻灯片20 (1)	2	1	幻灯片20	Saccade	Whole	3	398	409	11						282.61	37.22	37.22	0.38			0.22928	0.50973	0.23214	0.5225	0.04235	2.00739
2	Timeline1	幻灯片20 (1)	2	1	幻灯片20	Saccade	Whole	4	554	587	33						153.48	81.48	106.82	2.87			0.23214	0.5225	0.18979	0.50137	0.06148	2.91415
2	Timeline1	幻灯片20 (1)	2	1	幻灯片20	Saccade	Whole	5	1287	1331	44						352.76	87.98	237.15	4.13			0.18979	0.50137	0.25127	0.50918	0.06693	3.17248
2	Timeline1	幻灯片20 (1)	2	1	幻灯片20	Saccade	Whole	6	1531	1564	33						355.98	136.29	204.38	4.56			0.25127	0.50918	0.3182	0.51388	0.03105	1.47177
2	Timeline1	幻灯片20 (1)	2	1	幻灯片20	Saccade	Whole	7	1742	1764	22						353.95	66.52	79.76	2.15			0.3182	0.51388	0.34925	0.51717	0.11102	5.26235
2	Timeline1	幻灯片20 (1)	2	1	幻灯片20	Saccade	Whole	8	1953	2008	56						359.89	150.99	220.76	8.39			0.34925	0.51717	0.46027	0.51738	0.04439	2.10409
2	Timeline1	幻灯片20 (1)	2	1	幻灯片20	Saccade	Whole	9	2208	2253	44						16.79	73.34	134.57	3.51			0.46027	0.51738	0.50466	0.50399	0.03661	1.73531
2	Timeline1	幻灯片20 (1)	2	1	幻灯片20	Saccade	Whole	10	2375	2408	33						348.61	96.11	150.96	2.87			0.50466	0.50399	0.54127	0.51136	0.01407	0.666918
2	Timeline1	幻灯片20 (1)	2	1	幻灯片20	Saccade	Whole	11	2619	2641	22						350.6	42.04	52.18	1.07			0.54127	0.51136	0.55534	0.51369	0.07494	3.55216
2	Timeline1	幻灯片20 (1)	2	1	幻灯片20	Saccade	Whole	12	2819	2863	44						2.13	120.92	157.75	5.58			0.55534	0.51369	0.63028	0.5109	0.0955	4.5267
2	Timeline1	幻灯片20 (1)	2	1	幻灯片20	Saccade	Whole	13	3063	3119	56						5.52	121.37	173.44	6.72			0.63028	0.5109	0.72578	0.50167	0.07133	3.38104
2	Timeline1	幻灯片20 (1)	2	1	幻灯片20	Saccade	Partial	14	3341	3385	44							83.4	116.65				0.72578	0.50167			0.25103	11.8988
2	Timeline1	幻灯片20 (1)	2	1	幻灯片20	Saccade	Partial	15	3418	3430	11							51.2	51.2						0.79711	0.50265	0.72889	34.5494
2	Timeline1	幻灯片21 (2)	2	1	幻灯片21	Saccade	Whole	1	15	70	56						18.86	68.62	162.41	3.31			0.17823	0.5002	0.2251	0.4842	0.04687	2.22164
2	Timeline1	幻灯片21 (2)	2	1	幻灯片21	Saccade	Partial	2	159	170	11							38.08	38.08				0.2251	0.4842			0.06649	3.15163
2	Timeline1	幻灯片21 (2)	2	1	幻灯片21	Saccade	Partial	3	203	248	44							94.87	153.81						0.15861	0.50912	0.01753	0.830922
2	Timeline1	幻灯片21 (2)	2	1	幻灯片21	Saccade	Whole	4	403	425	22						353.63	36.76	42.13	1.32			0.15861	0.50912	0.17614	0.51107	0.12757	6.04682
2	Timeline1	幻灯片21 (2)	2	1	幻灯片21	Saccade	Partial	5	492	503	11							31.08	31.08				0.17614	0.51107			0.09131	4.32809
2	Timeline1	幻灯片21 (2)	2	1	幻灯片21	Saccade	Partial	6	525	537	11							30.9	30.9								0.10407	4.93292
2	Timeline1	幻灯片21 (2)	2	1	幻灯片21	Saccade	Partial	7	559	592	33							249.43	417.32						0.30371	0.49898	0.03736	1.77086
2	Timeline1	幻灯片21 (2)	2	1	幻灯片21	Saccade	Whole	8	825	870	44						356.09	143.06	215.34	6.42			0.30371	0.49898	0.39502	0.50522	0.07869	3.72991
2	Timeline1	幻灯片21 (2)	2	1	幻灯片21	Saccade	Whole	9	1169	1214	44						357.83	174.89	270.9	7.88			0.39502	0.50522	0.49909	0.50916	0.04195	1.98843
2	Timeline1	幻灯片21 (2)	2	1	幻灯片21	Saccade	Whole	10	1447	1491	44						356.05	62.54	82.93	2.86			0.49909	0.50916	0.53645	0.51174	0.09414	4.46224
2	Timeline1	幻灯片21 (2)	2	1	幻灯片21	Saccade	Whole	11	1658	1702	44						352.9	139.33	243.3	6			0.53645	0.51174	0.61514	0.52154	0.0153	0.72522
2	Timeline1	幻灯片22 (2)	2	1	幻灯片22	Saccade	Whole	1	264	297	33						355.96	103.79	189.93	3.46			0.1993	0.49931	0.25159	0.503	0.05229	2.47855
2	Timeline1	幻灯片22 (2)	2	1	幻灯片22	Saccade	Whole	2	397	453	56						351.7	84.29	162.99	4.56			0.25159	0.503	0.31753	0.51262	0.06594	3.12556
2	Timeline1	幻灯片22 (2)	2	1	幻灯片22	Saccade	Whole	3	553	597	44						6.96	95.7	126.88	4.35			0.31753	0.51262	0.37808	0.50522	0.06055	2.87007
2	Timeline1	幻灯片22 (2)	2	1	幻灯片22	Saccade	Whole	4	752	797	44						358.72	91.69	112.64	4.47			0.37808	0.50522	0.43863	0.50657	0.06055	2.87007
2	Timeline1	幻灯片22 (2)	2	1	幻灯片22	Saccade	Partial	5	897	908	11							44.38	44.38				0.43863	0.50657			0.00088	0.041712
2	Timeline1	幻灯片22 (2)	2	1	幻灯片22	Saccade	Partial	6	930	941	11							40.69	40.69						0.43775	0.50993	0.15045	7.13133
2	Timeline1	幻灯片22 (2)	2	1	幻灯片22	Saccade	Partial	7	1285	1308	22							46.56	46.56								0.08797	4.16978
2	Timeline1	幻灯片22 (2)	2	1	幻灯片22	Saccade	Partial	8	1319	1330	11							76.22	76.22						0.5882	0.52378	0.03487	1.65284
2	Timeline1	幻灯片22 (2)	2	1	幻灯片22	Saccade	Whole	9	1507	1552	44						1.24	137.5	182.17	6.47			0.5882	0.52378	0.67617	0.52188	0.36977	17.5271
2	Timeline1	幻灯片22 (2)	2	1	幻灯片22	Saccade	Partial	10	1752	1763	11							66.68	66.68				0.67617	0.52188			0.0092	0.43608
2	Timeline1	幻灯片23 (2)	2	1	幻灯片23	Saccade	Partial	1	208	230	22							389.67	723.17				0.26832	0.52305			0.12133	5.75104
2	Timeline1	幻灯片23 (2)	2	1	幻灯片23	Saccade	Partial	2	241	252	11							78.08	78.08						0.14699	0.53701	0.02704	1.2817
2	Timeline1	幻灯片23 (2)	2	1	幻灯片23	Saccade	Partial	3	397	408	11							38.02	38.02				0.14699	0.53701			0.01659	0.786366
2	Timeline1	幻灯片23 (2)	2	1	幻灯片23	Saccade	Partial	4	419	430	11							97.7	97.7						0.17403	0.51663	0.02849	1.35043
2	Timeline1	幻灯片23 (2)	2	1	幻灯片23	Saccade	Whole	5	774	785	11						160.68	53.87	53.87	0.94			0.17403	0.51663	0.15744	0.51082	0.00765	0.36261
2	Timeline1	幻灯片23 (2)	2	1	幻灯片23	Saccade	Partial	6	941	952	11							45.38	45.38				0.15744	0.51082			0.10522	4.98743
2	Timeline1	幻灯片23 (2)	2	1	幻灯片23	Saccade	Partial	7	1030	1074	44							155.05	298.27						0.12895	0.51161	0.05977	2.8331
2	Timeline1	幻灯片23 (2)	2	1	幻灯片23	Saccade	Partial	8	1196	1218	22							99.93	158.9				0.12895	0.51161			0.09607	4.55372
2	Timeline1	幻灯片23 (2)	2	1	幻灯片23	Saccade	Partial	9	1414	1425	11							63.71	63.71						0.1366	0.507	0.05033	2.38564
2	Timeline1	幻灯片23 (2)	2	1	幻灯片23	Saccade	Whole	10	1614	1669	56						358.05	119	176.5	6.68			0.1366	0.507	0.24182	0.51058	0.04608	2.18419
2	Timeline1	幻灯片23 (2)	2	1	幻灯片23	Saccade	Whole	11	1813	1858	44						355.34	90.69	174.24	3.94			0.24182	0.51058	0.30159	0.51545	0.09822	4.65563
2	Timeline1	幻灯片23 (2)	2	1	幻灯片23	Saccade	Whole	12	2124	2169	44						359.93	144.11	233.1	6.87			0.30159	0.51545	0.39766	0.51558	0.07758	3.67729
2	Timeline1	幻灯片23 (2)	2	1	幻灯片23	Saccade	Whole	13	2369	2402	33						191.63	106.4	144.39	3.87			0.39766	0.51558	0.34733	0.52593	0.07336	3.47726
2	Timeline1	幻灯片23 (2)	2	1	幻灯片23	Saccade	Whole	14	2546	2568	22						179.32	143.33	187.91	3.42			0.34733	0.52593	0.30125	0.52539	0.10973	5.2012
2	Timeline1	幻灯片23 (2)	2	1	幻灯片23	Saccade	Whole	15	2890	2935	44						0.19	164.2	253.63	7.23			0.30125	0.52539	0.39947	0.52506	0.0368	1.74432
2	Timeline1	幻灯片23 (2)	2	1	幻灯片23	Saccade	Whole	16	3212	3257	44						6.69	132.98	226.72	5.96			0.39947	0.52506	0.47705	0.51595	0.05437	2.57714
2	Timeline1	幻灯片24 (2)	2	1	幻灯片24	Saccade	Whole	1	358	402	44						4.39	165.02	290.63	7.69			0.23953	0.51296	0.34251	0.50505	0.10298	4.88125
2	Timeline1	幻灯片24 (2)	2	1	幻灯片24	Saccade	Whole	2	469	480	11						218.05	43.48	43.48	0.44			0.34251	0.50505	0.33853	0.50816	0.00398	0.188652
2	Timeline1	幻灯片24 (2)	2	1	幻灯片24	Saccade	Whole	3	625	669	44						195.88	133.28	162.85	5.78			0.33853	0.50816	0.2626	0.52977	0.07593	3.59908
2	Timeline1	幻灯片24 (2)	2	1	幻灯片24	Saccade	Partial	4	758	769	11							65.94	65.94				0.2626	0.52977			0.00156	0.073944
2	Timeline1	幻灯片24 (2)	2	1	幻灯片24	Saccade	Partial	5	791	802	11							72.41	72.41						0.26416	0.51948	0.02314	1.09684
2	Timeline1	幻灯片24 (2)	2	1	幻灯片24	Saccade	Whole	6	1046	1069	22						191.2	60.82	76.05	1.63			0.26416	0.51948	0.24102	0.52406	0.04096	1.9415
2	Timeline1	幻灯片24 (2)	2	1	幻灯片24	Saccade	Whole	7	1302	1346	44						17.94	64.6	98.09	2.83			0.24102	0.52406	0.28198	0.5108	0.03647	1.72868
2	Timeline1	幻灯片24 (2)	2	1	幻灯片24	Saccade	Whole	8	1479	1513	33						358.69	80.48	128.44	2.47			0.28198	0.5108	0.31845	0.51163	0.03352	1.58885
2	Timeline1	幻灯片24 (2)	2	1	幻灯片24	Saccade	Partial	9	1702	1713	11							32.97	32.97				0.31845	0.51163			0.10316	4.88978
2	Timeline1	幻灯片24 (2)	2	1	幻灯片24	Saccade	Partial	10	1746	1768	22							76.33	85.52						0.35197	0.52049	0.03232	1.53197
2	Timeline1	幻灯片24 (2)	2	1	幻灯片24	Saccade	Whole	11	1990	2035	44						5.47	173.74	250.69	7.84			0.35197	0.52049	0.45513	0.51062	0.07987	3.78584
2	Timeline1	幻灯片24 (2)	2	1	幻灯片24	Saccade	Whole	12	2268	2301	33						2.33	71.08	86.56	2.42			0.45513	0.51062	0.48745	0.50931	0.05753	2.72692
2	Timeline1	幻灯片24 (2)	2	1	幻灯片24	Saccade	Whole	13	2434	2490	56						353.79	111.69	194.14	6.15			0.48745	0.50931	0.56732	0.518	0.01794	0.850356
2	Timeline1	幻灯片24 (2)	2	1	幻灯片24	Saccade	Whole	14	2679	2723	44						3.1	92.05	152.21	4.27			0.56732	0.518	0.62485	0.51488	0.09586	4.54376
2	Timeline1	幻灯片24 (2)	2	1	幻灯片24	Saccade	Whole	15	2945	2967	22						355.9	43.65	52.98	1.24			0.62485	0.51488	0.64279	0.51617	0.4183	19.8274
2	Timeline1	幻灯片25 (2)	2	1	幻灯片25	Saccade	Partial	1	169	180	11							35.96	35.96				0.32236	0.52158			0.12839	6.08569
2	Timeline1	幻灯片25 (2)	2	1	幻灯片25	Saccade	Partial	2	191	213	22							359.58	468.16						0.19397	0.5139	0.017	0.8058
2	Timeline1	幻灯片25 (2)	2	1	幻灯片25	Saccade	Partial	3	491	502	11							41.14	41.14				0.19397	0.5139			0.08481	4.01999
2	Timeline1	幻灯片25 (2)	2	1	幻灯片25	Saccade	Partial	4	579	602	22							118.16	118.16								0.05704	2.7037
2	Timeline1	幻灯片25 (2)	2	1	幻灯片25	Saccade	Partial	5	624	635	11							39.83	39.83						0.17697	0.50325	0.08251	3.91097
2	Timeline1	幻灯片25 (2)	2	1	幻灯片25	Saccade	Partial	6	746	779	33							158.21	376.24				0.17697	0.50325			0.0504	2.38896
2	Timeline1	幻灯片25 (2)	2	1	幻灯片25	Saccade	Partial	7	790	802	11							69.29	69.29						0.26178	0.51528	0.04527	2.1458
2	Timeline1	幻灯片25 (2)	2	1	幻灯片25	Saccade	Whole	8	1057	1068	11						168.07	340.34	340.34	3.89			0.26178	0.51528	0.20474	0.50322	0.02305	1.09257
2	Timeline1	幻灯片25 (2)	2	1	幻灯片25	Saccade	Whole	9	1279	1301	22						352.88	236.93	441.8	5.65			0.20474	0.50322	0.28725	0.51353	0.02847	1.34948
2	Timeline1	幻灯片25 (2)	2	1	幻灯片25	Saccade	Partial	10	1412	1423	11							61.02	61.02				0.28725	0.51353			0.09359	4.43617
2	Timeline1	幻灯片25 (2)	2	1	幻灯片25	Saccade	Partial	11	1548	1570	22							97.6	97.6						0.33765	0.508	0.1289	6.10986
2	Timeline1	幻灯片25 (2)	2	1	幻灯片25	Saccade	Whole	12	1703	1736	33						4.24	99.89	124.22	3.31			0.33765	0.508	0.38292	0.50464	0.09682	4.58927
2	Timeline1	幻灯片25 (2)	2	1	幻灯片25	Saccade	Partial	13	1892	1903	11							44.23	44.23				0.38292	0.50464			0.00539	0.255486
2	Timeline1	幻灯片25 (2)	2	1	幻灯片25	Saccade	Partial	14	1925	1936	11							32.25	32.25						0.40597	0.51121	0.06524	3.09238
2	Timeline1	幻灯片26 (2)	2	1	幻灯片26	Saccade	Partial	1	0	70	70							289.59	730.3				0.78181	0.49533	0.34776	0.51647	0.43405	20.574
2	Timeline1	幻灯片26 (2)	2	1	幻灯片26	Saccade	Whole	2	226	248	22						181.71	378.36	680.07	8.69			0.34776	0.51647	0.22379	0.52016	0.12397	5.87618
2	Timeline1	幻灯片26 (2)	2	1	幻灯片26	Saccade	Partial	3	392	403	11							118.8	118.8				0.22379	0.52016			0.00856	0.405744
2	Timeline1	幻灯片26 (2)	2	1	幻灯片26	Saccade	Partial	4	481	503	22							133.21	133.21						0.21523	0.5105	0.1207	5.72118
2	Timeline1	幻灯片26 (2)	2	1	幻灯片26	Saccade	Partial	5	581	592	11							42.11	42.11				0.21523	0.5105			0.0768	3.64032
2	Timeline1	幻灯片26 (2)	2	1	幻灯片26	Saccade	Partial	6	625	670	44							199.23	334.76						0.33593	0.50646	0.22456	10.6441
2	Timeline1	幻灯片26 (2)	2	1	幻灯片26	Saccade	Whole	7	914	947	33						356.15	150.74	245.12	5.62			0.33593	0.50646	0.41273	0.51162	0.17074	8.09308
2	Timeline1	幻灯片26 (2)	2	1	幻灯片26	Saccade	Whole	8	1247	1303	56						9.1	305.25	593.83	17.16			0.41273	0.51162	0.63729	0.47563	0.08062	3.82139
2	Timeline1	幻灯片26 (2)	2	1	幻灯片26	Saccade	Whole	9	1558	1614	56						198.33	234.35	395.65	13.24			0.63729	0.47563	0.46655	0.53221	0.02774	1.31488
2	Timeline1	幻灯片26 (2)	2	1	幻灯片26	Saccade	Whole	10	1813	1858	44						7.76	136.02	238.71	6.24			0.46655	0.53221	0.54717	0.52123	0.09152	4.33805
2	Timeline1	幻灯片26 (2)	2	1	幻灯片26	Saccade	Whole	11	2058	2102	44						7.02	48.65	71.11	2.01			0.54717	0.52123	0.57491	0.51781	0.43069	20.4147
2	Timeline1	幻灯片26 (2)	2	1	幻灯片26	Saccade	Partial	12	2491	2502	11							46.45	46.45				0.57491	0.51781			0.04132	1.95857
2	Timeline1	幻灯片27 (2)	2	1	幻灯片27	Saccade	Partial	1	203	214	11							54.71	54.71				0.15548	0.49739			0.06409	3.03787
2	Timeline1	幻灯片27 (2)	2	1	幻灯片27	Saccade	Partial	2	225	236	11							76.48	76.48								0.08811	4.17641
2	Timeline1	幻灯片27 (2)	2	1	幻灯片27	Saccade	Partial	3	292	314	22							75.66	94.67								0.12451	5.90177
2	Timeline1	幻灯片27 (2)	2	1	幻灯片27	Saccade	Partial	4	369	392	22							233	233								0.02935	1.39119
2	Timeline1	幻灯片27 (2)	2	1	幻灯片27	Saccade	Partial	5	403	425	22							198.99	259.93						0.21957	0.50702	0.10964	5.19694
2	Timeline1	幻灯片27 (2)	2	1	幻灯片27	Saccade	Whole	6	936	980	44						359.65	119.46	243.7	5.59			0.21957	0.50702	0.30768	0.50756	0.07491	3.55073
2	Timeline1	幻灯片27 (2)	2	1	幻灯片27	Saccade	Whole	7	1136	1180	44						2.73	181.86	244.83	8.56			0.30768	0.50756	0.43219	0.50162	0.04313	2.04436
2	Timeline1	幻灯片27 (2)	2	1	幻灯片27	Saccade	Whole	8	1424	1446	22						355.45	61.02	61.89	2.06			0.43219	0.50162	0.46154	0.50396	0.07127	3.3782
2	Timeline1	幻灯片27 (2)	2	1	幻灯片27	Saccade	Whole	9	1602	1646	44						357.54	174.08	220.36	7.99			0.46154	0.50396	0.57118	0.50866	0.21476	10.1796
2	Timeline1	幻灯片28 (1)	2	1	幻灯片28	Saccade	Whole	1	180	191	11						91.01	45.76	45.76	0.94			0.19464	0.49903	0.19439	0.48476	0.00722	0.342228
2	Timeline1	幻灯片28 (1)	2	1	幻灯片28	Saccade	Whole	2	269	280	11						29.22	57.72	57.72	0.37			0.19439	0.48476	0.1948	0.48454	0.05323	2.5231
2	Timeline1	幻灯片28 (1)	2	1	幻灯片28	Saccade	Partial	3	358	380	22							85.95	88.69				0.1948	0.48454			0.13933	6.60424
2	Timeline1	幻灯片28 (1)	2	1	幻灯片28	Saccade	Partial	4	413	424	11							57.57	57.57								0.13124	6.22078
2	Timeline1	幻灯片28 (1)	2	1	幻灯片28	Saccade	Partial	5	447	458	11							55.31	55.31								0.03754	1.7794
2	Timeline1	幻灯片28 (1)	2	1	幻灯片28	Saccade	Partial	6	491	513	22							52.54	72.54						0.20202	0.50687	0.06511	3.08621
2	Timeline1	幻灯片28 (1)	2	1	幻灯片28	Saccade	Partial	7	624	635	11							37.03	37.03				0.20202	0.50687			0.08193	3.88348
2	Timeline1	幻灯片28 (1)	2	1	幻灯片28	Saccade	Partial	8	646	658	11							175.69	175.69								0.05101	2.41787
2	Timeline1	幻灯片28 (1)	2	1	幻灯片28	Saccade	Partial	9	735	769	33							97.29	131.84								0.00115	0.05451
2	Timeline1	幻灯片28 (1)	2	1	幻灯片28	Saccade	Partial	10	780	791	11							32.82	32.82						0.25525	0.49425	0.07959	3.77257
2	Timeline1	幻灯片28 (1)	2	1	幻灯片28	Saccade	Partial	11	869	880	11							31.64	31.64				0.25525	0.49425			0.04855	2.30127
2	Timeline1	幻灯片28 (1)	2	1	幻灯片28	Saccade	Partial	12	924	946	22							438.14	655.37								0.09844	4.66606
2	Timeline1	幻灯片28 (1)	2	1	幻灯片28	Saccade	Partial	13	957	968	11							586.43	586.43						0.11592	0.20805	0.07639	3.62089
2	Timeline1	幻灯片28 (1)	2	1	幻灯片28	Saccade	Partial	14	1113	1135	22							182.42	182.42								0.03603	1.70782
2	Timeline1	幻灯片29 (1)	2	1	幻灯片29	Saccade	Whole	1	196	229	33						201.57	105.93	160.95	3.45			0.20439	0.4984	0.15267	0.51884	0.05172	2.45153
2	Timeline1	幻灯片29 (1)	2	1	幻灯片29	Saccade	Partial	2	363	385	22							218.94	381.82				0.15267	0.51884			0.07601	3.60287
2	Timeline1	幻灯片29 (1)	2	1	幻灯片29	Saccade	Partial	3	396	407	11							40.51	40.51						0.22868	0.5149	0.00188	0.089112
2	Timeline1	幻灯片29 (1)	2	1	幻灯片29	Saccade	Whole	4	562	574	11						121.8	44.1	44.1	0.24			0.22868	0.5149	0.2268	0.51188	0.10591	5.02013
2	Timeline1	幻灯片29 (1)	2	1	幻灯片29	Saccade	Whole	5	674	729	56						1.11	135.48	259.94	7.3			0.2268	0.51188	0.33271	0.50982	0.0165	0.7821
2	Timeline1	幻灯片29 (1)	2	1	幻灯片29	Saccade	Partial	6	884	896	11							50.82	50.82				0.33271	0.50982			0.05774	2.73688
2	Timeline1	幻灯片29 (1)	2	1	幻灯片29	Saccade	Partial	7	940	951	11							46.42	46.42								0.01527	0.723798
2	Timeline1	幻灯片29 (1)	2	1	幻灯片29	Saccade	Partial	8	984	996	11							76.83	76.83								0.05124	2.42878
2	Timeline1	幻灯片29 (1)	2	1	幻灯片29	Saccade	Partial	9	1018	1029	11							69.58	69.58						0.34921	0.51148	0.00061	0.028914
2	Timeline1	幻灯片29 (1)	2	1	幻灯片29	Saccade	Whole	10	1240	1284	44						196.29	96.98	210.05	4.43			0.34921	0.51148	0.29147	0.52835	0.06029	2.85775
2	Timeline1	幻灯片29 (1)	2	1	幻灯片29	Saccade	Partial	11	1373	1395	22							433.47	532.02				0.29147	0.52835			0.10899	5.16613
2	Timeline1	幻灯片29 (1)	2	1	幻灯片29	Saccade	Partial	12	1484	1517	33							329.23	731.45						0.2762	0.51369	0.0778	3.68772
2	Timeline1	幻灯片29 (1)	2	1	幻灯片29	Saccade	Whole	13	1606	1651	44						349.67	74.77	160.85	3.68			0.2762	0.51369	0.32744	0.52303	0.20807	9.86252
2	Timeline1	幻灯片29 (1)	2	1	幻灯片29	Saccade	Partial	14	1939	1950	11							30.46	30.46				0.32744	0.52303			0.17492	8.29121
2	Timeline1	幻灯片30 (1)	2	1	幻灯片30	Saccade	Partial	1	0	1	1							47.77	75.72								0.04473	2.1202
2	Timeline1	幻灯片30 (1)	2	1	幻灯片30	Saccade	Partial	2	23	34	11							73.46	73.46						0.18555	0.49941	0.0541	2.56434
2	Timeline1	幻灯片30 (1)	2	1	幻灯片30	Saccade	Whole	3	145	190	44						327.52	69.78	112.35	3.34			0.18555	0.49941	0.23028	0.52788	0.08986	4.25936
2	Timeline1	幻灯片30 (1)	2	1	幻灯片30	Saccade	Whole	4	345	390	44						11.59	81.43	158.94	3.9			0.23028	0.52788	0.28438	0.51678	0.05497	2.60558
2	Timeline1	幻灯片30 (1)	2	1	幻灯片30	Saccade	Whole	5	490	545	56						4.34	119.2	212.68	6.42			0.28438	0.51678	0.37424	0.50996	0.07415	3.51471
2	Timeline1	幻灯片30 (1)	2	1	幻灯片30	Saccade	Whole	6	701	734	33						0.23	104.76	165.6	3.91			0.37424	0.50996	0.42921	0.50974	0.08492	4.02521
2	Timeline1	幻灯片30 (1)	2	1	幻灯片30	Saccade	Partial	7	1012	1034	22							57.8	75.52				0.42921	0.50974			0.10824	5.13058
2	Timeline1	幻灯片31 (1)	2	1	幻灯片31	Saccade	Partial	1	134	145	11							39.8	39.8				0.34816	0.49991			0.1353	6.41322
2	Timeline1	幻灯片31 (1)	2	1	幻灯片31	Saccade	Partial	2	156	167	11							71.76	71.76								0.02397	1.13618
2	Timeline1	幻灯片31 (1)	2	1	幻灯片31	Saccade	Partial	3	178	201	22							409.61	763.6								0.13387	6.34544
2	Timeline1	幻灯片31 (1)	2	1	幻灯片31	Saccade	Partial	4	212	223	11							47.57	47.57						0.21286	0.51801	0.08674	4.11148
2	Timeline1	幻灯片31 (1)	2	1	幻灯片31	Saccade	Whole	5	389	423	33						18.97	52.43	61.49	1.83			0.21286	0.51801	0.23683	0.50977	0.1075	5.0955
2	Timeline1	幻灯片31 (1)	2	1	幻灯片31	Saccade	Whole	6	556	611	56						4.67	168.27	391.95	9.44			0.23683	0.50977	0.3707	0.49883	0.05621	2.66435
2	Timeline1	幻灯片31 (1)	2	1	幻灯片31	Saccade	Whole	7	833	878	44						354.49	138.41	244.29	6.28			0.3707	0.49883	0.45744	0.5072	0.02998	1.42105
2	Timeline1	幻灯片31 (1)	2	1	幻灯片31	Saccade	Whole	8	1189	1244	56						357.34	149.28	226.65	8.09			0.45744	0.5072	0.56494	0.51219	0.0991	4.69734
2	Timeline1	幻灯片32 (1)	2	1	幻灯片32	Saccade	Partial	1	167	234	67							400.23	714.65				0.6026	0.48984			0.35266	16.7161
2	Timeline1	幻灯片32 (1)	2	1	幻灯片32	Saccade	Partial	2	245	256	11							34.3	34.3						0.24994	0.52181	0.06356	3.01274
2	Timeline1	幻灯片32 (1)	2	1	幻灯片32	Saccade	Partial	3	456	500	44							89.37	131.27				0.24994	0.52181			0.13457	6.37862
2	Timeline1	幻灯片32 (1)	2	1	幻灯片32	Saccade	Partial	4	511	522	11							46.62	46.62						0.18638	0.5146	0.11263	5.33866
2	Timeline1	幻灯片32 (1)	2	1	幻灯片32	Saccade	Whole	5	689	744	56						5.01	166.13	285	9.22			0.18638	0.5146	0.32095	0.50281	0.04813	2.28136
2	Timeline1	幻灯片32 (1)	2	1	幻灯片32	Saccade	Whole	6	922	977	56						359.59	143.96	235.13	8.16			0.32095	0.50281	0.43358	0.50361	0.11857	5.62022
2	Timeline1	幻灯片32 (1)	2	1	幻灯片32	Saccade	Whole	7	1177	1222	44						357.31	75.81	103.42	3.58			0.43358	0.50361	0.48171	0.50587	0.14507	6.87632
2	Timeline1	幻灯片32 (1)	2	1	幻灯片32	Saccade	Partial	8	1333	1344	11							42.99	42.99				0.48171	0.50587			0.01394	0.660756
2	Timeline1	幻灯片32 (1)	2	1	幻灯片32	Saccade	Partial	9	1366	1377	11							50.98	50.98								0.05902	2.79755
2	Timeline1	幻灯片32 (1)	2	1	幻灯片32	Saccade	Partial	10	1399	1455	56							155.87	280.37						0.60028	0.51678	0.00111	0.052614
2	Timeline1	幻灯片32 (1)	2	1	幻灯片32	Saccade	Partial	11	1766	1821	56							560.22	1761.11				0.60028	0.51678			0.01831	0.867894
2	Timeline1	幻灯片32 (1)	2	1	幻灯片32	Saccade	Partial	12	1855	1910	56							105.63	169.45								0.00144	0.068256
2	Timeline1	幻灯片32 (1)	2	1	幻灯片32	Saccade	Partial	13	1966	2010	44							113.23	244.75								0.25887	12.2704
2	Timeline1	幻灯片32 (1)	2	1	幻灯片32	Saccade	Partial	14	2157	2168	11							48.74	48.74						0.74535	0.58288	0.641	30.3834
2	Timeline1	幻灯片32 (1)	2	1	幻灯片32	Saccade	Whole	15	2234	2268	33						99.08	108.41	148.93	3.67			0.74535	0.58288	0.73141	0.49572	0.19569	9.27571
2	Timeline1	幻灯片33 (1)	2	1	幻灯片33	Saccade	Partial	1	115	126	11							32.91	32.91				0.15849	0.52635			0.0314	1.48836
2	Timeline1	幻灯片33 (1)	2	1	幻灯片33	Saccade	Partial	2	148	159	11							59.36	59.36								0.05734	2.71792
2	Timeline1	幻灯片33 (1)	2	1	幻灯片33	Saccade	Partial	3	170	203	33							54.33	74.54						0.18989	0.51118	0.0265	1.2561
2	Timeline1	幻灯片33 (1)	2	1	幻灯片33	Saccade	Whole	4	392	414	22						349.5	155.4	166.24	3.76			0.18989	0.51118	0.24723	0.52181	0.08584	4.06882
2	Timeline1	幻灯片33 (1)	2	1	幻灯片33	Saccade	Whole	5	870	892	22						352.8	43.79	45.57	1.75			0.24723	0.52181	0.27373	0.52516	0.11964	5.67094
2	Timeline1	幻灯片33 (1)	2	1	幻灯片33	Saccade	Whole	6	992	1036	44						6.6	132.69	161.99	6.09			0.27373	0.52516	0.35957	0.51522	0.08175	3.87495
2	Timeline1	幻灯片33 (1)	2	1	幻灯片33	Saccade	Whole	7	1280	1336	56						3.43	164.68	310.34	8.78			0.35957	0.51522	0.47921	0.50805	0.05456	2.58614
2	Timeline1	幻灯片33 (1)	2	1	幻灯片33	Saccade	Whole	8	1514	1569	56						356.81	109.1	181.72	6.08			0.47921	0.50805	0.56096	0.5126	0.05388	2.55391
2	Timeline1	幻灯片33 (1)	2	1	幻灯片33	Saccade	Whole	9	1769	1813	44						1.79	79.67	98.56	3.98			0.56096	0.5126	0.61552	0.51089	0.0233	1.10442
2	Timeline1	幻灯片33 (1)	2	1	幻灯片33	Saccade	Whole	10	1880	1924	44						351.62	81.21	120.89	3.83			0.61552	0.51089	0.6694	0.51882	0.13458	6.37909
2	Timeline1	幻灯片33 (1)	2	1	幻灯片33	Saccade	Whole	11	2246	2269	22						158.96	51.35	57.71	1.76			0.6694	0.51882	0.6461	0.50986	0.10889	5.16139
2	Timeline1	幻灯片33 (1)	2	1	幻灯片33	Saccade	Whole	12	2480	2535	56						5.06	163.84	458.89	8.96			0.6461	0.50986	0.78068	0.49795	0.26288	12.4605
2	Timeline1	幻灯片10 (3)	3	1	幻灯片10	Saccade	Whole	1	208	230	22						91.73	40.49	47.28	0.83			0.19757	0.51245	0.19698	0.49275	0.00059	0.027966
2	Timeline1	幻灯片10 (3)	3	1	幻灯片10	Saccade	Partial	2	319	330	11							57.62	57.62				0.19698	0.49275			0.11192	5.30501
2	Timeline1	幻灯片10 (3)	3	1	幻灯片10	Saccade	Partial	3	341	363	22							323.6	606.19						0.3089	0.50947	0.02503	1.18642
2	Timeline1	幻灯片10 (3)	3	1	幻灯片10	Saccade	Whole	4	574	608	33						202.3	60.93	84.45	1.91			0.3089	0.50947	0.28387	0.51974	0.11972	5.67473
2	Timeline1	幻灯片10 (3)	3	1	幻灯片10	Saccade	Whole	5	741	785	44						7.11	197.03	244.49	8.8			0.28387	0.51974	0.40359	0.5048	0.11795	5.59083
2	Timeline1	幻灯片10 (3)	3	1	幻灯片10	Saccade	Whole	6	974	1019	44						358.24	205.24	353.46	8.88			0.40359	0.5048	0.52154	0.50842	0.04011	1.90121
2	Timeline1	幻灯片10 (3)	3	1	幻灯片10	Saccade	Partial	7	1185	1196	11							42.37	42.37				0.52154	0.50842			0.15709	7.44607
2	Timeline1	幻灯片10 (3)	3	1	幻灯片10	Saccade	Partial	8	1241	1285	44							71.39	89.61						0.56165	0.51162	0.08778	4.16077
2	Timeline1	幻灯片10 (3)	3	1	幻灯片10	Saccade	Whole	9	1396	1452	56						4.35	203.1	411.09	11.26			0.56165	0.51162	0.71874	0.49967	0.36151	17.1356
2	Timeline1	幻灯片10 (3)	3	1	幻灯片10	Saccade	Whole	10	1563	1618	56						0.41	105.32	237.47	5.64			0.71874	0.49967	0.80652	0.49904	0.25101	11.8979
2	Timeline1	幻灯片11 (3)	3	1	幻灯片11	Saccade	Partial	1	260	282	22							135.98	136.93				0.16623	0.50984			0.04893	2.31928
2	Timeline1	幻灯片11 (3)	3	1	幻灯片11	Saccade	Partial	2	315	326	11							56.82	56.82								0.09725	4.60965
2	Timeline1	幻灯片11 (3)	3	1	幻灯片11	Saccade	Partial	3	348	359	11							48.51	48.51						0.21516	0.5008	0.09665	4.58121
2	Timeline1	幻灯片11 (3)	3	1	幻灯片11	Saccade	Whole	4	459	515	56						111.17	208.5	422.11	11.1			0.21516	0.5008	0.11791	0.24966	0.02343	1.11058
2	Timeline1	幻灯片11 (3)	3	1	幻灯片11	Saccade	Partial	5	659	704	44							261.96	481.94				0.11791	0.24966			0.01566	0.742284
2	Timeline1	幻灯片11 (3)	3	1	幻灯片11	Saccade	Partial	6	715	726	11							37.66	37.66								0.04843	2.29558
2	Timeline1	幻灯片11 (3)	3	1	幻灯片11	Saccade	Partial	7	748	759	11							45.94	45.94						0.21456	0.52628	0.02911	1.37981
2	Timeline1	幻灯片11 (3)	3	1	幻灯片11	Saccade	Partial	8	826	859	33							60.97	72.4				0.21456	0.52628			0.01234	0.584916
2	Timeline1	幻灯片11 (3)	3	1	幻灯片11	Saccade	Partial	9	915	926	11							37.68	37.68						0.19113	0.52254	0.00063	0.029862
2	Timeline1	幻灯片11 (3)	3	1	幻灯片11	Saccade	Whole	10	1026	1037	11						157.17	43.07	43.07	0.91			0.19113	0.52254	0.17547	0.51594	0.09529	4.51675
2	Timeline1	幻灯片11 (3)	3	1	幻灯片11	Saccade	Partial	11	1225	1270	44							78.83	137.52				0.17547	0.51594			0.07661	3.63131
2	Timeline1	幻灯片11 (3)	3	1	幻灯片11	Saccade	Partial	12	1281	1292	11							72.23	72.23								0.11247	5.33108
2	Timeline1	幻灯片11 (3)	3	1	幻灯片11	Saccade	Partial	13	1314	1325	11							58.42	58.42								0.03234	1.53292
2	Timeline1	幻灯片11 (3)	3	1	幻灯片11	Saccade	Partial	14	1348	1359	11							49.11	49.11								0.06977	3.3071
2	Timeline1	幻灯片11 (3)	3	1	幻灯片11	Saccade	Partial	15	1381	1392	11							32.73	32.73						0.2239	0.50089	0.04024	1.90738
2	Timeline1	幻灯片11 (3)	3	1	幻灯片11	Saccade	Whole	16	1470	1503	33						325.28	47.21	63.15	1.89			0.2239	0.50089	0.25301	0.52106	0.09875	4.68075
2	Timeline1	幻灯片11 (3)	3	1	幻灯片11	Saccade	Whole	17	1725	1736	11						190.83	36.78	36.78	0.96			0.25301	0.52106	0.24067	0.52342	0.01543	0.731382
2	Timeline1	幻灯片11 (3)	3	1	幻灯片11	Saccade	Partial	18	1803	1825	22							56.19	81.55				0.24067	0.52342			0.13775	6.52935
2	Timeline1	幻灯片11 (3)	3	1	幻灯片11	Saccade	Partial	19	1836	1847	11							44.26	44.26						0.2413	0.52368	0.00415	0.19671
2	Timeline1	幻灯片12 (3)	3	1	幻灯片12	Saccade	Partial	1	230	274	44							86.05	138.56				0.19135	0.4849			0.09101	4.31387
2	Timeline1	幻灯片12 (3)	3	1	幻灯片12	Saccade	Partial	2	296	307	11							60.95	60.95								0.06342	3.00611
2	Timeline1	幻灯片12 (3)	3	1	幻灯片12	Saccade	Partial	3	341	352	11							37.33	37.33								0.11294	5.35336
2	Timeline1	幻灯片12 (3)	3	1	幻灯片12	Saccade	Partial	4	396	407	11							73.83	73.83								0.02239	1.06129
2	Timeline1	幻灯片12 (3)	3	1	幻灯片12	Saccade	Partial	5	418	440	22							60.77	69.16						0.28236	0.5045	0.07548	3.57775
2	Timeline1	幻灯片12 (3)	3	1	幻灯片12	Saccade	Whole	6	640	674	33						0.26	127.23	196.12	4.5			0.28236	0.5045	0.34578	0.50421	0.0917	4.34658
2	Timeline1	幻灯片12 (3)	3	1	幻灯片12	Saccade	Partial	7	829	840	11							63.87	63.87				0.34578	0.50421			0.04237	2.00834
2	Timeline1	幻灯片12 (3)	3	1	幻灯片12	Saccade	Partial	8	851	873	22							342.59	378.89						0.45872	0.4986	0.00122	0.057828
2	Timeline1	幻灯片12 (3)	3	1	幻灯片12	Saccade	Partial	9	962	973	11							32.11	32.11				0.45872	0.4986			0.14144	6.70426
2	Timeline1	幻灯片13 (1)	3	1	幻灯片13	Saccade	Whole	1	62	74	11						77.6	50.68	50.68	0.69			0.22367	0.51884	0.22561	0.51002	0.00194	0.091956
2	Timeline1	幻灯片13 (1)	3	1	幻灯片13	Saccade	Partial	2	329	340	11							59.45	59.45				0.22561	0.51002			0.07055	3.34407
2	Timeline1	幻灯片13 (1)	3	1	幻灯片13	Saccade	Partial	3	362	407	44							108.89	225.95						0.29616	0.52584	0.07113	3.37156
2	Timeline1	幻灯片13 (1)	3	1	幻灯片13	Saccade	Partial	4	729	740	11							39.05	39.05				0.29616	0.52584			0.15134	7.17352
2	Timeline1	幻灯片13 (1)	3	1	幻灯片13	Saccade	Partial	5	751	773	22							204.07	324.27								0.08643	4.09678
2	Timeline1	幻灯片13 (1)	3	1	幻灯片13	Saccade	Partial	6	784	795	11							31.73	31.73						0.22503	0.52648	0.02661	1.26131
2	Timeline1	幻灯片13 (1)	3	1	幻灯片13	Saccade	Partial	7	962	973	11							57.69	57.69				0.22503	0.52648			0.10783	5.11114
2	Timeline1	幻灯片13 (1)	3	1	幻灯片13	Saccade	Partial	8	1098	1120	22							132.02	132.02								0.02643	1.25278
2	Timeline1	幻灯片13 (1)	3	1	幻灯片13	Saccade	Partial	9	1142	1153	11							67.66	67.66						0.37637	0.51565	0.07657	3.62942
2	Timeline1	幻灯片13 (1)	3	1	幻灯片13	Saccade	Whole	10	1387	1431	44						354.62	137.41	253.78	6.54			0.37637	0.51565	0.4628	0.52378	0.05288	2.50651
2	Timeline1	幻灯片13 (1)	3	1	幻灯片13	Saccade	Whole	11	1642	1675	33						11.02	62.58	75.54	2.05			0.4628	0.52378	0.48941	0.5186	0.52398	24.8367
2	Timeline1	幻灯片13 (1)	3	1	幻灯片13	Saccade	Whole	12	2031	2086	56						351.09	149.98	224.61	8.31			0.48941	0.5186	0.59724	0.5355	0.68016	32.2396
2	Timeline1	幻灯片13 (1)	3	1	幻灯片13	Saccade	Whole	13	2297	2330	33						9.46	60.01	72.05	1.95			0.59724	0.5355	0.62367	0.5311	0.61757	29.2728
2	Timeline1	幻灯片13 (1)	3	1	幻灯片13	Saccade	Whole	14	2541	2586	44						359.13	112.42	156.43	5.55			0.62367	0.5311	0.70024	0.53226	0.00625	0.29625
2	Timeline1	幻灯片13 (1)	3	1	幻灯片13	Saccade	Partial	15	2675	2686	11							44.37	44.37				0.70024	0.53226			0.05262	2.49419
2	Timeline1	幻灯片13 (1)	3	1	幻灯片13	Saccade	Partial	16	2708	2719	11							38.52	38.52						0.6999	0.51827	0.00077	0.036498
2	Timeline1	幻灯片15 (1)	3	1	幻灯片15	Saccade	Partial	1	0	14	14							784.64	2686.38								0.04024	1.90738
2	Timeline1	幻灯片15 (1)	3	1	幻灯片15	Saccade	Partial	2	26	37	11							34.71	34.71								0.00332	0.157368
2	Timeline1	幻灯片15 (1)	3	1	幻灯片15	Saccade	Partial	3	59	70	11							32.33	32.33						0.26983	0.58278	0.04747	2.25008
2	Timeline1	幻灯片15 (1)	3	1	幻灯片15	Saccade	Partial	4	148	192	44							64.62	88.25				0.26983	0.58278			0.0333	1.57842
2	Timeline1	幻灯片15 (1)	3	1	幻灯片15	Saccade	Partial	5	203	214	11							77.87	77.87						0.22959	0.51473	0.03159	1.49737
2	Timeline1	幻灯片15 (1)	3	1	幻灯片15	Saccade	Partial	6	314	325	11							34.83	34.83				0.22959	0.51473			0.00414	0.196236
2	Timeline1	幻灯片15 (1)	3	1	幻灯片15	Saccade	Partial	7	370	381	11							59.18	59.18								0.01471	0.697254
2	Timeline1	幻灯片15 (1)	3	1	幻灯片15	Saccade	Partial	8	403	414	11							59.38	59.38								0.06226	2.95112
2	Timeline1	幻灯片15 (1)	3	1	幻灯片15	Saccade	Partial	9	436	448	11							72.66	72.66								0.10137	4.80494
2	Timeline1	幻灯片15 (1)	3	1	幻灯片15	Saccade	Partial	10	470	481	11							39.26	39.26								0.03022	1.43243
2	Timeline1	幻灯片15 (1)	3	1	幻灯片15	Saccade	Partial	11	606	628	22							144.7	144.7						0.22627	0.50587	0.00094	0.044556
2	Timeline1	幻灯片15 (1)	3	1	幻灯片15	Saccade	Partial	12	728	750	22							52.49	60.14				0.22627	0.50587			0.17137	8.12294
2	Timeline1	幻灯片15 (1)	3	1	幻灯片15	Saccade	Partial	13	761	783	22							35.88	40.98								0.01956	0.927144
2	Timeline1	幻灯片15 (1)	3	1	幻灯片15	Saccade	Partial	14	839	850	11							36.15	36.15								0.18929	8.97235
2	Timeline1	幻灯片15 (1)	3	1	幻灯片15	Saccade	Partial	15	883	894	11							229.79	229.79						0.27374	0.51088	0.00095	0.04503
2	Timeline1	幻灯片15 (1)	3	1	幻灯片15	Saccade	Partial	16	1083	1117	33							63.49	76.41				0.27374	0.51088			0.08973	4.2532
2	Timeline1	幻灯片15 (1)	3	1	幻灯片15	Saccade	Partial	17	1139	1150	11							46.12	46.12						0.24044	0.51499	0.13228	6.27007
2	Timeline1	幻灯片15 (1)	3	1	幻灯片15	Saccade	Whole	18	1250	1283	33						157.3	62.68	91.99	2.15			0.24044	0.51499	0.20885	0.50177	0.03159	1.49737
2	Timeline1	幻灯片15 (1)	3	1	幻灯片15	Saccade	Partial	19	1450	1461	11							63.01	63.01				0.20885	0.50177			0.4086	19.3676
2	Timeline1	幻灯片2 (3)	3	1	幻灯片2	Saccade	Partial	1	165	176	11							34.69	34.69				0.32302	0.52531			0.09512	4.50869
2	Timeline1	幻灯片2 (3)	3	1	幻灯片2	Saccade	Partial	2	187	198	11							623.79	623.79						0.2279	0.52183	0.11173	5.296
2	Timeline1	幻灯片2 (3)	3	1	幻灯片2	Saccade	Whole	3	331	376	44						1.4	174.34	341.87	8.32			0.2279	0.52183	0.33963	0.51909	0.04818	2.28373
2	Timeline1	幻灯片2 (3)	3	1	幻灯片2	Saccade	Partial	4	487	498	11							84.26	84.26				0.33963	0.51909			0.04163	1.97326
2	Timeline1	幻灯片2 (3)	3	1	幻灯片2	Saccade	Partial	5	509	531	22							86.96	110.1						0.38781	0.51313	0.11479	5.44105
2	Timeline1	幻灯片2 (3)	3	1	幻灯片2	Saccade	Whole	6	664	698	33						3.37	79.34	93.13	3.07			0.38781	0.51313	0.42944	0.51068	0.03471	1.64525
2	Timeline1	幻灯片2 (3)	3	1	幻灯片2	Saccade	Whole	7	898	942	44						359.75	190.91	284.99	8.74			0.42944	0.51068	0.54423	0.51118	0.08374	3.96928
2	Timeline1	幻灯片2 (3)	3	1	幻灯片2	Saccade	Whole	8	1142	1175	33						353.01	72.55	91.21	2.49			0.54423	0.51118	0.57894	0.51543	0.02787	1.32104
2	Timeline1	幻灯片2 (3)	3	1	幻灯片2	Saccade	Whole	9	1331	1386	56						358.12	106.87	173.68	5.97			0.57894	0.51543	0.66268	0.51818	0.04925	2.33445
2	Timeline1	幻灯片2 (3)	3	1	幻灯片2	Saccade	Partial	10	1508	1553	44							570.96	1817.72				0.66268	0.51818			0.0645	3.0573
2	Timeline1	幻灯片2 (3)	3	1	幻灯片2	Saccade	Partial	11	1575	1619	44							393.44	1272.12								0.00126	0.059724
2	Timeline1	幻灯片2 (3)	3	1	幻灯片2	Saccade	Partial	12	1653	1675	22							51.73	66.17								0.14373	6.8128
2	Timeline1	幻灯片4 (3)	3	1	幻灯片4	Saccade	Whole	1	375	409	33						20.73	185.87	290.28	6.89			0.2349	0.53957	0.32387	0.5059	0.08897	4.21718
2	Timeline1	幻灯片4 (3)	3	1	幻灯片4	Saccade	Whole	2	642	697	56						1.01	111.74	190.1	6.24			0.32387	0.5059	0.40758	0.50441	0.08371	3.96785
2	Timeline1	幻灯片4 (3)	3	1	幻灯片4	Saccade	Whole	3	808	864	56						3.06	107.5	177.3	5.61			0.40758	0.50441	0.48224	0.50043	0.07466	3.53888
2	Timeline1	幻灯片4 (3)	3	1	幻灯片4	Saccade	Partial	4	1053	1086	33							221.19	531.72				0.48224	0.50043			0.01054	0.499596
2	Timeline1	幻灯片4 (3)	3	1	幻灯片4	Saccade	Partial	5	1141	1197	56							157.07	283.55						0.49278	0.497	0.10118	4.79593
2	Timeline1	幻灯片4 (3)	3	1	幻灯片4	Saccade	Partial	6	1308	1330	22							236.53	319.01				0.49278	0.497			0.00328	0.155472
2	Timeline1	幻灯片4 (3)	3	1	幻灯片4	Saccade	Partial	7	1341	1363	22							113.1	179.28						0.59396	0.50746	0.14138	6.70141
2	Timeline1	幻灯片4 (3)	3	1	幻灯片4	Saccade	Whole	8	1430	1441	11						285.51	31.53	31.53	0.56			0.59396	0.50746	0.59724	0.51927	0.03329	1.57795
2	Timeline1	幻灯片4 (3)	3	1	幻灯片4	Saccade	Whole	9	1708	1730	22						1.18	414.2	425	10.13			0.59724	0.51927	0.73862	0.51634	0.23141	10.9688
2	Timeline1	幻灯片4 (3)	3	1	幻灯片4	Saccade	Partial	10	1830	1841	11							38.7	38.7				0.73862	0.51634			0.00551	0.261174
2	Timeline1	幻灯片4 (3)	3	1	幻灯片4	Saccade	Partial	11	1885	1896	11							30.25	30.25								0.68232	32.342
2	Timeline1	幻灯片49 (1)	3	1	幻灯片49	Saccade	Partial	1	0	4	4							34.93	34.93						0.25715	0.56462	0.01722	0.816228
2	Timeline1	幻灯片49 (1)	3	1	幻灯片49	Saccade	Whole	2	248	259	11						65.76	241.4	241.4	2.14			0.25715	0.56462	0.27437	0.52636	0.02286	1.08356
2	Timeline1	幻灯片49 (1)	3	1	幻灯片49	Saccade	Whole	3	403	426	22						177.23	51.99	54.8	1.54			0.27437	0.52636	0.25151	0.52525	0.05348	2.53495
2	Timeline1	幻灯片49 (1)	3	1	幻灯片49	Saccade	Whole	4	548	592	44						5.47	85.38	109.82	3.7			0.25151	0.52525	0.30499	0.52013	0.03223	1.5277
2	Timeline1	幻灯片49 (1)	3	1	幻灯片49	Saccade	Whole	5	903	936	33						5.37	62.4	99.07	2.25			0.30499	0.52013	0.33722	0.5171	0.10214	4.84144
2	Timeline1	幻灯片49 (1)	3	1	幻灯片49	Saccade	Whole	6	1125	1181	56						5.49	139.64	277.4	7.61			0.33722	0.5171	0.43936	0.50729	0.12157	5.76242
2	Timeline1	幻灯片49 (1)	3	1	幻灯片49	Saccade	Partial	7	1369	1447	78							508.63	1729.46				0.43936	0.50729			0.02782	1.31867
2	Timeline1	幻灯片49 (1)	3	1	幻灯片49	Saccade	Partial	8	1469	1503	33							310.89	844.29								0.01972	0.934728
2	Timeline1	幻灯片49 (1)	3	1	幻灯片49	Saccade	Partial	9	1514	1547	33							55.22	69.26								0.05396	2.5577
2	Timeline1	幻灯片49 (1)	3	1	幻灯片49	Saccade	Partial	10	1569	1680	111							379.8	1475.09						0.56093	0.59742	0.10285	4.87509
2	Timeline1	幻灯片5 (3)	3	1	幻灯片5	Saccade	Partial	1	236	247	11							551.81	551.81				0.24891	0.52171			0.09172	4.34753
2	Timeline1	幻灯片5 (3)	3	1	幻灯片5	Saccade	Partial	2	258	269	11							92.84	92.84						0.15719	0.51899	0.01899	0.900126
2	Timeline1	幻灯片5 (3)	3	1	幻灯片5	Saccade	Whole	3	469	480	11						152.8	39.86	39.86	1.05			0.15719	0.51899	0.1382	0.50923	0.05279	2.50225
2	Timeline1	幻灯片5 (3)	3	1	幻灯片5	Saccade	Partial	4	580	591	11							56.65	56.65				0.1382	0.50923			0.07443	3.52798
2	Timeline1	幻灯片5 (3)	3	1	幻灯片5	Saccade	Partial	5	625	647	22							138.58	244.54								0.11256	5.33534
2	Timeline1	幻灯片5 (3)	3	1	幻灯片5	Saccade	Partial	6	691	703	11							67.91	67.91								0.05757	2.72882
2	Timeline1	幻灯片5 (3)	3	1	幻灯片5	Saccade	Partial	7	814	836	22							3015.35	3015.35								0.09349	4.43143
2	Timeline1	幻灯片5 (3)	3	1	幻灯片5	Saccade	Partial	8	847	891	44							305.16	900.94						0.19099	0.49567	0.12788	6.06151
2	Timeline1	幻灯片5 (3)	3	1	幻灯片5	Saccade	Partial	9	1002	1013	11							69.9	69.9				0.19099	0.49567			0.03062	1.45139
2	Timeline1	幻灯片5 (3)	3	1	幻灯片5	Saccade	Partial	10	1025	1047	22							222.97	376.97						0.26542	0.51024	0.0782	3.70668
2	Timeline1	幻灯片5 (3)	3	1	幻灯片5	Saccade	Partial	11	1271	1338	67							104.71	281.95								0.10339	4.90069
2	Timeline1	幻灯片5 (3)	3	1	幻灯片5	Saccade	Partial	12	1382	1393	11							43.9	43.9						0.37798	0.50878	0.10775	5.10735
2	Timeline1	幻灯片50 (1)	3	1	幻灯片50	Saccade	Whole	1	153	220	67						175.18	299.29	496.09	19.19			0.56893	0.55346	0.30946	0.53157	0.25947	12.2989
2	Timeline1	幻灯片50 (1)	3	1	幻灯片50	Saccade	Whole	2	353	386	33						172.56	62.06	69.3	1.78			0.30946	0.53157	0.28366	0.52821	0.0258	1.22292
2	Timeline1	幻灯片50 (1)	3	1	幻灯片50	Saccade	Whole	3	475	508	33						8.2	137.42	168.68	5.01			0.28366	0.52821	0.35249	0.51829	0.06883	3.26254
2	Timeline1	幻灯片50 (1)	3	1	幻灯片50	Saccade	Whole	4	675	719	44						2.34	77.23	122.75	3.47			0.35249	0.51829	0.39903	0.51639	0.04654	2.206
2	Timeline1	幻灯片50 (1)	3	1	幻灯片50	Saccade	Whole	5	941	997	56						193.24	98.96	205.01	5.74			0.39903	0.51639	0.32274	0.53434	0.07629	3.61615
2	Timeline1	幻灯片50 (1)	3	1	幻灯片50	Saccade	Whole	6	1230	1275	44						10.06	141.11	167.61	6.43			0.32274	0.53434	0.40904	0.51904	0.0863	4.09062
2	Timeline1	幻灯片50 (1)	3	1	幻灯片50	Saccade	Partial	7	1408	1452	44							86.2	108.37				0.40904	0.51904			0.04415	2.09271
2	Timeline1	幻灯片50 (1)	3	1	幻灯片50	Saccade	Partial	8	1474	1486	11							47.08	47.08						0.36489	0.52193	0.04204	1.9927
2	Timeline1	幻灯片50 (1)	3	1	幻灯片50	Saccade	Whole	9	1574	1608	33						4.18	77.22	114.99	3.11			0.36489	0.52193	0.40693	0.51885	0.119	5.6406
2	Timeline1	幻灯片50 (1)	3	1	幻灯片50	Saccade	Whole	10	1763	1807	44						358.24	198.55	269.8	9.09			0.40693	0.51885	0.52593	0.52251	0.01695	0.80343
2	Timeline1	幻灯片50 (1)	3	1	幻灯片50	Saccade	Whole	11	1952	1974	22						184.07	40.51	48.28	1.36			0.52593	0.52251	0.50898	0.52372	0.14332	6.79337
2	Timeline1	幻灯片50 (1)	3	1	幻灯片50	Saccade	Whole	12	2118	2174	56						357.53	193.48	292.24	10.7			0.50898	0.52372	0.6523	0.52991	0.17908	8.48839
2	Timeline1	幻灯片50 (1)	3	1	幻灯片50	Saccade	Partial	13	2285	2385	100							406.01	2003.1				0.6523	0.52991			0.33556	15.9055
2	Timeline1	幻灯片51 (1)	3	1	幻灯片51	Saccade	Whole	1	153	186	33						9.28	115.07	157.73	4.3			0.18601	0.52643	0.24607	0.51662	0.06006	2.84684
2	Timeline1	幻灯片51 (1)	3	1	幻灯片51	Saccade	Whole	2	419	475	56						2.07	184.12	343.04	9.73			0.24607	0.51662	0.38525	0.51159	0.13918	6.59713
2	Timeline1	幻灯片51 (1)	3	1	幻灯片51	Saccade	Whole	3	941	996	56						356.76	151.82	271.75	7.87			0.38525	0.51159	0.49054	0.51756	0.10529	4.99075
2	Timeline1	幻灯片51 (1)	3	1	幻灯片51	Saccade	Whole	4	1174	1230	56						358.45	121.35	206.04	6.24			0.49054	0.51756	0.57379	0.51982	0.08325	3.94605
2	Timeline1	幻灯片51 (1)	3	1	幻灯片51	Saccade	Whole	5	1441	1485	44						353.1	146.03	206.2	6.6			0.57379	0.51982	0.66396	0.53073	0.09017	4.27406
2	Timeline1	幻灯片51 (1)	3	1	幻灯片51	Saccade	Whole	6	1752	1807	56						10.02	81.77	115.47	4.35			0.66396	0.53073	0.72665	0.51966	0.06269	2.97151
2	Timeline1	幻灯片51 (1)	3	1	幻灯片51	Saccade	Whole	7	2007	2051	44						177.83	129.51	342.46	6.09			0.72665	0.51966	0.64184	0.51644	0.08481	4.01999
2	Timeline1	幻灯片51 (1)	3	1	幻灯片51	Saccade	Partial	8	2251	2307	56							163.3	277.98				0.64184	0.51644			0.12203	5.78422
2	Timeline1	幻灯片51 (1)	3	1	幻灯片51	Saccade	Partial	9	2329	2340	11							42.96	42.96						0.76387	0.50978	0.35102	16.6383
2	Timeline1	幻灯片51 (1)	3	1	幻灯片51	Saccade	Partial	10	2551	2584	33							93.55	129.95				0.76387	0.50978			0.17874	8.47228
2	Timeline1	幻灯片52 (1)	3	1	幻灯片52	Saccade	Whole	1	5	49	44						1.85	132.92	164.33	6.05			0.23411	0.53058	0.31757	0.52789	0.08346	3.956
2	Timeline1	幻灯片52 (1)	3	1	幻灯片52	Saccade	Whole	2	193	227	33						183.77	154.98	289.57	4.62			0.31757	0.52789	0.25231	0.53218	0.06526	3.09332
2	Timeline1	幻灯片52 (1)	3	1	幻灯片52	Saccade	Whole	3	538	604	67						6.69	204.95	444.98	13.29			0.25231	0.53218	0.43468	0.51081	0.18237	8.64434
2	Timeline1	幻灯片52 (1)	3	1	幻灯片52	Saccade	Whole	4	726	760	33						198.54	81.42	118.88	3.1			0.43468	0.51081	0.39625	0.52369	0.03843	1.82158
2	Timeline1	幻灯片52 (1)	3	1	幻灯片52	Saccade	Whole	5	993	1048	56						2.3	209.89	352.52	11.62			0.39625	0.52369	0.55096	0.51747	0.15471	7.33325
2	Timeline1	幻灯片52 (1)	3	1	幻灯片52	Saccade	Partial	6	1226	1282	56							437.49	877.34				0.55096	0.51747			0.12464	5.90794
2	Timeline1	幻灯片52 (1)	3	1	幻灯片52	Saccade	Partial	7	1304	1381	78							145.93	302.55								0.02242	1.06271
2	Timeline1	幻灯片53 (1)	3	1	幻灯片53	Saccade	Partial	1	0	21	21							65.16	81.2								0.05411	2.56481
2	Timeline1	幻灯片53 (1)	3	1	幻灯片53	Saccade	Partial	2	43	54	11							58.22	58.22						0.21694	0.50998	0.14287	6.77204
2	Timeline1	幻灯片53 (1)	3	1	幻灯片53	Saccade	Partial	3	143	154	11							48.28	48.28				0.21694	0.50998			0.03697	1.75238
2	Timeline1	幻灯片53 (1)	3	1	幻灯片53	Saccade	Partial	4	176	187	11							45.31	45.31								0.0195	0.9243
2	Timeline1	幻灯片53 (1)	3	1	幻灯片53	Saccade	Partial	5	221	232	11							49.17	49.17								0.2395	11.3523
2	Timeline1	幻灯片53 (1)	3	1	幻灯片53	Saccade	Partial	6	276	332	56							60.77	106.27						0.27105	0.50961	0.01979	0.938046
2	Timeline1	幻灯片53 (1)	3	1	幻灯片53	Saccade	Whole	7	498	554	56						1.29	186.97	456.82	10.29			0.27105	0.50961	0.41392	0.50639	0.17501	8.29547
2	Timeline1	幻灯片53 (1)	3	1	幻灯片53	Saccade	Whole	8	665	698	33						196.82	70.84	78.86	2.82			0.41392	0.50639	0.37695	0.51757	0.163	7.7262
2	Timeline1	幻灯片8 (3)	3	1	幻灯片8	Saccade	Whole	1	204	226	22						7.78	195.3	195.85	4.85			0.17636	0.52726	0.24124	0.5184	0.06488	3.07531
2	Timeline1	幻灯片8 (3)	3	1	幻灯片8	Saccade	Whole	2	515	571	56						7.11	192.43	461.78	10.68			0.24124	0.5184	0.3907	0.49975	0.14946	7.0844
2	Timeline1	幻灯片8 (3)	3	1	幻灯片8	Saccade	Whole	3	726	748	22						194.38	98.34	116.96	2.73			0.3907	0.49975	0.35635	0.50856	0.03435	1.62819
2	Timeline1	幻灯片8 (3)	3	1	幻灯片8	Saccade	Whole	4	937	981	44						356.53	132.67	200.85	5.72			0.35635	0.50856	0.43625	0.5134	0.0799	3.78726
2	Timeline1	幻灯片8 (3)	3	1	幻灯片8	Saccade	Whole	5	1348	1403	56						357	132.8	223.76	7.21			0.43625	0.5134	0.53324	0.51848	0.09699	4.59733
2	Timeline1	幻灯片8 (3)	3	1	幻灯片8	Saccade	Whole	6	1648	1714	67						356.06	170.17	312.71	10.84			0.53324	0.51848	0.68196	0.52872	0.14872	7.04933
2	Timeline1	幻灯片8 (3)	3	1	幻灯片8	Saccade	Whole	7	1936	1981	44						12.95	90.45	231.54	3.87			0.68196	0.52872	0.74238	0.51482	0.06042	2.86391
2	Timeline1	幻灯片9 (3)	3	1	幻灯片9	Saccade	Whole	1	17	28	11						67.09	32.4	32.4	0.63			0.16457	0.42548	0.16739	0.4188	0.00282	0.133668
2	Timeline1	幻灯片9 (3)	3	1	幻灯片9	Saccade	Partial	2	117	150	33							71.68	106.68				0.16739	0.4188			0.10379	4.91965
2	Timeline1	幻灯片9 (3)	3	1	幻灯片9	Saccade	Partial	3	173	195	22							415.38	769.88						0.0636	0.10493	0.10649	5.04763
2	Timeline1	幻灯片9 (3)	3	1	幻灯片9	Saccade	Partial	4	395	417	22							114.31	137.14				0.0636	0.10493			0.02179	1.03285
2	Timeline1	幻灯片9 (3)	3	1	幻灯片9	Saccade	Partial	5	428	472	44							291.24	613.61						0.17009	0.50434	0.06455	3.05967
2	Timeline1	幻灯片9 (3)	3	1	幻灯片9	Saccade	Whole	6	828	850	22						354.65	45.07	59.64	1.4			0.17009	0.50434	0.19188	0.50638	0.06813	3.22936
2	Timeline1	幻灯片9 (3)	3	1	幻灯片9	Saccade	Whole	7	1050	1094	44						355.24	101.61	254.95	4.05			0.19188	0.50638	0.25643	0.51176	0.06149	2.91463
2	Timeline1	幻灯片9 (3)	3	1	幻灯片9	Saccade	Partial	8	1461	1494	33							140.62	351.17				0.25643	0.51176			0.06275	2.97435
2	Timeline1	幻灯片9 (3)	3	1	幻灯片9	Saccade	Partial	9	1505	1516	11							44.17	44.17								0.06316	2.99378
2	Timeline1	幻灯片9 (3)	3	1	幻灯片9	Saccade	Partial	10	1560	1572	11							55.6	55.6								0.10593	5.02108
2	Timeline1	幻灯片9 (3)	3	1	幻灯片9	Saccade	Partial	11	1627	1638	11							49.93	49.93								0.00653	0.309522
2	Timeline1	幻灯片9 (3)	3	1	幻灯片9	Saccade	Partial	12	1660	1683	22							41.05	46.85						0.1883	0.51182	0.0488	2.31312
2	Timeline1	幻灯片9 (3)	3	1	幻灯片9	Saccade	Partial	13	1771	1794	22							90.34	108.55				0.1883	0.51182			0.05385	2.55249
2	Timeline1	幻灯片9 (3)	3	1	幻灯片9	Saccade	Partial	14	1908	1941	33							61.16	73.74								0.0374	1.77276
2	Timeline1	幻灯片9 (3)	3	1	幻灯片9	Saccade	Partial	15	1974	1986	11							46.44	46.44								0.02837	1.34474
2	Timeline1	幻灯片9 (3)	3	1	幻灯片9	Saccade	Partial	16	1997	2019	22							225.03	386.96								0.06835	3.23979
2	Timeline1	幻灯片9 (3)	3	1	幻灯片9	Saccade	Partial	17	2030	2041	11							59.28	59.28						0.24979	0.52798	0.02765	1.31061
2	Timeline1	幻灯片9 (3)	3	1	幻灯片9	Saccade	Whole	18	2363	2407	44						9.29	95.63	191.11	4.35			0.24979	0.52798	0.31254	0.51772	0.10113	4.79356
2	Timeline1	幻灯片9 (3)	3	1	幻灯片9	Saccade	Whole	19	2641	2652	11						191.52	348.21	348.21	4.67			0.31254	0.51772	0.24938	0.53059	0.06313	2.99236
2	Timeline1	幻灯片9 (3)	3	1	幻灯片9	Saccade	Whole	20	2952	3007	56						1.06	133.12	347.91	7.57			0.24938	0.53059	0.35531	0.52864	0.05799	2.74873
2	Timeline1	幻灯片9 (3)	3	1	幻灯片9	Saccade	Whole	21	3274	3285	11						209.34	48.83	48.83	0.7			0.35531	0.52864	0.34878	0.53231	0.15877	7.5257
2	Timeline1	幻灯片35 (2)	4	1	幻灯片35	Saccade	Whole	1	217	251	33						12.57	69.88	119.64	3			0.2358	0.52418	0.27586	0.51525	0.04006	1.89884
2	Timeline1	幻灯片35 (2)	4	1	幻灯片35	Saccade	Partial	2	462	473	11							57.16	57.16				0.27586	0.51525			0.06377	3.0227
2	Timeline1	幻灯片35 (2)	4	1	幻灯片35	Saccade	Partial	3	484	506	22							144.74	148.85						0.33963	0.50133	0.07137	3.38294
2	Timeline1	幻灯片35 (2)	4	1	幻灯片35	Saccade	Partial	4	573	584	11							49.67	49.67				0.33963	0.50133			0.05898	2.79565
2	Timeline1	幻灯片35 (2)	4	1	幻灯片35	Saccade	Partial	5	606	617	11							51.44	51.44								0.05851	2.77337
2	Timeline1	幻灯片35 (2)	4	1	幻灯片35	Saccade	Partial	6	672	706	33							140.33	219.01						0.411	0.5121	0.08121	3.84935
2	Timeline1	幻灯片35 (2)	4	1	幻灯片35	Saccade	Whole	7	939	972	33						2.82	120.01	191.62	4.15			0.411	0.5121	0.46998	0.5092	0.02443	1.15798
2	Timeline1	幻灯片35 (2)	4	1	幻灯片35	Saccade	Whole	8	1194	1228	33						358.39	119.64	148.97	4.31			0.46998	0.5092	0.52849	0.51085	0.08335	3.95079
2	Timeline1	幻灯片35 (2)	4	1	幻灯片35	Saccade	Whole	9	1394	1450	56						355.34	108.09	170.26	5.99			0.52849	0.51085	0.6097	0.51746	0.10648	5.04715
2	Timeline1	幻灯片35 (2)	4	1	幻灯片35	Saccade	Whole	10	1672	1694	22						15.03	49.19	56.59	1.64			0.6097	0.51746	0.63413	0.5109	0.13598	6.44545
2	Timeline1	幻灯片35 (2)	4	1	幻灯片35	Saccade	Whole	11	1916	1972	56						12.02	101.58	130.13	5.68			0.63413	0.5109	0.71748	0.49315	0.00247	0.117078
2	Timeline1	幻灯片35 (2)	4	1	幻灯片35	Saccade	Whole	12	2183	2227	44						182.38	167.47	226.51	7.41			0.71748	0.49315	0.611	0.49758	0.14825	7.02705
2	Timeline1	幻灯片36 (2)	4	1	幻灯片36	Saccade	Whole	1	145	167	22						4.75	297.43	338.72	7.77			0.16357	0.51336	0.27295	0.50427	0.10938	5.18461
2	Timeline1	幻灯片36 (2)	4	1	幻灯片36	Saccade	Whole	2	433	467	33						337.62	47.74	62.75	1.74			0.27295	0.50427	0.30097	0.5158	0.02802	1.32815
2	Timeline1	幻灯片36 (2)	4	1	幻灯片36	Saccade	Whole	3	644	666	22						192.25	72.06	72.13	1.57			0.30097	0.5158	0.2817	0.51999	0.01927	0.913398
2	Timeline1	幻灯片36 (2)	4	1	幻灯片36	Saccade	Whole	4	777	811	33						195.15	89.94	108.4	2.92			0.2817	0.51999	0.24082	0.53105	0.04088	1.93771
2	Timeline1	幻灯片36 (2)	4	1	幻灯片36	Saccade	Whole	5	1088	1133	44						10.11	102.8	270.2	3.91			0.24082	0.53105	0.29653	0.52112	0.05571	2.64065
2	Timeline1	幻灯片36 (2)	4	1	幻灯片36	Saccade	Whole	6	1344	1388	44						9.03	135.93	237.85	6.22			0.29653	0.52112	0.38166	0.50759	0.08513	4.03516
2	Timeline1	幻灯片36 (2)	4	1	幻灯片36	Saccade	Partial	7	1499	1510	11							38.44	38.44				0.38166	0.50759			0.08107	3.84272
2	Timeline1	幻灯片36 (2)	4	1	幻灯片36	Saccade	Partial	8	1532	1544	11							30.67	30.67								0.07808	3.70099
2	Timeline1	幻灯片36 (2)	4	1	幻灯片36	Saccade	Partial	9	1577	1621	44							134.31	209.02						0.46273	0.50671	0.04212	1.99649
2	Timeline1	幻灯片36 (2)	4	1	幻灯片36	Saccade	Whole	10	1810	1854	44						356.52	127.74	191.35	5.88			0.46273	0.50671	0.54081	0.51146	0.02714	1.28644
2	Timeline1	幻灯片36 (2)	4	1	幻灯片36	Saccade	Partial	11	1988	1999	11							37.12	37.12				0.54081	0.51146			0.08801	4.17167
2	Timeline1	幻灯片36 (2)	4	1	幻灯片36	Saccade	Partial	12	2032	2076	44							79.81	104.53						0.58293	0.51681	0.03265	1.54761
2	Timeline1	幻灯片37 (2)	4	1	幻灯片37	Saccade	Partial	1	0	16	16							103.58	103.58								0.0834	3.95316
2	Timeline1	幻灯片37 (2)	4	1	幻灯片37	Saccade	Partial	2	49	61	11							47.07	47.07						0.1839	0.48092	0.00371	0.175854
2	Timeline1	幻灯片37 (2)	4	1	幻灯片37	Saccade	Whole	3	160	172	11						335.91	519.6	519.6	6.14			0.1839	0.48092	0.2673	0.5182	0.01089	0.516186
2	Timeline1	幻灯片37 (2)	4	1	幻灯片37	Saccade	Partial	4	438	449	11							37.06	37.06				0.2673	0.5182			0.08266	3.91808
2	Timeline1	幻灯片37 (2)	4	1	幻灯片37	Saccade	Partial	5	505	516	11							49.53	49.53						0.27101	0.51753	0.13087	6.20324
2	Timeline1	幻灯片37 (2)	4	1	幻灯片37	Saccade	Whole	6	593	605	11						177.59	41.75	41.75	0.84			0.27101	0.51753	0.26012	0.51707	0.09224	4.37218
2	Timeline1	幻灯片37 (2)	4	1	幻灯片37	Saccade	Partial	7	782	827	44							130.7	287.56				0.26012	0.51707			0.30957	14.6736
2	Timeline1	幻灯片37 (2)	4	1	幻灯片37	Saccade	Partial	8	871	882	11							37.59	37.59						0.34278	0.51201	0.01654	0.783996
2	Timeline1	幻灯片37 (2)	4	1	幻灯片37	Saccade	Partial	9	993	1038	44							138.07	183.28				0.34278	0.51201			0.06324	2.99758
2	Timeline1	幻灯片37 (2)	4	1	幻灯片37	Saccade	Partial	10	1071	1082	11							40.73	40.73								0.09943	4.71298
2	Timeline1	幻灯片37 (2)	4	1	幻灯片37	Saccade	Partial	11	1104	1115	11							79.8	79.8								0.14333	6.79384
2	Timeline1	幻灯片37 (2)	4	1	幻灯片37	Saccade	Partial	12	1138	1149	11							70.3	70.3								0.1037	4.91538
2	Timeline1	幻灯片37 (2)	4	1	幻灯片37	Saccade	Partial	13	1204	1215	11							41.58	41.58								0.05669	2.68711
2	Timeline1	幻灯片37 (2)	4	1	幻灯片37	Saccade	Partial	14	1237	1249	11							32.26	32.26								0.06226	2.95112
2	Timeline1	幻灯片37 (2)	4	1	幻灯片37	Saccade	Partial	15	1282	1326	44							79	158.21						0.47365	0.50508	0.20377	9.6587
2	Timeline1	幻灯片38 (2)	4	1	幻灯片38	Saccade	Partial	1	26	38	11							35.14	35.14								0.16854	7.9888
2	Timeline1	幻灯片38 (2)	4	1	幻灯片38	Saccade	Partial	2	49	71	22							45.54	60.56								0.17113	8.11156
2	Timeline1	幻灯片38 (2)	4	1	幻灯片38	Saccade	Partial	3	82	93	11							36.45	36.45								0.05841	2.76863
2	Timeline1	幻灯片38 (2)	4	1	幻灯片38	Saccade	Partial	4	126	137	11							42.9	42.9						0.211	0.48332	0.08257	3.91382
2	Timeline1	幻灯片38 (2)	4	1	幻灯片38	Saccade	Partial	5	249	260	11							45.69	45.69				0.211	0.48332			0.01867	0.884958
2	Timeline1	幻灯片38 (2)	4	1	幻灯片38	Saccade	Partial	6	271	315	44							186.74	363.06								0.03906	1.85144
2	Timeline1	幻灯片38 (2)	4	1	幻灯片38	Saccade	Partial	7	326	337	11							905.24	905.24						0.04246	0.04333	0.06424	3.04498
2	Timeline1	幻灯片38 (2)	4	1	幻灯片38	Saccade	Partial	8	426	437	11							219.35	219.35				0.04246	0.04333			0.06065	2.87481
2	Timeline1	幻灯片38 (2)	4	1	幻灯片38	Saccade	Partial	9	493	504	11							120.29	120.29								0.0711	3.37014
2	Timeline1	幻灯片38 (2)	4	1	幻灯片38	Saccade	Partial	10	526	537	11							939.83	939.83								0.09226	4.37312
2	Timeline1	幻灯片38 (2)	4	1	幻灯片38	Saccade	Partial	11	559	570	11							452.58	452.58								0.02847	1.34948
2	Timeline1	幻灯片38 (2)	4	1	幻灯片38	Saccade	Partial	12	615	626	11							44.37	44.37								0.0408	1.93392
2	Timeline1	幻灯片38 (2)	4	1	幻灯片38	Saccade	Partial	13	682	693	11							68.94	68.94								0.08356	3.96074
2	Timeline1	幻灯片38 (2)	4	1	幻灯片38	Saccade	Partial	14	715	726	11							59.74	59.74								0.06776	3.21182
2	Timeline1	幻灯片38 (2)	4	1	幻灯片38	Saccade	Partial	15	759	770	11							39.89	39.89								0.03142	1.48931
2	Timeline1	幻灯片38 (2)	4	1	幻灯片38	Saccade	Partial	16	781	804	22							47.91	59.35						0.21359	0.53727	0.27177	12.8819
2	Timeline1	幻灯片38 (2)	4	1	幻灯片38	Saccade	Partial	17	948	959	11							58.84	58.84				0.21359	0.53727			0.32861	15.5761
2	Timeline1	幻灯片38 (2)	4	1	幻灯片38	Saccade	Partial	18	981	1004	22							165.2	293.74						0.272	0.50436	0.03953	1.87372
2	Timeline1	幻灯片38 (2)	4	1	幻灯片38	Saccade	Partial	19	1237	1248	11							35.74	35.74				0.272	0.50436			0.02311	1.09541
2	Timeline1	幻灯片38 (2)	4	1	幻灯片38	Saccade	Partial	20	1292	1303	11							506.79	506.79								0.04662	2.20979
2	Timeline1	幻灯片38 (2)	4	1	幻灯片38	Saccade	Partial	21	1359	1370	11							36.12	36.12						0.18943	0.52472	0.05343	2.53258
2	Timeline1	幻灯片38 (2)	4	1	幻灯片38	Saccade	Partial	22	1459	1470	11							30.48	30.48				0.18943	0.52472			0.02843	1.34758
2	Timeline1	幻灯片38 (2)	4	1	幻灯片38	Saccade	Partial	23	1481	1503	22							38.34	43.45						0.2081	0.52438	0.10526	4.98932
2	Timeline1	幻灯片39 (2)	4	1	幻灯片39	Saccade	Partial	1	0	9	9							805.97	2909.02								0.00207	0.098118
2	Timeline1	幻灯片39 (2)	4	1	幻灯片39	Saccade	Partial	2	42	53	11							38.01	38.01						0.30958	0.54666	0.15273	7.2394
2	Timeline1	幻灯片39 (2)	4	1	幻灯片39	Saccade	Partial	3	175	220	44							105.14	219.89				0.30958	0.54666			0.06344	3.00706
2	Timeline1	幻灯片39 (2)	4	1	幻灯片39	Saccade	Partial	4	264	275	11							39.67	39.67								0.13554	6.4246
2	Timeline1	幻灯片39 (2)	4	1	幻灯片39	Saccade	Partial	5	297	308	11							64.14	64.14								0.25897	12.2752
2	Timeline1	幻灯片40 (2)	4	1	幻灯片40	Saccade	Whole	1	142	153	11						11.23	37.78	37.78	0.76			0.26283	0.50091	0.26707	0.50007	0.00424	0.200976
2	Timeline1	幻灯片40 (2)	4	1	幻灯片40	Saccade	Whole	2	241	264	22						340.82	84.99	121.3	2.44			0.26707	0.50007	0.29754	0.51066	0.03047	1.44428
2	Timeline1	幻灯片40 (2)	4	1	幻灯片40	Saccade	Whole	3	408	452	44						15.73	113.77	167.83	5.31			0.29754	0.51066	0.36627	0.4913	0.06873	3.2578
2	Timeline1	幻灯片40 (2)	4	1	幻灯片40	Saccade	Whole	4	530	541	11						300.62	35.84	35.84	0.43			0.36627	0.4913	0.37147	0.50008	0.0052	0.24648
2	Timeline1	幻灯片40 (2)	4	1	幻灯片40	Saccade	Whole	5	663	686	22						350.87	88.96	116.25	2.12			0.37147	0.50008	0.40243	0.50506	0.03096	1.4675
2	Timeline1	幻灯片40 (2)	4	1	幻灯片40	Saccade	Whole	6	885	919	33						353.88	113.57	171.49	3.75			0.40243	0.50506	0.45448	0.51063	0.05205	2.46717
2	Timeline1	幻灯片40 (2)	4	1	幻灯片40	Saccade	Partial	7	1074	1085	11							179.77	179.77				0.45448	0.51063			0.05157	2.44442
2	Timeline1	幻灯片40 (2)	4	1	幻灯片40	Saccade	Partial	8	1096	1119	22							871.96	1253.2								0.05682	2.69327
2	Timeline1	幻灯片40 (2)	4	1	幻灯片40	Saccade	Partial	9	1130	1152	22							737.76	1304.63								0.07358	3.48769
2	Timeline1	幻灯片41 (2)	4	1	幻灯片41	Saccade	Partial	1	0	25	25							411.6	1149.35								0.04639	2.19889
2	Timeline1	幻灯片41 (2)	4	1	幻灯片41	Saccade	Partial	2	69	80	11							39.34	39.34						0.33388	0.57849	0.17055	8.08407
2	Timeline1	幻灯片41 (2)	4	1	幻灯片41	Saccade	Whole	3	158	202	44						131.28	89.68	139.24	3.71			0.33388	0.57849	0.28749	0.52565	0.1608	7.62192
2	Timeline1	幻灯片41 (2)	4	1	幻灯片41	Saccade	Partial	4	358	369	11							148.28	148.28				0.28749	0.52565			0.02281	1.08119
2	Timeline1	幻灯片41 (2)	4	1	幻灯片41	Saccade	Partial	5	380	402	22							638.66	1118.61						0.11694	0.23088	0.08516	4.03658
2	Timeline1	幻灯片41 (2)	4	1	幻灯片41	Saccade	Partial	6	558	613	56							336.26	653.02				0.11694	0.23088			0.03308	1.56799
2	Timeline1	幻灯片41 (2)	4	1	幻灯片41	Saccade	Partial	7	635	646	11							30.02	30.02								0.10999	5.21353
2	Timeline1	幻灯片41 (2)	4	1	幻灯片41	Saccade	Partial	8	702	713	11							32.31	32.31								0.03511	1.66421
2	Timeline1	幻灯片41 (2)	4	1	幻灯片41	Saccade	Partial	9	735	768	33							127.77	250.94								0.04924	2.33398
2	Timeline1	幻灯片41 (2)	4	1	幻灯片41	Saccade	Partial	10	802	813	11							57.91	57.91						0.27774	0.52249	0.03913	1.85476
2	Timeline1	幻灯片41 (2)	4	1	幻灯片41	Saccade	Partial	11	1057	1068	11							66.18	66.18				0.27774	0.52249			0.33364	15.8145
2	Timeline1	幻灯片41 (2)	4	1	幻灯片41	Saccade	Partial	12	1079	1090	11							38.8	38.8						0.30055	0.52391	0.02071	0.981654
2	Timeline1	幻灯片42 (2)	4	1	幻灯片42	Saccade	Partial	1	146	179	33							334.46	574.31				0.17151	0.49087			0.02144	1.01626
2	Timeline1	幻灯片42 (2)	4	1	幻灯片42	Saccade	Partial	2	213	224	11							234.72	234.72						0.15007	0.18841	0.13483	6.39094
2	Timeline1	幻灯片42 (2)	4	1	幻灯片42	Saccade	Partial	3	290	301	11							270.89	270.89				0.15007	0.18841			0.03372	1.59833
2	Timeline1	幻灯片42 (2)	4	1	幻灯片42	Saccade	Partial	4	357	379	22							456.75	758.24								0.03579	1.69645
2	Timeline1	幻灯片42 (2)	4	1	幻灯片42	Saccade	Partial	5	390	435	44							162.83	514.65						0.2849	0.53894	0.08977	4.2551
2	Timeline1	幻灯片42 (2)	4	1	幻灯片42	Saccade	Whole	6	524	546	22						162.04	98.82	153.04	2.59			0.2849	0.53894	0.25118	0.52801	0.07424	3.51898
2	Timeline1	幻灯片42 (2)	4	1	幻灯片42	Saccade	Whole	7	746	790	44						19.11	61.67	131.31	2.72			0.25118	0.52801	0.28697	0.51561	0.02734	1.29592
2	Timeline1	幻灯片42 (2)	4	1	幻灯片42	Saccade	Whole	8	957	1001	44						2.4	150.5	199.36	6.55			0.28697	0.51561	0.37674	0.51186	0.02914	1.38124
2	Timeline1	幻灯片42 (2)	4	1	幻灯片42	Saccade	Whole	9	1212	1267	56						12.42	108.71	215.16	5.66			0.37674	0.51186	0.45098	0.49551	0.05781	2.74019
2	Timeline1	幻灯片42 (2)	4	1	幻灯片42	Saccade	Partial	10	1378	1401	22							186.94	259.23				0.45098	0.49551			0.02211	1.04801
2	Timeline1	幻灯片42 (2)	4	1	幻灯片42	Saccade	Partial	11	1478	1523	44							124.27	203.56						0.47832	0.49833	0.06898	3.26965
2	Timeline1	幻灯片42 (2)	4	1	幻灯片42	Saccade	Whole	12	1678	1700	22						353.49	101.26	114.55	2.23			0.47832	0.49833	0.50746	0.50166	0.04834	2.29132
2	Timeline1	幻灯片42 (2)	4	1	幻灯片42	Saccade	Partial	13	1812	1834	22							126.35	207.67				0.50746	0.50166			0.00149	0.070626
2	Timeline1	幻灯片42 (2)	4	1	幻灯片42	Saccade	Partial	14	1845	1856	11							124.06	124.06								0.40195	19.0524
2	Timeline1	幻灯片43 (2)	4	1	幻灯片43	Saccade	Partial	1	196	229	33							126.56	286.57				0.26063	0.51957			0.05387	2.55344
2	Timeline1	幻灯片43 (2)	4	1	幻灯片43	Saccade	Partial	2	262	273	11							56.67	56.67								0.06402	3.03455
2	Timeline1	幻灯片43 (2)	4	1	幻灯片43	Saccade	Partial	3	295	307	11							45.45	45.45								0.17219	8.16181
2	Timeline1	幻灯片43 (2)	4	1	幻灯片43	Saccade	Partial	4	329	340	11							50.59	50.59								0.08292	3.93041
2	Timeline1	幻灯片43 (2)	4	1	幻灯片43	Saccade	Partial	5	362	373	11							69.57	69.57						0.20676	0.50725	0.09437	4.47314
2	Timeline1	幻灯片43 (2)	4	1	幻灯片43	Saccade	Partial	6	440	451	11							272.36	272.36				0.20676	0.50725			0.09895	4.69023
2	Timeline1	幻灯片43 (2)	4	1	幻灯片43	Saccade	Partial	7	462	484	22							78.55	83.02						0.27078	0.51075	0.05479	2.59705
2	Timeline1	幻灯片43 (2)	4	1	幻灯片43	Saccade	Whole	8	706	751	44						119.74	363.23	1044.37	15.89			0.27078	0.51075	0.09859	0.2093	0.06563	3.11086
2	Timeline1	幻灯片43 (2)	4	1	幻灯片43	Saccade	Partial	9	840	862	22							45.15	50.36				0.09859	0.2093			0.13637	6.46394
2	Timeline1	幻灯片43 (2)	4	1	幻灯片43	Saccade	Partial	10	906	917	11							688.4	688.4								0.04787	2.26904
2	Timeline1	幻灯片44 (2)	4	1	幻灯片44	Saccade	Whole	1	175	208	33						5.12	156.2	331.23	4.83			0.16175	0.52351	0.23271	0.51715	0.07096	3.3635
2	Timeline1	幻灯片44 (2)	4	1	幻灯片44	Saccade	Partial	2	497	508	11							45.15	45.15				0.23271	0.51715			0.00508	0.240792
2	Timeline1	幻灯片44 (2)	4	1	幻灯片44	Saccade	Partial	3	530	541	11							50.76	50.76						0.22763	0.52184	0.02888	1.36891
2	Timeline1	幻灯片44 (2)	4	1	幻灯片44	Saccade	Partial	4	630	641	11							52.34	52.34				0.22763	0.52184			0.0353	1.67322
2	Timeline1	幻灯片44 (2)	4	1	幻灯片44	Saccade	Partial	5	697	708	11							78.84	78.84								0.05258	2.49229
2	Timeline1	幻灯片44 (2)	4	1	幻灯片44	Saccade	Partial	6	752	763	11							32.78	32.78								0.23237	11.0143
2	Timeline1	幻灯片44 (2)	4	1	幻灯片44	Saccade	Partial	7	774	785	11							43.48	43.48								0.19648	9.31315
2	Timeline1	幻灯片44 (2)	4	1	幻灯片44	Saccade	Partial	8	797	808	11							47.51	47.51								0.04887	2.31644
2	Timeline1	幻灯片44 (2)	4	1	幻灯片44	Saccade	Partial	9	863	874	11							77.05	77.05								0.04314	2.04484
2	Timeline1	幻灯片44 (2)	4	1	幻灯片44	Saccade	Partial	10	896	908	11							67.49	67.49								0.05287	2.50604
2	Timeline1	幻灯片44 (2)	4	1	幻灯片44	Saccade	Partial	11	930	941	11							73.54	73.54						0.19875	0.51392	0.06371	3.01985
2	Timeline1	幻灯片44 (2)	4	1	幻灯片44	Saccade	Partial	12	1052	1063	11							31.14	31.14				0.19875	0.51392			0.06506	3.08384
2	Timeline1	幻灯片44 (2)	4	1	幻灯片44	Saccade	Partial	13	1074	1085	11							164.13	164.13						0.23405	0.51637	0.05637	2.67194
2	Timeline1	幻灯片45 (2)	4	1	幻灯片45	Saccade	Partial	1	163	219	56							281.23	491.07				0.40243	0.52991			0.17335	8.21679
2	Timeline1	幻灯片45 (2)	4	1	幻灯片45	Saccade	Partial	2	274	296	22							33.94	36.51								0.0417	1.97658
2	Timeline1	幻灯片45 (2)	4	1	幻灯片45	Saccade	Partial	3	341	352	11							38.04	38.04								0.10864	5.14954
2	Timeline1	幻灯片45 (2)	4	1	幻灯片45	Saccade	Partial	4	407	418	11							232.29	232.29								0.0661	3.13314
2	Timeline1	幻灯片45 (2)	4	1	幻灯片45	Saccade	Partial	5	429	452	22							63.08	90.27								0.14868	7.04743
2	Timeline1	幻灯片45 (2)	4	1	幻灯片45	Saccade	Partial	6	474	496	22							39.38	41.24						0.22908	0.51805	0.05687	2.69564
2	Timeline1	幻灯片45 (2)	4	1	幻灯片45	Saccade	Partial	7	563	585	22							172.36	290.15				0.22908	0.51805			0.05241	2.48423
2	Timeline1	幻灯片45 (2)	4	1	幻灯片45	Saccade	Partial	8	596	607	11							39.23	39.23						0.27078	0.50279	0.01939	0.919086
2	Timeline1	幻灯片46 (2)	4	1	幻灯片46	Saccade	Partial	1	166	177	11							65.98	65.98				0.2209	0.53573			0.03083	1.46134
2	Timeline1	幻灯片46 (2)	4	1	幻灯片46	Saccade	Partial	2	222	255	33							72.49	94.09						0.25173	0.5098	0.06774	3.21088
2	Timeline1	幻灯片46 (2)	4	1	幻灯片46	Saccade	Partial	3	377	388	11							33.7	33.7				0.25173	0.5098			0.14004	6.6379
2	Timeline1	幻灯片46 (2)	4	1	幻灯片46	Saccade	Partial	4	400	422	22							204.4	267.13						0.31947	0.49588	0.04548	2.15575
2	Timeline1	幻灯片46 (2)	4	1	幻灯片46	Saccade	Partial	5	644	688	44							220.5	514.61				0.31947	0.49588			0.16861	7.99211
2	Timeline1	幻灯片46 (2)	4	1	幻灯片46	Saccade	Partial	6	699	710	11							77.68	77.68						0.45951	0.48739	0.06046	2.8658
2	Timeline1	幻灯片46 (2)	4	1	幻灯片46	Saccade	Partial	7	855	866	11							52.5	52.5				0.45951	0.48739			0.07747	3.67208
2	Timeline1	幻灯片46 (2)	4	1	幻灯片46	Saccade	Partial	8	877	910	33							83.19	140.18						0.41403	0.51247	0.46574	22.0761
2	Timeline1	幻灯片47 (2)	4	1	幻灯片47	Saccade	Partial	1	160	172	11							30.63	30.63				0.25483	0.51944			0.03771	1.78745
2	Timeline1	幻灯片47 (2)	4	1	幻灯片47	Saccade	Partial	2	194	205	11							109.72	109.72								0.13091	6.20513
2	Timeline1	幻灯片47 (2)	4	1	幻灯片47	Saccade	Partial	3	216	227	11							97.52	97.52						0.21712	0.5073	0.04833	2.29084
2	Timeline1	幻灯片47 (2)	4	1	幻灯片47	Saccade	Partial	4	394	405	11							30.83	30.83				0.21712	0.5073			0.04276	2.02682
2	Timeline1	幻灯片47 (2)	4	1	幻灯片47	Saccade	Partial	5	449	460	11							57.71	57.71								0.12846	6.089
2	Timeline1	幻灯片47 (2)	4	1	幻灯片47	Saccade	Partial	6	482	494	11							51.18	51.18								0.00253	0.119922
2	Timeline1	幻灯片47 (2)	4	1	幻灯片47	Saccade	Partial	7	516	538	22							393.63	671.33								0.06566	3.11228
2	Timeline1	幻灯片47 (2)	4	1	幻灯片47	Saccade	Partial	8	549	560	11							48.21	48.21						0.34803	0.49837	0.06995	3.31563
2	Timeline1	幻灯片47 (2)	4	1	幻灯片47	Saccade	Partial	9	716	727	11							67.17	67.17				0.34803	0.49837			0.19065	9.03681
2	Timeline1	幻灯片47 (2)	4	1	幻灯片47	Saccade	Partial	10	749	771	22							113.63	162.06								0.07041	3.33743
2	Timeline1	幻灯片48 (2)	4	1	幻灯片48	Saccade	Partial	1	0	10	10							59.85	59.85								0.35254	16.7104
2	Timeline1	幻灯片48 (2)	4	1	幻灯片48	Saccade	Partial	2	55	66	11							39.67	39.67						0.60645	0.49382	0.03822	1.81163
2	Timeline1	幻灯片48 (2)	4	1	幻灯片48	Saccade	Partial	3	199	221	22							828.29	1093.91				0.60645	0.49382			0.11106	5.26424
2	Timeline1	幻灯片48 (2)	4	1	幻灯片48	Saccade	Partial	4	232	254	22							375.74	513.99								0.10266	4.86608
2	Timeline1	幻灯片48 (2)	4	1	幻灯片48	Saccade	Partial	5	266	277	11							68.27	68.27						0.25391	0.52052	0.09498	4.50205
2	Timeline1	幻灯片48 (2)	4	1	幻灯片48	Saccade	Partial	6	388	399	11							44.05	44.05				0.25391	0.52052			0.0213	1.00962
2	Timeline1	幻灯片48 (2)	4	1	幻灯片48	Saccade	Partial	7	410	421	11							85.29	85.29								0.11981	5.67899
2	Timeline1	幻灯片48 (2)	4	1	幻灯片48	Saccade	Partial	8	432	443	11							74.06	74.06								0.00052	0.024648
2	Timeline1	幻灯片48 (2)	4	1	幻灯片48	Saccade	Partial	9	477	488	11							54.88	54.88								0.05337	2.52974
2	Timeline1	幻灯片50 (2)	4	1	幻灯片50	Saccade	Whole	1	271	326	56						18.02	113.53	299.51	5.77			0.27375	0.53601	0.34643	0.51237	0.07268	3.44503
2	Timeline1	幻灯片50 (2)	4	1	幻灯片50	Saccade	Partial	2	504	515	11							63.54	63.54				0.34643	0.51237			0.08093	3.83608
2	Timeline1	幻灯片50 (2)	4	1	幻灯片50	Saccade	Partial	3	526	537	11							36.53	36.53								0.05417	2.56766
2	Timeline1	幻灯片50 (2)	4	1	幻灯片50	Saccade	Partial	4	615	637	22							166.13	166.13								0.00743	0.352182
2	Timeline1	幻灯片50 (2)	4	1	幻灯片50	Saccade	Partial	5	648	659	11							52.38	52.38						0.42736	0.50627	0.06568	3.11323
2	Timeline1	幻灯片50 (2)	4	1	幻灯片50	Saccade	Whole	6	881	926	44						348.09	94.9	178.23	4.11			0.42736	0.50627	0.48153	0.5177	0.04051	1.92017
2	Timeline1	幻灯片50 (2)	4	1	幻灯片50	Saccade	Whole	7	1037	1048	11						174.11	30.01	30.01	0.62			0.48153	0.5177	0.4741	0.51693	0.09095	4.31103
2	Timeline1	幻灯片50 (2)	4	1	幻灯片50	Saccade	Whole	8	1237	1281	44						357.95	116.71	200.98	5.01			0.4741	0.51693	0.53978	0.51928	0.19486	9.23636
2	Timeline1	幻灯片50 (2)	4	1	幻灯片50	Saccade	Whole	9	1448	1481	33						0.17	74.13	104.23	2.97			0.53978	0.51928	0.58029	0.51916	0.24599	11.6599
2	Timeline1	幻灯片17 (2)	5	1	幻灯片17	Saccade	Whole	1	19	96	78						348.79	95.95	311.73	6.19			0.16769	0.50705	0.25319	0.52399	0.0855	4.0527
2	Timeline1	幻灯片17 (2)	5	1	幻灯片17	Saccade	Whole	2	274	318	44						10.79	78.87	178.46	3.89			0.25319	0.52399	0.30464	0.51419	0.05145	2.43873
2	Timeline1	幻灯片17 (2)	5	1	幻灯片17	Saccade	Whole	3	518	574	56						12.55	85.18	133.19	4.31			0.30464	0.51419	0.36381	0.50102	0.05917	2.80466
2	Timeline1	幻灯片17 (2)	5	1	幻灯片17	Saccade	Whole	4	696	729	33						340.47	73.01	88.62	2.82			0.36381	0.50102	0.40391	0.51524	0.0401	1.90074
2	Timeline1	幻灯片17 (2)	5	1	幻灯片17	Saccade	Whole	5	862	896	33						18.99	61.01	88.6	2.11			0.40391	0.51524	0.43365	0.50501	0.02974	1.40968
2	Timeline1	幻灯片17 (2)	5	1	幻灯片17	Saccade	Whole	6	1073	1129	56						191.51	94.58	172.9	5.03			0.43365	0.50501	0.37053	0.51786	0.06312	2.99189
2	Timeline1	幻灯片17 (2)	5	1	幻灯片17	Saccade	Partial	7	1273	1295	22							351.61	462.2				0.37053	0.51786			0.1273	6.03402
2	Timeline1	幻灯片17 (2)	5	1	幻灯片17	Saccade	Partial	8	1306	1318	11							111.23	111.23						0.49783	0.50901	0.05227	2.4776
2	Timeline1	幻灯片17 (2)	5	1	幻灯片17	Saccade	Whole	9	1517	1562	44						357.54	88.78	147.12	3.89			0.49783	0.50901	0.5501	0.51125	0.08259	3.91477
2	Timeline1	幻灯片17 (2)	5	1	幻灯片17	Saccade	Whole	10	1673	1728	56						0.29	110.26	233.46	6.05			0.5501	0.51125	0.63269	0.51083	0.11438	5.42161
2	Timeline1	幻灯片18 (1)	5	1	幻灯片18	Saccade	Whole	1	185	229	44						356.41	166.1	237.84	7.85			0.23093	0.50279	0.33878	0.50956	0.10785	5.11209
2	Timeline1	幻灯片18 (1)	5	1	幻灯片18	Saccade	Whole	2	373	418	44						193.7	69.65	146.78	3.15			0.33878	0.50956	0.29658	0.51984	0.0422	2.00028
2	Timeline1	幻灯片18 (1)	5	1	幻灯片18	Saccade	Partial	3	773	795	22							353.05	438.42				0.29658	0.51984			0.11691	5.54153
2	Timeline1	幻灯片18 (1)	5	1	幻灯片18	Saccade	Partial	4	806	817	11							47.22	47.22						0.41349	0.50774	0.06033	2.85964
2	Timeline1	幻灯片18 (1)	5	1	幻灯片18	Saccade	Whole	5	1028	1073	44						0.87	110.93	223.63	4.55			0.41349	0.50774	0.47382	0.50683	0.08008	3.79579
2	Timeline1	幻灯片18 (1)	5	1	幻灯片18	Saccade	Whole	6	1251	1306	56						351.9	116.68	184.6	6.09			0.47382	0.50683	0.5539	0.51823	0.02941	1.39403
2	Timeline1	幻灯片18 (1)	5	1	幻灯片18	Saccade	Whole	7	1506	1539	33						359.17	62.64	89.75	2.17			0.5539	0.51823	0.58331	0.51866	0.06137	2.90894
2	Timeline1	幻灯片18 (1)	5	1	幻灯片18	Saccade	Whole	8	1761	1806	44						0.01	99.91	142.8	4.51			0.58331	0.51866	0.64468	0.51865	0.23681	11.2248
2	Timeline1	幻灯片18 (1)	5	1	幻灯片18	Saccade	Partial	9	1983	2028	44							395.12	748.81				0.64468	0.51865			0.19608	9.29419
2	Timeline1	幻灯片20 (2)	5	1	幻灯片20	Saccade	Whole	1	390	423	33						15.15	164.81	375.51	6.14			0.26402	0.52758	0.34277	0.50626	0.07875	3.73275
2	Timeline1	幻灯片20 (2)	5	1	幻灯片20	Saccade	Whole	2	656	678	22						210.5	69.09	91.03	1.64			0.34277	0.50626	0.32236	0.51828	0.02041	0.967434
2	Timeline1	幻灯片20 (2)	5	1	幻灯片20	Saccade	Whole	3	756	812	56						0.59	113.42	263.64	6.34			0.32236	0.51828	0.40795	0.5174	0.08559	4.05697
2	Timeline1	幻灯片20 (2)	5	1	幻灯片20	Saccade	Whole	4	1156	1200	44						1.87	103.73	167.38	4.89			0.40795	0.5174	0.47285	0.51528	0.0649	3.07626
2	Timeline1	幻灯片20 (2)	5	1	幻灯片20	Saccade	Whole	5	1367	1411	44						8.77	99.57	180.52	4.14			0.47285	0.51528	0.52733	0.50688	0.05448	2.58235
2	Timeline1	幻灯片20 (2)	5	1	幻灯片20	Saccade	Whole	6	1544	1589	44						352.93	84.18	107.13	3.7			0.52733	0.50688	0.57726	0.51307	0.04993	2.36668
2	Timeline1	幻灯片20 (2)	5	1	幻灯片20	Saccade	Partial	7	1800	1811	11							121.43	121.43				0.57726	0.51307			0.0732	3.46968
2	Timeline1	幻灯片20 (2)	5	1	幻灯片20	Saccade	Partial	8	1822	1844	22							177.15	261.72						0.65046	0.5189	0.37116	17.593
2	Timeline1	幻灯片21 (3)	5	1	幻灯片21	Saccade	Whole	1	45	56	11						54.91	35.29	35.29	0.53			0.2689	0.52464	0.27105	0.52158	0.00215	0.10191
2	Timeline1	幻灯片21 (3)	5	1	幻灯片21	Saccade	Whole	2	223	245	22						175.01	67.56	91.82	1.28			0.27105	0.52158	0.24852	0.51961	0.02253	1.06792
2	Timeline1	幻灯片21 (3)	5	1	幻灯片21	Saccade	Partial	3	334	345	11							82.04	82.04				0.24852	0.51961			0.09648	4.57315
2	Timeline1	幻灯片21 (3)	5	1	幻灯片21	Saccade	Partial	4	356	389	33							172.36	258.53						0.345	0.51177	0.03848	1.82395
2	Timeline1	幻灯片21 (3)	5	1	幻灯片21	Saccade	Whole	5	689	733	44						200.36	63.6	129.63	2.95			0.345	0.51177	0.30652	0.52605	0.08926	4.23092
2	Timeline1	幻灯片21 (3)	5	1	幻灯片21	Saccade	Partial	6	1022	1078	56							121.91	196.35				0.30652	0.52605			0.07569	3.58771
2	Timeline1	幻灯片21 (3)	5	1	幻灯片21	Saccade	Partial	7	1111	1122	11							33.87	33.87								0.00059	0.027966
2	Timeline1	幻灯片21 (3)	5	1	幻灯片21	Saccade	Partial	8	1144	1155	11							60.74	60.74						0.39578	0.51115	0.00623	0.295302
2	Timeline1	幻灯片21 (3)	5	1	幻灯片21	Saccade	Partial	9	1366	1411	44							138.67	248.85				0.39578	0.51115			0.06883	3.26254
2	Timeline1	幻灯片21 (3)	5	1	幻灯片21	Saccade	Partial	10	1444	1455	11							46.52	46.52						0.47147	0.5088	0.06888	3.26491
2	Timeline1	幻灯片21 (3)	5	1	幻灯片21	Saccade	Partial	11	1544	1600	56							274.06	417.47				0.47147	0.5088			0.02654	1.258
2	Timeline1	幻灯片21 (3)	5	1	幻灯片21	Saccade	Partial	12	1999	2010	11							1022.69	1022.69						0.47088	0.58627	0.04785	2.26809
2	Timeline1	幻灯片21 (3)	5	1	幻灯片21	Saccade	Partial	13	2099	2110	11							30.26	30.26				0.47088	0.58627			0.06245	2.96013
2	Timeline1	幻灯片21 (3)	5	1	幻灯片21	Saccade	Partial	14	2155	2188	33							76.66	114.51						0.46465	0.52043	0.08437	3.99914
2	Timeline1	幻灯片21 (3)	5	1	幻灯片21	Saccade	Whole	15	2288	2332	44						4.18	114.89	169.04	5.35			0.46465	0.52043	0.53348	0.51541	0.04384	2.07802
2	Timeline1	幻灯片21 (3)	5	1	幻灯片21	Saccade	Whole	16	2532	2577	44						354.47	120.71	154.22	5.28			0.53348	0.51541	0.60236	0.52208	0.21286	10.0896
2	Timeline1	幻灯片21 (3)	5	1	幻灯片21	Saccade	Whole	17	2865	2921	56						183.98	48.91	81.62	2.1			0.60236	0.52208	0.57582	0.52392	0.39329	18.6419
2	Timeline1	幻灯片21 (3)	5	1	幻灯片21	Saccade	Whole	18	3221	3265	44						176.07	91.42	126.77	3.69			0.57582	0.52392	0.52797	0.52063	0.28966	13.7299
2	Timeline1	幻灯片21 (3)	5	1	幻灯片21	Saccade	Partial	19	3698	3709	11							101.42	101.42				0.52797	0.52063			0.0278	1.31772
2	Timeline1	幻灯片21 (3)	5	1	幻灯片21	Saccade	Partial	20	3720	3742	22							164	217.65						0.59042	0.50786	0.01908	0.904392
2	Timeline1	幻灯片21 (3)	5	1	幻灯片21	Saccade	Partial	21	4087	4109	22							247.84	257.86				0.59042	0.50786			0.11991	5.68373
2	Timeline1	幻灯片22 (3)	5	1	幻灯片22	Saccade	Whole	1	29	40	11						95.07	31	31	0.94			0.17825	0.5186	0.17663	0.50026	0.00162	0.076788
2	Timeline1	幻灯片22 (3)	5	1	幻灯片22	Saccade	Partial	2	152	174	22							209.54	328.23				0.17663	0.50026			0.0956	4.53144
2	Timeline1	幻灯片22 (3)	5	1	幻灯片22	Saccade	Partial	3	185	196	11							145.75	145.75						0.27223	0.50545	0.01811	0.858414
2	Timeline1	幻灯片22 (3)	5	1	幻灯片22	Saccade	Whole	4	418	429	11						199.63	98.93	98.93	1.34			0.27223	0.50545	0.25412	0.51191	0.06193	2.93548
2	Timeline1	幻灯片22 (3)	5	1	幻灯片22	Saccade	Partial	5	540	562	22							88.43	141.98				0.25412	0.51191			0.00474	0.224676
2	Timeline1	幻灯片22 (3)	5	1	幻灯片22	Saccade	Partial	6	573	596	22							113.98	157.07						0.31605	0.51993	0.04121	1.95335
2	Timeline1	幻灯片22 (3)	5	1	幻灯片22	Saccade	Partial	7	862	873	11							52.9	52.9				0.31605	0.51993			0.04621	2.19035
2	Timeline1	幻灯片22 (3)	5	1	幻灯片22	Saccade	Partial	8	929	940	11							31.27	31.27						0.32079	0.53031	0.07202	3.41375
2	Timeline1	幻灯片22 (3)	5	1	幻灯片22	Saccade	Whole	9	1084	1129	44						3.65	70.73	140.88	3.06			0.32079	0.53031	0.362	0.52768	0.04842	2.29511
2	Timeline1	幻灯片22 (3)	5	1	幻灯片22	Saccade	Partial	10	1206	1217	11							30.45	30.45				0.362	0.52768			0.08863	4.20106
2	Timeline1	幻灯片22 (3)	5	1	幻灯片22	Saccade	Partial	11	1331	1354	22							58.58	58.58						0.40821	0.51185	0.27938	13.2426
2	Timeline1	幻灯片23 (3)	5	1	幻灯片23	Saccade	Partial	1	0	21	21							270.86	683.64								0.04605	2.18277
2	Timeline1	幻灯片23 (3)	5	1	幻灯片23	Saccade	Partial	2	76	87	11							37.92	37.92								0.06883	3.26254
2	Timeline1	幻灯片23 (3)	5	1	幻灯片23	Saccade	Partial	3	110	121	11							37.35	37.35								0.00198	0.093852
2	Timeline1	幻灯片23 (3)	5	1	幻灯片23	Saccade	Partial	4	154	198	44							67.65	99.21						0.24854	0.53387	0.06013	2.85016
2	Timeline1	幻灯片23 (3)	5	1	幻灯片23	Saccade	Whole	5	443	476	33						6.4	93.63	196	3.48			0.24854	0.53387	0.29459	0.52871	0.03918	1.85713
2	Timeline1	幻灯片23 (3)	5	1	幻灯片23	Saccade	Whole	6	609	665	56						12.49	96.16	197.98	5.06			0.29459	0.52871	0.36342	0.51347	0.0259	1.22766
2	Timeline1	幻灯片23 (3)	5	1	幻灯片23	Saccade	Partial	7	731	743	11							62.68	62.68				0.36342	0.51347			0.06865	3.25401
2	Timeline1	幻灯片23 (3)	5	1	幻灯片23	Saccade	Partial	8	765	776	11							52.87	52.87						0.36144	0.51519	0.07783	3.68914
2	Timeline1	幻灯片23 (3)	5	1	幻灯片23	Saccade	Whole	9	876	920	44						1.62	92.75	201.59	4.49			0.36144	0.51519	0.42157	0.51349	0.05176	2.45342
2	Timeline1	幻灯片23 (3)	5	1	幻灯片23	Saccade	Whole	10	1164	1209	44						197.18	67.86	134.95	3.05			0.42157	0.51349	0.38239	0.52561	0.00059	0.027966
2	Timeline1	幻灯片23 (3)	5	1	幻灯片23	Saccade	Whole	11	1342	1364	22						182.01	69.19	77.69	1.99			0.38239	0.52561	0.35649	0.52652	0.03332	1.57937
2	Timeline1	幻灯片23 (3)	5	1	幻灯片23	Saccade	Whole	12	1498	1531	33						5.78	142.52	205.99	5.22			0.35649	0.52652	0.42514	0.51956	0.05443	2.57998
2	Timeline1	幻灯片23 (3)	5	1	幻灯片23	Saccade	Partial	13	1875	1908	33							64.4	88.15								0.40929	19.4003
2	Timeline1	幻灯片23 (3)	5	1	幻灯片23	Saccade	Partial	14	1964	1975	11							35.94	35.94								0.00961	0.455514
2	Timeline1	幻灯片23 (3)	5	1	幻灯片23	Saccade	Partial	15	2019	2030	11							112.2	112.2								0.03379	1.60165
2	Timeline1	幻灯片23 (3)	5	1	幻灯片23	Saccade	Partial	16	2042	2064	22							169.75	188.69								0.10007	4.74332
2	Timeline1	幻灯片23 (3)	5	1	幻灯片23	Saccade	Partial	17	2097	2108	11							46.5	46.5								0.04959	2.35057
2	Timeline1	幻灯片24 (3)	5	1	幻灯片24	Saccade	Partial	1	42	53	11							76.85	76.85						0.16925	0.53398	0.03249	1.54003
2	Timeline1	幻灯片24 (3)	5	1	幻灯片24	Saccade	Whole	2	153	187	33						29.01	71.86	82.34	2.49			0.16925	0.53398	0.20174	0.51597	0.05159	2.44537
2	Timeline1	幻灯片24 (3)	5	1	幻灯片24	Saccade	Partial	3	309	331	22							165.93	262.04				0.20174	0.51597			0.023	1.0902
2	Timeline1	幻灯片24 (3)	5	1	幻灯片24	Saccade	Partial	4	342	353	11							64.44	64.44						0.25333	0.51634	0.09551	4.52717
2	Timeline1	幻灯片24 (3)	5	1	幻灯片24	Saccade	Whole	5	475	509	33						190.92	51.16	76.77	1.58			0.25333	0.51634	0.23033	0.52077	0.08722	4.13423
2	Timeline1	幻灯片24 (3)	5	1	幻灯片24	Saccade	Partial	6	653	708	56							73.07	111.96				0.23033	0.52077			0.20676	9.80042
2	Timeline1	幻灯片24 (3)	5	1	幻灯片24	Saccade	Partial	7	764	775	11							34.92	34.92								0.12109	5.73967
2	Timeline1	幻灯片24 (3)	5	1	幻灯片24	Saccade	Partial	8	808	853	44							72.62	146.32						0.32584	0.51076	0.05473	2.5942
2	Timeline1	幻灯片24 (3)	5	1	幻灯片24	Saccade	Partial	9	1086	1108	22							52.76	68.17				0.32584	0.51076			0.40362	19.1316
2	Timeline1	幻灯片25 (3)	5	1	幻灯片25	Saccade	Partial	1	108	119	11							64.72	64.72				0.20261	0.49612			0.04723	2.2387
2	Timeline1	幻灯片25 (3)	5	1	幻灯片25	Saccade	Partial	2	175	219	44							82.64	196.56						0.24984	0.51564	0.03755	1.77987
2	Timeline1	幻灯片25 (3)	5	1	幻灯片25	Saccade	Whole	3	408	453	44						6.22	69.15	175.22	2.56			0.24984	0.51564	0.28739	0.51155	0.03922	1.85903
2	Timeline1	幻灯片25 (3)	5	1	幻灯片25	Saccade	Partial	4	564	608	44							74.56	100.87				0.28739	0.51155			0.06844	3.24406
2	Timeline1	幻灯片25 (3)	5	1	幻灯片25	Saccade	Partial	5	630	641	11							35.75	35.75						0.32661	0.51177	0.07789	3.69199
2	Timeline1	幻灯片25 (3)	5	1	幻灯片25	Saccade	Whole	6	919	963	44						356.45	117.36	164.11	5.01			0.32661	0.51177	0.39505	0.51601	0.00083	0.039342
2	Timeline1	幻灯片25 (3)	5	1	幻灯片25	Saccade	Whole	7	1141	1185	44						4.33	135.08	222.16	5.94			0.39505	0.51601	0.47294	0.51011	0.14528	6.88627
2	Timeline1	幻灯片25 (3)	5	1	幻灯片25	Saccade	Whole	8	1296	1307	11						235.89	51.6	51.6	0.13			0.47294	0.51011	0.47211	0.51133	0.04903	2.32402
2	Timeline1	幻灯片25 (3)	5	1	幻灯片25	Saccade	Whole	9	1418	1474	56						0.04	200.1	374.01	11.02			0.47211	0.51133	0.61739	0.51124	0.01422	0.674028
2	Timeline1	幻灯片25 (3)	5	1	幻灯片25	Saccade	Whole	10	1641	1663	22						176.75	163.89	183.34	3.71			0.61739	0.51124	0.56836	0.50845	0.1588	7.52712
2	Timeline1	幻灯片25 (3)	5	1	幻灯片25	Saccade	Partial	11	1796	1807	11							30.31	30.31				0.56836	0.50845			0.46678	22.1254
2	Timeline1	幻灯片25 (3)	5	1	幻灯片25	Saccade	Partial	12	1818	1840	22							47.84	48.58						0.55414	0.5059	0.02733	1.29544
2	Timeline1	幻灯片26 (3)	5	1	幻灯片26	Saccade	Partial	1	15	59	44							112.35	304.86				0.16096	0.51094			0.07107	3.36872
2	Timeline1	幻灯片26 (3)	5	1	幻灯片26	Saccade	Partial	2	92	103	11							58.46	58.46						0.23203	0.5121	0.02803	1.32862
2	Timeline1	幻灯片26 (3)	5	1	幻灯片26	Saccade	Whole	3	248	270	22						348.08	60.03	81.13	2.04			0.23203	0.5121	0.26006	0.51801	0.04448	2.10835
2	Timeline1	幻灯片26 (3)	5	1	幻灯片26	Saccade	Whole	4	381	414	33						9.04	82.26	136.86	3.18			0.26006	0.51801	0.30454	0.51094	0.00796	0.377304
2	Timeline1	幻灯片26 (3)	5	1	幻灯片26	Saccade	Whole	5	714	725	11						231.71	33.36	33.36	0.83			0.30454	0.51094	0.29658	0.52101	0.08589	4.07119
2	Timeline1	幻灯片26 (3)	5	1	幻灯片26	Saccade	Whole	6	858	903	44						8.49	144.8	223.28	6.23			0.29658	0.52101	0.38247	0.50818	0.06797	3.22178
2	Timeline1	幻灯片26 (3)	5	1	幻灯片26	Saccade	Whole	7	1036	1069	33						3.91	136.96	212.26	5.07			0.38247	0.50818	0.45044	0.50354	0.06028	2.85727
2	Timeline1	幻灯片26 (3)	5	1	幻灯片26	Saccade	Whole	8	1225	1269	44						0.4	99.84	128.68	4.47			0.45044	0.50354	0.51072	0.50312	0.06386	3.02696
2	Timeline1	幻灯片26 (3)	5	1	幻灯片26	Saccade	Partial	9	1447	1469	22							73.63	107.48				0.51072	0.50312			0.01363	0.646062
2	Timeline1	幻灯片26 (3)	5	1	幻灯片26	Saccade	Partial	10	1480	1502	22							146	165.89						0.57458	0.5088	0.07145	3.38673
2	Timeline1	幻灯片26 (3)	5	1	幻灯片26	Saccade	Partial	11	1636	1647	11							34.15	34.15				0.57458	0.5088			0.03645	1.72773
2	Timeline1	幻灯片26 (3)	5	1	幻灯片26	Saccade	Partial	12	1658	1669	11							44.97	44.97						0.56095	0.50152	0.04646	2.2022
2	Timeline1	幻灯片26 (3)	5	1	幻灯片26	Saccade	Whole	13	1813	1835	22						351.52	219.6	239.72	5.21			0.56095	0.50152	0.6324	0.51217	0.44143	20.9238
2	Timeline1	幻灯片27 (3)	5	1	幻灯片27	Saccade	Partial	1	64	86	22							60.63	75.62				0.23242	0.51582			0.00079	0.037446
2	Timeline1	幻灯片27 (3)	5	1	幻灯片27	Saccade	Partial	2	97	120	22							60.18	77.87								0.00318	0.150732
2	Timeline1	幻灯片27 (3)	5	1	幻灯片27	Saccade	Partial	3	131	142	11							49.19	49.19						0.23321	0.51222	0.04708	2.23159
2	Timeline1	幻灯片27 (3)	5	1	幻灯片27	Saccade	Whole	4	297	308	11						98.34	76.07	76.07	0.94			0.23321	0.51222	0.23003	0.49054	0.05734	2.71792
2	Timeline1	幻灯片27 (3)	5	1	幻灯片27	Saccade	Whole	5	375	397	22						340.87	150.09	256.23	3.3			0.23003	0.49054	0.27711	0.50687	0.00279	0.132246
2	Timeline1	幻灯片27 (3)	5	1	幻灯片27	Saccade	Whole	6	530	564	33						14.3	113.99	200.93	4.13			0.27711	0.50687	0.33445	0.49225	0.08192	3.88301
2	Timeline1	幻灯片27 (3)	5	1	幻灯片27	Saccade	Whole	7	652	664	11						235.23	38.55	38.55	0.31			0.33445	0.49225	0.33166	0.49627	0.00168	0.079632
2	Timeline1	幻灯片27 (3)	5	1	幻灯片27	Saccade	Whole	8	741	786	44						358.47	126.65	245.87	5.92			0.33166	0.49627	0.41358	0.49846	0.04157	1.97042
2	Timeline1	幻灯片27 (3)	5	1	幻灯片27	Saccade	Whole	9	886	897	11						98.65	46.87	46.87	0.72			0.41358	0.49846	0.4119	0.4874	0.10549	5.00023
2	Timeline1	幻灯片27 (3)	5	1	幻灯片27	Saccade	Partial	10	974	986	11							34.75	34.75				0.4119	0.4874			0.02009	0.952266
2	Timeline1	幻灯片27 (3)	5	1	幻灯片27	Saccade	Partial	11	997	1019	22							113.54	127.45						0.45347	0.49503	0.09062	4.29539
2	Timeline1	幻灯片27 (3)	5	1	幻灯片27	Saccade	Whole	12	1097	1152	56						190.39	150.27	351.02	8.19			0.45347	0.49503	0.34798	0.51437	0.08123	3.8503
2	Timeline1	幻灯片27 (3)	5	1	幻灯片27	Saccade	Partial	13	1341	1352	11							35.62	35.62				0.34798	0.51437			0.07153	3.39052
2	Timeline1	幻灯片27 (3)	5	1	幻灯片27	Saccade	Partial	14	1363	1385	22							39.52	46.78						0.32789	0.51324	0.07413	3.51376
2	Timeline1	幻灯片27 (3)	5	1	幻灯片27	Saccade	Partial	15	1452	1485	33							158.26	311.34				0.32789	0.51324			0.07831	3.71189
2	Timeline1	幻灯片28 (2)	5	1	幻灯片28	Saccade	Whole	1	130	141	11						82.7	41.17	41.17	0.4			0.23715	0.51017	0.23842	0.50024	0.00127	0.060198
2	Timeline1	幻灯片28 (2)	5	1	幻灯片28	Saccade	Whole	2	230	252	22						186.41	117.02	190.91	2.33			0.23842	0.50024	0.20285	0.50424	0.03557	1.68602
2	Timeline1	幻灯片28 (2)	5	1	幻灯片28	Saccade	Partial	3	441	452	11							44.53	44.53				0.20285	0.50424			0.11423	5.4145
2	Timeline1	幻灯片28 (2)	5	1	幻灯片28	Saccade	Partial	4	474	496	22							354.06	619.71						0.31708	0.50377	0.01758	0.833292
2	Timeline1	幻灯片28 (2)	5	1	幻灯片28	Saccade	Partial	5	596	608	11							48.53	48.53				0.31708	0.50377			0.03324	1.57558
2	Timeline1	幻灯片28 (2)	5	1	幻灯片28	Saccade	Partial	6	630	652	22							53.85	68.15						0.2995	0.51345	0.06244	2.95966
2	Timeline1	幻灯片28 (2)	5	1	幻灯片28	Saccade	Partial	7	885	896	11							34.13	34.13				0.2995	0.51345			0.09773	4.6324
2	Timeline1	幻灯片28 (2)	5	1	幻灯片28	Saccade	Partial	8	907	930	22							113.22	187.34						0.26626	0.5175	0.00161	0.076314
2	Timeline1	幻灯片28 (2)	5	1	幻灯片28	Saccade	Whole	9	1041	1085	44						8.67	98.28	110.68	4.48			0.26626	0.5175	0.3287	0.50798	0.08878	4.20817
2	Timeline1	幻灯片28 (2)	5	1	幻灯片28	Saccade	Partial	10	1185	1196	11							44.56	44.56				0.3287	0.50798			0.08254	3.9124
2	Timeline1	幻灯片28 (2)	5	1	幻灯片28	Saccade	Partial	11	1252	1307	56							131.06	281.64						0.42643	0.49894	0.02832	1.34237
2	Timeline1	幻灯片28 (2)	5	1	幻灯片28	Saccade	Partial	12	1385	1396	11							45.04	45.04				0.42643	0.49894			0.08053	3.81712
2	Timeline1	幻灯片28 (2)	5	1	幻灯片28	Saccade	Partial	13	1429	1440	11							54.14	54.14						0.42804	0.50039	0.11288	5.35051
2	Timeline1	幻灯片28 (2)	5	1	幻灯片28	Saccade	Partial	14	1507	1518	11							121.23	121.23				0.42804	0.50039			0.36844	17.4641
2	Timeline1	幻灯片29 (2)	5	1	幻灯片29	Saccade	Whole	1	68	80	11						82.63	30.96	30.96	0.52			0.23758	0.5117	0.23861	0.50371	0.00103	0.048822
2	Timeline1	幻灯片29 (2)	5	1	幻灯片29	Saccade	Partial	2	213	235	22							114.82	190.58				0.23861	0.50371			0.03388	1.60591
2	Timeline1	幻灯片29 (2)	5	1	幻灯片29	Saccade	Partial	3	246	257	11							89.3	89.3						0.20473	0.52068	0.11694	5.54296
2	Timeline1	幻灯片29 (2)	5	1	幻灯片29	Saccade	Partial	4	324	335	11							212.55	212.55				0.20473	0.52068			0.01658	0.785892
2	Timeline1	幻灯片29 (2)	5	1	幻灯片29	Saccade	Partial	5	346	368	22							162.68	170.51								0.12092	5.73161
2	Timeline1	幻灯片29 (2)	5	1	幻灯片29	Saccade	Partial	6	390	424	33							34.16	39.31								0.06274	2.97388
2	Timeline1	幻灯片29 (2)	5	1	幻灯片29	Saccade	Partial	7	457	479	22							41.48	47.9								0.07912	3.75029
2	Timeline1	幻灯片29 (2)	5	1	幻灯片29	Saccade	Partial	8	490	501	11							75.32	75.32						0.32167	0.49261	0.0438	2.07612
2	Timeline1	幻灯片29 (2)	5	1	幻灯片29	Saccade	Partial	9	568	579	11							98.56	98.56				0.32167	0.49261			0.05928	2.80987
2	Timeline1	幻灯片29 (2)	5	1	幻灯片29	Saccade	Partial	10	613	657	44							75.68	142.37						0.33825	0.49771	0.05396	2.5577
2	Timeline1	幻灯片29 (2)	5	1	幻灯片29	Saccade	Partial	11	812	835	22							218.67	309.98				0.33825	0.49771			0.48229	22.8605
2	Timeline1	幻灯片31 (2)	5	1	幻灯片31	Saccade	Partial	1	223	235	11							263.09	263.09				0.20028	0.50447			0.04027	1.9088
2	Timeline1	幻灯片31 (2)	5	1	幻灯片31	Saccade	Partial	2	246	257	11							33.86	33.86						0.24055	0.50165	0.09515	4.51011
2	Timeline1	幻灯片31 (2)	5	1	幻灯片31	Saccade	Partial	3	590	601	11							50.08	50.08				0.24055	0.50165			0.0099	0.46926
2	Timeline1	幻灯片31 (2)	5	1	幻灯片31	Saccade	Partial	4	612	623	11							44.02	44.02								0.1007	4.77318
2	Timeline1	幻灯片31 (2)	5	1	幻灯片31	Saccade	Partial	5	645	656	11							63.85	63.85								0.00765	0.36261
2	Timeline1	幻灯片31 (2)	5	1	幻灯片31	Saccade	Partial	6	679	745	67							66.67	109.93								0.01512	0.716688
2	Timeline1	幻灯片31 (2)	5	1	幻灯片31	Saccade	Partial	7	779	790	11							40.28	40.28								0.05125	2.42925
2	Timeline1	幻灯片31 (2)	5	1	幻灯片31	Saccade	Partial	8	812	823	11							87.95	87.95								0.06389	3.02839
2	Timeline1	幻灯片31 (2)	5	1	幻灯片31	Saccade	Partial	9	856	867	11							79.66	79.66								0.07163	3.39526
2	Timeline1	幻灯片31 (2)	5	1	幻灯片31	Saccade	Partial	10	878	890	11							111.65	111.65								0.00437	0.207138
2	Timeline1	幻灯片31 (2)	5	1	幻灯片31	Saccade	Partial	11	993	1027	33							61.4	99.48						0.3357	0.48573	0.14986	7.10336
2	Timeline1	幻灯片32 (2)	5	1	幻灯片32	Saccade	Whole	1	143	177	33						353.09	77.66	97.6	2.75			0.21127	0.51055	0.24951	0.51519	0.03824	1.81258
2	Timeline1	幻灯片32 (2)	5	1	幻灯片32	Saccade	Whole	2	310	354	44						5.78	87.79	116.58	4.1			0.24951	0.51519	0.30801	0.50927	0.0585	2.7729
2	Timeline1	幻灯片32 (2)	5	1	幻灯片32	Saccade	Whole	3	565	587	22						6.89	146.39	172.59	3.57			0.30801	0.50927	0.35887	0.50312	0.05086	2.41076
2	Timeline1	幻灯片32 (2)	5	1	幻灯片32	Saccade	Whole	4	843	865	22						346.24	47.46	64.6	1.49			0.35887	0.50312	0.37958	0.50819	0.02071	0.981654
2	Timeline1	幻灯片32 (2)	5	1	幻灯片32	Saccade	Whole	5	1009	1054	44						9.75	99.04	130.31	4.81			0.37958	0.50819	0.44547	0.49687	0.06589	3.12319
2	Timeline1	幻灯片32 (2)	5	1	幻灯片32	Saccade	Whole	6	1254	1298	44						354.06	135.31	201.97	5.33			0.44547	0.49687	0.51836	0.50445	0.07289	3.45499
2	Timeline1	幻灯片32 (2)	5	1	幻灯片32	Saccade	Whole	7	1487	1520	33						351.24	79.59	101.93	2.98			0.51836	0.50445	0.55961	0.51081	0.04125	1.95525
2	Timeline1	幻灯片32 (2)	5	1	幻灯片32	Saccade	Partial	8	1742	1798	56							261.74	721.59				0.55961	0.51081			0.08144	3.86026
2	Timeline1	幻灯片32 (2)	5	1	幻灯片32	Saccade	Partial	9	1899	1921	22							42.84	42.84						0.64105	0.51752	0.04413	2.09176
2	Timeline1	幻灯片32 (2)	5	1	幻灯片32	Saccade	Whole	10	2121	2154	33						356.38	80.78	100.13	3.06			0.64105	0.51752	0.68518	0.52031	0.07443	3.52798
2	Timeline1	幻灯片33 (2)	5	1	幻灯片33	Saccade	Partial	1	72	83	11							34.16	34.16				0.42155	0.50615			0.17538	8.31301
2	Timeline1	幻灯片33 (2)	5	1	幻灯片33	Saccade	Partial	2	105	116	11							38.02	38.02								0.05501	2.60747
2	Timeline1	幻灯片33 (2)	5	1	幻灯片33	Saccade	Partial	3	172	227	56							227.32	576.11						0.24617	0.52956	0.03649	1.72963
2	Timeline1	幻灯片33 (2)	5	1	幻灯片33	Saccade	Whole	4	338	350	11						92.09	41.96	41.96	0.47			0.24617	0.52956	0.24578	0.51884	0.02715	1.28691
2	Timeline1	幻灯片33 (2)	5	1	幻灯片33	Saccade	Whole	5	660	694	33						11.52	94.72	155.97	3.9			0.24578	0.51884	0.30079	0.50763	0.06336	3.00326
2	Timeline1	幻灯片33 (2)	5	1	幻灯片33	Saccade	Whole	6	838	871	33						350.62	64.08	82.89	2.36			0.30079	0.50763	0.33728	0.51365	0.07929	3.75835
2	Timeline1	幻灯片33 (2)	5	1	幻灯片33	Saccade	Whole	7	1082	1105	22						356.06	71.71	84.02	1.83			0.33728	0.51365	0.36443	0.51553	0.03781	1.79219
2	Timeline1	幻灯片33 (2)	5	1	幻灯片33	Saccade	Whole	8	1338	1382	44						358.49	99.35	173.51	4.57			0.36443	0.51553	0.42779	0.5172	0.05128	2.43067
2	Timeline1	幻灯片33 (2)	5	1	幻灯片33	Saccade	Whole	9	1549	1604	56						2.42	108.53	205.05	5.82			0.42779	0.5172	0.50708	0.51384	0.05556	2.63354
2	Timeline1	幻灯片33 (2)	5	1	幻灯片33	Saccade	Partial	10	1860	1871	11							61.4	61.4				0.50708	0.51384			0.1364	6.46536
2	Timeline1	幻灯片33 (2)	5	1	幻灯片33	Saccade	Partial	11	1882	1904	22							96.38	103.44						0.54489	0.52064	0.05821	2.75915
2	Timeline1	幻灯片33 (2)	5	1	幻灯片33	Saccade	Whole	12	2059	2093	33						359.9	112.38	117.86	3.66			0.54489	0.52064	0.59617	0.52073	0.13131	6.22409
2	Timeline1	幻灯片34 (1)	6	1	幻灯片34	Saccade	Whole	1	203	269	67						21.48	134.1	316.57	8.59			0.22108	0.54412	0.33942	0.49756	0.11834	5.60932
2	Timeline1	幻灯片34 (1)	6	1	幻灯片34	Saccade	Whole	2	514	558	44						213.89	78.13	131.39	3.09			0.33942	0.49756	0.29985	0.52414	0.03957	1.87562
2	Timeline1	幻灯片34 (1)	6	1	幻灯片34	Saccade	Whole	3	880	936	56						8.47	156.95	238.48	8.35			0.29985	0.52414	0.4134	0.50723	0.11355	5.38227
2	Timeline1	幻灯片34 (1)	6	1	幻灯片34	Saccade	Whole	4	1213	1258	44						2.34	161.75	254.08	7.12			0.4134	0.50723	0.50838	0.50335	0.09498	4.50205
2	Timeline1	幻灯片34 (1)	6	1	幻灯片34	Saccade	Whole	5	1535	1569	33						355.52	51.46	66.26	2.22			0.50838	0.50335	0.53848	0.50571	0.0301	1.42674
2	Timeline1	幻灯片34 (1)	6	1	幻灯片34	Saccade	Whole	6	1702	1735	33						355.25	89.71	94.45	3.34			0.53848	0.50571	0.5829	0.5094	0.04442	2.10551
2	Timeline1	幻灯片34 (1)	6	1	幻灯片34	Saccade	Whole	7	1835	1891	56						0.3	106.12	199.35	6.03			0.5829	0.5094	0.66591	0.50896	0.08301	3.93467
2	Timeline1	幻灯片34 (1)	6	1	幻灯片34	Saccade	Partial	8	2412	2457	44							126.34	200.88				0.66591	0.50896			0.08225	3.89865
2	Timeline1	幻灯片34 (1)	6	1	幻灯片34	Saccade	Partial	9	2468	2479	11							30.87	30.87								0.13265	6.28761
2	Timeline1	幻灯片34 (1)	6	1	幻灯片34	Saccade	Partial	10	2534	2546	11							59.61	59.61								0.40965	19.4174
2	Timeline1	幻灯片34 (1)	6	1	幻灯片34	Saccade	Partial	11	2568	2579	11							50.85	50.85								0.22234	10.5389
2	Timeline1	幻灯片35 (1)	6	1	幻灯片35	Saccade	Partial	1	0	8	8							37.81	37.81						0.24643	0.54247	0.05226	2.47712
2	Timeline1	幻灯片35 (1)	6	1	幻灯片35	Saccade	Whole	2	174	219	44						27.52	83.17	112.86	3.83			0.24643	0.54247	0.29869	0.51524	0.0597	2.82978
2	Timeline1	幻灯片35 (1)	6	1	幻灯片35	Saccade	Whole	3	352	396	44						10.18	93.47	140.94	4.35			0.29869	0.51524	0.35839	0.50452	0.02225	1.05465
2	Timeline1	幻灯片35 (1)	6	1	幻灯片35	Saccade	Whole	4	696	729	33						211.14	43.46	56.16	1.76			0.35839	0.50452	0.33614	0.51797	0.14478	6.86257
2	Timeline1	幻灯片35 (1)	6	1	幻灯片35	Saccade	Whole	5	829	874	44						4.35	244.27	489.56	10.87			0.33614	0.51797	0.48092	0.50694	0.0636	3.01464
2	Timeline1	幻灯片35 (1)	6	1	幻灯片35	Saccade	Whole	6	1074	1129	56						4.62	95.69	149.1	4.77			0.48092	0.50694	0.54452	0.5018	0.07517	3.56306
2	Timeline1	幻灯片35 (1)	6	1	幻灯片35	Saccade	Partial	7	1218	1229	11							57.12	57.12				0.54452	0.5018			0.05655	2.68047
2	Timeline1	幻灯片35 (1)	6	1	幻灯片35	Saccade	Partial	8	1273	1318	44							127.57	235.67						0.61969	0.51128	0.01258	0.596292
2	Timeline1	幻灯片35 (1)	6	1	幻灯片35	Saccade	Whole	9	1496	1540	44						0.86	92.1	114.8	4.02			0.61969	0.51128	0.67624	0.51044	0.34605	16.4028
2	Timeline1	幻灯片36 (1)	6	1	幻灯片36	Saccade	Partial	1	129	152	22							508.18	964.83				0.15476	0.49986			0.14912	7.06829
2	Timeline1	幻灯片36 (1)	6	1	幻灯片36	Saccade	Partial	2	163	174	11							70.86	70.86						0.30388	0.50019	0.02958	1.40209
2	Timeline1	幻灯片36 (1)	6	1	幻灯片36	Saccade	Whole	3	374	396	22						198.46	93.17	126.67	2.2			0.30388	0.50019	0.2743	0.51006	0.09923	4.7035
2	Timeline1	幻灯片36 (1)	6	1	幻灯片36	Saccade	Whole	4	562	607	44						359.21	154.24	342.28	7.08			0.2743	0.51006	0.37353	0.51142	0.08242	3.90671
2	Timeline1	幻灯片36 (1)	6	1	幻灯片36	Saccade	Whole	5	840	884	44						6.5	138.31	199.08	6.21			0.37353	0.51142	0.45595	0.50203	0.05545	2.62833
2	Timeline1	幻灯片36 (1)	6	1	幻灯片36	Saccade	Whole	6	1129	1173	44						359.95	85.72	115.66	4.17			0.45595	0.50203	0.5114	0.50208	0.02766	1.31108
2	Timeline1	幻灯片36 (1)	6	1	幻灯片36	Saccade	Whole	7	1417	1451	33						346.41	52.99	82.87	2.07			0.5114	0.50208	0.53906	0.50877	0.0088	0.41712
2	Timeline1	幻灯片36 (1)	6	1	幻灯片36	Saccade	Partial	8	1562	1584	22							460.99	715.37				0.53906	0.50877			0.03653	1.73152
2	Timeline1	幻灯片36 (1)	6	1	幻灯片36	Saccade	Partial	9	1698	1731	33							44.75	53.07						0.53026	0.49899	0.10638	5.04241
2	Timeline1	幻灯片36 (1)	6	1	幻灯片36	Saccade	Partial	10	1831	1853	22							127.9	139.03				0.53026	0.49899			0.02702	1.28075
2	Timeline1	幻灯片36 (1)	6	1	幻灯片36	Saccade	Partial	11	1864	1875	11							37.43	37.43						0.49373	0.50403	0.00512	0.242688
2	Timeline1	幻灯片36 (1)	6	1	幻灯片36	Saccade	Whole	12	2031	2053	22						356.51	350.7	358.4	8.09			0.49373	0.50403	0.60011	0.51052	0.02426	1.14992
2	Timeline1	幻灯片36 (1)	6	1	幻灯片36	Saccade	Whole	13	2297	2320	22						10.19	64.15	89.69	1.94			0.60011	0.51052	0.62713	0.50566	0.05895	2.79423
2	Timeline1	幻灯片36 (1)	6	1	幻灯片36	Saccade	Whole	14	2453	2464	11						220.58	41.9	41.9	0.47			0.62713	0.50566	0.62201	0.51005	0.28687	13.5976
2	Timeline1	幻灯片36 (1)	6	1	幻灯片36	Saccade	Whole	15	3086	3119	33						340.29	56.84	71.54	1.75			0.62201	0.51005	0.64627	0.51873	0.60581	28.7154
2	Timeline1	幻灯片36 (1)	6	1	幻灯片36	Saccade	Whole	16	3452	3485	33						7.49	104.66	121.19	3.95			0.64627	0.51873	0.70522	0.51098	0.62804	29.7691
2	Timeline1	幻灯片36 (1)	6	1	幻灯片36	Saccade	Partial	17	3785	3841	56							455.91	1664.92				0.70522	0.51098			0.08205	3.88917
2	Timeline1	幻灯片37 (1)	6	1	幻灯片37	Saccade	Partial	1	0	37	37							637.05	1811.76								0.06967	3.30236
2	Timeline1	幻灯片37 (1)	6	1	幻灯片37	Saccade	Partial	2	48	70	22							39.29	44.35						0.22974	0.51354	0.0029	0.13746
2	Timeline1	幻灯片37 (1)	6	1	幻灯片37	Saccade	Partial	3	170	181	11							45.6	45.6				0.22974	0.51354			0.01187	0.562638
2	Timeline1	幻灯片37 (1)	6	1	幻灯片37	Saccade	Partial	4	225	270	44							103.48	229.45						0.29941	0.50993	0.08401	3.98207
2	Timeline1	幻灯片37 (1)	6	1	幻灯片37	Saccade	Partial	5	514	536	22							42.65	49.33				0.29941	0.50993			0.04185	1.98369
2	Timeline1	幻灯片37 (1)	6	1	幻灯片37	Saccade	Partial	6	650	672	22							83.9	83.9								0.0015	0.0711
2	Timeline1	幻灯片37 (1)	6	1	幻灯片37	Saccade	Partial	7	727	739	11							31.25	31.25						0.29651	0.51406	0.06272	2.97293
2	Timeline1	幻灯片37 (1)	6	1	幻灯片37	Saccade	Whole	8	805	827	22						162.82	31.62	33.18	0.89			0.29651	0.51406	0.28464	0.51039	0.06583	3.12034
2	Timeline1	幻灯片37 (1)	6	1	幻灯片37	Saccade	Whole	9	1005	1049	44						5.15	125.3	261.19	6.03			0.28464	0.51039	0.36865	0.50282	0.04281	2.02919
2	Timeline1	幻灯片37 (1)	6	1	幻灯片37	Saccade	Whole	10	1260	1294	33						8.43	91.84	109.88	3.07			0.36865	0.50282	0.4105	0.49662	0.0894	4.23756
2	Timeline1	幻灯片37 (1)	6	1	幻灯片37	Saccade	Whole	11	1360	1371	11						263.83	44.65	44.65	0.58			0.4105	0.49662	0.409	0.51046	0.22722	10.7702
2	Timeline1	幻灯片38 (1)	6	1	幻灯片38	Saccade	Partial	1	72	83	11							39.22	39.22				0.16314	0.50347			0.12283	5.82214
2	Timeline1	幻灯片38 (1)	6	1	幻灯片38	Saccade	Partial	2	105	116	11							82.12	82.12								0.0884	4.19016
2	Timeline1	幻灯片38 (1)	6	1	幻灯片38	Saccade	Partial	3	127	138	11							40.87	40.87								0.10373	4.9168
2	Timeline1	幻灯片38 (1)	6	1	幻灯片38	Saccade	Partial	4	150	172	22							341	603.25						0.28597	0.5136	0.06753	3.20092
2	Timeline1	幻灯片38 (1)	6	1	幻灯片38	Saccade	Whole	5	494	538	44						1.48	135.99	276.28	6.4			0.28597	0.5136	0.37437	0.51131	0.02666	1.26368
2	Timeline1	幻灯片38 (1)	6	1	幻灯片38	Saccade	Whole	6	738	782	44						4.32	173.36	321.63	7.72			0.37437	0.51131	0.4781	0.50347	0.08669	4.10911
2	Timeline1	幻灯片38 (1)	6	1	幻灯片38	Saccade	Whole	7	1027	1082	56						357.7	87.64	140.32	4.96			0.4781	0.50347	0.54563	0.50618	0.07526	3.56732
2	Timeline1	幻灯片38 (1)	6	1	幻灯片38	Saccade	Whole	8	1371	1404	33						184.04	53.79	62.82	2.2			0.54563	0.50618	0.51897	0.50806	0.35303	16.7336
2	Timeline1	幻灯片39 (1)	6	1	幻灯片39	Saccade	Whole	1	32	66	33						354.74	220.07	552.06	6.46			0.16472	0.49631	0.26133	0.50521	0.09661	4.57931
2	Timeline1	幻灯片39 (1)	6	1	幻灯片39	Saccade	Whole	2	232	277	44						1.65	88.2	124.84	4.2			0.26133	0.50521	0.31974	0.50353	0.05841	2.76863
2	Timeline1	幻灯片39 (1)	6	1	幻灯片39	Saccade	Partial	3	354	366	11							50.82	50.82				0.31974	0.50353			0.01564	0.741336
2	Timeline1	幻灯片39 (1)	6	1	幻灯片39	Saccade	Partial	4	501	523	22							36.99	36.99						0.3041	0.50401	0.07456	3.53414
2	Timeline1	幻灯片39 (1)	6	1	幻灯片39	Saccade	Whole	5	601	645	44						353.9	118.02	179.06	5.34			0.3041	0.50401	0.37866	0.51197	0.07774	3.68488
2	Timeline1	幻灯片39 (1)	6	1	幻灯片39	Saccade	Partial	6	978	989	11							63.55	63.55				0.37866	0.51197			0.03107	1.47272
2	Timeline1	幻灯片39 (1)	6	1	幻灯片39	Saccade	Partial	7	1001	1045	44							147.07	222.65						0.4564	0.51058	0.05222	2.47523
2	Timeline1	幻灯片39 (1)	6	1	幻灯片39	Saccade	Whole	8	1212	1245	33						359.58	67.02	86.61	2.32			0.4564	0.51058	0.48747	0.5108	0.0864	4.09536
2	Timeline1	幻灯片39 (1)	6	1	幻灯片39	Saccade	Whole	9	1534	1567	33						203.36	115.36	137.76	4.16			0.48747	0.5108	0.43525	0.53336	0.06794	3.22036
2	Timeline1	幻灯片39 (1)	6	1	幻灯片39	Saccade	Whole	10	1745	1800	56						6.76	120.3	269.4	6.61			0.43525	0.53336	0.52165	0.52312	0.0264	1.25136
2	Timeline1	幻灯片39 (1)	6	1	幻灯片39	Saccade	Whole	11	2189	2233	44						360	116.64	206.89	5.1			0.52165	0.52312	0.58959	0.52312	0.08041	3.81143
2	Timeline1	幻灯片39 (1)	6	1	幻灯片39	Saccade	Whole	12	2544	2577	33						5.19	60.48	73.6	1.95			0.58959	0.52312	0.61599	0.52072	0.13083	6.20134
2	Timeline1	幻灯片39 (1)	6	1	幻灯片39	Saccade	Whole	13	2788	2844	56						0.92	105.47	154.51	5.74			0.61599	0.52072	0.6964	0.51944	0.47549	22.5382
2	Timeline1	幻灯片39 (1)	6	1	幻灯片39	Saccade	Partial	14	2977	2988	11							40.99	40.99				0.6964	0.51944			0.76576	36.297
2	Timeline1	幻灯片39 (1)	6	1	幻灯片39	Saccade	Partial	15	3021	3066	44							219.87	335.9								0.00808	0.382992
2	Timeline1	幻灯片40 (1)	6	1	幻灯片40	Saccade	Partial	1	101	112	11							47.57	47.57				0.18949	0.49747			0.08162	3.86879
2	Timeline1	幻灯片40 (1)	6	1	幻灯片40	Saccade	Partial	2	134	167	33							163.79	426.96						0.27111	0.51317	0.01206	0.571644
2	Timeline1	幻灯片40 (1)	6	1	幻灯片40	Saccade	Whole	3	345	356	11						221.2	32.02	32.02	0.89			0.27111	0.51317	0.25905	0.52374	0.05234	2.48092
2	Timeline1	幻灯片40 (1)	6	1	幻灯片40	Saccade	Whole	4	500	556	56						10.36	71.56	100.5	3.69			0.25905	0.52374	0.31139	0.51417	0.05441	2.57903
2	Timeline1	幻灯片40 (1)	6	1	幻灯片40	Saccade	Whole	5	922	955	33						194.25	107.98	202.68	3.89			0.31139	0.51417	0.25698	0.52798	0.08183	3.87874
2	Timeline1	幻灯片40 (1)	6	1	幻灯片40	Saccade	Whole	6	1311	1355	44						5.1	128.92	225.7	5.78			0.25698	0.52798	0.33881	0.52067	0.02267	1.07456
2	Timeline1	幻灯片40 (1)	6	1	幻灯片40	Saccade	Partial	7	1455	1466	11							63.76	63.76				0.33881	0.52067			0.04233	2.00644
2	Timeline1	幻灯片40 (1)	6	1	幻灯片40	Saccade	Partial	8	1580	1624	44							66.43	79.64						0.36148	0.50876	0.04428	2.09887
2	Timeline1	幻灯片40 (1)	6	1	幻灯片40	Saccade	Whole	9	1869	1902	33						197.96	82.7	123.49	3.12			0.36148	0.50876	0.31915	0.52249	0.06731	3.19049
2	Timeline1	幻灯片40 (1)	6	1	幻灯片40	Saccade	Whole	10	2135	2180	44						16.46	76.45	110.62	3.2			0.31915	0.52249	0.36343	0.50941	0.03686	1.74716
2	Timeline1	幻灯片40 (1)	6	1	幻灯片40	Saccade	Whole	11	2646	2690	44						194.62	109.46	235.16	4.96			0.36343	0.50941	0.29612	0.52696	0.08581	4.06739
2	Timeline1	幻灯片40 (1)	6	1	幻灯片40	Saccade	Whole	12	2968	3001	33						196.29	80.57	106.9	2.66			0.29612	0.52696	0.25926	0.53773	0.02677	1.2689
2	Timeline1	幻灯片40 (1)	6	1	幻灯片40	Saccade	Partial	13	3168	3179	11							38.32	38.32				0.25926	0.53773			0.07016	3.32558
2	Timeline1	幻灯片40 (1)	6	1	幻灯片40	Saccade	Partial	14	3234	3279	44							151.01	200.48						0.34507	0.50955	0.09426	4.46792
2	Timeline1	幻灯片40 (1)	6	1	幻灯片40	Saccade	Whole	15	3490	3512	22						197.39	81.38	86.25	1.99			0.34507	0.50955	0.3183	0.51794	0.07691	3.64553
2	Timeline1	幻灯片40 (1)	6	1	幻灯片40	Saccade	Whole	16	3590	3634	44						13.03	108.33	183.15	5.21			0.3183	0.51794	0.38846	0.50171	0.09421	4.46555
2	Timeline1	幻灯片40 (1)	6	1	幻灯片40	Saccade	Whole	17	3701	3745	44						194.96	151.35	213.37	6.93			0.38846	0.50171	0.2942	0.5269	0.03178	1.50637
2	Timeline1	幻灯片40 (1)	6	1	幻灯片40	Saccade	Whole	18	3978	4023	44						13.54	117.3	189.8	5.62			0.2942	0.5269	0.37111	0.50839	0.06813	3.22936
2	Timeline1	幻灯片40 (1)	6	1	幻灯片40	Saccade	Partial	19	4211	4223	11							36.78	36.78				0.37111	0.50839			0.14446	6.8474
2	Timeline1	幻灯片41 (1)	6	1	幻灯片41	Saccade	Whole	1	69	125	56						350.23	67.31	107.05	3.98			0.20844	0.49755	0.2653	0.50733	0.05686	2.69516
2	Timeline1	幻灯片41 (1)	6	1	幻灯片41	Saccade	Whole	2	324	347	22						190.52	43.36	48.11	1.28			0.2653	0.50733	0.24634	0.51085	0.01896	0.898704
2	Timeline1	幻灯片41 (1)	6	1	幻灯片41	Saccade	Partial	3	480	491	11							37.19	37.19				0.24634	0.51085			0.0333	1.57842
2	Timeline1	幻灯片41 (1)	6	1	幻灯片41	Saccade	Partial	4	502	535	33							63.41	117.02						0.27964	0.50441	0.0786	3.72564
2	Timeline1	幻灯片41 (1)	6	1	幻灯片41	Saccade	Whole	5	691	735	44						10.02	126.53	214.98	5.56			0.27964	0.50441	0.35824	0.49052	0.0871	4.12854
2	Timeline1	幻灯片41 (1)	6	1	幻灯片41	Saccade	Whole	6	902	946	44						353.05	133.21	179.63	6.31			0.35824	0.49052	0.44534	0.50114	0.03525	1.67085
2	Timeline1	幻灯片41 (1)	6	1	幻灯片41	Saccade	Whole	7	1146	1190	44						187.82	61.92	81.15	2.72			0.44534	0.50114	0.41009	0.50598	0.11376	5.39222
2	Timeline1	幻灯片41 (1)	6	1	幻灯片41	Saccade	Whole	8	1313	1368	56						1.85	151.55	360.16	8.48			0.41009	0.50598	0.52385	0.5023	0.18037	8.54954
2	Timeline1	幻灯片41 (1)	6	1	幻灯片41	Saccade	Partial	9	1512	1524	11							42.25	42.25				0.52385	0.5023			0.03745	1.77513
2	Timeline1	幻灯片41 (1)	6	1	幻灯片41	Saccade	Partial	10	1535	1601	67							199.91	414.21						0.70422	0.5093	0.43004	20.3839
2	Timeline1	幻灯片41 (1)	6	1	幻灯片41	Saccade	Partial	11	1712	1723	11							37.88	37.88				0.70422	0.5093			0.01262	0.598188
2	Timeline1	幻灯片42 (1)	6	1	幻灯片42	Saccade	Partial	1	174	207	33							77.55	132.8				0.24935	0.50818			0.03998	1.89505
2	Timeline1	幻灯片42 (1)	6	1	幻灯片42	Saccade	Partial	2	219	230	11							41.3	41.3						0.28933	0.51107	0.02071	0.981654
2	Timeline1	幻灯片42 (1)	6	1	幻灯片42	Saccade	Whole	3	418	441	22						354.61	58.65	72.12	1.41			0.28933	0.51107	0.31004	0.51302	0.05102	2.41835
2	Timeline1	幻灯片42 (1)	6	1	幻灯片42	Saccade	Whole	4	685	729	44						188.55	75.63	106.61	3.69			0.31004	0.51302	0.25902	0.52069	0.12058	5.71549
2	Timeline1	幻灯片42 (1)	6	1	幻灯片42	Saccade	Whole	5	951	996	44						5.96	196.04	275.26	8.62			0.25902	0.52069	0.3796	0.5081	0.07192	3.40901
2	Timeline1	幻灯片42 (1)	6	1	幻灯片42	Saccade	Whole	6	1207	1251	44						1.78	107.35	211.27	5.25			0.3796	0.5081	0.45152	0.50587	0.02207	1.04612
2	Timeline1	幻灯片42 (1)	6	1	幻灯片42	Saccade	Whole	7	1484	1495	11						352.94	59.58	59.58	1.57			0.45152	0.50587	0.47359	0.5086	0.03777	1.7903
2	Timeline1	幻灯片42 (1)	6	1	幻灯片42	Saccade	Whole	8	1662	1695	33						190.07	87.17	97.47	2.97			0.47359	0.5086	0.43582	0.51531	0.12778	6.05677
2	Timeline1	幻灯片42 (1)	6	1	幻灯片42	Saccade	Whole	9	1862	1906	44						359.88	204.19	353.38	9.6			0.43582	0.51531	0.5636	0.51557	0.09708	4.60159
2	Timeline1	幻灯片42 (1)	6	1	幻灯片42	Saccade	Whole	10	2139	2195	56						359.95	129.59	197.82	6.99			0.5636	0.51557	0.66068	0.51566	0.03232	1.53197
2	Timeline1	幻灯片42 (1)	6	1	幻灯片42	Saccade	Whole	11	2339	2384	44						167.89	53.84	81.5	2.43			0.66068	0.51566	0.62836	0.50873	0.07832	3.71237
2	Timeline1	幻灯片42 (1)	6	1	幻灯片42	Saccade	Whole	12	2550	2595	44						6.67	115.98	179.96	5.43			0.62836	0.50873	0.70668	0.49957	0.35866	17.0005
2	Timeline1	幻灯片42 (1)	6	1	幻灯片42	Saccade	Partial	13	2806	2861	56							514.13	1891.41				0.70668	0.49957			0.766	36.3084
2	Timeline1	幻灯片43 (1)	6	1	幻灯片43	Saccade	Whole	1	190	223	33						196.1	110.32	184.1	2.98			0.30489	0.50412	0.25997	0.51709	0.04492	2.12921
2	Timeline1	幻灯片43 (1)	6	1	幻灯片43	Saccade	Whole	2	334	368	33						0.98	120.11	279.49	4.58			0.25997	0.51709	0.32281	0.51601	0.06284	2.97862
2	Timeline1	幻灯片43 (1)	6	1	幻灯片43	Saccade	Whole	3	623	679	56						10.2	117.41	225.3	6.47			0.32281	0.51601	0.41191	0.49998	0.0891	4.22334
2	Timeline1	幻灯片43 (1)	6	1	幻灯片43	Saccade	Whole	4	945	1001	56						355.16	138.78	272.35	7.91			0.41191	0.49998	0.51906	0.50904	0.10715	5.07891
2	Timeline1	幻灯片43 (1)	6	1	幻灯片43	Saccade	Whole	5	1212	1256	44						355.74	83.12	123.53	3.75			0.51906	0.50904	0.56963	0.51281	0.05057	2.39702
2	Timeline1	幻灯片43 (1)	6	1	幻灯片43	Saccade	Whole	6	1400	1445	44						1.96	77.75	110.53	3.59			0.56963	0.51281	0.61941	0.5111	0.04978	2.35957
2	Timeline1	幻灯片43 (1)	6	1	幻灯片43	Saccade	Whole	7	1589	1634	44						359.88	79.12	126.47	3.33			0.61941	0.5111	0.66659	0.5112	0.04718	2.23633
2	Timeline1	幻灯片43 (1)	6	1	幻灯片43	Saccade	Whole	8	1822	1844	22						162.64	39.37	48.55	0.91			0.66659	0.5112	0.65457	0.50744	0.01202	0.569748
2	Timeline1	幻灯片43 (1)	6	1	幻灯片43	Saccade	Whole	9	2055	2100	44						8.85	112.32	159.53	5.22			0.65457	0.50744	0.73021	0.49567	0.07564	3.58534
2	Timeline1	幻灯片43 (1)	6	1	幻灯片43	Saccade	Whole	10	2244	2255	11						83.35	42.94	42.94	0.09			0.73021	0.49567	0.73072	0.49133	0.00051	0.024174
2	Timeline1	幻灯片43 (1)	6	1	幻灯片43	Saccade	Whole	11	2477	2488	11						37.08	41.91	41.91	0.99			0.73072	0.49133	0.74593	0.47984	0.01521	0.720954
2	Timeline1	幻灯片43 (1)	6	1	幻灯片43	Saccade	Partial	12	2655	2666	11							115.04	115.04				0.74593	0.47984			0.02632	1.24757
2	Timeline1	幻灯片44 (1)	6	1	幻灯片44	Saccade	Whole	1	40	84	44						191.2	87.14	116.51	4.3			0.74212	0.47898	0.67572	0.49213	0.0664	3.14736
2	Timeline1	幻灯片44 (1)	6	1	幻灯片44	Saccade	Whole	2	206	284	78						182.41	360.82	736.05	27.9			0.67572	0.49213	0.29229	0.50828	0.38343	18.1746
[truncated: 47,306 more rows]
